# Supplementary material for: Transposable elements are the primary source of novelty in primate gene regulation
Source: Genome Res. 2017 Oct;27(10):1623–33. doi: 10.1101/gr.218149.116 (PMC5630026; doi:10.1101/gr.218149.116)
Supplement: Supplemental Material [file supp_gr.218149.116_Supplemental_TABLE_S2.csv]

## Six-way-orthologous regions used for analyses, annotated
chr	start	end	CRE_ID	OTHER_MARKING	CRE_LENGTH	ASSOCIATED_GENE	GENE_STRAND	GENE_TYPE	DISTANCE_TSS	N_CELL_TYPES	N_TFBS	TE_CATEGORY	TE_SUBFAMILY	EVOL_CATEGORY	HS_B16_H3K27ac	HS_B16_H3K4me1	HS_B16_INPUT	HS_B2_H3K27ac	HS_B2_H3K4me1	HS_B2_INPUT	HS_B48_H3K27ac	HS_B48_H3K4me1	HS_B48_INPUT	CH_40191_H3K27ac	CH_40191_H3K4me1	CH_40191_INPUT	CH_4X0523_H3K27ac	CH_4X0523_H3K4me1	CH_4X0523_INPUT	RH_27415_H3K27ac	RH_27415_H3K4me1	RH_27415_INPUT	RH_27425_H3K27ac	RH_27425_H3K4me1	RH_27425_INPUT	ML_7022f_Basil_H3K27ac	ML_7022f_Basil_H3K4me1	ML_7022f_Basil_INPUT	ML_ALFA_ALFA_H3K27ac	ML_ALFA_ALFA_H3K4me1	ML_ALFA_ALFA_INPUT	MS_17086_H3K27ac	MS_17086_H3K4me1	MS_17086_INPUT	MS_31480_H3K4me1	MS_31480_INPUT	MS_32842_H3K27ac	MS_32842_INPUT	BB_1413m_Tuff_H3K27ac
1	977726	984575	HS_H3K27ac_50	HS_H3K27ac_50;HS_H3K27ac_51;HS_H3K27ac_52;HS_H3K27ac_53	6849	ENSG00000187642	-	protein_coding	0	1	9	NA	NA	conserved	33	25	200	65	57	51	60	2	30	20	36	70	17	33	78	41	18	26	12	21	19	43	56	16	118	102	31	22	7	24	17	17	29	31	17
1	995002	1008027	HS_H3K27ac_55	HS_H3K27ac_55;HS_H3K27ac_56;HS_H3K27ac_57;HS_H3K27ac_58;HS_H3K27ac_59	13025	ENSG00000272512	-	lincRNA	0	17	90	NA	NA	conserved	45	23	106	111	97	36	130	6	23	23	14	27	18	37	16	247	37	33	19	25	8	55	44	37	226	88	90	20	15	5	20	23	43	38	75
1	2325847	2337854	HS_H3K27ac_533	HS_H3K27ac_533;HS_H3K27ac_534;HS_H3K27ac_535;HS_H3K27ac_536;HS_H3K27ac_537;HS_H3K27ac_538	12007	ENSG00000116151	-	protein_coding	53853	1	4	NA	NA	conserved	34	34	187	85	64	40	120	2	33	13	11	64	22	34	40	71	16	33	40	19	25	12	99	10	30	157	17	18	21	29	29	19	28	44	71
1	2337941	2346269	HS_H3K27ac_539	HS_H3K27ac_539;HS_H3K27ac_540;HS_H3K27ac_541;HS_H3K27ac_542;HS_H3K27ac_543;HS_H3K27ac_544;HS_H3K27ac_545	8328	ENSG00000116151	-	protein_coding	45438	1	1	NA	NA	conserved	32	19	143	69	35	32	87	13	36	8	24	40	25	10	38	11	11	21	20	19	16	0	0	0	0	0	0	38	19	15	24	18	15	42	54
1	2346305	2349783	HS_H3K27ac_546	HS_H3K27ac_546;HS_H3K27ac_547;HS_H3K27ac_548;HS_H3K27ac_549	3478	ENSG00000116151	-	protein_coding	41924	2	0	NA	NA	conserved	31	9	60	92	86	9	81	7	11	4	9	18	10	12	5	126	6	20	14	19	13	2	4	0	21	15	9	11	5	4	12	36	29	39	54
1	2350004	2351717	HS_H3K27ac_550	HS_H3K27ac_550	1713	ENSG00000116151	-	protein_coding	39990	3	0	NA	NA	other_recently_evolved	39	6	110	86	37	20	108	0	8	21	16	14	10	28	8	64	13	36	19	13	7	24	97	22	64	213	29	11	11	2	30	23	34	34	88
1	2352247	2356686	HS_H3K27ac_551	HS_H3K27ac_551;HS_H3K27ac_552;HS_H3K27ac_553	4439	ENSG00000116151	-	protein_coding	35021	3	0	NA	NA	conserved	34	17	97	47	41	36	83	3	13	15	32	32	17	12	50	37	6	45	22	14	23	25	121	12	63	158	23	17	17	19	22	15	21	37	60
1	2356700	2360070	HS_H3K27ac_554	HS_H3K27ac_554;HS_H3K27ac_555;HS_H3K27ac_556	3370	ENSG00000116151	-	protein_coding	31637	1	0	NA	NA	conserved	116	26	248	107	136	47	134	47	56	18	58	33	29	52	23	137	25	38	16	9	19	4	16	1	1	24	4	33	31	11	28	36	51	52	29
1	2384732	2386812	HS_H3K27ac_565	HS_H3K27ac_565;HS_H3K27ac_566	2080	ENSG00000116151	-	protein_coding	4895	8	3	NA	NA	conserved	663	29	197	271	58	60	84	24	66	116	70	87	329	77	79	105	39	50	50	47	28	233	79	53	204	86	70	204	65	32	79	50	294	60	484
1	2390183	2398160	HS_H3K27ac_567	HS_H3K27ac_567;HS_H3K27ac_568;HS_H3K27ac_569;HS_H3K27ac_570	7977	ENSG00000116151	-	protein_coding	0	2	23	NA	NA	conserved	35	13	87	95	61	20	87	10	9	14	13	17	18	24	24	40	16	19	11	9	15	13	54	15	31	65	22	38	32	39	33	47	42	64	52
1	2399393	2401002	HS_H3K27ac_571	HS_H3K27ac_571	1609	ENSG00000157916	+	protein_coding	7619	1	0	NA	NA	other_recently_evolved	77	7	132	52	72	38	101	6	16	22	28	53	24	16	48	46	7	34	16	16	25	4	9	6	1	20	4	10	14	8	17	15	29	28	60
1	2401176	2421059	HS_H3K27ac_572	HS_H3K27ac_572;HS_H3K27ac_573;HS_H3K27ac_574;HS_H3K27ac_575;HS_H3K27ac_576;HS_H3K27ac_577;HS_H3K27ac_578;HS_H3K27ac_579;HS_H3K27ac_580;HS_H3K27ac_581	19883	ENSG00000157911	-	protein_coding	0	13	33	NA	NA	conserved	8	7	41	8	10	8	49	0	8	5	13	6	8	6	4	2	9	14	3	5	3	4	5	1	4	20	5	5	5	1	15	6	14	13	39
1	2425905	2428899	HS_H3K27ac_582	HS_H3K27ac_582;HS_H3K27ac_583;HS_H3K27ac_584	2994	ENSG00000149527	+	protein_coding	0	1	0	NA	NA	conserved	101	23	151	121	115	54	164	13	35	18	24	35	33	32	37	74	14	45	22	18	22	45	45	19	159	63	46	48	20	20	30	39	49	44	68
1	2859155	2870706	HS_H3K27ac_740	HS_H3K27ac_740;HS_H3K27ac_741;HS_H3K27ac_742;HS_H3K27ac_743;HS_H3K27ac_744;HS_H3K27ac_745;HS_H3K27ac_746;HS_H3K27ac_747;HS_H3K27ac_748	11551	ENSG00000231630	-	lincRNA	44158	2	2	NA	NA	conserved	10	12	86	63	36	29	54	0	14	11	14	33	10	11	24	50	2	11	9	8	12	23	43	9	59	60	17	15	16	16	8	9	20	6	34
1	2873015	2886864	HS_H3K27ac_750	HS_H3K27ac_750;HS_H3K27ac_751;HS_H3K27ac_752;HS_H3K27ac_753;HS_H3K27ac_754;HS_H3K27ac_755;HS_H3K27ac_756;HS_H3K27ac_757;HS_H3K27ac_758;HS_H3K27ac_759;HS_H3K27ac_760;HS_H3K27ac_761;HS_H3K27ac_762	13849	ENSG00000231630	-	lincRNA	58018	1	6	NA	NA	conserved	74	27	232	82	82	68	96	9	31	13	22	62	17	21	50	83	7	34	24	25	24	8	39	10	33	76	5	18	12	23	13	13	10	20	47
1	2890943	2892628	HS_H3K27ac_765	HS_H3K27ac_765	1685	ENSG00000231630	-	lincRNA	75946	0	0	NA	NA	conserved	21	13	100	62	47	21	63	12	9	3	15	16	7	15	8	37	15	23	12	11	11	18	17	15	110	25	35	5	7	0	14	20	45	28	20
1	2974947	2976262	HS_H3K4me1_869	HS_H3K4me1_869	1315	ENSG00000169717	+	protein_coding	45221	1	0	NA	NA	conserved	29	31	176	58	70	49	59	15	54	45	151	68	128	154	67	35	15	20	40	49	16	1	10	2	1	8	6	14	6	8	10	9	8	11	9
1	2975742	2978288	HS_H3K27ac_819	HS_H3K27ac_819;HS_H3K27ac_820	2546	ENSG00000169717	+	protein_coding	43195	3	0	NA	NA	conserved	98	15	108	27	34	26	98	6	6	28	17	14	18	18	22	5	35	31	18	25	11	24	46	26	17	89	33	42	20	18	29	20	49	42	26
1	2977818	2979573	HS_H3K4me1_871	HS_H3K4me1_871;HS_H3K4me1_872	1755	ENSG00000169717	+	protein_coding	41910	4	0	NA	NA	conserved	23	5	97	46	60	23	76	7	13	16	25	27	22	13	31	37	12	27	18	19	25	3	21	2	8	60	4	12	9	10	17	14	26	21	57
1	2978679	2981177	HS_H3K27ac_821	HS_H3K27ac_821	2498	ENSG00000169717	+	protein_coding	40306	1	0	NA	NA	conserved	47	12	140	90	90	26	89	8	10	9	18	14	8	21	12	143	16	42	15	22	12	26	30	19	175	50	42	10	15	8	36	33	56	56	59
1	2981593	2986008	HS_H3K27ac_822	HS_H3K27ac_822;HS_H3K27ac_823;HS_H3K27ac_824	4415	ENSG00000169717	+	protein_coding	35475	2	1	NA	NA	conserved	19	5	92	49	53	18	128	2	10	26	12	15	8	6	14	24	6	19	11	18	8	0	4	1	0	3	0	17	15	4	19	27	32	26	21
1	3143466	3146795	HS_H3K27ac_925	HS_H3K27ac_925;HS_H3K27ac_926;HS_H3K27ac_927	3329	ENSG00000142611	+	protein_coding	74299	2	0	NA	NA	conserved	35	11	70	21	27	23	82	3	25	8	9	8	4	16	13	20	12	25	12	22	20	3	0	5	1	0	6	19	10	1	6	10	13	15	13
1	3150969	3157715	HS_H3K27ac_930	HS_H3K27ac_930;HS_H3K27ac_931;HS_H3K27ac_932;HS_H3K27ac_933;HS_H3K27ac_934	6746	ENSG00000142611	+	protein_coding	81802	4	0	NA	NA	conserved	20	0	49	16	23	13	65	1	6	6	3	15	5	2	6	24	9	14	9	14	7	13	20	13	51	42	29	7	9	0	8	18	27	39	16
1	3158519	3167673	HS_H3K27ac_935	HS_H3K27ac_935;HS_H3K27ac_936;HS_H3K27ac_937;HS_H3K27ac_938;HS_H3K27ac_939;HS_H3K27ac_940;HS_H3K27ac_941;HS_H3K27ac_942	9154	ENSG00000142611	+	protein_coding	89352	4	3	NA	NA	conserved	407	26	172	154	107	61	172	12	29	54	31	43	46	38	42	87	40	55	47	34	37	45	195	33	60	281	38	42	50	41	58	60	65	99	114
1	3168244	3176366	HS_H3K27ac_943	HS_H3K27ac_943;HS_H3K27ac_944;HS_H3K27ac_945	8122	ENSG00000142611	+	protein_coding	99077	1	7	NA	NA	conserved	63	22	186	142	136	40	153	5	20	27	29	27	23	35	36	146	27	29	30	17	14	17	14	6	30	15	10	9	10	6	21	30	42	30	60
1	3280426	3290822	HS_H3K27ac_1008	HS_H3K27ac_1008;HS_H3K27ac_1009;HS_H3K27ac_1010;HS_H3K27ac_1011;HS_H3K27ac_1012;HS_H3K27ac_1013;HS_H3K27ac_1014;HS_H3K27ac_1015	10396	ENSG00000272235	-	lincRNA	19274	1	3	NA	NA	conserved	930	45	218	269	158	81	181	39	55	54	73	74	91	60	38	287	37	58	46	27	33	17	131	29	65	192	31	21	30	13	24	38	115	75	137
1	3286559	3287862	HS_H3K4me1_1044	HS_H3K4me1_1044	1303	ENSG00000272235	-	lincRNA	22234	1	0	NA	NA	conserved	32	6	72	86	84	16	78	8	3	9	9	7	10	12	13	72	11	25	13	6	5	21	37	15	116	61	40	9	6	3	16	12	22	25	51
1	3290827	3297224	HS_H3K27ac_1016	HS_H3K27ac_1016;HS_H3K27ac_1017;HS_H3K27ac_1018;HS_H3K27ac_1019;HS_H3K27ac_1020;HS_H3K27ac_1021;HS_H3K27ac_1022	6397	ENSG00000272235	-	lincRNA	12872	4	29	NA	NA	conserved	20	7	82	37	22	15	72	1	14	8	10	29	10	18	25	24	11	15	9	7	12	2	13	1	19	8	4	19	19	15	18	15	22	26	28
1	3309244	3314842	HS_H3K27ac_1026	HS_H3K27ac_1026;HS_H3K27ac_1027;HS_H3K27ac_1028	5598	ENSG00000272235	-	lincRNA	0	3	5	NA	NA	conserved	33	16	89	39	45	42	82	6	28	18	21	44	31	25	38	26	8	18	10	5	11	67	63	25	143	119	44	28	17	15	16	19	49	34	26
1	3418191	3419907	HS_H3K27ac_1088	HS_H3K27ac_1088	1716	ENSG00000130762	+	protein_coding	34519	4	0	NA	NA	other_recently_evolved	25	4	75	65	57	16	71	0	8	9	7	4	6	10	6	30	5	14	12	7	4	17	30	16	88	54	32	6	3	1	5	15	21	21	53
1	3420283	3425620	HS_H3K27ac_1089	HS_H3K27ac_1089;HS_H3K27ac_1090	5337	ENSG00000130762	+	protein_coding	28806	4	23	NA	NA	conserved	657	23	127	206	40	36	72	14	31	74	37	26	312	74	39	116	46	54	48	45	23	307	70	81	269	56	116	143	80	29	64	39	128	78	480
1	3425682	3427842	HS_H3K27ac_1091	HS_H3K27ac_1091;HS_H3K27ac_1092	2160	ENSG00000130762	+	protein_coding	26584	1	0	NA	NA	conserved	1059	38	305	362	105	91	139	26	59	98	86	130	356	95	96	210	40	64	41	47	47	88	34	22	125	29	44	112	49	53	93	58	224	85	250
1	3427980	3431235	HS_H3K27ac_1093	HS_H3K27ac_1093;HS_H3K27ac_1094	3255	ENSG00000130762	+	protein_coding	23191	2	1	NA	NA	conserved	57	21	189	115	116	41	110	11	23	7	24	21	10	15	15	116	15	47	20	21	5	19	16	16	98	16	37	14	12	10	24	40	52	42	81
1	3431614	3433209	HS_H3K27ac_1095	HS_H3K27ac_1095	1595	ENSG00000130762	+	protein_coding	21217	3	1	NA	NA	other_recently_evolved	32	6	104	55	42	18	50	15	17	3	2	2	1	7	2	37	9	22	4	5	0	24	25	12	102	36	39	6	5	1	4	9	18	12	29
1	3434022	3437717	HS_H3K27ac_1096	HS_H3K27ac_1096;HS_H3K27ac_1097;HS_H3K27ac_1098;HS_H3K27ac_1099	3695	ENSG00000130762	+	protein_coding	16709	2	0	NA	NA	conserved	31	30	151	106	84	37	124	5	20	9	16	53	17	13	39	42	9	24	18	11	23	0	0	0	0	0	0	15	9	19	21	30	34	24	49
1	3438092	3440134	HS_H3K27ac_1100	HS_H3K27ac_1100;HS_H3K27ac_1101	2042	ENSG00000130762	+	protein_coding	14292	1	0	DNA	MER1A	conserved	30	8	89	59	47	26	149	10	16	6	14	13	6	10	20	31	14	25	5	18	9	22	32	8	89	62	31	6	12	0	15	18	22	20	79
1	3441434	3443724	HS_H3K27ac_1102	HS_H3K27ac_1102;HS_H3K27ac_1103	2290	ENSG00000130762	+	protein_coding	10702	2	6	LTR	MER89	conserved	187	39	220	98	65	55	131	7	42	42	49	78	59	38	85	52	8	46	41	29	28	6	4	3	23	20	2	20	12	11	20	22	35	32	45
1	3450598	3467717	HS_H3K27ac_1104	HS_H3K27ac_1104;HS_H3K27ac_1105;HS_H3K27ac_1106;HS_H3K27ac_1107;HS_H3K27ac_1108;HS_H3K27ac_1109;HS_H3K27ac_1110;HS_H3K27ac_1111	17119	ENSG00000130762	+	protein_coding	0	2	76	NA	NA	conserved	324	36	184	165	93	51	128	87	70	168	112	50	309	166	58	96	145	67	75	90	17	73	47	30	141	48	45	62	40	12	37	49	153	67	329
1	3615789	3617063	HS_H3K27ac_1193	HS_H3K27ac_1193	1274	ENSG00000162591	-	protein_coding	4295	1	0	NA	NA	other_recently_evolved	22	3	45	35	26	14	60	3	6	4	5	11	5	7	5	24	11	24	5	4	6	2	9	0	2	24	2	6	9	3	11	11	12	13	24
1	3622765	3626482	HS_H3K27ac_1195	HS_H3K27ac_1195	3717	ENSG00000158109	+	protein_coding	0	2	27	NA	NA	conserved	518	34	247	174	95	50	114	22	49	46	40	53	158	47	63	174	55	62	79	41	40	101	77	24	127	68	55	99	37	35	65	53	315	87	401
1	3752077	3753389	HS_H3K27ac_1268	HS_H3K27ac_1268	1312	ENSG00000162592	+	protein_coding	0	1	0	NA	NA	ape_specific	12	25	121	58	51	35	80	2	17	11	22	50	19	14	53	23	7	23	8	6	14	2	27	2	5	25	3	9	3	6	9	17	19	18	23
1	3754990	3756293	HS_H3K4me1_1312	HS_H3K4me1_1312	1303	ENSG00000162592	+	protein_coding	2593	0	0	NA	NA	conserved	17	14	80	42	34	13	52	5	11	11	15	25	8	10	27	42	8	22	9	6	2	21	40	11	82	33	22	6	5	4	8	14	26	13	26
1	3760400	3764595	HS_H3K27ac_1270	HS_H3K27ac_1270;HS_H3K27ac_1271;HS_H3K27ac_1272	4195	ENSG00000162592	+	protein_coding	8003	1	0	NA	NA	conserved	15	7	62	42	38	10	100	1	6	3	3	13	10	7	8	20	10	19	7	9	16	4	5	1	21	10	13	19	6	4	4	13	25	20	50
1	3766846	3768124	HS_H3K27ac_1273	HS_H3K27ac_1273	1278	ENSG00000235169	+	protein_coding	4664	1	0	SINE	AluSc	conserved	21	11	113	27	38	28	85	4	15	4	15	32	7	11	35	27	8	23	15	12	17	36	35	21	148	44	40	2	7	6	13	14	21	15	38
1	3768494	3769824	HS_H3K27ac_1274	HS_H3K27ac_1274	1330	ENSG00000235169	+	protein_coding	2964	2	0	NA	NA	conserved	17	10	71	38	39	31	82	5	6	4	9	17	4	5	16	33	9	20	8	15	7	0	25	4	12	38	3	10	5	6	15	12	24	7	38
1	4268410	4269751	HS_H3K27ac_1369	HS_H3K27ac_1369	1341	ENSG00000235054	+	lincRNA	142300	1	0	NA	NA	conserved	11	8	48	42	29	19	80	1	6	9	14	7	10	8	13	19	14	11	4	9	9	9	14	2	28	32	13	7	5	1	8	9	8	16	36
1	4560754	4562039	HS_H3K27ac_1398	HS_H3K27ac_1398	1285	ENSG00000227169	-	lincRNA	8610	3	0	NA	NA	other_recently_evolved	14	9	61	30	26	29	75	1	11	8	12	23	2	8	20	51	11	38	18	21	18	2	6	1	5	36	4	10	7	7	15	18	13	17	33
1	4652067	4654763	HS_H3K27ac_1411	HS_H3K27ac_1411;HS_H3K27ac_1412	2696	ENSG00000196581	+	protein_coding	0	1	3	NA	NA	conserved	18	14	113	71	56	33	122	5	15	17	8	12	17	7	17	30	10	39	8	21	11	12	138	27	20	178	16	13	8	5	10	30	55	53	65
1	4655361	4657085	HS_H3K27ac_1413	HS_H3K27ac_1413	1724	ENSG00000196581	+	protein_coding	630	12	3	NA	NA	other_recently_evolved	91	40	165	67	99	62	55	95	76	45	138	56	103	203	72	93	102	61	114	97	52	90	117	71	335	198	139	60	127	25	91	44	113	96	420
1	4657449	4658727	HS_H3K27ac_1414	HS_H3K27ac_1414	1278	ENSG00000196581	+	protein_coding	2718	4	0	NA	NA	other_recently_evolved	13	4	26	41	25	15	66	1	3	7	11	9	9	9	8	17	9	17	5	8	3	17	81	6	100	153	32	6	4	2	7	12	16	13	35
1	4665039	4667275	HS_H3K27ac_1415	HS_H3K27ac_1415;HS_H3K27ac_1416	2236	ENSG00000196581	+	protein_coding	10308	2	0	NA	NA	conserved	336	55	523	432	358	117	417	13	52	50	64	138	91	69	128	300	51	95	53	64	43	203	286	113	674	418	249	60	50	40	80	105	161	151	226
1	4674028	4675291	HS_H3K27ac_1417	HS_H3K27ac_1417	1263	ENSG00000196581	+	protein_coding	19297	5	0	NA	NA	other_recently_evolved	13	7	40	38	30	5	56	5	7	8	4	4	8	8	6	38	3	17	7	9	4	25	10	12	94	29	38	6	7	1	10	8	14	8	40
1	4675418	4676657	HS_H3K27ac_1418	HS_H3K27ac_1418	1239	ENSG00000196581	+	protein_coding	20687	2	0	LTR	MER77B	conserved	14	17	70	29	26	21	67	4	11	12	12	28	7	11	22	27	7	13	13	11	11	18	36	12	64	46	22	9	6	10	12	8	21	17	41
1	4680754	4682030	HS_H3K4me1_1446	HS_H3K4me1_1446	1276	ENSG00000196581	+	protein_coding	26023	2	0	NA	NA	other_recently_evolved	16	4	83	28	41	25	113	6	8	19	14	11	9	11	8	33	9	25	9	12	12	44	30	26	163	89	68	16	9	12	18	20	28	37	46
1	4726213	4729952	HS_H3K27ac_1438	HS_H3K27ac_1438;HS_H3K27ac_1439;HS_H3K27ac_1440;HS_H3K27ac_1441	3739	ENSG00000196581	+	protein_coding	71482	7	0	NA	NA	conserved	102	30	216	128	117	43	153	1	37	17	25	51	24	27	48	110	21	52	28	20	36	23	82	11	80	108	24	16	12	8	21	10	28	26	84
1	4731278	4732586	HS_H3K4me1_1462	HS_H3K4me1_1462	1308	ENSG00000196581	+	protein_coding	76547	0	0	NA	NA	other_recently_evolved	24	22	149	65	79	35	106	1	21	12	23	43	16	23	23	64	24	30	19	12	15	3	6	3	17	7	8	22	9	23	28	25	32	44	49
1	4731904	4733283	HS_H3K27ac_1442	HS_H3K27ac_1442	1379	ENSG00000196581	+	protein_coding	77173	0	0	NA	NA	conserved	14	6	53	49	48	12	73	3	7	9	12	10	8	12	6	39	14	21	8	9	5	4	10	3	20	11	10	16	10	13	12	17	25	27	30
1	4733336	4734575	HS_H3K27ac_1443	HS_H3K27ac_1443	1239	ENSG00000196581	+	protein_coding	78605	2	0	NA	NA	conserved	10	5	30	40	38	11	61	3	3	6	9	8	2	8	5	20	4	14	9	10	4	11	19	9	57	20	12	12	12	11	9	17	18	21	33
1	4734350	4735671	HS_H3K4me1_1463	HS_H3K4me1_1463	1321	ENSG00000196581	+	protein_coding	79619	2	0	NA	NA	conserved	27	6	53	69	59	16	99	1	9	13	8	9	7	12	8	32	6	17	17	15	7	11	16	9	53	17	10	10	12	6	17	18	23	21	46
1	4743606	4745572	HS_H3K27ac_1445	HS_H3K27ac_1445;HS_H3K27ac_1446	1966	ENSG00000196581	+	protein_coding	88875	6	1	NA	NA	conserved	7	2	18	17	9	13	36	0	4	5	4	5	5	5	2	6	2	6	3	5	2	0	23	0	7	26	5	2	5	0	4	7	9	13	15
1	4769422	4770811	HS_H3K27ac_1451	HS_H3K27ac_1451	1389	ENSG00000196581	+	protein_coding	114691	1	0	NA	NA	other_recently_evolved	35	12	93	88	88	22	108	3	5	15	9	16	8	21	10	57	14	42	7	20	6	56	117	34	306	217	80	11	6	5	18	17	28	14	67
1	4776275	4777575	HS_H3K27ac_1453	HS_H3K27ac_1453	1300	ENSG00000196581	+	protein_coding	121544	1	0	NA	NA	other_recently_evolved	17	11	73	68	49	18	115	3	4	8	12	11	11	16	16	42	15	28	17	10	2	24	63	23	136	107	39	13	16	4	18	20	30	29	59
1	4781612	4783116	HS_H3K27ac_1454	HS_H3K27ac_1454	1504	ENSG00000196581	+	protein_coding	126881	0	0	NA	NA	other_recently_evolved	39	5	90	74	91	25	122	2	14	19	22	15	6	14	16	67	6	29	20	8	12	42	57	33	114	98	45	14	6	5	21	15	34	19	51
1	4784230	4785563	HS_H3K27ac_1455	HS_H3K27ac_1455	1333	ENSG00000196581	+	protein_coding	129499	1	0	NA	NA	other_recently_evolved	27	10	91	57	58	26	104	6	8	11	11	7	17	17	7	34	10	29	9	19	15	1	4	0	3	7	0	5	6	3	10	15	20	30	76
1	5376160	5378460	HS_H3K27ac_1469	HS_H3K27ac_1469;HS_H3K27ac_1470	2300	ENSG00000260972	+	lincRNA	114518	4	0	NA	NA	conserved	64	23	157	40	19	42	128	6	33	39	28	71	50	31	71	0	11	30	25	28	37	7	8	5	5	2	13	24	22	17	18	15	33	40	37
1	5454535	5455784	HS_H3K27ac_1476	HS_H3K27ac_1476	1249	ENSG00000260972	+	lincRNA	37194	1	0	NA	NA	other_recently_evolved	24	15	74	55	48	13	78	2	9	9	14	10	17	13	7	27	7	27	17	14	11	1	2	0	1	2	1	6	8	4	18	24	26	26	52
1	5494819	5496414	HS_H3K27ac_1482	HS_H3K27ac_1482	1595	ENSG00000260972	+	lincRNA	1842	1	0	NA	NA	conserved	25	12	73	64	33	19	145	9	5	7	20	10	11	14	23	22	12	27	11	9	9	3	30	2	32	48	10	8	9	2	18	20	23	36	43
1	5501267	5502550	HS_H3K4me1_1485	HS_H3K4me1_1485	1283	ENSG00000260972	+	lincRNA	8290	2	0	NA	NA	conserved	15	14	87	37	60	20	129	7	13	19	14	16	8	17	14	25	6	23	5	13	19	26	26	12	74	110	29	24	18	7	12	19	24	24	69
1	5503232	5504652	HS_H3K27ac_1483	HS_H3K27ac_1483	1420	ENSG00000260972	+	lincRNA	10255	1	0	LTR	MER74A	conserved	33	11	60	74	57	21	139	3	13	18	16	5	13	8	7	49	14	22	15	14	2	1	11	1	1	13	6	16	15	11	42	15	33	23	75
1	5503689	5505066	HS_H3K4me1_1486	HS_H3K4me1_1486	1377	ENSG00000260972	+	lincRNA	10712	1	0	LTR	MER74A	other_recently_evolved	31	11	58	74	57	22	134	3	13	17	13	8	13	9	7	44	19	29	14	16	2	1	26	3	5	37	9	19	24	31	45	24	31	33	63
1	5505939	5507196	HS_H3K4me1_1487	HS_H3K4me1_1487	1257	ENSG00000260972	+	lincRNA	12962	1	0	NA	NA	conserved	15	4	36	39	25	15	42	2	3	9	8	10	8	4	3	1	4	4	2	4	2	7	27	6	18	50	11	7	6	5	7	10	12	11	31
1	5506243	5508179	HS_H3K27ac_1484	HS_H3K27ac_1484;HS_H3K27ac_1485	1936	ENSG00000260972	+	lincRNA	13266	1	0	NA	NA	conserved	0	0	2	0	1	2	1	0	0	0	1	1	1	0	0	0	0	0	1	1	0	0	0	2	0	3	4	0	0	0	0	0	0	1	0
1	5667084	5668819	HS_H3K27ac_1493	HS_H3K27ac_1493	1735	ENSG00000236948	-	lincRNA	0	2	0	NA	NA	ape_specific	47	57	291	89	102	63	139	23	32	28	49	49	29	21	54	4	17	20	21	12	14	13	27	7	50	43	14	21	14	6	21	23	30	36	56
1	5691407	5693023	HS_H3K27ac_1494	HS_H3K27ac_1494	1616	ENSG00000236948	-	lincRNA	23113	2	0	NA	NA	conserved	21	5	98	92	59	22	119	5	13	6	19	11	3	10	24	71	17	39	21	19	7	45	117	28	61	154	16	18	16	15	20	24	23	40	47
1	5703752	5706501	HS_H3K27ac_1495	HS_H3K27ac_1495;HS_H3K27ac_1496	2749	ENSG00000236948	-	lincRNA	35458	3	0	NA	NA	conserved	28	22	124	76	54	33	103	4	18	19	13	39	10	16	29	18	11	31	22	18	20	30	91	12	73	119	27	12	7	7	12	16	19	36	31
1	5708140	5709388	HS_H3K27ac_1497	HS_H3K27ac_1497	1248	ENSG00000236948	-	lincRNA	39846	0	0	NA	NA	other_recently_evolved	12	2	39	42	29	7	68	2	2	7	5	9	9	8	18	8	6	21	5	11	5	4	46	8	7	71	15	3	2	4	4	6	11	23	31
1	5711553	5714282	HS_H3K27ac_1498	HS_H3K27ac_1498;HS_H3K27ac_1499	2729	ENSG00000236948	-	lincRNA	43259	1	0	NA	NA	conserved	67	15	75	50	53	26	66	0	11	17	17	32	16	10	20	46	26	34	31	10	29	3	24	2	7	49	7	7	12	7	4	15	12	13	26
1	5716589	5717995	HS_H3K27ac_1500	HS_H3K27ac_1500	1406	ENSG00000236948	-	lincRNA	48295	5	0	LTR	MER74A	conserved	17	6	74	103	30	28	97	2	6	12	7	25	9	17	26	16	12	32	13	10	17	1	38	5	9	67	3	21	8	3	23	22	20	25	70
1	5718486	5720126	HS_H3K27ac_1501	HS_H3K27ac_1501	1640	ENSG00000236948	-	lincRNA	50192	2	2	NA	NA	conserved	35	8	130	99	80	30	131	9	18	16	13	41	14	32	33	69	19	38	21	20	14	1	100	11	27	191	7	7	11	5	20	16	21	30	95
1	5727843	5729104	HS_H3K27ac_1503	HS_H3K27ac_1503	1261	ENSG00000236948	-	lincRNA	59549	4	0	NA	NA	other_recently_evolved	22	8	77	44	40	7	125	2	8	8	4	7	13	8	15	23	9	28	9	16	10	1	27	1	16	45	1	8	8	5	7	22	24	19	14
1	5733314	5734553	HS_H3K27ac_1505	HS_H3K27ac_1505	1239	ENSG00000236948	-	lincRNA	65020	0	0	NA	NA	other_recently_evolved	19	14	63	58	54	10	94	8	6	10	15	7	10	11	11	29	3	11	2	6	5	0	8	0	6	17	2	23	9	16	17	25	35	38	49
1	5744463	5747616	HS_H3K27ac_1508	HS_H3K27ac_1508;HS_H3K27ac_1509	3153	ENSG00000236948	-	lincRNA	76169	2	4	NA	NA	conserved	19	19	72	58	30	26	118	3	9	24	17	17	10	19	16	26	3	35	11	9	8	3	2	10	15	22	7	16	19	0	22	11	28	18	43
1	5747626	5748883	HS_H3K4me1_1502	HS_H3K4me1_1502	1257	ENSG00000236948	-	lincRNA	79332	4	0	NA	NA	conserved	39	20	183	99	107	36	121	3	27	22	10	39	17	16	36	123	19	45	31	34	30	1	7	3	3	16	2	21	26	14	33	35	79	69	5
1	5756590	5760169	HS_H3K27ac_1513	HS_H3K27ac_1513;HS_H3K27ac_1514	3579	ENSG00000236948	-	lincRNA	88296	1	1	NA	NA	conserved	47	21	150	68	35	49	96	18	24	13	25	45	6	28	40	7	3	17	23	11	25	8	26	5	11	72	9	9	6	3	13	20	19	23	4
1	5764490	5765822	HS_H3K4me1_1507	HS_H3K4me1_1507	1332	ENSG00000236948	-	lincRNA	96196	1	0	NA	NA	other_recently_evolved	18	12	78	79	59	30	88	2	7	15	14	14	13	9	10	23	10	36	16	19	6	3	30	0	25	83	5	7	17	4	22	30	27	34	44
1	5765909	5767337	HS_H3K27ac_1515	HS_H3K27ac_1515	1428	ENSG00000236948	-	lincRNA	97615	1	0	LTR	MER11C	other_recently_evolved	29	18	109	69	83	27	96	3	8	23	16	10	12	16	20	55	7	13	10	6	6	3	36	0	25	94	8	10	6	6	12	10	14	16	25
1	5769186	5771917	HS_H3K27ac_1517	HS_H3K27ac_1517;HS_H3K27ac_1518	2731	ENSG00000236948	-	lincRNA	100892	1	1	NA	NA	conserved	35	12	124	62	53	32	95	4	18	21	14	28	13	15	44	21	15	28	15	17	16	38	64	15	128	90	48	15	13	6	20	20	18	34	59
1	5773174	5774611	HS_H3K27ac_1519	HS_H3K27ac_1519	1437	ENSG00000236948	-	lincRNA	104880	2	0	NA	NA	other_recently_evolved	18	28	113	72	48	39	106	3	33	15	18	49	21	21	37	37	7	27	15	12	20	14	32	1	28	67	9	23	10	24	23	28	35	31	58
1	5886659	5888841	HS_H3K27ac_1559	HS_H3K27ac_1559	2182	ENSG00000069424	+	protein_coding	102625	2	0	NA	NA	other_recently_evolved	26	10	86	77	66	14	60	6	7	3	8	3	8	11	8	51	10	21	10	9	3	37	54	15	162	91	55	7	7	3	8	17	19	22	43
1	5888969	5891542	HS_H3K27ac_1560	HS_H3K27ac_1560;HS_H3K27ac_1561	2573	ENSG00000069424	+	protein_coding	99924	2	0	NA	NA	conserved	29	5	96	92	94	16	100	3	7	13	13	15	15	17	14	55	11	27	15	19	9	11	34	4	98	51	32	6	18	4	18	23	27	19	31
1	5904079	5905339	HS_H3K4me1_1553	HS_H3K4me1_1553	1260	ENSG00000069424	+	protein_coding	86127	0	0	LINE	L1MC5	conserved	8	1	32	28	26	11	54	2	6	2	4	3	2	3	5	14	2	12	1	7	0	13	34	7	32	50	19	5	3	0	4	8	6	12	22
1	5906486	5911425	HS_H3K27ac_1563	HS_H3K27ac_1563;HS_H3K27ac_1564;HS_H3K27ac_1565;HS_H3K27ac_1566	4939	ENSG00000069424	+	protein_coding	80041	6	0	NA	NA	conserved	68	20	144	153	129	40	171	4	13	23	25	15	21	20	26	137	10	51	17	23	18	3	12	0	14	14	0	18	25	8	23	46	61	51	88
1	5914282	5916200	HS_H3K27ac_1567	HS_H3K27ac_1567	1918	ENSG00000069424	+	protein_coding	75266	3	4	NA	NA	other_recently_evolved	71	20	139	86	73	46	141	4	19	25	23	48	21	22	42	65	13	24	14	28	17	16	18	18	42	55	13	15	25	12	24	26	19	29	44
1	6160794	6163944	HS_H3K27ac_1658	HS_H3K27ac_1658;HS_H3K27ac_1659	3150	ENSG00000116254	-	protein_coding	16179	1	5	NA	NA	conserved	18	11	91	58	64	21	107	4	4	4	11	20	18	8	8	51	11	28	8	14	5	46	104	17	138	207	69	10	21	11	26	35	27	41	62
1	6164622	6168966	HS_H3K27ac_1660	HS_H3K27ac_1660;HS_H3K27ac_1661;HS_H3K27ac_1662;HS_H3K27ac_1663	4344	ENSG00000116254	-	protein_coding	11157	1	1	NA	NA	conserved	44	16	103	81	73	20	110	3	11	16	16	23	13	23	26	31	13	20	18	15	5	38	143	21	93	251	41	23	19	15	25	26	25	42	58
1	6168725	6170030	HS_H3K4me1_1659	HS_H3K4me1_1659	1305	ENSG00000116254	-	protein_coding	10093	0	0	SINE	AluSx1	conserved	73	35	312	192	183	62	193	27	51	23	56	80	31	43	76	140	18	39	39	23	32	1	12	1	4	11	0	25	20	26	34	34	52	77	97
1	6177261	6181854	HS_H3K27ac_1669	HS_H3K27ac_1669;HS_H3K27ac_1670;HS_H3K27ac_1671;HS_H3K27ac_1672	4593	ENSG00000116254	-	protein_coding	0	9	2	NA	NA	conserved	118	20	136	82	25	31	145	9	13	34	19	12	34	41	13	36	17	28	16	25	22	7	81	10	30	128	14	31	20	26	40	31	44	42	70
1	6278173	6283015	HS_H3K27ac_1702	HS_H3K27ac_1702;HS_H3K27ac_1703	4842	ENSG00000158292	-	protein_coding	17199	4	7	NA	NA	conserved	68	24	141	30	55	42	90	8	29	16	30	62	26	25	42	11	11	31	14	28	24	5	56	14	21	100	14	44	16	16	21	20	41	41	49
1	6284204	6289315	HS_H3K27ac_1704	HS_H3K27ac_1704;HS_H3K27ac_1705;HS_H3K27ac_1706;HS_H3K27ac_1707;HS_H3K27ac_1708;HS_H3K27ac_1709	5111	ENSG00000158292	-	protein_coding	23230	1	0	NA	NA	conserved	86	36	250	180	138	56	177	6	39	21	32	104	30	42	61	103	17	50	49	33	36	4	21	5	6	49	3	40	31	29	42	43	54	59	50
1	6289516	6292915	HS_H3K27ac_1710	HS_H3K27ac_1710;HS_H3K27ac_1711	3399	ENSG00000158292	-	protein_coding	28542	4	0	NA	NA	conserved	12	18	75	37	7	19	95	1	3	19	15	9	15	13	10	20	6	40	17	10	7	48	90	29	277	196	93	9	7	4	18	28	32	32	67
1	6293436	6295714	HS_H3K27ac_1712	HS_H3K27ac_1712;HS_H3K27ac_1713	2278	ENSG00000158292	-	protein_coding	32462	1	7	NA	NA	conserved	90	20	142	58	52	36	116	7	24	20	19	27	21	16	12	45	14	45	14	22	18	55	90	31	198	205	68	25	19	10	25	38	40	37	74
1	6332677	6333986	HS_H3K4me1_1719	HS_H3K4me1_1719	1309	ENSG00000097021	-	protein_coding	60405	2	0	NA	NA	conserved	19	18	85	48	48	29	56	3	18	6	14	39	11	16	39	25	12	14	11	7	9	5	8	2	7	21	4	12	8	16	16	10	17	24	23
1	6333685	6335196	HS_H3K27ac_1725	HS_H3K27ac_1725	1511	ENSG00000097021	-	protein_coding	59195	0	0	NA	NA	ape_specific	38	31	143	90	89	46	100	4	30	10	23	63	17	24	64	49	24	24	18	12	15	6	9	2	11	23	4	19	14	19	27	17	32	39	40
1	6335999	6337238	HS_H3K27ac_1726	HS_H3K27ac_1726	1239	ENSG00000097021	-	protein_coding	57153	9	0	SINE	AluSc8	conserved	36	14	138	69	89	42	90	10	30	22	26	43	15	19	53	63	24	42	29	20	38	22	29	4	93	57	24	10	15	20	26	28	36	22	66
1	6336502	6337859	HS_H3K4me1_1721	HS_H3K4me1_1721	1357	ENSG00000097021	-	protein_coding	56532	1	0	NA	NA	conserved	6	13	78	12	20	15	59	6	17	14	13	32	16	14	23	1	8	20	16	12	14	24	7	19	14	13	23	16	16	12	18	12	16	29	28
1	6337733	6339747	HS_H3K27ac_1727	HS_H3K27ac_1727	2014	ENSG00000097021	-	protein_coding	54644	2	0	NA	NA	other_recently_evolved	82	29	257	161	139	56	128	5	31	20	40	81	30	31	65	123	10	48	45	41	44	1	30	4	6	46	4	32	16	22	39	53	88	73	43
1	6404211	6405513	HS_H3K4me1_1738	HS_H3K4me1_1738	1302	ENSG00000097021	-	protein_coding	9821	1	4	SINE	AluY	other_recently_evolved	60	17	123	54	111	31	79	6	20	12	21	64	29	27	33	40	9	22	16	27	36	8	3	2	15	19	11	20	22	39	39	24	19	46	33
1	6415882	6417457	HS_H3K27ac_1743	HS_H3K27ac_1743	1575	ENSG00000069812	-	protein_coding	7213	9	0	NA	NA	conserved	48	18	141	82	52	47	125	5	24	10	33	52	24	18	48	17	8	24	31	24	17	10	42	18	42	88	23	23	28	17	40	28	46	47	37
1	6417759	6421611	HS_H3K27ac_1744	HS_H3K27ac_1744;HS_H3K27ac_1745	3852	ENSG00000069812	-	protein_coding	3059	1	1	NA	NA	conserved	158	54	316	133	145	88	122	324	91	78	256	84	231	341	89	113	147	59	105	91	43	168	183	81	636	273	195	80	96	22	105	75	177	96	263
1	6422747	6428416	HS_H3K27ac_1746	HS_H3K27ac_1746;HS_H3K27ac_1747;HS_H3K27ac_1748;HS_H3K27ac_1749	5669	ENSG00000069812	-	protein_coding	0	51	4	NA	NA	conserved	192	16	98	55	39	34	92	1	11	29	31	26	24	18	37	2	19	24	26	25	12	29	13	14	19	10	20	21	15	2	4	17	38	29	44
1	6494244	6505040	HS_H3K27ac_1779	HS_H3K27ac_1779;HS_H3K27ac_1780;HS_H3K27ac_1781;HS_H3K27ac_1782;HS_H3K27ac_1783;HS_H3K27ac_1784;HS_H3K27ac_1785	10796	ENSG00000171680	-	protein_coding	15021	1	2	NA	NA	conserved	39	23	194	43	42	48	90	15	28	16	29	48	14	7	43	7	37	47	32	59	50	2	1	0	0	1	3	56	19	47	30	32	27	50	1
1	6505432	6510744	HS_H3K27ac_1786	HS_H3K27ac_1786;HS_H3K27ac_1787;HS_H3K27ac_1788;HS_H3K27ac_1789;HS_H3K27ac_1790	5312	ENSG00000171680	-	protein_coding	9317	5	3	NA	NA	conserved	181	25	136	56	35	45	100	8	40	57	40	58	87	23	53	6	12	42	26	20	18	12	11	7	9	28	11	13	18	0	19	12	18	41	8
1	6511037	6513316	HS_H3K27ac_1791	HS_H3K27ac_1791;HS_H3K27ac_1792	2279	ENSG00000171680	-	protein_coding	6745	5	11	NA	NA	conserved	29	14	70	19	12	15	103	4	9	6	9	4	15	14	15	2	12	21	6	4	5	15	55	19	23	118	17	15	21	2	15	25	18	38	44
1	6611558	6616868	HS_H3K27ac_1808	HS_H3K27ac_1808	5310	ENSG00000116273	+	protein_coding	0	7	15	NA	NA	conserved	2335	96	625	714	182	181	237	40	186	349	176	236	1331	250	244	460	165	174	194	93	80	277	73	76	235	33	87	287	130	123	175	133	502	219	1261
1	6619274	6620755	HS_H3K27ac_1809	HS_H3K27ac_1809	1481	ENSG00000041988	+	protein_coding	4111	0	0	NA	NA	other_recently_evolved	75	27	230	81	77	76	127	11	29	22	41	111	48	26	92	7	4	4	17	11	16	2	31	10	9	52	7	55	25	43	31	27	17	52	29
1	6620867	6623573	HS_H3K27ac_1810	HS_H3K27ac_1810	2706	ENSG00000041988	+	protein_coding	1293	2	0	NA	NA	conserved	552	45	235	161	126	74	182	17	26	34	51	79	50	34	74	81	28	24	15	21	10	21	86	19	30	133	22	39	21	31	31	32	35	53	50
1	6623887	6626795	HS_H3K27ac_1811	HS_H3K27ac_1811	2908	ENSG00000041988	+	protein_coding	0	1	10	NA	NA	conserved	1274	55	412	312	146	121	190	52	106	238	124	154	701	139	156	189	107	102	162	116	57	178	38	37	155	27	41	337	141	74	150	77	358	167	659
1	6627324	6630711	HS_H3K27ac_1812	HS_H3K27ac_1812;HS_H3K27ac_1813;HS_H3K27ac_1814	3387	ENSG00000041988	+	protein_coding	2459	2	0	NA	NA	conserved	16	8	53	52	42	22	80	2	4	10	16	11	10	20	11	27	19	25	16	21	8	5	22	4	6	46	1	15	12	4	15	15	32	33	50
1	6632025	6636593	HS_H3K27ac_1815	HS_H3K27ac_1815;HS_H3K27ac_1816;HS_H3K27ac_1817	4568	ENSG00000041988	+	protein_coding	7160	2	4	NA	NA	conserved	3	14	42	17	25	6	34	17	12	5	6	5	3	7	4	3	4	5	1	2	4	2	7	3	7	12	13	2	4	3	4	8	8	7	8
1	6636736	6638859	HS_H3K27ac_1818	HS_H3K27ac_1818	2123	ENSG00000041988	+	protein_coding	11871	2	0	NA	NA	other_recently_evolved	114	34	160	116	86	50	176	11	22	37	24	65	27	30	67	96	13	28	26	21	40	2	32	1	4	66	4	21	11	22	28	28	51	41	50
1	6644885	6646124	HS_H3K27ac_1819	HS_H3K27ac_1819	1239	ENSG00000041988	+	protein_coding	20020	1	0	NA	NA	conserved	1	0	13	5	2	2	11	0	2	0	3	3	2	0	10	1	0	2	4	1	2	0	4	0	2	5	1	7	4	8	4	4	1	7	5
1	6697039	6698321	HS_H3K27ac_1821	HS_H3K27ac_1821	1282	ENSG00000007923	-	protein_coding	3603	0	0	DNA	MER1B	conserved	24	15	124	46	48	24	100	5	29	20	22	30	14	11	31	0	7	30	18	13	12	12	12	23	11	8	26	17	8	13	10	18	20	40	20
1	6700432	6702891	HS_H3K27ac_1822	HS_H3K27ac_1822	2459	ENSG00000007923	-	protein_coding	0	31	24	NA	NA	conserved	1179	44	369	384	111	118	153	29	102	214	125	122	873	229	165	272	115	100	198	144	72	154	65	42	182	92	72	372	163	77	160	105	422	136	513
1	6725642	6727191	HS_H3K27ac_1823	HS_H3K27ac_1823	1549	ENSG00000228750	+	lincRNA	1006	1	0	SINE	AluSx1	other_recently_evolved	32	28	228	81	37	58	113	9	54	21	41	118	39	28	104	26	16	48	42	33	68	0	3	2	0	2	0	28	10	17	10	5	5	18	4
1	6742766	6744449	HS_H3K27ac_1824	HS_H3K27ac_1824	1683	ENSG00000228750	+	lincRNA	18130	8	1	LTR	MLT2A1	other_recently_evolved	88	11	50	66	42	9	71	3	7	13	11	11	19	12	6	28	9	20	5	31	3	5	36	8	10	62	9	15	5	19	12	29	11	26	28
1	6783333	6787053	HS_H3K27ac_1828	HS_H3K27ac_1828	3720	ENSG00000171735	+	protein_coding	0	12	26	NA	NA	conserved	1398	17	258	328	62	70	103	26	101	145	62	56	612	80	54	516	98	125	259	156	72	173	79	59	196	95	87	560	363	117	266	176	477	196	263
1	6906905	6908837	HS_H3K27ac_1830	HS_H3K27ac_1830	1932	ENSG00000171735	+	protein_coding	121582	9	0	NA	NA	conserved	47	13	158	90	74	36	131	9	13	11	12	26	22	22	17	61	25	39	15	24	8	21	115	23	40	316	28	37	25	16	15	19	22	55	107
1	6908963	6910226	HS_H3K4me1_1820	HS_H3K4me1_1820	1263	ENSG00000171735	+	protein_coding	123640	9	12	NA	NA	other_recently_evolved	19	6	61	25	42	17	103	1	15	12	17	10	8	4	5	16	11	24	5	10	4	15	73	27	17	185	29	17	4	5	12	12	12	29	58
1	6911968	6914064	HS_H3K27ac_1831	HS_H3K27ac_1831;HS_H3K27ac_1832	2096	ENSG00000171735	+	protein_coding	126645	1	1	NA	NA	conserved	849	23	300	275	57	51	179	17	52	51	38	45	75	55	40	278	50	93	63	62	24	58	59	16	88	64	25	212	109	24	65	69	284	111	140
1	6915428	6916928	HS_H3K27ac_1833	HS_H3K27ac_1833	1500	ENSG00000171735	+	protein_coding	130105	0	0	NA	NA	other_recently_evolved	57	6	110	72	65	30	104	12	10	14	14	30	25	23	10	15	17	31	12	27	11	23	100	36	56	195	31	42	12	31	27	41	40	60	67
1	6918086	6919862	HS_H3K27ac_1834	HS_H3K27ac_1834	1776	ENSG00000171735	+	protein_coding	132763	25	0	NA	NA	conserved	31	11	108	76	57	24	130	4	18	11	15	27	6	7	25	57	17	39	14	8	7	13	146	18	44	251	13	14	16	9	21	19	28	31	44
1	6922984	6925796	HS_H3K27ac_1835	HS_H3K27ac_1835;HS_H3K27ac_1836;HS_H3K27ac_1837	2812	ENSG00000171735	+	protein_coding	137661	1	0	NA	NA	conserved	70	15	132	65	79	35	117	8	14	6	19	34	33	21	39	25	20	22	30	19	30	23	85	21	24	89	24	18	13	9	18	24	39	23	57
1	6937740	6939099	HS_H3K27ac_1838	HS_H3K27ac_1838	1359	ENSG00000171735	+	protein_coding	152417	1	0	NA	NA	other_recently_evolved	24	27	242	74	67	37	113	3	27	16	14	43	19	23	39	33	6	22	11	11	14	8	7	18	9	15	20	3	1	4	4	5	7	16	50
1	6941195	6943513	HS_H3K27ac_1839	HS_H3K27ac_1839;HS_H3K27ac_1840	2318	ENSG00000171735	+	protein_coding	155872	1	0	NA	NA	conserved	55	27	213	68	85	43	108	94	41	48	110	54	110	131	64	68	36	35	45	39	24	79	96	91	256	156	102	31	10	20	34	19	45	47	39
1	6949400	6951602	HS_H3K27ac_1841	HS_H3K27ac_1841;HS_H3K27ac_1842	2202	ENSG00000171735	+	protein_coding	164077	1	0	NA	NA	conserved	20	3	91	70	51	22	108	0	3	11	10	5	14	12	15	17	15	35	8	14	2	9	63	20	30	97	24	16	6	3	16	26	26	31	134
1	6953386	6954625	HS_H3K27ac_1843	HS_H3K27ac_1843	1239	ENSG00000171735	+	protein_coding	168063	1	0	NA	NA	other_recently_evolved	33	9	79	70	80	22	102	8	6	9	9	3	9	15	11	64	7	32	10	12	6	49	119	16	118	176	34	4	10	4	11	10	19	22	66
1	6955265	6956639	HS_H3K27ac_1844	HS_H3K27ac_1844	1374	ENSG00000171735	+	protein_coding	169942	10	0	NA	NA	conserved	32	4	94	65	60	20	98	1	4	13	8	8	8	21	7	33	6	38	10	10	4	13	129	10	47	204	18	3	7	5	25	15	34	17	61
1	6956266	6957613	HS_H3K4me1_1827	HS_H3K4me1_1827	1347	ENSG00000171735	+	protein_coding	170943	21	0	LTR	MLT1D	conserved	20	7	99	47	50	21	97	5	7	10	8	8	10	13	6	23	5	29	12	12	8	11	105	15	38	182	17	8	13	5	26	17	38	25	56
1	6958760	6960031	HS_H3K4me1_1828	HS_H3K4me1_1828	1271	ENSG00000171735	+	protein_coding	173437	3	1	NA	NA	conserved	46	13	69	40	56	18	117	9	13	19	18	8	2	16	13	16	15	24	14	20	7	8	70	15	24	103	15	12	13	3	27	16	62	29	57
1	6959784	6962817	HS_H3K27ac_1845	HS_H3K27ac_1845;HS_H3K27ac_1846	3033	ENSG00000171735	+	protein_coding	174461	12	0	NA	NA	conserved	112	15	108	90	69	27	144	2	16	25	31	17	37	38	20	74	37	56	29	19	20	24	85	17	32	103	41	16	17	4	17	26	23	36	93
1	6963007	6964901	HS_H3K27ac_1847	HS_H3K27ac_1847	1894	ENSG00000171735	+	protein_coding	177684	86	0	NA	NA	other_recently_evolved	43	13	66	46	50	16	43	22	18	14	48	20	41	57	16	46	25	14	12	14	6	29	24	18	83	55	33	47	18	7	34	13	101	21	38
1	6971245	6972579	HS_H3K27ac_1848	HS_H3K27ac_1848	1334	ENSG00000171735	+	protein_coding	185922	22	0	NA	NA	conserved	29	10	127	52	40	28	113	7	12	10	11	24	11	15	25	51	10	49	15	21	8	14	98	15	18	143	19	20	20	29	29	21	30	19	45
1	7007096	7010842	HS_H3K27ac_1849	HS_H3K27ac_1849;HS_H3K27ac_1850;HS_H3K27ac_1851	3746	ENSG00000171735	+	protein_coding	221773	2	0	NA	NA	conserved	556	27	215	224	72	55	126	23	43	47	34	70	135	55	62	135	33	40	40	56	20	50	87	38	74	87	39	58	35	35	43	30	132	51	281
1	7013443	7014817	HS_H3K27ac_1852	HS_H3K27ac_1852	1374	ENSG00000171735	+	protein_coding	228120	1	0	NA	NA	ape_specific	11	12	61	36	22	17	45	4	23	11	8	44	18	14	33	20	4	22	20	11	8	7	32	6	30	44	7	15	5	8	10	6	9	13	14
1	7018405	7019656	HS_H3K27ac_1853	HS_H3K27ac_1853	1251	ENSG00000171735	+	protein_coding	233082	1	5	NA	NA	conserved	28	8	68	65	70	20	113	4	9	12	22	18	13	15	17	45	10	29	13	19	10	5	13	5	8	37	2	16	22	8	11	25	19	49	68
1	7020351	7021590	HS_H3K27ac_1854	HS_H3K27ac_1854	1239	ENSG00000171735	+	protein_coding	235028	0	0	NA	NA	conserved	29	7	114	60	54	17	105	2	12	19	16	8	17	13	16	52	22	35	31	15	20	10	81	19	19	114	29	7	15	6	18	24	32	25	78
1	7040580	7041863	HS_H3K4me1_1836	HS_H3K4me1_1836	1283	ENSG00000171735	+	protein_coding	255257	1	0	SINE	AluSc	conserved	11	27	110	47	43	27	107	4	6	11	12	40	12	17	42	40	1	30	19	27	20	3	99	15	16	145	17	9	28	18	21	19	26	34	35
1	7041975	7043247	HS_H3K27ac_1855	HS_H3K27ac_1855	1272	ENSG00000171735	+	protein_coding	256652	1	3	NA	NA	other_recently_evolved	32	17	73	67	50	18	98	4	0	16	18	9	6	15	8	24	10	31	8	13	2	6	106	18	29	172	17	12	10	5	18	10	21	19	76
1	7043666	7045129	HS_H3K27ac_1856	HS_H3K27ac_1856	1463	ENSG00000171735	+	protein_coding	258343	4	0	NA	NA	other_recently_evolved	18	12	111	74	58	9	124	1	10	10	15	19	7	4	11	41	13	19	8	14	3	39	99	24	91	176	37	26	7	3	12	16	38	27	66
1	7045863	7047122	HS_H3K27ac_1857	HS_H3K27ac_1857	1259	ENSG00000171735	+	protein_coding	260540	79	2	NA	NA	conserved	15	12	66	35	29	13	139	0	7	8	14	19	7	8	14	9	10	22	11	12	6	13	78	11	22	140	16	6	5	5	14	18	17	34	48
1	7049506	7051038	HS_H3K4me1_1838	HS_H3K4me1_1838	1532	ENSG00000171735	+	protein_coding	264183	1	0	NA	NA	other_recently_evolved	30	14	134	76	87	20	123	7	36	12	11	47	10	27	51	33	9	23	15	24	14	0	5	3	7	23	4	27	14	23	20	23	32	44	70
1	7056612	7058121	HS_H3K27ac_1859	HS_H3K27ac_1859	1509	ENSG00000171735	+	protein_coding	271289	1	0	NA	NA	conserved	12	2	78	78	55	31	115	6	16	22	17	18	12	7	14	19	16	34	16	17	12	17	121	14	18	265	20	10	12	9	28	17	30	32	63
1	7060638	7063368	HS_H3K27ac_1860	HS_H3K27ac_1860;HS_H3K27ac_1861	2730	ENSG00000171735	+	protein_coding	275315	1	0	NA	NA	conserved	36	21	123	76	47	24	108	2	24	6	5	4	4	3	3	33	6	19	20	12	14	23	20	13	69	44	20	19	11	6	23	23	27	29	63
1	7068984	7070815	HS_H3K27ac_1862	HS_H3K27ac_1862	1831	ENSG00000171735	+	protein_coding	283661	1	5	NA	NA	other_recently_evolved	70	10	98	93	98	17	132	7	7	13	14	12	20	18	16	32	19	43	13	17	17	18	159	18	47	241	26	11	18	6	27	24	41	24	65
1	7084051	7086368	HS_H3K27ac_1863	HS_H3K27ac_1863;HS_H3K27ac_1864	2317	ENSG00000171735	+	protein_coding	298728	3	0	NA	NA	conserved	1186	32	252	319	157	65	170	49	44	78	100	61	237	117	51	240	77	79	56	52	28	100	180	74	188	251	83	75	57	25	57	56	97	84	190
1	7095179	7096433	HS_H3K27ac_1865	HS_H3K27ac_1865	1254	ENSG00000171735	+	protein_coding	309856	0	0	NA	NA	conserved	0	0	3	2	1	0	10	0	1	0	2	2	0	0	1	0	1	2	3	1	1	1	7	1	0	12	1	1	0	0	2	0	4	1	6
1	7107015	7108364	HS_H3K27ac_1870	HS_H3K27ac_1870	1349	ENSG00000171735	+	protein_coding	321692	11	0	NA	NA	other_recently_evolved	31	6	97	44	24	16	88	4	10	18	8	9	14	21	9	19	22	33	12	12	4	1	26	2	4	40	3	10	13	4	10	17	30	37	59
1	7147966	7152205	HS_H3K27ac_1873	HS_H3K27ac_1873;HS_H3K27ac_1874	4239	ENSG00000171735	+	protein_coding	362643	1	0	NA	NA	conserved	8	14	100	45	24	27	124	0	15	15	7	12	13	14	21	26	5	34	6	16	7	0	0	0	0	2	1	4	10	4	10	16	6	10	5
1	7172265	7173677	HS_H3K4me1_1848	HS_H3K4me1_1848	1412	ENSG00000171735	+	protein_coding	386942	4	0	SINE	AluSx1	other_recently_evolved	22	33	188	34	60	52	114	3	40	15	26	78	19	30	75	33	10	18	31	14	50	1	34	4	5	65	4	28	26	29	37	21	25	33	32
1	7174021	7175422	HS_H3K27ac_1876	HS_H3K27ac_1876	1401	ENSG00000171735	+	protein_coding	388698	1	0	NA	NA	conserved	32	20	126	41	32	35	113	0	16	21	10	42	16	19	37	11	14	23	14	16	21	15	102	6	33	161	11	27	22	20	18	22	31	50	43
1	7177303	7178568	HS_H3K27ac_1877	HS_H3K27ac_1877	1265	ENSG00000171735	+	protein_coding	391980	8	0	NA	NA	conserved	22	15	83	49	46	26	113	5	11	1	3	7	5	2	8	13	13	14	6	7	1	7	25	8	12	35	7	25	11	5	9	17	19	30	45
1	7198194	7199828	HS_H3K27ac_1878	HS_H3K27ac_1878	1634	ENSG00000171735	+	protein_coding	412871	1	0	NA	NA	other_recently_evolved	45	20	141	94	71	34	105	0	16	16	20	15	3	9	15	82	5	48	15	8	7	0	0	0	0	0	0	31	29	7	11	22	24	26	89
1	7220303	7221608	HS_H3K27ac_1879	HS_H3K27ac_1879	1305	ENSG00000171735	+	protein_coding	434980	0	0	NA	NA	conserved	27	7	81	47	48	23	126	0	13	9	10	30	8	10	26	21	4	17	17	13	11	11	0	6	6	4	15	12	14	7	23	12	10	36	72
1	7224113	7225370	HS_H3K4me1_1851	HS_H3K4me1_1851	1257	ENSG00000171735	+	protein_coding	438790	17	3	SINE	AluY	conserved	27	20	113	74	77	39	92	2	32	14	20	43	27	19	34	37	10	29	14	13	29	11	48	13	15	116	19	13	5	10	15	14	31	12	57
1	7228033	7229863	HS_H3K27ac_1880	HS_H3K27ac_1880	1830	ENSG00000171735	+	protein_coding	442710	11	0	NA	NA	other_recently_evolved	35	25	132	125	80	37	104	2	26	19	21	75	26	17	57	33	13	13	17	12	27	1	9	3	6	13	1	24	23	14	23	27	36	30	61
1	7230512	7232857	HS_H3K27ac_1881	HS_H3K27ac_1881;HS_H3K27ac_1882	2345	ENSG00000171735	+	protein_coding	445189	2	0	NA	NA	conserved	163	65	367	114	208	88	156	359	107	147	157	78	516	282	116	184	170	90	156	136	41	261	228	165	706	363	270	180	217	45	197	101	187	155	503
1	7233678	7235034	HS_H3K27ac_1883	HS_H3K27ac_1883	1356	ENSG00000171735	+	protein_coding	448355	2	0	NA	NA	other_recently_evolved	19	15	155	52	89	35	117	5	26	16	23	50	23	27	37	54	20	53	17	13	24	0	23	6	7	22	9	16	21	11	14	28	26	25	46
1	7247759	7249087	HS_H3K27ac_1884	HS_H3K27ac_1884	1328	ENSG00000270171	-	lincRNA	445757	12	0	NA	NA	other_recently_evolved	28	7	73	37	35	17	100	1	10	22	20	9	18	14	7	26	5	30	6	6	4	10	14	16	24	8	14	41	20	26	45	21	30	40	76
1	7265609	7267511	HS_H3K27ac_1885	HS_H3K27ac_1885;HS_H3K27ac_1886	1902	ENSG00000270171	-	lincRNA	427333	80	5	SINE	AluSx1	conserved	49	13	100	56	35	20	111	6	9	17	15	18	29	18	22	16	19	27	15	8	13	5	36	6	13	77	5	17	18	6	18	18	33	35	48
1	7284196	7285648	HS_H3K27ac_1887	HS_H3K27ac_1887	1452	ENSG00000270171	-	lincRNA	409196	1	0	NA	NA	conserved	18	14	142	78	31	28	124	6	20	20	9	38	10	26	33	7	9	38	36	27	35	7	16	18	16	16	11	38	4	23	20	15	25	32	72
1	7292487	7293786	HS_H3K27ac_1888	HS_H3K27ac_1888	1299	ENSG00000270171	-	lincRNA	401058	3	0	NA	NA	conserved	13	5	60	48	41	8	121	2	7	7	19	16	14	16	4	34	10	14	9	12	7	3	27	8	14	47	3	2	7	3	23	7	18	18	65
1	7329748	7331005	HS_H3K27ac_1889	HS_H3K27ac_1889	1257	ENSG00000270171	-	lincRNA	363839	0	0	NA	NA	conserved	10	15	108	54	23	36	104	4	9	19	18	36	11	15	27	1	8	36	15	24	11	8	3	3	10	6	8	22	16	16	29	14	29	32	13
1	7335626	7336909	HS_H3K27ac_1890	HS_H3K27ac_1890	1283	ENSG00000270171	-	lincRNA	357935	50	0	NA	NA	conserved	26	14	92	60	31	16	93	4	11	17	17	8	18	24	25	38	15	26	20	17	6	12	17	21	20	31	15	15	16	4	16	23	30	41	43
1	7341023	7342287	HS_H3K27ac_1891	HS_H3K27ac_1891	1264	ENSG00000270171	-	lincRNA	352557	9	0	NA	NA	other_recently_evolved	28	9	60	63	42	15	90	8	7	13	9	11	4	19	9	15	4	22	8	10	2	11	37	13	18	87	20	16	11	7	13	25	19	39	41
1	7346105	7349076	HS_H3K27ac_1892	HS_H3K27ac_1892;HS_H3K27ac_1893;HS_H3K27ac_1894	2971	ENSG00000270171	-	lincRNA	345768	2	0	NA	NA	conserved	135	29	209	49	42	55	135	37	50	87	92	68	238	129	76	20	40	53	88	56	37	102	87	62	104	99	68	231	168	38	127	61	191	126	302
1	7350366	7351640	HS_H3K27ac_1895	HS_H3K27ac_1895	1274	ENSG00000270171	-	lincRNA	343204	3	0	NA	NA	other_recently_evolved	28	11	81	67	61	21	126	3	16	18	12	11	14	8	10	37	7	31	12	14	11	6	31	9	25	74	16	33	27	32	26	20	31	51	77
1	7355684	7357987	HS_H3K27ac_1896	HS_H3K27ac_1896;HS_H3K27ac_1897	2303	ENSG00000270171	-	lincRNA	336857	4	0	NA	NA	conserved	334	97	480	169	265	138	117	239	145	194	351	148	573	568	173	231	312	141	239	208	87	476	362	225	1057	434	333	360	272	48	202	133	314	210	1900
1	7367493	7369186	HS_H3K27ac_1898	HS_H3K27ac_1898;HS_H3K27ac_1899	1693	ENSG00000270171	-	lincRNA	325658	4	0	NA	NA	conserved	47	15	117	69	61	26	119	15	14	16	20	14	10	11	23	39	3	14	15	16	7	17	99	17	62	166	10	18	13	10	5	25	58	36	52
1	7372848	7374187	HS_H3K4me1_1858	HS_H3K4me1_1858	1339	ENSG00000270171	-	lincRNA	320657	1	0	NA	NA	conserved	25	5	65	39	64	18	110	3	17	15	15	12	14	9	12	43	15	17	13	25	6	4	39	11	14	53	13	11	7	2	14	19	23	28	32
1	7384936	7386517	HS_H3K27ac_1900	HS_H3K27ac_1900	1581	ENSG00000270171	-	lincRNA	308327	1	0	NA	NA	other_recently_evolved	42	21	115	102	71	28	122	4	22	13	34	38	27	18	33	73	22	45	22	28	19	6	45	7	25	132	14	11	17	4	21	18	19	29	57
1	7386913	7391093	HS_H3K27ac_1901	HS_H3K27ac_1901;HS_H3K27ac_1902	4180	ENSG00000270171	-	lincRNA	303751	4	0	NA	NA	conserved	32	13	122	31	48	29	113	6	22	24	30	21	12	8	26	28	9	43	31	15	12	4	3	6	6	3	6	28	36	19	11	26	23	33	38
1	7430961	7432237	HS_H3K27ac_1910	HS_H3K27ac_1910	1276	ENSG00000270171	-	lincRNA	262607	7	0	NA	NA	conserved	26	13	100	68	56	17	140	0	8	6	26	20	22	20	10	31	11	34	13	21	4	17	57	8	34	117	29	11	5	12	18	25	45	30	53
1	7431945	7433390	HS_H3K4me1_1866	HS_H3K4me1_1866	1445	ENSG00000270171	-	lincRNA	261454	4	0	NA	NA	conserved	38	12	104	86	90	27	158	4	9	16	14	20	24	21	9	72	18	43	15	31	7	13	54	6	25	91	13	11	7	14	22	40	43	22	63
1	7435152	7441006	HS_H3K27ac_1911	HS_H3K27ac_1911;HS_H3K27ac_1912;HS_H3K27ac_1913;HS_H3K27ac_1914;HS_H3K27ac_1915;HS_H3K27ac_1916;HS_H3K27ac_1917	5854	ENSG00000270171	-	lincRNA	253838	1	2	NA	NA	conserved	2	6	42	17	14	3	45	0	2	8	13	4	3	5	3	10	2	7	10	4	2	7	26	3	12	58	2	6	5	2	8	10	8	18	21
1	7441013	7442422	HS_H3K27ac_1918	HS_H3K27ac_1918	1409	ENSG00000270171	-	lincRNA	252422	1	0	NA	NA	other_recently_evolved	14	7	86	68	56	14	101	1	12	5	8	6	16	19	11	52	13	27	8	14	5	0	0	0	0	0	0	12	23	21	17	13	31	33	57
1	7443694	7448860	HS_H3K27ac_1919	HS_H3K27ac_1919;HS_H3K27ac_1920;HS_H3K27ac_1921;HS_H3K27ac_1922	5166	ENSG00000270171	-	lincRNA	245984	3	0	NA	NA	conserved	284	28	180	172	121	50	265	19	34	47	44	50	56	41	37	86	34	71	30	46	43	31	126	13	91	207	44	39	23	30	54	72	61	83	163
1	7453159	7459320	HS_H3K27ac_1923	HS_H3K27ac_1923;HS_H3K27ac_1924;HS_H3K27ac_1925;HS_H3K27ac_1926;HS_H3K27ac_1927;HS_H3K27ac_1928	6161	ENSG00000270171	-	lincRNA	235524	38	3	NA	NA	conserved	37	13	102	34	31	25	108	1	17	22	35	39	18	32	41	17	7	16	15	18	21	13	35	2	19	81	11	23	18	12	31	29	36	32	40
1	7459585	7461122	HS_H3K27ac_1929	HS_H3K27ac_1929	1537	ENSG00000270171	-	lincRNA	233722	3	2	NA	NA	conserved	77	8	121	75	72	26	138	6	17	27	21	12	16	24	12	67	6	46	16	23	9	13	60	11	29	113	8	13	6	2	14	16	40	27	90
1	7462230	7463770	HS_H3K27ac_1930	HS_H3K27ac_1930	1540	ENSG00000270171	-	lincRNA	231074	8	0	NA	NA	other_recently_evolved	27	40	236	77	67	52	108	6	39	18	38	102	42	33	77	54	7	49	26	21	32	4	4	9	9	3	7	30	21	25	15	27	32	48	44
1	7467025	7480318	HS_H3K27ac_1931	HS_H3K27ac_1931;HS_H3K27ac_1932;HS_H3K27ac_1933;HS_H3K27ac_1934;HS_H3K27ac_1935;HS_H3K27ac_1936;HS_H3K27ac_1937	13293	ENSG00000270171	-	lincRNA	214526	1	2	NA	NA	conserved	45	32	112	28	59	37	81	20	27	17	24	56	37	22	39	14	21	34	31	12	22	16	18	21	33	36	32	57	49	38	29	45	18	70	32
1	7482291	7486239	HS_H3K27ac_1938	HS_H3K27ac_1938;HS_H3K27ac_1939	3948	ENSG00000270171	-	lincRNA	208605	8	0	NA	NA	conserved	71	25	196	148	119	62	190	10	22	26	33	39	27	29	37	107	19	68	41	34	23	143	317	58	582	422	147	29	21	18	44	32	56	64	102
1	7518185	7521272	HS_H3K27ac_1955	HS_H3K27ac_1955;HS_H3K27ac_1956;HS_H3K27ac_1957	3087	ENSG00000270171	-	lincRNA	173572	3	0	NA	NA	conserved	70	7	43	41	21	18	59	0	7	9	11	20	12	10	16	1	15	12	9	8	6	5	25	1	6	32	2	11	11	5	7	16	13	17	19
1	7524558	7525837	HS_H3K27ac_1958	HS_H3K27ac_1958	1279	ENSG00000270171	-	lincRNA	169007	1	0	NA	NA	conserved	39	10	87	66	85	19	133	5	18	8	11	25	7	11	19	64	9	7	6	13	10	10	79	8	17	107	14	6	7	1	10	15	23	49	41
1	7525112	7526571	HS_H3K4me1_1893	HS_H3K4me1_1893	1459	ENSG00000270171	-	lincRNA	168273	31	0	NA	NA	conserved	57	4	70	83	68	13	108	7	9	11	10	11	5	14	9	80	11	13	11	13	8	10	86	13	28	133	20	9	12	1	18	13	26	40	19
1	7525840	7528648	HS_H3K27ac_1959	HS_H3K27ac_1959;HS_H3K27ac_1960	2808	ENSG00000270171	-	lincRNA	166196	31	0	NA	NA	conserved	58	6	76	79	56	19	112	7	10	15	13	12	7	14	11	74	13	22	12	10	9	7	61	13	23	104	17	10	12	3	21	20	26	34	28
1	7529431	7530675	HS_H3K27ac_1961	HS_H3K27ac_1961	1244	ENSG00000270171	-	lincRNA	164169	2	0	NA	NA	conserved	28	14	104	56	55	33	100	1	23	11	16	28	10	18	22	30	10	33	15	11	5	15	44	10	14	66	14	20	11	9	28	23	24	34	71
1	7532480	7538203	HS_H3K27ac_1962	HS_H3K27ac_1962;HS_H3K27ac_1963;HS_H3K27ac_1964	5723	ENSG00000270171	-	lincRNA	156641	20	6	NA	NA	conserved	34	19	94	53	30	30	129	3	16	19	19	37	13	21	36	1	8	26	11	9	10	5	5	8	20	20	8	41	40	36	47	28	33	55	54
1	7540341	7541698	HS_H3K27ac_1965	HS_H3K27ac_1965	1357	ENSG00000270171	-	lincRNA	153146	1	2	NA	NA	conserved	40	9	84	41	8	22	142	4	14	10	27	11	18	11	13	9	17	41	5	9	7	10	93	19	24	163	28	11	10	6	10	19	34	45	60
1	7542329	7543625	HS_H3K27ac_1966	HS_H3K27ac_1966	1296	ENSG00000270171	-	lincRNA	151219	8	0	LINE	L1ME4a	ape_specific	49	30	159	38	25	48	110	5	31	22	24	89	26	43	72	1	9	13	15	19	14	0	22	4	2	30	5	32	6	23	21	24	15	27	12
1	7547854	7553530	HS_H3K27ac_1967	HS_H3K27ac_1967;HS_H3K27ac_1968	5676	ENSG00000270171	-	lincRNA	141314	1	1	NA	NA	conserved	401	35	217	160	104	56	139	18	32	15	27	58	14	26	48	132	23	16	33	29	28	19	62	13	15	86	17	44	20	38	31	29	67	53	42
1	7554704	7564017	HS_H3K27ac_1969	HS_H3K27ac_1969;HS_H3K27ac_1970;HS_H3K27ac_1971;HS_H3K27ac_1972	9313	ENSG00000270171	-	lincRNA	130827	33	2	NA	NA	conserved	331	22	311	281	248	61	289	12	24	35	42	58	45	45	42	217	29	78	43	48	35	22	189	33	74	326	52	30	30	12	55	48	91	62	165
1	7564421	7567981	HS_H3K27ac_1973	HS_H3K27ac_1973;HS_H3K27ac_1974;HS_H3K27ac_1975	3560	ENSG00000270171	-	lincRNA	126863	3	0	NA	NA	conserved	92	21	188	79	72	39	121	3	21	14	15	22	14	18	23	38	12	21	20	17	14	8	23	10	10	50	6	25	17	14	16	32	44	42	55
1	7569774	7571434	HS_H3K27ac_1976	HS_H3K27ac_1976	1660	ENSG00000270171	-	lincRNA	123410	5	0	NA	NA	conserved	87	20	192	58	54	53	137	10	15	19	26	44	10	11	55	14	21	35	16	9	18	16	44	12	15	60	20	16	18	22	32	25	35	55	57
1	7572347	7575633	HS_H3K27ac_1977	HS_H3K27ac_1977	3286	ENSG00000270171	-	lincRNA	119211	14	1	NA	NA	other_recently_evolved	593	53	265	233	133	92	206	12	38	57	63	99	68	49	91	74	37	31	46	37	58	12	54	15	13	145	28	53	43	32	59	68	61	81	110
1	7577760	7580870	HS_H3K27ac_1978	HS_H3K27ac_1978;HS_H3K27ac_1979;HS_H3K27ac_1980	3110	ENSG00000270171	-	lincRNA	113974	0	0	NA	NA	conserved	1216	58	394	499	369	122	491	42	62	135	89	104	203	106	100	268	80	109	87	57	58	74	194	63	78	327	79	62	50	20	81	97	167	125	273
1	7581018	7582257	HS_H3K27ac_1981	HS_H3K27ac_1981	1239	ENSG00000270171	-	lincRNA	112587	29	0	NA	NA	conserved	33	7	62	70	46	18	114	5	4	8	5	9	10	18	11	40	15	37	5	17	16	3	37	5	13	82	8	5	11	2	10	24	32	17	71
1	7585506	7589319	HS_H3K27ac_1983	HS_H3K27ac_1983;HS_H3K27ac_1984;HS_H3K27ac_1985	3813	ENSG00000270171	-	lincRNA	105525	1	0	NA	NA	conserved	75	11	113	125	100	26	126	7	7	15	15	14	16	9	14	67	16	30	17	26	12	7	98	8	36	171	15	8	14	11	28	17	21	38	72
1	7595610	7597151	HS_H3K27ac_1986	HS_H3K27ac_1986	1541	ENSG00000270171	-	lincRNA	97693	4	1	NA	NA	conserved	37	12	74	68	65	21	132	4	7	17	9	11	11	22	21	52	17	28	10	21	9	7	52	3	18	78	10	9	11	0	22	22	26	34	89
1	7608415	7610164	HS_H3K27ac_1987	HS_H3K27ac_1987;HS_H3K27ac_1988	1749	ENSG00000270171	-	lincRNA	84680	1	2	NA	NA	conserved	105	21	119	37	27	37	129	7	24	17	21	40	32	17	41	15	11	26	13	19	17	6	20	2	1	39	4	30	12	16	19	12	27	45	38
1	7610263	7612443	HS_H3K27ac_1989	HS_H3K27ac_1989;HS_H3K27ac_1990	2180	ENSG00000270171	-	lincRNA	82401	0	0	LINE	L2b	conserved	8	4	30	6	7	8	43	0	3	11	0	6	7	14	4	7	3	10	3	10	5	4	17	5	14	53	8	12	5	5	10	12	20	10	18
1	7624762	7626379	HS_H3K27ac_1991	HS_H3K27ac_1991	1617	ENSG00000270171	-	lincRNA	68465	3	2	NA	NA	conserved	37	20	108	71	61	29	142	5	14	7	15	16	9	20	10	33	13	37	13	14	9	35	163	26	75	274	17	6	20	0	30	27	29	25	97
1	7628332	7636198	HS_H3K27ac_1992	HS_H3K27ac_1992;HS_H3K27ac_1993;HS_H3K27ac_1994;HS_H3K27ac_1995;HS_H3K27ac_1996;HS_H3K27ac_1997;HS_H3K27ac_1998;HS_H3K27ac_1999	7866	ENSG00000270171	-	lincRNA	58646	3	0	NA	NA	conserved	16	7	113	47	28	22	100	0	7	14	20	11	8	14	13	22	13	21	20	28	7	10	73	23	27	103	24	8	16	0	9	25	19	20	51
1	7727646	7728931	HS_H3K27ac_2027	HS_H3K27ac_2027	1285	ENSG00000269978	-	lincRNA	26677	3	0	NA	NA	conserved	24	20	124	52	47	46	143	5	18	17	18	39	20	8	35	27	8	20	23	17	18	13	56	13	39	92	16	21	17	5	27	23	16	17	36
1	7770289	7773347	HS_H3K27ac_2028	HS_H3K27ac_2028;HS_H3K27ac_2029	3058	ENSG00000049245	+	protein_coding	0	1	12	NA	NA	conserved	45	5	99	80	83	20	127	3	15	19	6	11	13	11	4	72	16	58	8	6	8	150	133	90	345	165	144	19	15	0	17	20	34	25	55
1	7781564	7786826	HS_H3K27ac_2030	HS_H3K27ac_2030;HS_H3K27ac_2031;HS_H3K27ac_2032	5262	ENSG00000049246	+	protein_coding	0	5	15	NA	NA	conserved	820	52	293	184	104	73	154	30	80	93	59	70	272	56	76	223	36	63	100	55	35	186	62	64	113	59	66	170	83	40	79	69	291	114	469
1	7795021	7796283	HS_H3K27ac_2033	HS_H3K27ac_2033	1262	ENSG00000049246	+	protein_coding	10702	1	0	LINE	L2a	other_recently_evolved	38	19	133	38	43	46	85	9	30	12	21	29	14	20	35	10	20	39	12	21	20	1	2	2	5	5	2	21	11	11	19	16	18	27	26
1	7826577	7828019	HS_H3K27ac_2034	HS_H3K27ac_2034	1442	ENSG00000049247	-	protein_coding	25493	2	0	NA	NA	other_recently_evolved	46	12	158	62	41	39	87	17	44	17	41	14	27	15	15	24	14	33	12	13	12	48	81	22	81	104	11	15	10	12	23	11	42	37	66
1	7848781	7850098	HS_H3K27ac_2035	HS_H3K27ac_2035	1317	ENSG00000049247	-	protein_coding	3414	2	0	SINE	AluSz	other_recently_evolved	19	40	227	77	37	52	80	6	48	20	28	119	25	34	92	24	2	36	26	17	31	4	0	2	5	3	2	48	23	37	34	38	36	55	16
1	7981098	7982582	HS_H3K27ac_2043	HS_H3K27ac_2043	1484	ENSG00000116288	+	protein_coding	26808	5	3	SINE	MIR	other_recently_evolved	85	25	174	40	31	58	75	2	23	20	18	52	26	22	31	44	11	27	33	36	40	2	0	1	0	6	0	30	8	14	15	14	33	20	50
1	7982585	7985125	HS_H3K27ac_2044	HS_H3K27ac_2044;HS_H3K27ac_2045	2540	ENSG00000116288	+	protein_coding	28295	95	3	NA	NA	conserved	94	13	107	44	23	30	104	7	15	26	21	33	22	19	26	7	18	43	12	18	23	11	42	11	13	81	10	25	16	12	14	11	26	21	82
1	7985451	7986727	HS_H3K27ac_2046	HS_H3K27ac_2046	1276	ENSG00000116288	+	protein_coding	31161	1	1	SINE	AluJr	other_recently_evolved	52	15	148	44	51	21	106	8	21	9	27	55	12	28	58	34	9	25	20	17	18	5	17	5	5	31	1	32	10	25	29	19	21	38	12
1	8003649	8006539	HS_H3K27ac_2047	HS_H3K27ac_2047;HS_H3K27ac_2048;HS_H3K27ac_2049	2890	ENSG00000116285	-	protein_coding	19769	18	10	NA	NA	conserved	39	14	96	99	106	29	113	0	14	22	20	13	11	17	16	61	6	36	12	7	2	3	10	1	9	15	4	9	8	4	17	24	38	34	50
1	8009529	8011887	HS_H3K27ac_2050	HS_H3K27ac_2050;HS_H3K27ac_2051	2358	ENSG00000116285	-	protein_coding	14421	70	9	NA	NA	conserved	82	21	138	46	28	41	107	11	31	21	28	41	13	18	38	3	18	26	25	20	20	15	31	10	24	54	16	46	15	27	48	27	43	58	19
1	8022906	8024162	HS_H3K27ac_2052	HS_H3K27ac_2052	1256	ENSG00000116285	-	protein_coding	2146	44	1	LINE	L2a	conserved	98	17	144	25	19	30	120	8	12	49	26	55	59	30	30	3	26	25	25	14	21	28	16	27	13	8	28	58	41	38	45	48	70	71	68
1	8024863	8028377	HS_H3K27ac_2053	HS_H3K27ac_2053	3514	ENSG00000116285	-	protein_coding	0	130	51	NA	NA	conserved	1720	20	202	425	65	64	110	24	80	215	85	64	632	142	67	325	81	73	169	113	30	471	93	107	425	113	137	267	80	21	104	63	365	122	1192
1	8029146	8031004	HS_H3K27ac_2054	HS_H3K27ac_2054	1858	ENSG00000238290	+	lincRNA	2409	6	0	NA	NA	conserved	245	53	247	72	57	82	125	17	60	40	71	105	82	27	101	23	21	48	50	15	62	33	5	23	19	13	23	38	34	10	14	25	47	36	32
1	8034256	8035495	HS_H3K27ac_2055	HS_H3K27ac_2055	1239	ENSG00000238290	+	lincRNA	7519	11	0	SINE	AluJb	other_recently_evolved	40	22	192	28	18	47	104	5	28	28	29	82	25	27	74	2	16	25	11	21	37	3	2	6	11	10	2	57	30	62	41	46	28	63	24
1	8121136	8122694	HS_H3K27ac_2058	HS_H3K27ac_2058	1558	ENSG00000227634	+	lincRNA	85978	68	22	NA	NA	other_recently_evolved	180	28	140	122	42	43	142	10	25	42	37	51	63	40	36	8	8	40	25	19	20	7	22	5	8	31	7	50	30	49	38	25	44	43	45
1	8143821	8145078	HS_H3K4me1_1947	HS_H3K4me1_1947	1257	ENSG00000227634	+	lincRNA	63594	1	0	SINE	AluSz	ape_specific	29	18	166	48	64	47	73	6	49	18	21	81	21	27	90	2	17	11	24	30	18	0	6	2	1	12	1	36	24	31	13	25	25	36	19
1	8167186	8172060	HS_H3K27ac_2061	HS_H3K27ac_2061;HS_H3K27ac_2062;HS_H3K27ac_2063	4874	ENSG00000227634	+	lincRNA	36612	3	34	NA	NA	conserved	721	39	314	186	80	89	176	8	65	71	79	128	98	45	97	43	21	32	52	32	38	1	6	1	5	23	2	48	29	31	30	17	69	54	93
1	8199622	8205998	HS_H3K27ac_2066	HS_H3K27ac_2066;HS_H3K27ac_2067	6376	ENSG00000227634	+	lincRNA	2674	2	32	NA	NA	conserved	923	32	293	270	110	91	211	13	50	84	72	115	100	48	96	82	24	49	52	34	42	2	27	5	9	37	11	84	60	72	52	49	84	97	152
1	8206702	8213847	HS_H3K27ac_2068	HS_H3K27ac_2068;HS_H3K27ac_2069;HS_H3K27ac_2070;HS_H3K27ac_2071;HS_H3K27ac_2072	7145	ENSG00000227634	+	lincRNA	0	2	32	NA	NA	conserved	230	59	431	220	112	100	250	17	60	73	70	165	94	50	142	84	31	55	60	46	76	1	15	3	6	34	0	80	60	91	67	55	58	127	78
1	8246706	8249295	HS_H3K27ac_2081	HS_H3K27ac_2081;HS_H3K27ac_2082	2589	ENSG00000233645	-	lincRNA	26178	4	0	NA	NA	conserved	108	46	227	54	43	59	90	12	48	34	48	139	67	31	112	7	9	19	39	23	40	2	1	1	2	3	1	45	18	30	18	12	24	26	7
1	8257103	8259473	HS_H3K27ac_2085	HS_H3K27ac_2085	2370	ENSG00000233645	-	lincRNA	36575	17	30	LINE	L2a	ape_specific	727	49	309	136	104	83	157	11	41	135	130	342	162	97	244	16	36	46	35	26	28	17	8	7	23	7	9	49	27	20	23	37	54	68	32
1	8281451	8282905	HS_H3K27ac_2091	HS_H3K27ac_2091	1454	ENSG00000162426	+	protein_coding	34921	3	5	LTR	THE1C	conserved	38	9	113	59	31	32	135	4	7	28	20	35	16	19	25	2	18	27	22	8	30	9	33	7	4	64	7	12	15	15	22	16	16	26	50
1	8312021	8319253	HS_H3K27ac_2092	HS_H3K27ac_2092;HS_H3K27ac_2093;HS_H3K27ac_2094;HS_H3K27ac_2095;HS_H3K27ac_2096;HS_H3K27ac_2097	7232	ENSG00000162426	+	protein_coding	0	10	26	NA	NA	conserved	334	67	373	199	173	103	232	73	85	66	116	87	169	159	93	163	95	92	124	75	54	8	13	1	11	30	4	168	159	66	138	106	174	131	224
1	8323320	8324899	HS_H3K27ac_2098	HS_H3K27ac_2098	1579	ENSG00000162426	+	protein_coding	5495	8	0	NA	NA	conserved	42	9	150	83	47	32	98	4	30	13	22	34	12	13	35	22	12	16	16	10	5	42	87	21	123	114	41	17	8	10	8	19	36	27	63
1	8325385	8326669	HS_H3K27ac_2099	HS_H3K27ac_2099	1284	ENSG00000162426	+	protein_coding	7560	1	0	DNA	MER82	other_recently_evolved	14	22	164	51	67	21	92	16	11	11	10	7	2	17	6	44	6	25	21	14	39	90	106	54	181	134	48	63	31	77	37	51	59	76	52
1	8328886	8330928	HS_H3K27ac_2100	HS_H3K27ac_2100;HS_H3K27ac_2101	2042	ENSG00000162426	+	protein_coding	11061	13	0	NA	NA	conserved	39	34	164	74	68	42	64	11	29	13	34	44	30	38	52	65	7	35	10	10	16	56	59	31	163	50	54	11	16	13	19	27	28	22	30
1	8331236	8332525	HS_H3K27ac_2102	HS_H3K27ac_2102	1289	ENSG00000162426	+	protein_coding	13411	4	0	Low_complexity	AT_rich	other_recently_evolved	40	31	157	66	46	37	86	8	27	20	31	86	35	21	68	21	9	24	16	6	28	10	23	6	40	22	16	44	18	24	28	24	24	39	11
1	8333082	8336225	HS_H3K27ac_2103	HS_H3K27ac_2103;HS_H3K27ac_2104;HS_H3K27ac_2105;HS_H3K27ac_2106	3143	ENSG00000162426	+	protein_coding	15257	1	0	NA	NA	conserved	120	62	475	281	281	82	245	36	72	25	52	41	38	58	39	255	48	145	56	48	32	141	98	83	411	127	154	28	23	15	46	110	124	122	174
1	8337565	8340135	HS_H3K27ac_2107	HS_H3K27ac_2107;HS_H3K27ac_2108	2570	ENSG00000162426	+	protein_coding	19740	1	1	NA	NA	conserved	25	9	133	81	58	37	103	4	19	26	20	50	32	19	52	51	11	29	12	15	10	14	15	3	36	6	7	31	15	31	35	25	29	49	57
1	8342143	8344726	HS_H3K27ac_2109	HS_H3K27ac_2109	2583	ENSG00000162426	+	protein_coding	24318	37	8	NA	NA	conserved	310	55	390	166	152	92	157	15	69	59	75	117	59	47	104	160	28	46	40	33	51	121	104	61	293	108	109	68	35	37	49	40	76	107	66
1	8345025	8347084	HS_H3K27ac_2110	HS_H3K27ac_2110	2059	ENSG00000162426	+	protein_coding	27200	2	0	NA	NA	conserved	125	23	219	129	103	44	135	7	27	44	15	68	51	38	58	69	18	32	22	20	25	25	50	23	60	70	36	9	20	17	15	32	42	47	96
1	8347176	8354377	HS_H3K27ac_2111	HS_H3K27ac_2111;HS_H3K27ac_2112;HS_H3K27ac_2113;HS_H3K27ac_2114;HS_H3K27ac_2115	7201	ENSG00000162426	+	protein_coding	29351	2	14	NA	NA	conserved	307	17	196	181	162	40	239	12	28	64	26	39	44	33	37	131	28	52	41	29	23	17	70	12	29	109	15	23	26	6	24	39	63	54	76
1	8354622	8367137	HS_H3K27ac_2116	HS_H3K27ac_2116;HS_H3K27ac_2117;HS_H3K27ac_2118;HS_H3K27ac_2119;HS_H3K27ac_2120	12515	ENSG00000162426	+	protein_coding	36797	1	0	NA	NA	conserved	66	5	58	33	22	15	46	1	8	10	9	9	8	11	8	7	3	14	8	8	7	6	20	4	5	23	3	8	12	1	11	11	9	17	31
1	8369228	8370588	HS_H3K27ac_2121	HS_H3K27ac_2121	1360	ENSG00000162426	+	protein_coding	51403	1	2	SINE	AluJr	other_recently_evolved	88	32	154	52	84	51	103	19	36	25	22	65	24	36	53	8	78	42	70	50	42	10	12	7	9	10	10	16	25	18	25	22	19	47	28
1	8370894	8372428	HS_H3K27ac_2122	HS_H3K27ac_2122	1534	ENSG00000162426	+	protein_coding	53069	4	0	NA	NA	other_recently_evolved	162	21	115	51	45	23	114	11	13	16	33	33	25	29	12	6	42	21	16	29	10	14	30	14	10	28	29	21	17	3	10	15	19	32	68
1	8372770	8375300	HS_H3K27ac_2123	HS_H3K27ac_2123	2530	ENSG00000162426	+	protein_coding	54945	36	2	NA	NA	conserved	230	20	136	70	42	49	169	11	10	39	30	27	33	30	23	17	39	41	18	21	20	22	101	18	30	118	35	23	19	12	48	27	49	49	97
1	8378545	8381614	HS_H3K27ac_2124	HS_H3K27ac_2124;HS_H3K27ac_2125	3069	ENSG00000162426	+	protein_coding	60720	7	0	NA	NA	conserved	148	15	107	47	39	30	135	9	24	20	23	17	18	10	15	4	35	69	39	39	22	21	14	11	12	24	16	26	22	19	22	21	24	29	46
1	8394756	8396024	HS_H3K27ac_2126	HS_H3K27ac_2126	1268	ENSG00000162426	+	protein_coding	76931	14	0	LINE	L2c	conserved	43	25	136	31	37	45	113	6	17	22	16	52	42	32	51	6	14	28	45	18	19	4	12	11	36	37	44	22	10	19	12	10	29	30	35
1	8409535	8411003	HS_H3K27ac_2128	HS_H3K27ac_2128	1468	ENSG00000162426	+	protein_coding	91710	15	0	NA	NA	other_recently_evolved	100	6	61	29	24	19	118	13	7	16	21	8	34	16	10	55	39	51	53	34	19	49	36	46	29	20	29	18	16	7	11	22	34	24	70
1	8461732	8466674	HS_H3K27ac_2131	HS_H3K27ac_2131;HS_H3K27ac_2132;HS_H3K27ac_2133	4942	ENSG00000162426	+	protein_coding	143907	12	5	NA	NA	conserved	18	1	33	9	8	4	43	1	3	11	5	6	5	5	2	6	13	10	2	7	6	3	11	4	8	4	10	7	3	1	6	7	10	11	20
1	8467109	8468407	HS_H3K27ac_2134	HS_H3K27ac_2134	1298	ENSG00000162426	+	protein_coding	149284	2	0	LINE	L2a	other_recently_evolved	56	32	139	35	50	44	92	6	42	42	45	52	47	32	44	26	22	36	19	28	29	6	9	17	6	8	15	20	15	7	11	20	22	37	17
1	8552223	8553662	HS_H3K27ac_2135	HS_H3K27ac_2135	1439	ENSG00000162426	+	protein_coding	234398	11	0	NA	NA	other_recently_evolved	66	17	109	58	43	37	112	1	21	11	8	30	18	25	32	16	13	20	8	12	15	7	2	11	4	15	10	52	22	38	22	28	27	65	26
1	8597789	8599186	HS_H3K27ac_2136	HS_H3K27ac_2136	1397	ENSG00000226545	+	pseudogene	199289	30	2	NA	NA	conserved	31	2	39	15	16	10	54	2	7	8	6	3	9	9	5	7	4	9	11	8	4	8	9	13	6	8	6	11	5	1	8	9	8	13	23
1	8666543	8667871	HS_H3K4me1_1979	HS_H3K4me1_1979	1328	ENSG00000226545	+	pseudogene	130604	81	0	SINE	AluSx	conserved	26	26	142	16	52	35	86	3	23	36	33	43	33	36	46	0	9	26	17	14	24	18	19	34	40	14	31	25	19	15	21	32	22	39	35
1	8702136	8704166	HS_H3K27ac_2137	HS_H3K27ac_2137	2030	ENSG00000226545	+	pseudogene	94309	120	21	NA	NA	other_recently_evolved	675	20	259	206	40	87	128	30	94	37	18	6	50	41	15	154	88	69	123	69	38	246	140	104	335	194	176	271	118	42	107	68	361	155	800
1	8725785	8727843	HS_H3K27ac_2138	HS_H3K27ac_2138;HS_H3K27ac_2139	2058	ENSG00000226545	+	pseudogene	70632	3	3	NA	NA	conserved	106	16	149	135	118	25	123	7	17	18	23	23	11	26	25	92	17	39	13	17	25	18	168	10	45	279	21	15	11	7	24	17	36	34	72
1	8870036	8872387	HS_H3K27ac_2149	HS_H3K27ac_2149;HS_H3K27ac_2150	2351	ENSG00000074800	-	protein_coding	6862	23	4	NA	NA	conserved	58	24	110	22	20	29	92	16	22	30	33	36	38	30	34	8	24	24	14	18	17	12	31	6	8	49	9	30	18	10	27	18	45	29	43
1	8873026	8875131	HS_H3K27ac_2151	HS_H3K27ac_2151;HS_H3K27ac_2152	2105	ENSG00000074800	-	protein_coding	4118	2	6	NA	NA	conserved	52	16	100	29	34	25	84	20	18	29	25	35	41	32	48	17	13	23	21	17	16	15	12	10	11	12	19	13	21	5	14	11	31	25	27
1	8875930	8880338	HS_H3K27ac_2153	HS_H3K27ac_2153	4408	ENSG00000074800	-	protein_coding	0	37	56	NA	NA	conserved	3436	78	586	1015	154	170	231	56	159	279	106	179	1004	179	160	735	172	116	242	153	59	498	83	83	453	99	148	287	144	44	127	87	657	181	805
1	8880462	8881983	HS_H3K27ac_2154	HS_H3K27ac_2154	1521	ENSG00000074800	-	protein_coding	1214	24	11	SINE	AluSg	ape_specific	163	33	266	88	67	72	106	16	61	56	45	118	66	40	111	16	25	40	43	16	44	14	15	8	12	9	13	11	8	6	6	15	33	18	50
1	8889549	8891300	HS_H3K27ac_2155	HS_H3K27ac_2155;HS_H3K27ac_2156	1751	ENSG00000074800	-	protein_coding	10301	68	5	NA	NA	conserved	63	15	135	45	41	56	96	8	26	30	26	76	32	34	57	30	11	46	32	31	35	3	16	6	3	19	4	19	11	17	12	10	11	18	13
1	8908049	8909288	HS_H3K27ac_2157	HS_H3K27ac_2157	1239	ENSG00000074800	-	protein_coding	28801	3	0	LTR	HERVK9-int	other_recently_evolved	24	9	102	49	38	38	118	3	19	23	21	45	22	20	36	54	27	112	110	58	97	0	1	3	1	0	0	100	60	120	71	76	50	158	3
1	9307342	9308599	HS_H3K4me1_2033	HS_H3K4me1_2033	1257	ENSG00000171621	+	protein_coding	14463	2	0	NA	NA	other_recently_evolved	37	5	82	68	63	26	93	9	20	19	19	23	15	16	30	41	11	15	27	19	20	4	54	3	10	98	9	9	16	14	15	12	13	16	69
1	9308310	9310752	HS_H3K27ac_2229	HS_H3K27ac_2229;HS_H3K27ac_2230	2442	ENSG00000171621	+	protein_coding	15431	1	0	NA	NA	conserved	31	18	124	61	53	32	90	8	24	15	31	45	13	29	53	31	8	17	19	16	18	6	66	3	12	107	11	17	15	17	29	18	19	39	45
1	9313136	9314414	HS_H3K27ac_2231	HS_H3K27ac_2231	1278	ENSG00000171621	+	protein_coding	20257	1	0	SINE	AluSq	ape_specific	54	33	152	71	37	56	121	8	55	25	26	70	34	30	70	3	6	15	9	8	17	3	10	4	7	28	4	13	13	10	14	10	14	44	22
1	9314546	9321561	HS_H3K27ac_2232	HS_H3K27ac_2232;HS_H3K27ac_2233;HS_H3K27ac_2234;HS_H3K27ac_2235;HS_H3K27ac_2236	7015	ENSG00000171621	+	protein_coding	21667	7	1	NA	NA	conserved	196	37	279	193	204	73	224	24	43	38	44	52	39	51	59	129	54	67	36	47	19	91	205	37	239	341	74	41	36	29	49	50	64	79	125
1	9435884	9444915	HS_H3K27ac_2286	HS_H3K27ac_2286;HS_H3K27ac_2287;HS_H3K27ac_2288;HS_H3K27ac_2289	9031	ENSG00000235263	-	lincRNA	58556	14	45	NA	NA	conserved	79	15	140	88	77	20	136	2	10	17	15	25	23	12	16	77	21	30	8	16	3	6	149	8	41	238	25	13	14	9	24	26	31	36	84
1	9446951	9451312	HS_H3K27ac_2290	HS_H3K27ac_2290;HS_H3K27ac_2291;HS_H3K27ac_2292;HS_H3K27ac_2293	4361	ENSG00000235263	-	lincRNA	52159	2	4	NA	NA	conserved	61	5	50	33	33	12	62	2	4	9	5	5	10	10	5	22	16	18	10	7	3	15	71	6	18	113	16	2	5	2	9	10	14	13	26
1	9451400	9457472	HS_H3K27ac_2294	HS_H3K27ac_2294;HS_H3K27ac_2295;HS_H3K27ac_2296	6072	ENSG00000235263	-	lincRNA	45999	2	8	NA	NA	conserved	28	8	81	54	32	29	92	8	11	8	11	12	30	13	13	4	19	27	7	11	8	21	46	29	24	146	37	25	10	17	19	19	39	40	34
1	9459769	9461162	HS_H3K27ac_2297	HS_H3K27ac_2297	1393	ENSG00000235263	-	lincRNA	42309	12	1	LTR	MLT1E2	other_recently_evolved	101	48	220	65	55	52	99	12	36	39	39	94	38	35	49	33	15	17	29	25	17	2	1	1	0	5	1	44	29	67	41	40	52	74	22
1	9714720	9723327	HS_H3K27ac_2351	HS_H3K27ac_2351;HS_H3K27ac_2352;HS_H3K27ac_2353;HS_H3K27ac_2354;HS_H3K27ac_2355;HS_H3K27ac_2356	8607	ENSG00000171608	+	protein_coding	62989	1	31	NA	NA	conserved	1144	22	277	361	72	76	164	17	63	81	66	88	259	74	82	249	57	66	71	38	27	0	2	0	2	0	1	53	41	32	82	68	278	101	442
1	9723515	9725777	HS_H3K27ac_2357	HS_H3K27ac_2357;HS_H3K27ac_2358	2262	ENSG00000171608	+	protein_coding	71784	2	3	NA	NA	conserved	146	25	174	73	67	42	107	10	18	25	34	47	22	31	37	59	16	42	32	30	20	19	32	16	15	51	21	32	20	18	10	22	44	33	42
1	9726676	9736550	HS_H3K27ac_2359	HS_H3K27ac_2359;HS_H3K27ac_2360;HS_H3K27ac_2361;HS_H3K27ac_2362;HS_H3K27ac_2363;HS_H3K27ac_2364;HS_H3K27ac_2365;HS_H3K27ac_2366	9874	ENSG00000171608	+	protein_coding	74945	2	0	NA	NA	conserved	89	37	216	93	112	38	95	150	57	31	172	60	94	184	53	92	95	67	62	58	25	131	154	67	472	235	177	69	67	9	42	43	129	79	158
1	9737751	9739086	HS_H3K27ac_2367	HS_H3K27ac_2367	1335	ENSG00000171603	-	protein_coding	85440	4	0	SINE	AluSz	other_recently_evolved	28	18	126	42	39	35	97	3	24	10	15	49	21	22	52	19	10	36	26	23	22	2	8	1	11	6	4	33	22	31	38	29	22	52	46
1	9747253	9748541	HS_H3K27ac_2368	HS_H3K27ac_2368	1288	ENSG00000171603	-	protein_coding	75985	0	0	SINE	AluSx1	conserved	31	33	240	63	43	69	99	0	50	21	55	121	44	41	119	0	14	58	78	42	68	5	5	10	8	11	9	30	20	50	22	28	23	38	17
1	9862306	9864866	HS_H3K27ac_2383	HS_H3K27ac_2383;HS_H3K27ac_2384	2560	ENSG00000171603	-	protein_coding	37781	1	0	NA	NA	conserved	18	9	96	32	20	25	37	2	14	4	17	47	10	14	38	2	0	10	16	6	17	4	19	0	16	42	1	15	7	3	10	9	10	10	17
1	9869386	9873605	HS_H3K27ac_2387	HS_H3K27ac_2387;HS_H3K27ac_2388;HS_H3K27ac_2389;HS_H3K27ac_2390	4219	ENSG00000178585	-	protein_coding	36731	7	4	NA	NA	conserved	567	36	219	205	111	67	110	60	53	112	123	46	330	188	71	170	76	47	49	63	26	207	215	80	270	289	87	163	119	18	77	59	244	98	645
1	9874509	9876217	HS_H3K27ac_2391	HS_H3K27ac_2391	1708	ENSG00000178585	-	protein_coding	34119	95	5	NA	NA	other_recently_evolved	80	19	141	87	52	51	137	8	34	16	23	54	20	15	48	22	5	22	13	17	21	3	75	15	21	181	8	30	25	24	27	15	36	44	53
1	9877516	9879356	HS_H3K27ac_2392	HS_H3K27ac_2392;HS_H3K27ac_2393	1840	ENSG00000178585	-	protein_coding	30980	17	0	NA	NA	conserved	50	3	61	58	51	12	52	5	9	9	9	9	13	12	13	38	8	14	8	8	4	7	72	8	12	119	7	2	5	5	14	7	19	13	44
1	9899922	9902482	HS_H3K27ac_2398	HS_H3K27ac_2398;HS_H3K27ac_2399	2560	ENSG00000178585	-	protein_coding	7854	40	10	NA	NA	conserved	48	12	69	45	16	16	101	7	10	16	8	13	13	14	10	10	17	21	10	11	6	10	85	15	33	193	17	10	10	5	11	11	20	19	54
1	9908878	9912610	HS_H3K27ac_2400	HS_H3K27ac_2400;HS_H3K27ac_2401	3732	ENSG00000178585	-	protein_coding	0	2	16	NA	NA	conserved	590	46	290	255	123	87	146	15	67	113	49	84	299	76	101	216	67	73	98	60	42	230	186	79	251	264	88	136	62	39	59	49	148	100	676
1	9942247	9944818	HS_H3K27ac_2402	HS_H3K27ac_2402	2571	ENSG00000162441	-	protein_coding	0	95	32	NA	NA	other_recently_evolved	824	50	308	293	94	76	171	23	51	49	34	134	56	49	111	136	9	42	64	29	54	17	45	20	18	36	12	66	45	53	69	69	143	135	54
1	9996490	9998629	HS_H3K27ac_2404	HS_H3K27ac_2404	2139	ENSG00000162444	+	protein_coding	0	13	1	NA	NA	other_recently_evolved	288	82	393	149	154	165	111	286	123	85	286	194	290	364	168	89	185	67	123	96	33	2	5	1	5	3	2	70	62	52	107	62	236	124	15
1	10031355	10032612	HS_H3K4me1_2146	HS_H3K4me1_2146	1257	ENSG00000130939	+	protein_coding	220	52	14	SINE	AluSg7	other_recently_evolved	226	47	242	101	71	57	76	9	56	48	52	91	145	69	74	62	26	35	58	43	30	33	51	24	55	67	40	62	64	85	86	68	89	108	185
1	10031897	10034217	HS_H3K27ac_2406	HS_H3K27ac_2406	2320	ENSG00000130939	+	protein_coding	0	2	24	NA	NA	conserved	699	53	297	210	87	60	128	15	72	79	71	100	248	105	108	156	36	71	79	62	38	67	107	37	107	170	67	56	46	28	55	58	105	98	322
1	10034423	10035680	HS_H3K4me1_2147	HS_H3K4me1_2147	1257	ENSG00000130939	+	protein_coding	1592	5	4	SINE	AluY	ape_specific	66	57	189	54	95	67	71	23	54	33	50	119	38	54	69	19	19	28	16	16	37	9	5	8	10	15	7	25	11	0	4	15	25	23	10
1	10056254	10057503	HS_H3K27ac_2407	HS_H3K27ac_2407	1249	ENSG00000130939	+	protein_coding	23423	3	8	LINE	L2a	other_recently_evolved	49	33	153	26	34	51	85	14	23	30	49	50	41	28	49	16	27	21	51	21	34	8	6	5	8	5	1	34	27	17	24	23	24	46	32
1	10057968	10059348	HS_H3K27ac_2408	HS_H3K27ac_2408	1380	ENSG00000130939	+	protein_coding	25137	7	0	SINE	AluY	conserved	69	21	154	69	85	40	137	11	30	27	22	49	22	28	23	49	23	17	40	25	27	22	72	17	29	99	9	29	20	17	19	23	44	52	64
1	10099413	10100671	HS_H3K4me1_2149	HS_H3K4me1_2149	1258	ENSG00000130939	+	protein_coding	66582	2	0	LINE	L1MEd	ape_specific	28	47	187	48	61	54	83	5	23	33	30	99	37	25	103	2	6	30	12	11	18	1	2	3	2	1	4	8	13	16	25	12	17	33	8
1	10100948	10103181	HS_H3K27ac_2409	HS_H3K27ac_2409;HS_H3K27ac_2410	2233	ENSG00000130939	+	protein_coding	68117	7	0	NA	NA	conserved	64	31	225	48	35	55	89	6	45	32	33	104	30	22	87	24	28	54	84	28	77	0	7	3	8	10	9	40	34	54	46	35	30	86	38
1	10105818	10107119	HS_H3K27ac_2411	HS_H3K27ac_2411	1301	ENSG00000130939	+	protein_coding	72987	1	0	NA	NA	conserved	39	16	137	41	84	28	108	3	21	14	20	36	8	17	12	22	9	18	12	14	13	21	66	34	32	111	23	8	14	0	13	22	13	18	65
1	10179388	10180627	HS_H3K27ac_2412	HS_H3K27ac_2412	1239	ENSG00000054523	+	protein_coding	30178	1	0	NA	NA	other_recently_evolved	14	6	82	59	63	21	98	0	13	11	12	14	13	19	12	35	18	23	14	12	23	9	60	31	32	127	20	19	21	4	15	18	15	20	58
1	10209208	10212300	HS_H3K27ac_2413	HS_H3K27ac_2413	3092	ENSG00000054523	+	protein_coding	0	5	21	NA	NA	conserved	3143	59	396	759	72	116	213	8	128	365	102	170	1167	175	139	586	110	138	276	143	81	288	87	82	295	78	122	73	60	39	58	55	139	60	2020
1	10243997	10245384	HS_H3K4me1_2152	HS_H3K4me1_2152	1387	ENSG00000054523	+	protein_coding	33193	1	0	SINE	AluSp	other_recently_evolved	42	31	218	46	75	59	102	2	45	26	35	72	24	24	64	18	15	25	31	12	22	11	5	17	9	11	12	10	9	6	14	15	15	29	31
1	10289997	10292271	HS_H3K27ac_2414	HS_H3K27ac_2414;HS_H3K27ac_2415	2274	ENSG00000054523	+	protein_coding	79193	1	2	NA	NA	conserved	57	41	169	49	40	45	87	9	35	27	32	71	25	20	65	9	10	34	52	28	44	9	9	22	16	7	22	28	20	36	16	25	22	50	25
1	10378731	10380516	HS_H3K27ac_2416	HS_H3K27ac_2416;HS_H3K27ac_2417	1785	ENSG00000142657	+	protein_coding	18076	69	0	NA	NA	conserved	70	27	179	58	49	54	116	20	40	21	43	87	30	36	66	18	26	22	27	19	35	41	53	32	41	74	37	29	21	33	22	22	42	54	21
1	10386045	10387487	HS_H3K27ac_2418	HS_H3K27ac_2418	1442	ENSG00000142657	+	protein_coding	11105	5	0	SINE	AluSx1	ape_specific	77	30	220	61	62	75	95	12	39	38	38	112	68	24	86	19	17	16	30	14	35	6	6	4	4	5	2	21	25	29	17	19	27	43	28
1	10397287	10400532	HS_H3K27ac_2419	HS_H3K27ac_2419	3245	ENSG00000142657	+	protein_coding	0	1	24	NA	NA	other_recently_evolved	1130	93	554	501	141	140	203	56	106	195	139	182	904	170	177	379	115	103	123	99	54	24	36	16	21	71	11	291	142	166	163	129	371	252	80
1	10414346	10415585	HS_H3K27ac_2420	HS_H3K27ac_2420	1239	ENSG00000251503	+	protein_coding	14517	3	0	SINE	AluSx	ape_specific	75	29	241	34	38	69	94	8	52	23	35	82	63	12	90	20	6	26	20	28	34	3	8	12	6	8	8	44	14	22	16	14	19	42	32
1	10418955	10420560	HS_H3K27ac_2421	HS_H3K27ac_2421	1605	ENSG00000251503	+	protein_coding	9542	1	0	SINE	AluSx3	other_recently_evolved	60	31	186	70	43	60	117	5	27	16	12	42	26	16	39	12	22	36	36	27	50	9	24	9	5	49	6	38	24	32	48	12	27	64	29
1	10428556	10431738	HS_H3K27ac_2423	HS_H3K27ac_2423;HS_H3K27ac_2424	3182	ENSG00000251503	+	protein_coding	0	3	28	NA	NA	conserved	213	35	275	107	98	82	116	33	56	74	77	117	270	73	90	150	31	58	73	43	38	73	32	17	148	36	48	18	15	22	10	9	18	18	130
1	10449633	10451186	HS_H3K27ac_2425	HS_H3K27ac_2425	1553	ENSG00000241563	+	protein_coding	0	2	0	NA	NA	conserved	53	22	181	99	95	29	122	0	24	29	33	34	24	29	41	92	20	51	19	20	24	80	76	32	158	181	48	25	19	23	28	21	23	37	33
1	10471257	10476247	HS_H3K27ac_2426	HS_H3K27ac_2426;HS_H3K27ac_2427;HS_H3K27ac_2428	4990	ENSG00000142655	+	protein_coding	0	96	45	NA	NA	conserved	109	25	167	88	57	59	108	25	36	30	42	62	38	30	54	45	12	35	21	19	15	13	51	7	12	129	13	30	19	13	39	19	43	46	74
1	10476471	10477936	HS_H3K27ac_2429	HS_H3K27ac_2429	1465	ENSG00000160049	-	protein_coding	3946	0	1	SINE	AluSx1	conserved	150	36	229	68	43	70	112	13	47	36	51	78	63	58	69	9	21	21	43	33	44	10	12	15	14	7	18	35	19	24	21	13	39	28	34
1	10493892	10495174	HS_H3K27ac_2430	HS_H3K27ac_2430	1282	ENSG00000160049	-	protein_coding	21367	2	6	NA	NA	conserved	39	10	68	28	19	35	111	6	8	11	8	12	12	24	13	7	19	13	8	26	9	8	19	10	13	38	15	13	12	19	15	15	29	33	70
1	10496642	10497920	HS_H3K27ac_2431	HS_H3K27ac_2431	1278	ENSG00000160049	-	protein_coding	24117	2	0	NA	NA	other_recently_evolved	43	14	89	34	34	21	107	6	12	21	18	15	10	15	30	11	8	16	15	13	18	12	55	16	25	90	18	16	13	10	15	14	23	35	69
1	10506666	10509708	HS_H3K27ac_2432	HS_H3K27ac_2432;HS_H3K27ac_2433	3042	ENSG00000160049	-	protein_coding	34141	2	7	NA	NA	conserved	33	10	59	27	20	15	34	6	9	9	13	28	10	15	24	11	1	8	8	8	13	2	10	1	1	17	2	8	10	7	6	10	14	13	6
1	10511399	10513439	HS_H3K27ac_2434	HS_H3K27ac_2434;HS_H3K27ac_2435	2040	ENSG00000160049	-	protein_coding	38874	20	1	NA	NA	conserved	13	10	98	41	23	26	108	2	13	17	17	8	7	17	13	19	11	29	9	17	13	104	85	66	311	134	101	9	10	3	7	15	23	23	48
1	10514391	10515680	HS_H3K27ac_2436	HS_H3K27ac_2436	1289	ENSG00000160049	-	protein_coding	41866	1	3	NA	NA	conserved	27	15	84	45	28	28	83	1	25	7	10	28	13	5	17	6	17	31	9	19	20	16	38	11	28	98	19	16	23	11	11	19	19	28	69
1	10528635	10531170	HS_H3K27ac_2437	HS_H3K27ac_2437;HS_H3K27ac_2438	2535	ENSG00000160049	-	protein_coding	56110	76	2	NA	NA	conserved	40	17	82	42	34	19	73	2	10	19	26	13	9	23	13	26	11	27	4	13	7	11	44	21	18	80	19	14	14	2	11	22	16	18	157
1	10589517	10590826	HS_H3K27ac_2443	HS_H3K27ac_2443	1309	ENSG00000160049	-	protein_coding	116992	0	0	NA	NA	other_recently_evolved	23	5	57	15	17	14	37	4	8	10	9	23	7	11	19	3	5	9	9	7	7	8	14	6	4	33	7	1	1	0	2	0	1	1	5
1	10591195	10592530	HS_H3K27ac_2444	HS_H3K27ac_2444	1335	ENSG00000160049	-	protein_coding	118670	18	3	NA	NA	other_recently_evolved	52	7	103	37	24	15	103	3	16	11	24	13	8	20	23	20	7	29	30	18	16	0	7	12	11	2	7	35	28	33	29	26	33	36	33
1	10599531	10601593	HS_H3K27ac_2445	HS_H3K27ac_2445;HS_H3K27ac_2446	2062	ENSG00000160049	-	protein_coding	127006	30	15	NA	NA	conserved	44	20	97	56	29	32	91	4	21	17	19	39	16	12	33	30	9	22	14	15	10	3	8	0	4	11	0	14	7	8	17	17	17	21	41
1	10615596	10619131	HS_H3K27ac_2447	HS_H3K27ac_2447;HS_H3K27ac_2448;HS_H3K27ac_2449;HS_H3K27ac_2450	3535	ENSG00000160049	-	protein_coding	143071	1	0	NA	NA	conserved	48	15	122	103	93	32	136	7	23	17	10	15	14	15	19	90	20	32	20	10	19	5	42	7	28	77	12	10	15	7	16	17	26	21	61
1	10621449	10622802	HS_H3K27ac_2451	HS_H3K27ac_2451	1353	ENSG00000160049	-	protein_coding	148924	0	0	NA	NA	conserved	56	19	116	73	70	43	121	2	18	23	27	27	12	16	39	18	7	39	13	22	26	17	21	14	53	60	15	22	9	15	16	26	25	35	20
1	10623189	10645876	HS_H3K27ac_2452	HS_H3K27ac_2452;HS_H3K27ac_2453;HS_H3K27ac_2454;HS_H3K27ac_2455;HS_H3K27ac_2456;HS_H3K27ac_2457;HS_H3K27ac_2458;HS_H3K27ac_2459;HS_H3K27ac_2460;HS_H3K27ac_2461;HS_H3K27ac_2462;HS_H3K27ac_2463;HS_H3K27ac_2464	22687	ENSG00000160049	-	protein_coding	150664	1	4	NA	NA	conserved	816	131	1103	864	791	214	621	120	153	149	231	206	201	283	179	667	206	301	161	189	100	687	933	300	1538	1184	546	140	122	57	198	192	309	279	712
1	10646196	10647981	HS_H3K27ac_2465	HS_H3K27ac_2465;HS_H3K27ac_2466	1785	ENSG00000130940	-	protein_coding	148669	85	0	NA	NA	conserved	34	19	113	47	49	38	75	7	31	15	23	50	23	18	42	27	9	31	26	15	27	13	76	5	9	131	9	8	12	9	11	16	15	15	15
1	10648140	10650281	HS_H3K27ac_2467	HS_H3K27ac_2467	2141	ENSG00000130940	-	protein_coding	146369	1	1	NA	NA	conserved	70	30	263	139	134	52	129	14	24	10	31	17	23	21	13	152	15	91	23	36	9	82	167	40	228	250	77	15	17	4	40	48	79	82	96
1	10650338	10652224	HS_H3K4me1_2185	HS_H3K4me1_2185;HS_H3K4me1_2186	1886	ENSG00000130940	-	protein_coding	144426	17	0	NA	NA	conserved	31	12	129	40	58	36	87	12	22	10	11	29	18	13	35	7	5	21	12	5	4	16	77	8	18	141	13	16	15	23	16	14	18	22	24
1	10651395	10661762	HS_H3K27ac_2468	HS_H3K27ac_2468;HS_H3K27ac_2469;HS_H3K27ac_2470;HS_H3K27ac_2471;HS_H3K27ac_2472;HS_H3K27ac_2473;HS_H3K27ac_2474;HS_H3K27ac_2475;HS_H3K27ac_2476	10367	ENSG00000130940	-	protein_coding	134888	17	0	NA	NA	conserved	558	32	270	169	92	100	197	35	73	91	59	81	185	90	76	177	108	53	114	61	55	161	236	76	290	393	94	180	113	38	89	58	139	109	445
1	10662340	10683506	HS_H3K27ac_2477	HS_H3K27ac_2477;HS_H3K27ac_2478;HS_H3K27ac_2479;HS_H3K27ac_2480;HS_H3K27ac_2481;HS_H3K27ac_2482;HS_H3K27ac_2483;HS_H3K27ac_2484	21166	ENSG00000130940	-	protein_coding	113144	1	23	NA	NA	conserved	95	12	130	49	41	53	62	4	37	26	19	55	26	24	54	22	6	24	21	15	19	21	29	21	29	64	16	21	28	35	24	22	17	46	33
1	10683763	10685023	HS_H3K4me1_2208	HS_H3K4me1_2208	1260	ENSG00000130940	-	protein_coding	111627	2	0	NA	NA	other_recently_evolved	58	8	59	42	56	17	102	7	4	9	4	8	9	4	9	40	15	23	11	21	2	9	95	20	16	140	21	21	8	21	24	21	24	25	60
1	10684664	10700164	HS_H3K27ac_2485	HS_H3K27ac_2485;HS_H3K27ac_2486;HS_H3K27ac_2487;HS_H3K27ac_2488;HS_H3K27ac_2489;HS_H3K27ac_2490;HS_H3K27ac_2491;HS_H3K27ac_2492;HS_H3K27ac_2493;HS_H3K27ac_2494	15500	ENSG00000130940	-	protein_coding	96486	3	26	NA	NA	conserved	32	12	130	70	38	31	93	9	31	17	13	52	18	22	44	34	15	33	31	16	30	17	105	17	30	160	17	12	8	14	14	21	12	25	53
1	10700620	10707589	HS_H3K27ac_2495	HS_H3K27ac_2495;HS_H3K27ac_2496;HS_H3K27ac_2497;HS_H3K27ac_2498	6969	ENSG00000130940	-	protein_coding	89061	1	4	NA	NA	conserved	130	39	384	218	190	61	198	18	33	38	50	46	37	58	49	188	37	82	48	41	32	115	277	56	314	420	123	39	40	36	59	77	128	118	160
1	10708668	10710482	HS_H3K27ac_2499	HS_H3K27ac_2499;HS_H3K27ac_2500	1814	ENSG00000130940	-	protein_coding	86168	1	0	NA	NA	conserved	34	23	214	91	129	27	105	6	22	8	33	16	19	29	24	91	16	62	10	10	10	132	185	62	426	206	174	8	7	4	28	35	75	70	72
1	10712124	10713595	HS_H3K27ac_2501	HS_H3K27ac_2501	1471	ENSG00000130940	-	protein_coding	83055	1	0	NA	NA	other_recently_evolved	37	26	150	73	63	52	102	3	27	4	10	16	6	6	17	33	18	30	16	11	19	8	56	9	28	128	7	35	13	42	40	27	45	59	42
1	10713661	10718909	HS_H3K27ac_2502	HS_H3K27ac_2502;HS_H3K27ac_2503;HS_H3K27ac_2504	5248	ENSG00000130940	-	protein_coding	77741	1	0	NA	NA	conserved	53	28	176	71	69	56	89	26	35	28	60	81	59	76	88	98	17	29	29	31	32	6	23	0	10	17	5	56	30	44	51	51	53	92	61
1	10719041	10725786	HS_H3K27ac_2505	HS_H3K27ac_2505;HS_H3K27ac_2506;HS_H3K27ac_2507;HS_H3K27ac_2508;HS_H3K27ac_2509;HS_H3K27ac_2510	6745	ENSG00000130940	-	protein_coding	70864	1	2	NA	NA	conserved	1167	31	262	421	161	69	158	15	61	142	66	81	592	81	90	432	60	74	73	59	38	320	310	95	429	413	157	143	57	21	53	59	230	89	381
1	10725834	10730216	HS_H3K27ac_2511	HS_H3K27ac_2511;HS_H3K27ac_2512	4382	ENSG00000130940	-	protein_coding	66434	3	0	NA	NA	conserved	284	17	172	152	129	40	137	12	24	12	20	30	33	30	21	1	1	3	2	1	2	57	146	29	182	189	78	8	4	7	15	12	17	17	107
1	10732135	10733439	HS_H3K27ac_2513	HS_H3K27ac_2513	1304	ENSG00000130940	-	protein_coding	63211	0	0	NA	NA	other_recently_evolved	28	15	127	48	22	35	112	3	11	20	21	35	12	22	35	33	9	29	29	25	14	3	72	7	24	128	12	36	25	40	30	21	25	59	40
1	10734843	10740919	HS_H3K27ac_2514	HS_H3K27ac_2514;HS_H3K27ac_2515;HS_H3K27ac_2516;HS_H3K27ac_2517	6076	ENSG00000130940	-	protein_coding	55731	2	1	NA	NA	conserved	86	38	171	48	54	46	45	68	58	50	147	54	112	136	57	51	67	39	50	41	26	79	89	46	203	89	76	14	14	9	8	6	21	29	222
1	10744225	10747485	HS_H3K27ac_2518	HS_H3K27ac_2518;HS_H3K27ac_2519;HS_H3K27ac_2520	3260	ENSG00000130940	-	protein_coding	49165	1	1	NA	NA	conserved	1330	25	229	285	34	87	128	12	71	148	42	78	592	78	97	166	28	50	92	50	42	334	55	68	261	47	85	412	85	55	70	57	388	121	862
1	10748270	10750669	HS_H3K27ac_2521	HS_H3K27ac_2521;HS_H3K27ac_2522	2399	ENSG00000130940	-	protein_coding	45981	4	0	NA	NA	conserved	28	31	179	64	59	40	107	6	33	18	30	77	18	28	54	34	10	22	24	24	21	0	40	4	7	64	5	49	31	41	32	24	33	41	43
1	10751037	10753114	HS_H3K27ac_2523	HS_H3K27ac_2523	2077	ENSG00000130940	-	protein_coding	43536	4	3	NA	NA	other_recently_evolved	47	52	231	146	97	54	166	8	25	29	27	99	26	26	67	119	15	44	50	52	24	14	96	7	17	163	16	50	35	40	37	40	83	64	72
1	10754067	10757339	HS_H3K27ac_2524	HS_H3K27ac_2524;HS_H3K27ac_2525	3272	ENSG00000130940	-	protein_coding	39311	22	0	NA	NA	conserved	829	48	329	326	166	79	168	30	62	123	84	107	329	86	75	286	45	74	79	64	54	150	186	55	262	258	83	119	67	34	67	61	196	75	364
1	10758839	10764370	HS_H3K27ac_2526	HS_H3K27ac_2526;HS_H3K27ac_2527;HS_H3K27ac_2528	5531	ENSG00000130940	-	protein_coding	32280	6	3	NA	NA	conserved	327	21	170	220	105	61	186	8	20	21	35	62	37	28	55	80	22	49	32	22	20	22	161	20	54	261	31	29	26	24	50	30	57	51	103
1	10766558	10768818	HS_H3K27ac_2529	HS_H3K27ac_2529	2260	ENSG00000130940	-	protein_coding	27832	1	0	NA	NA	conserved	90	34	206	115	131	47	169	5	34	14	24	87	24	30	65	69	15	39	25	28	36	18	105	11	36	164	20	52	26	34	32	29	41	44	38
1	10771373	10772624	HS_H3K27ac_2530	HS_H3K27ac_2530	1251	ENSG00000130940	-	protein_coding	24026	2	1	NA	NA	other_recently_evolved	36	6	92	66	43	33	113	4	13	16	19	32	25	9	14	23	13	19	21	25	8	23	104	24	23	144	28	33	30	34	35	25	35	66	50
1	10773035	10774711	HS_H3K27ac_2531	HS_H3K27ac_2531	1676	ENSG00000130940	-	protein_coding	21939	3	0	NA	NA	other_recently_evolved	54	5	80	99	50	35	101	6	5	19	10	36	16	15	11	44	7	23	16	15	13	25	169	38	69	242	34	11	9	12	18	24	39	55	68
1	10775319	10777294	HS_H3K27ac_2532	HS_H3K27ac_2532;HS_H3K27ac_2533	1975	ENSG00000130940	-	protein_coding	19356	6	0	NA	NA	conserved	585	55	393	225	123	109	192	55	86	62	92	152	186	92	138	230	40	78	87	70	56	225	138	58	334	163	115	78	47	57	109	61	229	115	116
1	10778204	10782057	HS_H3K27ac_2534	HS_H3K27ac_2534;HS_H3K27ac_2535;HS_H3K27ac_2536	3853	ENSG00000130940	-	protein_coding	14593	1	0	NA	NA	conserved	62	27	208	74	89	52	119	10	45	0	0	0	0	0	0	71	37	50	50	46	43	40	106	22	162	183	47	55	49	30	49	48	61	77	107
1	10784968	10786610	HS_H3K27ac_2537	HS_H3K27ac_2537	1642	ENSG00000130940	-	protein_coding	10040	3	0	NA	NA	conserved	23	21	194	67	79	45	129	9	39	19	18	44	7	12	27	45	15	28	22	16	32	8	38	18	26	51	22	24	33	26	19	31	38	38	81
1	10787655	10790860	HS_H3K27ac_2538	HS_H3K27ac_2538;HS_H3K27ac_2539	3205	ENSG00000130940	-	protein_coding	5790	1	3	NA	NA	conserved	59	14	157	94	95	28	129	5	18	18	18	21	15	11	22	73	14	23	16	14	11	20	150	9	29	207	25	13	15	2	15	33	55	57	59
1	10793234	10797517	HS_H3K27ac_2540	HS_H3K27ac_2540;HS_H3K27ac_2541;HS_H3K27ac_2542	4283	ENSG00000130940	-	protein_coding	0	52	14	NA	NA	conserved	162	51	235	114	157	65	100	163	44	42	96	60	109	142	54	104	117	65	64	70	41	167	213	98	416	223	143	101	97	23	68	72	180	121	437
1	10803571	10805293	HS_H3K27ac_2543	HS_H3K27ac_2543	1722	ENSG00000130940	-	protein_coding	6922	6	0	SINE	MIR3	other_recently_evolved	59	24	161	74	76	36	114	1	26	29	42	51	16	26	54	76	18	38	23	22	19	43	91	64	147	146	63	43	36	47	36	52	40	79	69
1	10812179	10813771	HS_H3K27ac_2544	HS_H3K27ac_2544	1592	ENSG00000130940	-	protein_coding	15530	0	0	NA	NA	other_recently_evolved	24	12	186	99	67	47	139	12	23	13	16	59	9	19	46	85	16	44	36	34	33	6	61	3	20	92	7	32	12	24	25	21	35	73	47
1	10814517	10816629	HS_H3K27ac_2545	HS_H3K27ac_2545;HS_H3K27ac_2546	2112	ENSG00000130940	-	protein_coding	17868	3	2	NA	NA	conserved	30	20	169	75	40	51	83	3	41	21	40	92	21	12	73	49	10	23	30	19	28	2	9	1	2	16	1	16	7	25	14	13	22	22	21
1	10816655	10817941	HS_H3K27ac_2547	HS_H3K27ac_2547	1286	ENSG00000130940	-	protein_coding	20006	3	0	LINE	L2b	other_recently_evolved	24	22	104	55	48	33	84	6	8	17	25	40	8	17	28	46	18	17	19	22	19	1	7	0	17	14	7	23	21	15	19	15	19	31	34
1	10818107	10821206	HS_H3K27ac_2548	HS_H3K27ac_2548;HS_H3K27ac_2549;HS_H3K27ac_2550	3099	ENSG00000130940	-	protein_coding	21458	3	0	NA	NA	conserved	546	60	312	226	92	87	96	100	60	68	142	130	335	252	140	134	141	68	85	104	49	138	137	62	400	204	111	103	90	32	116	66	174	132	111
1	10822409	10823847	HS_H3K27ac_2551	HS_H3K27ac_2551	1438	ENSG00000130940	-	protein_coding	25760	11	0	NA	NA	ape_specific	27	29	182	73	60	59	95	4	34	17	32	87	21	19	73	36	11	26	23	20	27	3	21	3	9	15	5	33	15	26	36	27	32	45	53
1	10824350	10825589	HS_H3K27ac_2552	HS_H3K27ac_2552	1239	ENSG00000130940	-	protein_coding	27701	1	1	NA	NA	conserved	22	13	107	72	28	23	81	2	17	12	14	20	12	12	28	44	7	22	14	6	7	15	94	15	62	87	17	14	9	8	9	10	15	27	74
1	10826948	10828253	HS_H3K4me1_2264	HS_H3K4me1_2264	1305	ENSG00000130940	-	protein_coding	30299	1	0	NA	NA	conserved	30	15	108	57	47	36	65	1	27	20	16	42	22	16	33	40	9	22	21	17	27	16	52	16	31	108	12	15	17	11	9	9	22	29	30
1	10827490	10829500	HS_H3K27ac_2553	HS_H3K27ac_2553;HS_H3K27ac_2554	2010	ENSG00000130940	-	protein_coding	30841	1	0	NA	NA	conserved	22	15	140	88	61	38	91	4	37	14	23	58	16	22	42	49	6	42	48	24	20	2	23	0	3	28	7	28	10	47	21	21	20	35	44
1	10829941	10832375	HS_H3K27ac_2555	HS_H3K27ac_2555;HS_H3K27ac_2556	2434	ENSG00000130940	-	protein_coding	33292	3	1	NA	NA	conserved	471	62	517	439	303	104	281	82	88	58	136	104	222	197	112	614	224	222	222	218	112	192	497	108	690	662	186	36	35	37	89	106	196	169	249
1	10834291	10836683	HS_H3K27ac_2557	HS_H3K27ac_2557;HS_H3K27ac_2558	2392	ENSG00000130940	-	protein_coding	37642	1	2	NA	NA	conserved	50	23	128	86	68	31	112	6	17	23	25	31	15	26	22	53	16	35	9	20	8	23	137	26	68	188	36	16	13	11	22	21	33	41	80
1	10837808	10840698	HS_H3K27ac_2559	HS_H3K27ac_2559;HS_H3K27ac_2560	2890	ENSG00000130940	-	protein_coding	41159	1	0	NA	NA	conserved	30	32	173	49	62	43	137	0	23	17	16	58	18	11	52	72	13	18	23	14	23	4	25	3	4	41	4	19	15	14	19	19	16	25	13
1	10851052	10852709	HS_H3K27ac_2563	HS_H3K27ac_2563	1657	ENSG00000130940	-	protein_coding	54403	4	0	NA	NA	conserved	45	15	147	86	81	36	115	3	27	17	23	20	13	13	25	44	17	41	26	17	33	16	115	14	26	165	23	22	21	30	30	21	29	43	56
1	10855766	10858033	HS_H3K4me1_2271	HS_H3K4me1_2271;HS_H3K4me1_2272	2267	ENSG00000130940	-	protein_coding	59117	1	0	NA	NA	conserved	38	19	113	75	65	26	98	12	15	7	24	26	22	25	14	57	25	30	23	21	18	75	160	61	236	211	76	12	6	5	23	15	35	42	70
1	10857280	10859085	HS_H3K27ac_2564	HS_H3K27ac_2564	1805	ENSG00000130940	-	protein_coding	60631	4	0	NA	NA	other_recently_evolved	48	26	179	100	103	44	154	6	30	18	26	46	28	33	32	65	16	20	26	17	23	70	123	69	253	160	90	26	13	27	27	20	41	51	65
1	10859772	10862440	HS_H3K27ac_2565	HS_H3K27ac_2565;HS_H3K27ac_2566;HS_H3K27ac_2567	2668	ENSG00000130940	-	protein_coding	63123	2	0	NA	NA	conserved	59	13	92	20	17	27	82	18	19	17	22	9	16	22	10	0	25	25	18	13	23	18	44	11	19	77	21	15	26	0	10	30	49	31	48
1	10862765	10864052	HS_H3K27ac_2568	HS_H3K27ac_2568	1287	ENSG00000130940	-	protein_coding	66116	4	0	NA	NA	other_recently_evolved	14	5	84	48	44	14	93	1	11	12	11	8	11	9	8	23	13	28	21	16	7	31	94	34	134	152	49	23	14	4	19	17	19	32	54
1	11011275	11013897	HS_H3K27ac_2599	HS_H3K27ac_2599;HS_H3K27ac_2600	2622	ENSG00000120948	+	protein_coding	0	1	19	NA	NA	conserved	724	26	246	204	49	71	89	26	61	96	60	77	425	78	60	157	42	44	82	48	30	298	49	49	279	62	71	51	26	30	35	43	191	70	195
1	11037950	11039370	HS_H3K27ac_2601	HS_H3K27ac_2601	1420	ENSG00000009724	-	protein_coding	7863	3	3	NA	NA	other_recently_evolved	50	12	160	61	34	38	129	11	17	24	27	42	26	17	44	33	3	26	23	21	25	3	6	5	2	13	3	59	42	57	56	45	35	135	39
1	11042485	11048443	HS_H3K27ac_2602	HS_H3K27ac_2602	5958	ENSG00000009724	-	protein_coding	0	1	11	NA	NA	other_recently_evolved	2798	88	675	831	353	159	344	26	108	75	114	292	139	100	248	531	63	96	68	35	53	212	165	68	329	196	110	121	73	102	75	105	222	174	104
1	11052210	11055270	HS_H3K27ac_2603	HS_H3K27ac_2603;HS_H3K27ac_2604;HS_H3K27ac_2605	3060	ENSG00000116649	-	protein_coding	4754	10	5	NA	NA	conserved	82	5	95	90	103	17	133	6	9	13	12	22	15	15	11	153	23	68	35	32	18	11	10	2	20	21	9	12	11	0	11	45	39	48	49
1	11056140	11057487	HS_H3K27ac_2606	HS_H3K27ac_2606	1347	ENSG00000116649	-	protein_coding	2537	6	0	SINE	MIRb	conserved	4	1	7	1	2	1	6	0	2	0	2	2	1	1	4	3	0	4	0	1	2	0	12	1	6	3	0	1	1	2	0	0	1	1	6
1	11098604	11101030	HS_H3K27ac_2611	HS_H3K27ac_2611	2426	ENSG00000171824	-	protein_coding	0	23	15	NA	NA	other_recently_evolved	784	42	307	294	116	87	159	24	80	65	65	118	292	75	118	271	48	58	92	59	42	106	41	27	132	71	46	60	34	32	26	25	103	73	41
1	11112145	11113404	HS_H3K4me1_2300	HS_H3K4me1_2300	1259	ENSG00000171824	-	protein_coding	12265	0	0	NA	NA	conserved	7	15	95	23	40	24	93	8	21	14	12	21	10	11	32	0	14	17	9	1	20	11	13	20	17	2	21	43	28	32	29	30	26	49	33
1	11129994	11131311	HS_H3K27ac_2612	HS_H3K27ac_2612	1317	ENSG00000171824	-	protein_coding	30114	0	0	NA	NA	conserved	47	17	106	61	44	29	108	3	18	17	20	12	13	15	11	27	24	45	13	20	12	28	87	21	64	181	37	2	5	4	22	9	33	36	67
1	11132488	11133727	HS_H3K27ac_2613	HS_H3K27ac_2613	1239	ENSG00000171824	-	protein_coding	32608	9	0	NA	NA	other_recently_evolved	15	17	105	39	37	31	114	5	19	29	22	23	10	13	15	33	19	40	20	35	27	5	34	31	16	79	24	32	38	49	52	27	42	70	30
1	11151949	11153316	HS_H3K27ac_2614	HS_H3K27ac_2614	1367	ENSG00000171819	+	protein_coding	36025	9	0	NA	NA	other_recently_evolved	64	9	92	26	29	21	128	4	13	26	21	24	23	17	32	5	20	33	14	8	22	7	19	21	20	12	18	33	31	24	30	33	21	69	34
1	11192868	11194260	HS_H3K27ac_2616	HS_H3K27ac_2616	1392	ENSG00000171819	+	protein_coding	3528	0	0	SINE	AluSq	conserved	23	19	143	52	51	47	113	4	22	14	31	67	11	26	47	10	7	25	18	17	21	9	57	16	15	110	21	40	19	30	29	29	32	74	39
1	11203948	11205309	HS_H3K27ac_2617	HS_H3K27ac_2617	1361	ENSG00000171819	+	protein_coding	14608	8	0	LTR	MLT1G1	conserved	51	9	109	62	44	29	97	1	16	14	23	14	15	16	14	8	9	26	19	21	18	11	42	21	13	73	33	8	10	8	19	29	14	36	39
1	11216935	11218208	HS_H3K27ac_2618	HS_H3K27ac_2618	1273	ENSG00000171819	+	protein_coding	27595	0	0	SINE	AluY	conserved	26	32	187	34	18	42	107	5	34	14	43	82	35	20	64	10	6	38	21	16	28	13	10	12	16	7	20	19	15	26	28	29	26	41	35
1	11355119	11356358	HS_H3K27ac_2635	HS_H3K27ac_2635	1239	ENSG00000120942	+	protein_coding	81914	4	0	NA	NA	conserved	23	28	110	64	50	36	82	2	20	17	23	31	22	10	25	36	7	27	20	18	19	17	72	15	64	119	37	25	22	14	29	27	28	41	66
1	11396610	11398042	HS_H3K4me1_2308	HS_H3K4me1_2308	1432	ENSG00000204624	+	protein_coding	81124	1	0	LINE	L2a	other_recently_evolved	39	18	127	86	71	42	104	1	45	13	23	46	12	28	53	76	8	36	26	40	21	0	11	1	1	18	1	30	22	35	47	22	48	73	37
1	11434048	11436094	HS_H3K27ac_2636	HS_H3K27ac_2636	2046	ENSG00000204624	+	protein_coding	43072	2	0	NA	NA	conserved	48	25	155	86	84	47	163	0	35	19	37	32	29	16	46	60	14	35	20	23	16	20	49	16	92	92	48	38	19	25	33	36	42	51	67
1	11444323	11445719	HS_H3K27ac_2637	HS_H3K27ac_2637	1396	ENSG00000204624	+	protein_coding	33447	0	0	NA	NA	conserved	30	33	150	76	52	36	115	13	17	33	52	49	41	50	48	61	19	15	16	14	22	19	70	19	88	104	22	27	11	13	21	21	18	35	58
1	11453326	11454698	HS_H3K4me1_2313	HS_H3K4me1_2313	1372	ENSG00000204624	+	protein_coding	24468	6	0	NA	NA	other_recently_evolved	23	13	106	67	53	20	122	8	11	19	9	15	12	7	22	40	11	35	15	7	9	57	92	20	210	189	48	8	8	7	25	30	35	41	81
1	11455470	11456709	HS_H3K27ac_2639	HS_H3K27ac_2639	1239	ENSG00000204624	+	protein_coding	22457	1	0	NA	NA	conserved	13	15	94	62	57	30	96	0	5	19	9	8	7	12	13	56	15	27	5	3	21	9	72	3	23	97	17	21	19	26	34	20	20	35	46
1	11458101	11459566	HS_H3K27ac_2640	HS_H3K27ac_2640	1465	ENSG00000204624	+	protein_coding	19600	1	0	SINE	AluSz	other_recently_evolved	40	21	114	90	83	36	109	5	32	7	20	40	21	19	24	51	3	45	24	9	15	3	6	0	2	8	2	20	12	14	22	31	10	35	57
1	11828141	11829434	HS_H3K27ac_2722	HS_H3K27ac_2722	1293	ENSG00000175206	-	protein_coding	18911	2	0	NA	NA	conserved	26	13	107	39	39	21	112	2	7	6	5	8	13	12	20	12	13	31	14	13	14	19	34	16	13	31	26	3	18	4	19	22	22	23	58
1	11835081	11844165	HS_H3K27ac_2723	HS_H3K27ac_2723;HS_H3K27ac_2724;HS_H3K27ac_2725;HS_H3K27ac_2726;HS_H3K27ac_2727	9084	ENSG00000175206	-	protein_coding	4180	1	44	NA	NA	conserved	50	12	93	59	52	25	111	1	14	21	18	15	17	15	22	7	12	6	5	6	7	3	26	4	9	46	9	19	14	7	19	25	31	40	65
1	11846636	11848898	HS_H3K27ac_2728	HS_H3K27ac_2728;HS_H3K27ac_2729	2262	ENSG00000175206	-	protein_coding	0	1	0	NA	NA	conserved	1118	33	323	406	139	85	200	84	85	207	132	59	869	202	91	452	84	60	124	99	45	298	95	76	327	121	110	211	119	43	143	82	430	148	407
1	12013245	12014893	HS_H3K27ac_2788	HS_H3K27ac_2788	1648	ENSG00000116691	+	protein_coding	4573	39	3	NA	NA	other_recently_evolved	92	29	177	58	44	43	90	2	43	19	27	45	38	24	53	24	9	32	25	23	35	4	18	13	12	36	7	21	13	22	27	18	32	25	19
1	12150290	12155131	HS_H3K27ac_2821	HS_H3K27ac_2821;HS_H3K27ac_2822;HS_H3K27ac_2823	4841	ENSG00000028137	+	protein_coding	11872	4	0	NA	NA	conserved	1	4	29	16	2	11	19	1	6	3	1	13	0	0	10	4	1	10	6	6	7	4	13	6	10	50	12	6	4	5	6	9	2	8	11
1	12160571	12189882	HS_H3K27ac_2825	HS_H3K27ac_2825;HS_H3K27ac_2826;HS_H3K27ac_2827;HS_H3K27ac_2828;HS_H3K27ac_2829;HS_H3K27ac_2830;HS_H3K27ac_2831;HS_H3K27ac_2832;HS_H3K27ac_2833;HS_H3K27ac_2834;HS_H3K27ac_2835	29311	ENSG00000028137	+	protein_coding	0	4	6	NA	NA	conserved	1162	43	300	310	93	66	157	10	53	62	42	91	95	46	72	246	22	84	39	31	21	356	142	103	419	140	127	38	33	26	35	43	193	115	110
1	12190434	12193749	HS_H3K27ac_2836	HS_H3K27ac_2836;HS_H3K27ac_2837	3315	ENSG00000028137	+	protein_coding	23432	4	1	NA	NA	conserved	133	32	233	67	70	54	113	35	42	24	54	64	56	70	60	61	15	47	26	17	22	76	89	38	212	136	92	16	20	18	16	33	69	69	85
1	12194045	12195528	HS_H3K27ac_2838	HS_H3K27ac_2838	1483	ENSG00000028137	+	protein_coding	27043	1	1	NA	NA	conserved	4	1	26	3	3	4	19	1	4	1	5	5	7	2	7	3	1	7	3	1	3	2	13	3	2	32	2	2	1	2	2	1	4	3	8
1	12346606	12348007	HS_H3K27ac_2852	HS_H3K27ac_2852	1401	ENSG00000048707	+	protein_coding	116540	3	6	SINE	AluSc8	conserved	94	24	142	42	40	32	114	9	34	29	30	32	49	24	43	7	24	41	25	11	24	33	29	19	9	46	9	14	14	12	19	31	30	41	21
1	12404449	12405799	HS_H3K27ac_2853	HS_H3K27ac_2853	1350	ENSG00000229484	+	lincRNA	121925	1	6	SINE	MIRb	other_recently_evolved	62	11	95	53	55	26	105	4	15	17	9	14	13	27	17	68	15	28	6	10	10	24	55	29	30	87	21	26	13	22	32	22	36	45	33
1	12432448	12434527	HS_H3K27ac_2854	HS_H3K27ac_2854	2079	ENSG00000229484	+	lincRNA	93197	108	12	NA	NA	other_recently_evolved	206	37	253	76	69	56	158	16	46	50	55	98	45	32	77	24	42	40	38	45	34	20	37	10	16	57	10	69	20	28	32	20	64	49	27
1	12435672	12437408	HS_H3K27ac_2855	HS_H3K27ac_2855	1736	ENSG00000229484	+	lincRNA	90316	56	6	NA	NA	conserved	75	23	178	90	41	56	157	14	19	45	31	49	42	23	83	44	28	15	26	20	14	21	54	18	24	75	23	43	33	15	22	26	50	49	49
1	12458954	12460227	HS_H3K4me1_2445	HS_H3K4me1_2445	1273	ENSG00000229484	+	lincRNA	67497	1	0	DNA	MER2B	conserved	29	33	141	22	49	37	111	18	24	32	46	50	29	22	57	6	6	24	24	19	26	19	11	16	12	10	26	36	24	30	31	28	36	34	38
1	12477550	12479686	HS_H3K27ac_2856	HS_H3K27ac_2856	2136	ENSG00000229484	+	lincRNA	48038	17	16	NA	NA	conserved	215	17	118	47	39	40	151	13	11	45	18	9	51	46	9	25	48	48	28	25	6	51	42	27	17	112	36	46	20	9	19	29	79	37	101
1	12480465	12481935	HS_H3K27ac_2857	HS_H3K27ac_2857	1470	ENSG00000229484	+	lincRNA	45789	89	0	NA	NA	other_recently_evolved	78	18	85	43	24	25	135	10	14	13	23	10	13	15	14	12	20	20	11	12	5	20	22	24	26	19	26	30	17	13	27	24	40	45	47
1	12484694	12487433	HS_H3K27ac_2858	HS_H3K27ac_2858;HS_H3K27ac_2859	2739	ENSG00000229484	+	lincRNA	40291	10	2	NA	NA	conserved	50	17	111	37	38	32	122	5	11	24	18	30	36	18	28	14	21	30	25	20	10	26	46	19	25	98	14	72	49	57	39	38	60	81	41
1	12495300	12497593	HS_H3K27ac_2860	HS_H3K27ac_2860;HS_H3K27ac_2861	2293	ENSG00000229484	+	lincRNA	30131	9	0	NA	NA	conserved	37	13	106	62	55	15	108	3	18	14	12	7	10	13	17	25	13	25	8	10	5	1	25	1	1	38	3	13	12	10	21	17	27	35	61
1	12501310	12502582	HS_H3K4me1_2446	HS_H3K4me1_2446	1272	ENSG00000229484	+	lincRNA	25142	1	0	LINE	L2c	other_recently_evolved	29	11	85	38	52	19	103	5	17	16	13	20	8	12	40	25	15	23	17	22	30	9	5	7	11	2	3	19	7	8	24	28	24	30	85
1	12505196	12507779	HS_H3K27ac_2862	HS_H3K27ac_2862;HS_H3K27ac_2863	2583	ENSG00000229484	+	lincRNA	19945	4	0	NA	NA	conserved	3	1	10	17	9	5	25	0	3	4	2	2	3	8	4	16	2	7	5	6	8	3	27	3	5	52	2	2	1	0	3	3	4	5	13
1	13512527	13514232	HS_H3K4me1_2476	HS_H3K4me1_2476	1705	ENSG00000162494	-	protein_coding	0	7	1	NA	NA	conserved	14	17	79	31	48	27	109	3	6	12	10	21	9	13	15	1	7	23	9	16	8	3	0	5	1	0	2	3	15	6	12	11	31	21	4
1	13513512	13515006	HS_H3K27ac_2907	HS_H3K27ac_2907	1494	ENSG00000162494	-	protein_coding	0	1	1	NA	NA	other_recently_evolved	4	4	13	9	3	4	26	0	1	3	6	2	5	7	5	7	1	6	3	5	6	2	14	8	10	29	6	5	1	0	3	0	5	4	11
1	13583084	13585144	HS_H3K27ac_2909	HS_H3K27ac_2909	2060	ENSG00000162493	+	protein_coding	0	6	0	NA	NA	other_recently_evolved	83	30	249	125	156	42	121	14	9	27	20	18	13	33	18	164	20	78	14	18	16	75	150	51	279	214	116	9	11	8	31	48	168	80	80
1	13782153	13783404	HS_H3K27ac_2912	HS_H3K27ac_2912	1251	ENSG00000116731	+	protein_coding	81956	50	2	NA	NA	conserved	28	8	78	39	14	23	140	6	5	16	11	2	15	14	15	0	13	30	16	10	8	10	56	15	28	97	17	13	13	2	14	13	12	28	54
1	13892236	13893529	HS_H3K27ac_2929	HS_H3K27ac_2929	1293	ENSG00000116731	+	protein_coding	192039	2	0	NA	NA	other_recently_evolved	60	66	190	74	116	51	81	115	65	69	168	78	161	310	85	69	121	71	139	113	36	107	142	51	370	200	122	146	150	45	122	78	166	106	223
1	14210722	14211961	HS_H3K27ac_2933	HS_H3K27ac_2933	1239	ENSG00000231606	-	lincRNA	11157	0	0	DNA	Charlie1b	other_recently_evolved	27	30	151	46	31	62	112	2	23	14	22	40	18	18	37	3	14	21	30	18	32	2	4	11	10	7	6	21	8	7	17	17	15	22	7
1	14258572	14259967	HS_H3K27ac_2934	HS_H3K27ac_2934	1395	ENSG00000231606	-	lincRNA	35455	18	0	NA	NA	conserved	23	22	115	53	36	34	95	10	24	20	25	44	15	16	33	31	11	19	18	13	16	7	33	13	14	35	17	14	18	2	13	17	37	36	43
1	14927586	14928969	HS_H3K27ac_2955	HS_H3K27ac_2955	1383	ENSG00000171729	+	protein_coding	223563	2	0	SINE	MIR	conserved	60	15	112	41	33	30	98	3	25	22	21	47	25	32	35	2	14	18	13	21	5	7	17	12	8	24	12	8	12	5	17	12	23	24	54
1	14929377	14932695	HS_H3K27ac_2956	HS_H3K27ac_2956;HS_H3K27ac_2957;HS_H3K27ac_2958	3318	ENSG00000171729	+	protein_coding	219837	2	3	NA	NA	conserved	139	49	200	71	118	63	105	150	62	41	132	58	157	193	76	131	121	57	86	82	36	60	102	48	232	137	77	28	27	6	21	48	130	74	182
1	14934033	14936633	HS_H3K27ac_2959	HS_H3K27ac_2959;HS_H3K27ac_2960	2600	ENSG00000171729	+	protein_coding	215899	1	2	NA	NA	conserved	85	9	63	43	35	17	46	37	12	13	37	14	51	50	17	33	40	27	37	27	11	15	33	18	88	57	18	31	38	8	20	19	45	19	42
1	14937067	14938306	HS_H3K27ac_2961	HS_H3K27ac_2961	1239	ENSG00000171729	+	protein_coding	214226	6	0	NA	NA	other_recently_evolved	53	16	119	32	19	27	125	4	21	13	14	53	15	9	31	21	2	14	17	15	12	2	36	3	4	55	7	27	20	18	17	25	38	34	45
1	14939172	14941665	HS_H3K27ac_2962	HS_H3K27ac_2962;HS_H3K27ac_2963	2493	ENSG00000171729	+	protein_coding	210867	1	16	NA	NA	conserved	27	5	57	43	42	13	92	4	5	6	10	14	7	11	10	60	5	26	12	8	6	10	30	9	39	68	17	11	12	3	25	12	29	36	49
1	14943235	14947177	HS_H3K27ac_2964	HS_H3K27ac_2964;HS_H3K27ac_2965;HS_H3K27ac_2966	3942	ENSG00000171729	+	protein_coding	205355	63	3	NA	NA	conserved	18	14	112	57	65	22	109	6	4	12	8	12	15	13	33	73	9	23	21	19	15	0	7	2	0	2	0	40	20	40	35	35	56	55	12
1	14948799	14954024	HS_H3K27ac_2967	HS_H3K27ac_2967;HS_H3K27ac_2968;HS_H3K27ac_2969;HS_H3K27ac_2970	5225	ENSG00000171729	+	protein_coding	198508	4	38	NA	NA	conserved	167	27	213	112	80	59	149	5	26	32	34	51	40	31	57	98	18	46	39	20	22	4	64	3	15	120	4	51	25	36	35	36	74	67	113
1	14956712	14961618	HS_H3K27ac_2971	HS_H3K27ac_2971;HS_H3K27ac_2972;HS_H3K27ac_2973;HS_H3K27ac_2974	4906	ENSG00000171729	+	protein_coding	190914	1	18	NA	NA	conserved	124	23	177	130	115	39	156	6	18	28	21	46	22	36	34	108	19	38	20	28	19	12	61	7	16	132	10	15	26	9	22	20	34	30	83
1	14967768	14970147	HS_H3K27ac_2975	HS_H3K27ac_2975;HS_H3K27ac_2976	2379	ENSG00000171729	+	protein_coding	182385	8	0	LTR	MLT1D	conserved	60	34	224	83	84	40	97	37	30	18	26	33	17	23	33	66	37	46	32	24	34	8	33	3	12	53	4	14	6	8	9	15	34	25	24
1	14970642	14973009	HS_H3K27ac_2977	HS_H3K27ac_2977;HS_H3K27ac_2978;HS_H3K27ac_2979	2367	ENSG00000171729	+	protein_coding	179523	33	0	NA	NA	conserved	63	21	105	53	45	26	113	2	24	15	24	41	15	27	35	44	19	23	14	11	14	9	26	8	17	47	7	55	31	46	49	44	51	73	53
1	14975836	14979347	HS_H3K27ac_2980	HS_H3K27ac_2980;HS_H3K27ac_2981	3511	ENSG00000171729	+	protein_coding	173185	4	0	NA	NA	conserved	68	49	243	121	108	45	132	19	52	24	25	59	27	24	58	77	18	25	28	14	37	7	16	5	4	25	7	35	20	37	38	33	41	45	12
1	14979784	14983604	HS_H3K27ac_2982	HS_H3K27ac_2982;HS_H3K27ac_2983;HS_H3K27ac_2984	3820	ENSG00000171729	+	protein_coding	168928	2	2	NA	NA	conserved	106	33	185	81	62	46	119	5	31	21	34	75	33	27	52	47	21	45	30	33	30	8	99	16	16	177	20	26	32	41	37	30	30	61	65
1	14987096	14989528	HS_H3K27ac_2985	HS_H3K27ac_2985;HS_H3K27ac_2986	2432	ENSG00000171729	+	protein_coding	163004	21	0	NA	NA	conserved	91	23	131	54	48	26	122	6	29	20	26	51	19	11	36	44	12	20	19	19	22	6	102	7	20	161	8	15	18	13	15	13	24	37	77
1	14992973	15000502	HS_H3K27ac_2987	HS_H3K27ac_2987;HS_H3K27ac_2988;HS_H3K27ac_2989;HS_H3K27ac_2990;HS_H3K27ac_2991;HS_H3K27ac_2992;HS_H3K27ac_2993	7529	ENSG00000171729	+	protein_coding	152030	1	9	NA	NA	conserved	32	18	147	110	109	20	114	19	22	21	20	20	10	24	17	100	22	38	20	18	8	4	23	7	11	62	7	12	10	4	18	25	44	25	59
1	15006223	15010143	HS_H3K27ac_2994	HS_H3K27ac_2994;HS_H3K27ac_2995;HS_H3K27ac_2996	3920	ENSG00000171729	+	protein_coding	142389	2	2	NA	NA	conserved	22	4	31	17	23	5	63	0	8	4	7	5	10	7	4	10	4	16	11	5	7	5	47	6	8	85	15	6	7	2	7	12	18	10	15
1	15014877	15016578	HS_H3K27ac_2997	HS_H3K27ac_2997	1701	ENSG00000171729	+	protein_coding	135954	4	0	NA	NA	ape_specific	137	27	182	109	70	64	127	7	41	18	43	80	30	32	69	62	19	31	30	20	30	8	25	5	10	44	5	20	13	22	19	21	15	45	34
1	15019364	15024150	HS_H3K27ac_2998	HS_H3K27ac_2998;HS_H3K27ac_2999;HS_H3K27ac_3000;HS_H3K27ac_3001	4786	ENSG00000171729	+	protein_coding	128382	11	21	NA	NA	conserved	99	16	87	67	58	19	136	9	5	18	20	15	10	11	13	73	16	37	26	19	8	19	18	2	55	41	15	5	7	2	17	14	39	39	47
1	15026652	15031605	HS_H3K27ac_3002	HS_H3K27ac_3002;HS_H3K27ac_3003;HS_H3K27ac_3004;HS_H3K27ac_3005	4953	ENSG00000171729	+	protein_coding	120927	87	8	NA	NA	conserved	29	11	111	56	37	41	93	5	11	11	15	19	12	16	13	18	3	2	5	3	4	22	92	34	68	120	45	15	12	3	9	20	24	34	51
1	15034288	15035625	HS_H3K27ac_3006	HS_H3K27ac_3006	1337	ENSG00000171729	+	protein_coding	116907	3	0	NA	NA	conserved	45	15	149	55	25	33	93	1	22	7	23	57	22	24	46	35	8	24	25	17	25	14	57	7	99	81	32	18	12	8	2	4	13	27	26
1	15042353	15044947	HS_H3K27ac_3008	HS_H3K27ac_3008;HS_H3K27ac_3009	2594	ENSG00000171729	+	protein_coding	107585	4	0	NA	NA	conserved	69	17	114	51	28	36	98	5	15	14	17	38	23	19	36	43	18	37	23	16	14	11	24	10	50	15	17	16	10	11	15	22	21	25	54
1	15052374	15054381	HS_H3K27ac_3012	HS_H3K27ac_3012;HS_H3K27ac_3013	2007	ENSG00000171729	+	protein_coding	98151	1	0	NA	NA	conserved	146	56	271	130	140	68	103	98	69	69	140	77	148	252	73	82	137	64	123	107	35	105	142	76	296	205	119	109	127	36	108	72	138	97	246
1	15055361	15058419	HS_H3K27ac_3014	HS_H3K27ac_3014;HS_H3K27ac_3015;HS_H3K27ac_3016	3058	ENSG00000171729	+	protein_coding	94113	4	1	NA	NA	conserved	79	23	163	73	58	48	111	4	23	19	25	34	20	17	43	32	10	36	15	10	13	16	123	12	87	206	34	24	16	18	23	28	44	40	58
1	15058824	15061199	HS_H3K27ac_3017	HS_H3K27ac_3017;HS_H3K27ac_3018	2375	ENSG00000171729	+	protein_coding	91333	2	0	NA	NA	conserved	73	17	176	60	78	36	107	2	28	14	22	41	16	14	36	46	12	30	28	13	12	47	61	29	165	98	50	19	10	12	25	32	38	30	36
1	15063269	15065462	HS_H3K27ac_3019	HS_H3K27ac_3019;HS_H3K27ac_3020	2193	ENSG00000171729	+	protein_coding	87070	9	1	NA	NA	conserved	42	9	126	60	65	27	81	48	29	23	60	32	44	82	39	48	27	34	19	29	7	1	4	0	3	11	2	39	50	14	47	25	65	40	127
1	15065175	15066591	HS_H3K4me1_2519	HS_H3K4me1_2519	1416	ENSG00000171729	+	protein_coding	85941	1	0	NA	NA	conserved	85	60	172	105	77	69	101	51	58	35	99	82	100	91	65	82	37	56	60	70	48	92	77	63	210	127	89	49	36	27	59	42	77	66	163
1	15066363	15069192	HS_H3K27ac_3021	HS_H3K27ac_3021;HS_H3K27ac_3022	2829	ENSG00000171729	+	protein_coding	83340	2	0	NA	NA	conserved	13	4	84	41	24	20	115	1	11	4	14	10	13	9	10	35	14	21	12	9	7	21	58	22	67	68	24	8	5	5	15	15	36	25	45
1	15069682	15071229	HS_H3K27ac_3023	HS_H3K27ac_3023	1547	ENSG00000171729	+	protein_coding	81303	7	0	NA	NA	other_recently_evolved	53	19	187	61	72	39	126	3	25	18	20	49	20	25	52	53	11	30	35	28	18	2	20	2	8	39	18	25	17	17	32	20	29	30	33
1	15072815	15074751	HS_H3K27ac_3024	HS_H3K27ac_3024	1936	ENSG00000171729	+	protein_coding	77781	1	0	NA	NA	other_recently_evolved	93	14	103	106	72	33	138	1	17	24	16	23	12	30	16	75	24	32	34	35	5	78	132	18	251	234	84	9	6	3	19	21	28	45	80
1	15076339	15078153	HS_H3K27ac_3025	HS_H3K27ac_3025	1814	ENSG00000171729	+	protein_coding	74379	2	0	NA	NA	conserved	70	29	123	90	61	38	136	8	19	17	28	32	23	18	36	44	17	24	25	19	15	15	33	6	46	60	19	15	19	14	26	15	37	33	59
1	15088734	15091353	HS_H3K27ac_3028	HS_H3K27ac_3028;HS_H3K27ac_3029	2619	ENSG00000171729	+	protein_coding	61179	30	6	NA	NA	conserved	44	10	88	41	57	22	121	1	7	9	9	12	11	2	10	34	11	26	12	9	13	48	62	24	112	128	50	12	9	1	19	28	16	26	32
1	15093630	15097100	HS_H3K27ac_3030	HS_H3K27ac_3030;HS_H3K27ac_3031;HS_H3K27ac_3032	3470	ENSG00000171729	+	protein_coding	55432	1	0	NA	NA	conserved	56	15	173	148	159	32	207	1	13	18	4	19	19	10	16	68	10	29	8	12	3	48	143	15	232	181	31	27	20	9	28	31	22	27	75
1	15098064	15101622	HS_H3K27ac_3033	HS_H3K27ac_3033;HS_H3K27ac_3034;HS_H3K27ac_3035	3558	ENSG00000171729	+	protein_coding	50910	1	3	NA	NA	conserved	77	16	167	66	53	31	136	6	28	23	26	54	27	24	32	37	19	48	36	30	42	4	16	7	25	35	10	21	10	20	25	18	36	39	75
1	15102062	15103301	HS_H3K27ac_3036	HS_H3K27ac_3036	1239	ENSG00000171729	+	protein_coding	49231	0	0	Low_complexity	AT_rich	conserved	54	24	128	55	75	45	99	7	31	19	32	51	18	21	30	51	13	33	19	9	24	21	32	23	90	55	35	25	24	30	30	29	32	60	39
1	15102744	15104022	HS_H3K4me1_2525	HS_H3K4me1_2525	1278	ENSG00000171729	+	protein_coding	48510	1	0	SINE	MIRb	conserved	36	16	85	42	57	25	66	5	17	14	18	26	10	19	20	37	9	19	6	7	13	66	56	48	172	60	72	16	17	15	16	19	11	32	32
1	15103480	15104758	HS_H3K27ac_3037	HS_H3K27ac_3037	1278	ENSG00000171729	+	protein_coding	47774	1	0	NA	NA	other_recently_evolved	36	14	98	49	63	26	79	7	14	20	17	20	14	25	22	40	9	18	5	11	16	115	99	75	278	100	114	12	17	8	10	18	5	25	27
1	15114267	15115632	HS_H3K27ac_3038	HS_H3K27ac_3038	1365	ENSG00000171729	+	protein_coding	36900	0	0	NA	NA	other_recently_evolved	22	9	108	54	45	22	103	5	11	17	16	10	14	25	11	16	9	29	19	7	4	1	5	2	18	5	4	10	13	10	8	29	25	23	53
1	15117019	15118314	HS_H3K27ac_3039	HS_H3K27ac_3039	1295	ENSG00000171729	+	protein_coding	34218	6	0	NA	NA	other_recently_evolved	18	15	84	70	35	17	108	4	7	13	7	7	8	20	10	50	14	39	14	28	12	0	1	0	2	0	1	16	21	24	39	13	23	54	45
1	15123954	15125457	HS_H3K27ac_3040	HS_H3K27ac_3040	1503	ENSG00000171729	+	protein_coding	27075	1	0	SINE	AluSx	other_recently_evolved	28	28	212	65	75	31	127	3	16	14	10	33	18	10	46	57	44	62	50	25	37	0	7	2	2	15	1	33	13	21	17	22	23	50	21
1	15151875	15156883	HS_H3K27ac_3042	HS_H3K27ac_3042;HS_H3K27ac_3043	5008	ENSG00000171729	+	protein_coding	0	5	31	NA	NA	conserved	875	68	297	234	133	70	169	196	77	141	142	63	467	225	91	205	135	86	85	72	48	376	260	123	818	314	284	190	119	30	119	80	222	119	179
1	15177546	15178922	HS_H3K27ac_3044	HS_H3K27ac_3044	1376	ENSG00000204464	-	lincRNA	6230	22	0	NA	NA	conserved	65	12	110	30	21	20	125	7	16	12	26	18	18	17	17	0	9	25	3	7	5	12	18	7	18	52	14	15	16	4	12	31	35	32	71
1	15179441	15181187	HS_H3K27ac_3045	HS_H3K27ac_3045	1746	ENSG00000204464	-	lincRNA	8125	71	0	NA	NA	conserved	119	22	131	77	30	56	132	12	22	19	40	55	24	29	53	24	11	51	37	21	22	51	176	18	146	241	43	41	36	45	38	35	36	57	63
1	15186184	15189136	HS_H3K27ac_3046	HS_H3K27ac_3046;HS_H3K27ac_3047	2952	ENSG00000204464	-	lincRNA	14868	1	0	NA	NA	conserved	118	16	98	61	43	27	113	8	16	31	24	40	27	15	24	34	10	29	24	21	14	5	45	7	12	57	5	17	12	15	17	30	33	42	86
1	15190905	15192200	HS_H3K27ac_3048	HS_H3K27ac_3048	1295	ENSG00000204464	-	lincRNA	19589	2	0	SINE	AluSc8	ape_specific	48	24	152	36	21	49	95	3	23	17	26	59	31	33	45	7	7	21	13	10	15	2	4	2	11	4	7	17	11	9	13	12	16	32	24
1	15192384	15193723	HS_H3K27ac_3049	HS_H3K27ac_3049	1339	ENSG00000204464	-	lincRNA	21068	2	0	SINE	AluSg7	other_recently_evolved	56	17	214	58	60	61	114	18	17	34	69	71	32	57	82	41	24	48	29	27	41	13	14	6	29	24	13	30	30	44	40	41	42	69	27
1	15206566	15208303	HS_H3K27ac_3050	HS_H3K27ac_3050	1737	ENSG00000204464	-	lincRNA	35250	56	7	NA	NA	conserved	83	16	139	69	71	32	130	1	31	13	29	23	11	13	23	50	12	23	17	19	22	6	64	12	25	109	14	21	22	13	12	15	39	53	34
1	15214055	15216076	HS_H3K27ac_3051	HS_H3K27ac_3051	2021	ENSG00000142621	+	protein_coding	31196	1	0	NA	NA	conserved	191	35	208	99	144	46	135	11	34	43	36	98	38	33	65	61	13	28	16	26	19	57	39	43	134	64	54	32	28	11	12	21	30	42	59
1	15218809	15220417	HS_H3K27ac_3052	HS_H3K27ac_3052	1608	ENSG00000142621	+	protein_coding	26855	62	0	NA	NA	conserved	20	3	25	10	7	8	57	0	1	5	9	4	7	1	7	4	7	12	8	10	16	2	4	3	2	15	5	3	7	2	7	9	11	12	12
1	15309661	15311821	HS_H3K27ac_3058	HS_H3K27ac_3058;HS_H3K27ac_3059	2160	ENSG00000142621	+	protein_coding	62390	1	1	DNA	MER30	conserved	87	16	108	76	76	15	143	4	12	12	22	13	15	28	16	51	18	23	11	18	22	29	88	33	33	173	11	12	7	12	16	15	44	25	79
1	15323660	15325435	HS_H3K27ac_3060	HS_H3K27ac_3060;HS_H3K27ac_3061	1775	ENSG00000142621	+	protein_coding	76389	93	4	NA	NA	conserved	5	23	163	55	59	31	99	2	14	11	19	8	15	8	24	53	14	32	15	8	18	65	57	42	142	56	68	20	19	15	26	32	35	55	35
1	15328694	15330135	HS_H3K27ac_3062	HS_H3K27ac_3062	1441	ENSG00000228140	-	lincRNA	79298	72	2	NA	NA	other_recently_evolved	85	5	73	52	43	21	95	0	15	24	28	16	23	20	19	29	24	25	15	14	13	10	88	16	34	110	13	43	41	48	45	27	35	63	64
1	15336528	15337867	HS_H3K27ac_3063	HS_H3K27ac_3063	1339	ENSG00000228140	-	lincRNA	71566	13	0	NA	NA	other_recently_evolved	28	15	96	49	53	27	134	5	7	28	13	23	29	20	16	24	7	31	19	9	13	9	21	1	36	21	6	9	12	4	11	10	17	24	54
1	15344684	15346781	HS_H3K27ac_3064	HS_H3K27ac_3064;HS_H3K27ac_3065	2097	ENSG00000228140	-	lincRNA	62652	13	0	NA	NA	conserved	40	5	95	25	22	24	97	3	10	41	24	14	30	12	17	8	19	27	11	7	6	9	9	13	12	15	21	21	7	4	22	31	57	44	26
1	15349353	15351049	HS_H3K27ac_3066	HS_H3K27ac_3066	1696	ENSG00000228140	-	lincRNA	58384	5	0	NA	NA	other_recently_evolved	43	19	136	96	54	37	99	4	27	24	23	11	6	22	26	68	24	39	17	14	21	4	24	3	3	26	4	23	13	15	23	14	48	37	95
1	15361175	15363444	HS_H3K27ac_3067	HS_H3K27ac_3067;HS_H3K27ac_3068	2269	ENSG00000228140	-	lincRNA	45989	1	0	NA	NA	conserved	45	2	84	42	36	19	74	12	10	11	17	19	11	16	18	17	4	37	20	17	6	40	64	33	34	74	21	21	29	8	16	15	22	44	81
1	15370238	15372528	HS_H3K27ac_3069	HS_H3K27ac_3069;HS_H3K27ac_3070	2290	ENSG00000228140	-	lincRNA	36905	22	14	NA	NA	conserved	38	25	152	30	25	39	61	0	32	12	25	50	18	44	38	1	20	52	29	23	48	10	8	19	12	12	24	25	22	15	23	16	34	35	10
1	15381500	15383956	HS_H3K4me1_2539	HS_H3K4me1_2539;HS_H3K4me1_2540	2456	ENSG00000228140	-	lincRNA	25477	2	0	NA	NA	conserved	44	12	133	65	77	40	156	8	18	15	21	38	16	27	30	62	19	41	19	20	12	94	194	33	227	242	67	18	19	16	41	32	76	65	91
1	15383635	15385447	HS_H3K27ac_3071	HS_H3K27ac_3071	1812	ENSG00000228140	-	lincRNA	23986	2	0	NA	NA	other_recently_evolved	58	11	136	81	86	47	155	6	25	14	22	41	16	23	38	50	17	38	26	24	9	70	159	31	210	204	61	14	18	15	33	22	48	34	76
1	15408506	15418349	HS_H3K27ac_3072	HS_H3K27ac_3072;HS_H3K27ac_3073;HS_H3K27ac_3074;HS_H3K27ac_3075	9843	ENSG00000228140	-	lincRNA	0	13	6	NA	NA	conserved	87	11	107	50	17	38	134	6	8	34	22	24	34	32	17	8	19	29	15	10	15	44	60	15	9	148	26	17	18	2	13	21	85	27	71
1	15417626	15418963	HS_H3K4me1_2547	HS_H3K4me1_2547	1337	ENSG00000142634	+	protein_coding	7732	81	0	SINE	AluSz	other_recently_evolved	90	42	135	94	68	43	100	24	28	24	26	34	51	28	44	45	32	41	19	26	9	22	68	3	26	101	12	24	19	24	19	27	36	42	45
1	15418582	15420491	HS_H3K27ac_3076	HS_H3K27ac_3076	1909	ENSG00000142634	+	protein_coding	8688	49	0	NA	NA	other_recently_evolved	84	28	181	118	69	54	125	21	38	31	25	55	65	39	49	91	21	38	24	23	25	23	68	5	24	119	13	47	25	30	28	26	28	48	44
1	15420707	15425264	HS_H3K27ac_3077	HS_H3K27ac_3077;HS_H3K27ac_3078;HS_H3K27ac_3079	4557	ENSG00000142634	+	protein_coding	10813	27	9	NA	NA	conserved	81	30	190	31	51	51	115	15	32	42	32	45	40	50	56	8	19	30	30	21	42	1	0	1	2	0	2	22	20	11	13	28	20	19	16
1	15425894	15431908	HS_H3K27ac_3080	HS_H3K27ac_3080;HS_H3K27ac_3081;HS_H3K27ac_3082	6014	ENSG00000162438	+	protein_coding	6531	8	7	NA	NA	conserved	15	6	80	34	34	15	104	3	5	16	18	8	19	17	16	6	16	30	6	17	14	18	65	29	22	108	17	13	13	7	20	8	28	41	46
1	15437911	15439190	HS_H3K27ac_3084	HS_H3K27ac_3084	1279	ENSG00000162438	+	protein_coding	0	1	0	NA	NA	other_recently_evolved	28	33	156	57	67	61	122	2	41	27	37	54	21	26	59	20	13	24	13	22	13	16	25	11	23	33	13	28	13	47	12	26	41	48	14
1	15567925	15569518	HS_H3K27ac_3096	HS_H3K27ac_3096	1593	ENSG00000116771	-	protein_coding	15592	23	1	NA	NA	conserved	45	12	131	69	78	50	156	0	18	12	17	33	34	24	27	33	8	28	28	16	13	18	77	16	23	128	24	12	16	4	7	20	8	22	36
1	15578327	15579813	HS_H3K27ac_3097	HS_H3K27ac_3097	1486	ENSG00000116771	-	protein_coding	5297	1	1	NA	NA	conserved	105	27	184	63	69	34	171	8	33	32	30	63	43	29	57	68	25	24	10	20	16	22	90	9	45	106	38	57	33	33	24	28	36	59	59
1	15583585	15585911	HS_H3K27ac_3098	HS_H3K27ac_3098	2326	ENSG00000116771	-	protein_coding	0	1	37	NA	NA	conserved	616	40	354	249	154	115	155	71	102	141	133	153	481	232	151	234	108	120	191	119	93	149	52	36	164	109	65	122	57	21	91	50	281	87	363
1	15598395	15599685	HS_H3K27ac_3099	HS_H3K27ac_3099	1290	ENSG00000116771	-	protein_coding	13286	22	0	LINE	L1ME1	ape_specific	22	35	176	57	51	55	121	5	34	13	44	98	29	13	74	17	8	41	22	19	24	12	6	23	12	13	11	29	14	7	20	9	11	26	5
1	15602486	15605477	HS_H3K27ac_3100	HS_H3K27ac_3100	2991	ENSG00000197312	+	protein_coding	12023	9	16	NA	NA	other_recently_evolved	625	63	430	257	157	114	157	12	60	43	85	142	41	42	135	138	21	42	36	30	45	13	32	6	33	49	5	138	92	156	127	117	204	193	36
1	15615574	15620490	HS_H3K27ac_3101	HS_H3K27ac_3101;HS_H3K27ac_3102;HS_H3K27ac_3103	4916	ENSG00000197312	+	protein_coding	0	3	52	NA	NA	conserved	179	41	220	75	36	59	114	17	44	26	58	79	53	44	70	10	26	59	83	39	88	1	1	0	4	2	0	40	25	38	32	30	26	59	10
1	15682508	15685764	HS_H3K27ac_3104	HS_H3K27ac_3104	3256	ENSG00000271742	-	lincRNA	0	9	9	NA	NA	conserved	2421	57	382	589	169	110	191	14	129	335	128	113	922	124	125	476	112	107	215	87	68	182	84	75	200	83	73	663	163	68	160	140	613	193	937
1	15701077	15706918	HS_H3K27ac_3105	HS_H3K27ac_3105;HS_H3K27ac_3106;HS_H3K27ac_3107;HS_H3K27ac_3108;HS_H3K27ac_3109;HS_H3K27ac_3110	5841	ENSG00000116786	+	protein_coding	16746	5	3	NA	NA	conserved	180	59	316	130	157	75	146	165	47	41	170	44	67	148	58	108	73	86	53	46	17	115	93	67	417	178	166	83	100	40	116	71	204	107	374
1	15716039	15719014	HS_H3K27ac_3111	HS_H3K27ac_3111;HS_H3K27ac_3112	2975	ENSG00000162461	+	protein_coding	17391	1	1	NA	NA	conserved	94	23	168	59	52	62	118	8	41	16	28	62	26	23	58	29	11	37	41	30	39	18	148	16	36	189	15	28	20	30	30	24	27	53	81
1	15722407	15745553	HS_H3K27ac_3113	HS_H3K27ac_3113;HS_H3K27ac_3114;HS_H3K27ac_3115;HS_H3K27ac_3116;HS_H3K27ac_3117;HS_H3K27ac_3118;HS_H3K27ac_3119;HS_H3K27ac_3120;HS_H3K27ac_3121	23146	ENSG00000162461	+	protein_coding	0	1	24	NA	NA	conserved	426	76	420	226	212	101	213	44	73	36	99	146	61	94	123	201	63	66	81	81	66	152	185	62	304	226	97	90	65	64	86	55	108	128	157
1	15746023	15748429	HS_H3K27ac_3122	HS_H3K27ac_3122;HS_H3K27ac_3123	2406	ENSG00000162460	+	protein_coding	3602	1	4	NA	NA	conserved	1556	50	271	431	52	81	141	7	90	214	77	48	1035	117	86	260	78	86	149	58	25	444	107	99	374	98	91	266	79	25	97	88	348	137	632
1	15748619	15751753	HS_H3K27ac_3124	HS_H3K27ac_3124	3134	ENSG00000162458	+	protein_coding	4854	1	2	NA	NA	other_recently_evolved	251	44	253	228	173	96	186	9	89	38	69	77	57	55	94	130	27	60	53	36	35	13	111	7	34	136	17	37	33	49	35	31	53	85	59
1	15755813	15761864	HS_H3K27ac_3125	HS_H3K27ac_3125;HS_H3K27ac_3126;HS_H3K27ac_3127;HS_H3K27ac_3128	6051	ENSG00000162458	+	protein_coding	0	9	5	NA	NA	conserved	144	29	154	46	27	41	109	15	27	56	35	73	50	15	47	4	27	29	41	31	38	12	9	22	8	25	27	21	24	13	26	31	41	28	43
1	15763618	15765704	HS_H3K27ac_3129	HS_H3K27ac_3129	2086	ENSG00000162458	+	protein_coding	7012	27	0	NA	NA	conserved	127	37	240	136	138	66	126	30	51	12	31	55	23	33	48	100	27	57	34	36	35	46	32	13	112	53	34	51	37	65	61	44	82	118	57
1	15769878	15771132	HS_H3K27ac_3130	HS_H3K27ac_3130	1254	ENSG00000162458	+	protein_coding	13272	2	0	SINE	AluSc	ape_specific	35	49	260	57	92	61	93	9	51	34	27	143	40	34	98	19	12	25	28	22	20	44	29	6	82	48	20	45	39	31	22	21	42	49	21
1	15783889	15787451	HS_H3K27ac_3131	HS_H3K27ac_3131;HS_H3K27ac_3132;HS_H3K27ac_3133;HS_H3K27ac_3134	3562	ENSG00000233954	-	protein_coding	21897	18	1	NA	NA	conserved	300	40	283	162	133	70	190	22	50	43	44	88	83	56	78	77	33	57	32	36	61	68	180	15	143	399	27	24	13	32	32	11	24	30	107
1	15791531	15792964	HS_H3K27ac_3135	HS_H3K27ac_3135	1433	ENSG00000233954	-	protein_coding	16384	95	4	SINE	AluY	ape_specific	93	23	273	84	89	87	89	20	56	25	52	144	38	36	91	56	10	27	45	20	61	15	24	8	36	56	18	40	17	27	20	12	22	20	15
1	15793539	15794818	HS_H3K27ac_3136	HS_H3K27ac_3136	1279	ENSG00000233954	-	protein_coding	14530	1	0	NA	NA	ape_specific	59	31	205	69	27	70	101	11	36	38	27	118	27	38	65	13	12	29	24	9	31	3	30	8	37	93	24	20	23	27	25	13	21	32	26
1	15827584	15829828	HS_H3K27ac_3138	HS_H3K27ac_3138;HS_H3K27ac_3139	2244	ENSG00000065526	+	protein_coding	18036	2	2	NA	NA	conserved	43	4	76	40	26	24	109	6	6	18	10	6	12	15	11	24	18	26	6	19	9	7	67	16	23	119	28	21	18	6	11	18	28	43	78
1	15830187	15839252	HS_H3K27ac_3140	HS_H3K27ac_3140;HS_H3K27ac_3141;HS_H3K27ac_3142;HS_H3K27ac_3143;HS_H3K27ac_3144	9065	ENSG00000065526	+	protein_coding	8612	4	56	NA	NA	conserved	149	40	109	44	55	27	93	10	21	18	36	62	56	29	45	21	18	26	16	11	16	6	10	10	11	20	10	35	20	15	17	16	36	35	11
1	15846312	15850598	HS_H3K27ac_3145	HS_H3K27ac_3145	4286	ENSG00000065526	+	protein_coding	0	10	38	NA	NA	conserved	3883	89	651	894	127	176	246	31	191	428	178	232	1390	225	223	782	163	155	440	222	121	418	126	100	375	124	153	1073	296	101	268	193	917	291	2703
1	16351095	16353560	HS_H3K27ac_3266	HS_H3K27ac_3266	2465	ENSG00000037637	-	protein_coding	0	82	18	NA	NA	conserved	655	29	212	198	31	66	64	4	55	87	55	75	507	103	79	157	38	49	131	115	38	115	41	29	150	39	53	49	32	32	38	38	163	79	163
1	16363121	16364404	HS_H3K27ac_3267	HS_H3K27ac_3267	1283	ENSG00000055070	+	protein_coding	10547	2	5	SINE	AluSc	other_recently_evolved	73	46	225	66	55	68	103	8	61	48	54	101	50	33	108	10	15	25	40	29	37	14	5	3	12	13	9	55	38	41	24	24	33	83	20
1	16366425	16368705	HS_H3K27ac_3268	HS_H3K27ac_3268	2280	ENSG00000055070	+	protein_coding	13851	1	22	NA	NA	conserved	1270	18	247	364	43	47	127	19	34	66	50	83	335	26	76	248	23	44	69	35	48	77	102	36	78	96	44	71	36	41	71	42	115	104	172
1	16370885	16372421	HS_H3K27ac_3269	HS_H3K27ac_3269	1536	ENSG00000055070	+	protein_coding	18311	2	0	SINE	AluJr	other_recently_evolved	127	33	246	55	67	65	138	15	47	37	49	106	54	52	94	13	22	32	42	18	29	0	6	2	6	3	1	55	35	48	44	42	29	55	11
1	16374319	16375985	HS_H3K27ac_3270	HS_H3K27ac_3270	1666	ENSG00000055070	+	protein_coding	21745	12	0	NA	NA	conserved	68	34	194	70	40	52	138	16	44	21	38	67	69	51	57	21	17	45	23	37	43	19	9	18	23	9	15	43	23	26	21	30	35	37	43
1	16392695	16394250	HS_H3K27ac_3271	HS_H3K27ac_3271	1555	ENSG00000055070	+	protein_coding	40121	17	1	NA	NA	conserved	77	22	161	90	110	26	169	10	13	19	20	19	11	23	23	46	21	38	9	18	7	17	43	13	22	66	21	28	25	9	17	30	53	49	73
1	16395987	16399498	HS_H3K27ac_3272	HS_H3K27ac_3272;HS_H3K27ac_3273;HS_H3K27ac_3274	3511	ENSG00000187144	-	protein_coding	37926	1	0	NA	NA	conserved	90	31	256	99	58	52	108	18	45	35	75	71	61	91	67	3	14	32	25	14	25	6	2	12	2	7	4	9	9	17	16	11	8	21	10
1	16400083	16401322	HS_H3K27ac_3275	HS_H3K27ac_3275	1239	ENSG00000187144	-	protein_coding	36102	1	0	NA	NA	ape_specific	23	31	143	39	21	32	112	3	20	26	19	74	29	15	59	31	13	27	28	28	15	5	26	10	11	22	12	16	12	14	13	11	18	24	22
1	16408536	16409811	HS_H3K4me1_2697	HS_H3K4me1_2697	1275	ENSG00000187144	-	protein_coding	27613	7	2	SINE	MIRc	conserved	57	33	171	58	68	46	90	10	38	8	23	43	16	14	37	47	11	36	38	20	22	32	62	25	122	122	63	43	20	31	31	23	30	51	65
1	16408879	16410629	HS_H3K27ac_3276	HS_H3K27ac_3276	1750	ENSG00000187144	-	protein_coding	26795	7	2	NA	NA	other_recently_evolved	107	44	253	105	126	72	137	19	57	12	45	73	28	26	57	92	14	58	52	29	32	32	62	25	122	122	63	58	25	35	48	34	49	72	46
1	16439444	16442831	HS_H3K27ac_3277	HS_H3K27ac_3277;HS_H3K27ac_3278	3387	ENSG00000157191	+	protein_coding	0	2	19	NA	NA	conserved	15	40	115	39	58	40	75	0	29	16	15	48	15	21	49	8	7	29	21	11	22	2	1	7	3	5	6	3	21	5	14	22	26	31	12
1	16443027	16445042	HS_H3K27ac_3279	HS_H3K27ac_3279;HS_H3K27ac_3280	2015	ENSG00000157191	+	protein_coding	2356	3	1	NA	NA	conserved	390	23	153	141	78	47	170	8	24	56	21	22	47	25	16	102	30	59	14	20	20	19	75	26	50	140	23	29	29	4	22	22	42	60	101
1	16447848	16449201	HS_H3K27ac_3281	HS_H3K27ac_3281	1353	ENSG00000157191	+	protein_coding	7177	1	0	NA	NA	other_recently_evolved	55	9	66	51	27	23	128	5	4	16	10	14	14	10	15	6	10	25	24	12	14	18	79	19	45	114	33	9	3	4	22	30	36	24	73
1	16451350	16452623	HS_H3K27ac_3282	HS_H3K27ac_3282	1273	ENSG00000226029	+	lincRNA	8325	2	0	LINE	L1ME3A	conserved	28	15	130	55	31	49	86	6	9	16	16	20	14	27	26	45	7	20	14	24	18	18	64	16	20	133	21	5	16	1	6	18	6	33	66
1	17052882	17055664	HS_H3K27ac_3378	HS_H3K27ac_3378	2782	ENSG00000117118	-	protein_coding	0	19	16	NA	NA	conserved	785	50	325	169	71	74	155	25	44	38	31	111	121	48	90	155	23	63	40	36	65	20	61	23	34	87	18	32	19	12	11	38	90	32	84
1	17068469	17070649	HS_H3K27ac_3379	HS_H3K27ac_3379;HS_H3K27ac_3380	2180	ENSG00000117118	-	protein_coding	14300	1	0	NA	NA	conserved	78	19	166	52	47	44	82	4	24	32	27	76	16	28	58	14	17	24	43	22	34	8	25	3	20	27	2	42	12	33	18	40	40	47	18
1	17070736	17072207	HS_H3K27ac_3381	HS_H3K27ac_3381	1471	ENSG00000117118	-	protein_coding	16567	0	0	NA	NA	other_recently_evolved	33	12	124	58	47	50	127	6	17	31	22	46	21	18	51	33	7	37	26	11	15	4	60	8	10	86	8	49	28	58	43	28	62	78	59
1	17074105	17076699	HS_H3K27ac_3382	HS_H3K27ac_3382;HS_H3K27ac_3383	2594	ENSG00000117118	-	protein_coding	19936	1	5	NA	NA	conserved	18	25	184	65	57	48	86	2	25	12	30	44	24	6	48	11	12	30	38	40	8	0	3	1	1	3	0	85	72	36	47	39	46	115	43
1	17085567	17087201	HS_H3K27ac_3385	HS_H3K27ac_3385	1634	ENSG00000117118	-	protein_coding	31398	1	0	NA	NA	other_recently_evolved	46	16	115	79	63	22	119	3	7	16	16	29	23	29	32	42	16	27	19	14	13	62	128	33	167	158	55	18	22	19	29	18	24	37	88
1	17148625	17150614	HS_H3K27ac_3402	HS_H3K27ac_3402;HS_H3K27ac_3403	1989	ENSG00000117115	-	protein_coding	29191	1	0	NA	NA	conserved	1300	113	659	408	155	207	268	42	138	130	147	279	462	151	223	282	64	88	141	84	75	147	37	36	135	29	50	148	112	119	115	88	273	199	183
1	17183219	17184611	HS_H3K27ac_3405	HS_H3K27ac_3405	1392	ENSG00000204362	+	lincRNA	5172	14	0	NA	NA	other_recently_evolved	25	19	121	62	52	47	117	2	14	18	22	45	13	18	52	20	9	17	18	9	16	12	128	15	29	151	11	15	14	16	18	23	10	31	10
1	17488112	17491210	HS_H3K27ac_3459	HS_H3K27ac_3459;HS_H3K27ac_3460;HS_H3K27ac_3461	3098	ENSG00000179051	-	protein_coding	48389	56	2	NA	NA	conserved	48	6	130	123	114	37	152	8	13	18	12	15	13	18	20	79	10	27	21	16	17	55	54	44	224	90	86	27	19	14	21	25	46	38	78
1	17578993	17583658	HS_H3K27ac_3484	HS_H3K27ac_3484	4665	ENSG00000074964	+	protein_coding	39159	3	35	NA	NA	other_recently_evolved	1084	37	276	333	83	64	195	10	47	43	37	113	90	42	75	164	25	95	65	50	88	4	53	7	8	101	10	56	20	36	33	48	50	58	73
1	17584646	17598379	HS_H3K27ac_3485	HS_H3K27ac_3485;HS_H3K27ac_3486;HS_H3K27ac_3487;HS_H3K27ac_3488;HS_H3K27ac_3489;HS_H3K27ac_3490;HS_H3K27ac_3491	13733	ENSG00000074964	+	protein_coding	44812	2	53	NA	NA	conserved	59	4	53	24	26	21	48	3	6	8	19	23	11	9	25	14	5	6	10	5	6	2	19	2	4	45	4	14	10	10	11	15	15	14	36
1	17599375	17609116	HS_H3K27ac_3492	HS_H3K27ac_3492;HS_H3K27ac_3493;HS_H3K27ac_3494;HS_H3K27ac_3495;HS_H3K27ac_3496;HS_H3K27ac_3497	9741	ENSG00000074964	+	protein_coding	59541	2	4	NA	NA	conserved	15	8	39	26	12	12	53	2	5	5	9	5	5	12	5	14	7	8	4	5	4	1	16	7	2	46	5	12	10	4	15	16	19	12	26
1	17609138	17611297	HS_H3K27ac_3498	HS_H3K27ac_3498	2159	ENSG00000074964	+	protein_coding	69304	1	0	NA	NA	conserved	123	28	149	106	58	37	166	6	15	26	26	44	34	30	32	19	17	44	16	26	18	10	95	14	35	132	10	28	15	15	43	24	24	35	55
1	17612194	17628241	HS_H3K27ac_3499	HS_H3K27ac_3499;HS_H3K27ac_3500;HS_H3K27ac_3501;HS_H3K27ac_3502;HS_H3K27ac_3503;HS_H3K27ac_3504;HS_H3K27ac_3505;HS_H3K27ac_3506;HS_H3K27ac_3507;HS_H3K27ac_3508	16047	ENSG00000074964	+	protein_coding	72360	48	2	NA	NA	conserved	61	8	105	36	40	23	99	6	12	19	17	13	20	16	17	7	8	9	15	8	5	6	7	4	2	30	3	16	7	2	11	11	9	23	19
1	17628900	17636137	HS_H3K27ac_3509	HS_H3K27ac_3509;HS_H3K27ac_3510;HS_H3K27ac_3511;HS_H3K27ac_3512	7237	ENSG00000236648	+	lincRNA	81550	8	2	NA	NA	conserved	316	25	249	188	140	63	252	21	38	52	50	56	56	55	61	162	30	67	44	42	22	24	72	19	115	134	32	37	33	31	45	60	66	63	136
1	17637051	17641004	HS_H3K27ac_3513	HS_H3K27ac_3513;HS_H3K27ac_3514	3953	ENSG00000236648	+	lincRNA	76683	1	0	NA	NA	conserved	102	22	161	117	77	42	155	14	31	25	32	49	35	25	37	78	16	38	30	22	19	47	152	26	108	242	59	19	10	10	29	32	44	51	63
1	17643564	17647780	HS_H3K27ac_3515	HS_H3K27ac_3515;HS_H3K27ac_3516;HS_H3K27ac_3517	4216	ENSG00000236648	+	lincRNA	69907	1	1	NA	NA	conserved	80	10	141	111	77	33	147	8	19	25	19	20	14	21	19	78	21	34	23	15	8	24	99	19	112	173	27	7	11	8	22	34	33	34	74
1	17647802	17649699	HS_H3K27ac_3518	HS_H3K27ac_3518	1897	ENSG00000236648	+	lincRNA	67988	25	0	NA	NA	conserved	61	4	54	51	38	15	60	0	8	13	14	7	4	14	6	22	8	15	13	11	12	5	12	5	28	18	17	3	20	2	8	6	24	14	31
1	17650717	17654872	HS_H3K27ac_3519	HS_H3K27ac_3519;HS_H3K27ac_3520;HS_H3K27ac_3521;HS_H3K27ac_3522	4155	ENSG00000236648	+	lincRNA	62815	2	3	NA	NA	conserved	98	19	148	107	79	49	155	5	22	27	20	55	26	34	31	58	16	37	24	32	29	11	65	7	28	96	11	22	16	18	30	32	64	57	70
1	17655210	17665704	HS_H3K27ac_3523	HS_H3K27ac_3523;HS_H3K27ac_3524;HS_H3K27ac_3525;HS_H3K27ac_3526;HS_H3K27ac_3527;HS_H3K27ac_3528;HS_H3K27ac_3529;HS_H3K27ac_3530;HS_H3K27ac_3531	10494	ENSG00000236648	+	lincRNA	51983	1	2	NA	NA	conserved	31	5	50	41	43	8	54	5	4	6	6	4	5	5	10	20	6	8	8	4	5	2	45	2	9	71	1	6	6	4	6	8	10	18	32
1	17665876	17672589	HS_H3K27ac_3532	HS_H3K27ac_3532;HS_H3K27ac_3533;HS_H3K27ac_3534;HS_H3K27ac_3535	6713	ENSG00000236648	+	lincRNA	45098	29	0	NA	NA	conserved	202	21	212	210	158	43	197	22	23	17	19	14	19	26	26	167	19	57	28	29	19	39	61	25	124	88	48	12	16	11	19	26	45	43	129
1	17672612	17675079	HS_H3K27ac_3536	HS_H3K27ac_3536	2467	ENSG00000236648	+	lincRNA	42608	8	0	NA	NA	other_recently_evolved	168	13	97	121	115	26	180	7	19	17	17	18	16	23	17	90	21	60	26	23	20	43	184	34	160	320	61	14	11	13	14	10	15	19	65
1	17676026	17678756	HS_H3K27ac_3537	HS_H3K27ac_3537;HS_H3K27ac_3538	2730	ENSG00000236648	+	lincRNA	38931	16	0	NA	NA	conserved	63	24	136	87	76	53	119	7	27	26	26	47	25	29	46	49	9	21	16	16	23	6	30	5	7	62	8	38	19	19	23	27	31	44	23
1	17679157	17680991	HS_H3K27ac_3539	HS_H3K27ac_3539	1834	ENSG00000236648	+	lincRNA	36696	2	2	NA	NA	conserved	68	19	144	72	74	65	107	3	23	25	21	52	20	30	36	33	15	16	9	14	25	26	118	16	38	201	10	30	25	21	22	31	38	56	69
1	17682208	17689356	HS_H3K27ac_3540	HS_H3K27ac_3540;HS_H3K27ac_3541;HS_H3K27ac_3542;HS_H3K27ac_3543;HS_H3K27ac_3544;HS_H3K27ac_3545	7148	ENSG00000236648	+	lincRNA	28331	15	0	NA	NA	conserved	35	17	119	82	46	29	87	1	35	15	13	34	27	13	29	28	11	42	18	10	12	0	11	2	2	10	5	10	18	4	25	10	14	14	23
1	17689711	17691487	HS_H3K27ac_3546	HS_H3K27ac_3546	1776	ENSG00000236648	+	lincRNA	26200	3	0	NA	NA	other_recently_evolved	106	2	96	69	32	40	125	7	14	15	8	9	8	11	14	26	17	44	24	20	10	0	2	1	2	4	1	14	6	4	6	4	18	16	46
1	17691893	17693589	HS_H3K27ac_3547	HS_H3K27ac_3547	1696	ENSG00000236648	+	lincRNA	24098	1	1	LINE	L2a	other_recently_evolved	71	7	104	100	77	24	122	5	5	1	2	2	2	5	0	33	17	27	26	12	10	0	3	2	2	5	1	9	20	4	6	5	25	32	82
1	17693718	17695893	HS_H3K27ac_3548	HS_H3K27ac_3548	2175	ENSG00000236648	+	lincRNA	21794	1	0	NA	NA	other_recently_evolved	116	21	159	137	114	39	160	4	19	21	24	30	28	35	27	114	22	24	40	27	18	2	11	0	8	16	1	37	21	10	21	36	39	54	77
1	17696607	17698030	HS_H3K4me1_2868	HS_H3K4me1_2868	1423	ENSG00000236648	+	lincRNA	19657	78	1	NA	NA	other_recently_evolved	54	20	209	90	75	63	92	28	63	27	93	74	90	130	55	79	77	45	67	63	36	6	5	3	9	9	6	54	48	28	80	71	105	78	130
1	17742819	17744100	HS_H3K27ac_3553	HS_H3K27ac_3553	1281	ENSG00000117148	+	protein_coding	11213	28	0	NA	NA	other_recently_evolved	25	11	53	29	34	33	97	0	12	14	13	23	9	10	24	7	12	22	15	6	13	24	43	12	100	68	25	6	4	5	14	8	13	30	23
1	17744299	17745555	HS_H3K27ac_3554	HS_H3K27ac_3554	1256	ENSG00000117148	+	protein_coding	9758	7	3	NA	NA	other_recently_evolved	32	0	59	36	22	35	104	4	3	8	13	12	6	11	15	6	2	21	10	5	8	64	146	38	302	195	76	27	18	13	41	31	40	39	41
1	17758658	17759943	HS_H3K27ac_3555	HS_H3K27ac_3555	1285	ENSG00000117148	+	protein_coding	3346	21	6	LTR	ERVL-E-int	other_recently_evolved	13	24	79	43	57	25	102	0	10	12	12	13	4	17	15	21	15	24	14	23	8	2	14	7	4	35	1	10	16	5	16	10	18	20	30
1	17768082	17769333	HS_H3K27ac_3559	HS_H3K27ac_3559	1251	ENSG00000117148	+	protein_coding	12770	6	0	NA	NA	other_recently_evolved	41	2	74	46	18	17	94	0	13	12	12	24	9	10	10	38	7	16	23	12	6	15	22	15	65	28	29	17	14	7	18	16	26	35	42
1	17789399	17791754	HS_H3K27ac_3560	HS_H3K27ac_3560;HS_H3K27ac_3561	2355	ENSG00000117148	+	protein_coding	34087	1	0	LINE	L2a	conserved	16	14	94	69	62	14	86	2	7	8	9	9	9	18	7	64	7	21	9	13	14	35	49	19	121	75	36	10	8	5	8	12	35	19	25
1	17818608	17820085	HS_H3K27ac_3562	HS_H3K27ac_3562	1477	ENSG00000117148	+	protein_coding	63296	2	0	NA	NA	conserved	27	25	148	76	39	32	124	3	23	14	26	50	14	20	44	32	12	43	23	21	35	38	71	6	120	115	42	15	15	12	32	30	45	23	48
1	17822379	17823934	HS_H3K27ac_3563	HS_H3K27ac_3563	1555	ENSG00000117148	+	protein_coding	67067	0	0	NA	NA	conserved	30	15	129	58	43	45	137	6	26	16	21	38	25	23	42	32	13	48	33	21	26	28	56	20	105	75	35	30	11	25	14	23	26	38	38
1	17825234	17826763	HS_H3K27ac_3564	HS_H3K27ac_3564	1529	ENSG00000117148	+	protein_coding	69922	1	3	NA	NA	other_recently_evolved	28	16	116	59	51	20	140	1	21	6	18	17	5	13	16	41	23	32	19	16	10	52	87	29	271	129	76	19	9	3	10	23	24	24	49
1	17829169	17830441	HS_H3K27ac_3565	HS_H3K27ac_3565	1272	ENSG00000117148	+	protein_coding	73857	2	0	NA	NA	conserved	9	0	37	5	14	10	44	6	2	7	11	6	8	9	2	2	2	22	2	3	0	0	0	0	0	0	0	19	13	8	5	15	14	22	25
1	17851475	17852732	HS_H3K4me1_2877	HS_H3K4me1_2877	1257	ENSG00000117148	+	protein_coding	96163	0	0	NA	NA	other_recently_evolved	29	27	99	67	59	24	111	0	10	13	18	19	24	20	25	41	19	14	33	16	13	22	106	15	70	140	27	25	14	26	30	25	26	43	60
1	18041596	18042853	HS_H3K4me1_2882	HS_H3K4me1_2882	1257	ENSG00000261781	+	lincRNA	22804	3	1	SINE	AluY	other_recently_evolved	16	12	109	52	52	30	94	7	19	22	21	51	14	16	44	5	14	31	32	24	23	0	2	0	1	5	0	16	13	8	24	8	32	25	40
1	18045125	18046473	HS_H3K4me1_2883	HS_H3K4me1_2883	1348	ENSG00000261781	+	lincRNA	19184	2	0	NA	NA	other_recently_evolved	13	15	118	35	66	23	104	2	6	13	11	20	11	17	11	27	16	34	21	8	14	65	84	54	340	173	143	17	12	5	13	17	20	24	34
1	18058044	18059408	HS_H3K4me1_2884	HS_H3K4me1_2884	1364	ENSG00000261781	+	lincRNA	6249	2	0	NA	NA	conserved	11	12	90	35	64	23	108	0	8	18	9	17	8	3	11	19	13	26	16	22	8	27	76	12	135	103	26	3	6	4	19	16	43	26	83
1	18067217	18068456	HS_H3K27ac_3570	HS_H3K27ac_3570	1239	ENSG00000261781	+	lincRNA	1561	4	0	NA	NA	conserved	19	12	97	36	44	18	106	6	7	9	9	13	5	19	12	2	13	33	12	17	8	13	134	14	14	202	18	8	9	4	10	11	27	17	47
1	18077733	18078972	HS_H3K27ac_3571	HS_H3K27ac_3571	1239	ENSG00000261781	+	lincRNA	12077	1	0	NA	NA	other_recently_evolved	28	14	71	70	33	24	101	3	8	4	17	17	11	18	25	11	20	28	16	19	4	0	0	0	0	0	0	44	21	25	41	29	40	51	67
1	18160592	18161872	HS_H3K27ac_3584	HS_H3K27ac_3584	1280	ENSG00000117154	+	protein_coding	52847	1	2	NA	NA	conserved	35	16	79	35	18	21	86	1	20	21	19	15	12	7	21	2	9	16	18	16	13	12	137	16	50	206	26	6	0	4	11	16	31	26	42
1	18167273	18168517	HS_H3K27ac_3585	HS_H3K27ac_3585	1244	ENSG00000117154	+	protein_coding	59528	0	0	NA	NA	conserved	30	7	80	62	34	18	103	6	6	8	7	6	2	9	4	26	13	27	9	7	10	14	41	2	53	55	18	14	11	0	14	11	21	16	48
1	18178623	18179862	HS_H3K27ac_3586	HS_H3K27ac_3586	1239	ENSG00000117154	+	protein_coding	70878	2	0	NA	NA	other_recently_evolved	34	6	58	57	52	22	112	4	18	8	21	13	11	18	10	39	11	17	20	12	10	65	78	39	255	121	105	24	22	10	17	16	23	32	69
1	18188447	18189686	HS_H3K27ac_3587	HS_H3K27ac_3587	1239	ENSG00000117154	+	protein_coding	80702	1	0	SINE	MIR	other_recently_evolved	15	4	77	44	39	25	98	9	5	9	21	10	22	14	13	16	7	22	17	10	9	33	74	23	169	95	60	19	13	5	16	15	25	22	44
1	18190989	18192610	HS_H3K27ac_3588	HS_H3K27ac_3588	1621	ENSG00000117154	+	protein_coding	83244	1	0	NA	NA	other_recently_evolved	36	13	94	76	58	11	112	7	6	16	16	11	13	25	32	65	3	42	27	21	14	82	109	46	363	140	75	13	18	6	14	25	28	22	84
1	18279191	18280618	HS_H3K27ac_3591	HS_H3K27ac_3591	1427	ENSG00000225387	+	lincRNA	105211	5	0	NA	NA	conserved	31	34	136	79	60	28	98	0	21	21	16	21	12	25	28	38	10	42	26	23	27	35	53	20	156	59	49	17	11	11	26	40	44	32	54
1	18290599	18291846	HS_H3K27ac_3592	HS_H3K27ac_3592	1247	ENSG00000225387	+	lincRNA	93983	3	0	LINE	L2c	conserved	17	12	128	78	67	29	130	10	10	12	11	14	10	6	20	29	12	44	17	11	7	38	37	7	119	65	45	12	6	4	25	15	31	26	67
1	18292391	18293685	HS_H3K27ac_3593	HS_H3K27ac_3593	1294	ENSG00000225387	+	lincRNA	92144	0	0	NA	NA	conserved	19	7	82	55	23	23	128	4	12	8	19	14	10	11	11	4	11	30	6	14	13	20	120	10	62	174	25	13	21	3	7	10	16	31	50
1	18309073	18310465	HS_H3K27ac_3594	HS_H3K27ac_3594	1392	ENSG00000225387	+	lincRNA	75364	3	0	NA	NA	other_recently_evolved	31	7	91	57	69	18	121	4	7	12	13	5	14	9	11	54	13	26	30	21	7	0	6	0	31	20	4	6	4	3	22	25	38	35	52
1	18322118	18324725	HS_H3K27ac_3595	HS_H3K27ac_3595;HS_H3K27ac_3596	2607	ENSG00000225387	+	lincRNA	61104	1	5	NA	NA	conserved	58	15	159	67	58	55	86	9	32	8	23	33	14	7	33	68	27	42	16	17	24	0	9	0	0	13	1	20	13	15	11	46	49	42	14
1	18469177	18470552	HS_H3K27ac_3609	HS_H3K27ac_3609	1375	ENSG00000179023	+	protein_coding	10430	0	0	LTR	MLT1J1	conserved	1	1	5	1	0	6	14	1	0	0	2	0	1	2	1	0	0	0	0	1	0	1	13	2	3	33	2	0	1	1	2	3	3	3	6
1	18479607	18483971	HS_H3K27ac_3610	HS_H3K27ac_3610;HS_H3K27ac_3611	4364	ENSG00000179023	+	protein_coding	0	7	16	NA	NA	conserved	313	41	261	195	140	55	168	73	51	29	97	37	81	100	41	208	61	66	40	46	21	342	311	99	806	438	241	27	35	23	59	66	121	94	188
1	18574865	18576363	HS_H3K27ac_3616	HS_H3K27ac_3616	1498	ENSG00000009709	+	protein_coding	54643	1	2	NA	NA	other_recently_evolved	41	16	153	77	44	39	111	4	17	24	22	60	12	29	53	48	10	24	29	14	11	6	24	4	12	21	6	24	21	25	33	23	32	34	25
1	18604404	18605643	HS_H3K27ac_3619	HS_H3K27ac_3619	1239	ENSG00000009709	+	protein_coding	25363	0	0	SINE	MIRb	ape_specific	19	37	185	49	83	31	99	26	46	22	58	60	34	81	74	22	10	18	12	6	20	7	20	2	17	22	8	27	16	27	38	19	13	35	51
1	18606303	18607749	HS_H3K27ac_3620	HS_H3K27ac_3620	1446	ENSG00000009709	+	protein_coding	23257	1	0	NA	NA	other_recently_evolved	20	5	107	73	55	28	89	3	5	13	16	21	14	18	14	35	8	41	19	20	24	29	103	23	148	130	38	17	20	7	23	19	31	21	54
1	18629228	18630687	HS_H3K27ac_3621	HS_H3K27ac_3621	1459	ENSG00000009709	+	protein_coding	319	2	1	NA	NA	other_recently_evolved	28	19	92	78	77	27	89	24	21	21	30	23	20	41	24	55	28	30	17	21	10	102	216	76	292	264	98	17	11	3	22	32	38	47	44
1	18630345	18632410	HS_H3K4me1_2911	HS_H3K4me1_2911;HS_H3K4me1_2912	2065	ENSG00000009709	+	protein_coding	0	3	1	NA	NA	conserved	27	27	97	56	77	22	61	41	22	12	32	24	24	56	23	50	27	24	16	12	17	89	133	51	321	186	101	11	8	3	12	18	40	39	40
1	18632543	18633845	HS_H3K27ac_3622	HS_H3K27ac_3622	1302	ENSG00000009709	+	protein_coding	1538	13	1	NA	NA	other_recently_evolved	27	13	64	60	51	19	96	6	4	4	1	12	4	27	12	24	11	42	12	12	6	44	128	15	158	254	59	8	12	1	11	8	34	19	57
1	18634644	18637648	HS_H3K4me1_2913	HS_H3K4me1_2913;HS_H3K4me1_2914;HS_H3K4me1_2915	3004	ENSG00000009709	+	protein_coding	3639	1	1	NA	NA	conserved	42	60	307	62	99	72	80	50	82	23	96	61	84	110	79	68	83	117	163	136	57	4	6	5	10	14	13	113	128	45	158	94	171	136	24
1	18637196	18638518	HS_H3K27ac_3623	HS_H3K27ac_3623	1322	ENSG00000009709	+	protein_coding	6191	5	0	NA	NA	other_recently_evolved	44	14	138	55	83	36	89	30	32	13	67	13	16	57	18	36	22	32	23	12	8	73	101	33	257	265	71	7	19	8	15	48	72	72	60
1	18640724	18642173	HS_H3K27ac_3624	HS_H3K27ac_3624	1449	ENSG00000009709	+	protein_coding	9719	6	3	NA	NA	other_recently_evolved	33	10	102	47	50	12	92	14	12	21	23	31	22	19	21	42	18	20	19	14	23	57	66	45	195	134	84	17	12	3	19	19	32	30	49
1	18642501	18644661	HS_H3K4me1_2918	HS_H3K4me1_2918	2160	ENSG00000009709	+	protein_coding	11496	4	2	NA	NA	conserved	71	41	265	107	152	69	160	86	43	29	117	43	55	106	49	75	67	77	32	41	33	133	203	97	517	382	206	40	54	23	69	48	116	103	201
1	18644606	18647348	HS_H3K27ac_3625	HS_H3K27ac_3625;HS_H3K27ac_3626	2742	ENSG00000009709	+	protein_coding	13601	2	6	NA	NA	conserved	266	32	259	119	93	74	238	13	32	53	53	77	55	41	72	75	35	52	51	37	40	20	89	28	42	126	16	24	34	18	40	37	53	56	86
1	18653445	18654752	HS_H3K27ac_3627	HS_H3K27ac_3627	1307	ENSG00000009709	+	protein_coding	22440	7	0	NA	NA	conserved	18	8	93	35	17	19	123	4	11	9	15	9	9	15	19	32	10	26	2	9	6	18	63	5	30	131	18	15	13	4	12	11	28	32	34
1	18654823	18656179	HS_H3K27ac_3628	HS_H3K27ac_3628	1356	ENSG00000009709	+	protein_coding	23818	1	0	NA	NA	conserved	15	17	175	48	48	23	114	6	27	21	34	51	17	11	47	29	8	27	10	19	14	30	65	24	65	93	30	14	13	20	17	19	42	36	62
1	18661044	18662293	HS_H3K27ac_3629	HS_H3K27ac_3629	1249	ENSG00000009709	+	protein_coding	30039	2	0	NA	NA	conserved	3	4	27	22	14	8	35	3	5	4	3	3	4	5	1	8	5	8	5	5	5	1	43	8	12	62	8	0	0	0	0	0	0	0	22
1	18710363	18712855	HS_H3K27ac_3636	HS_H3K27ac_3636;HS_H3K27ac_3637	2492	ENSG00000009709	+	protein_coding	79358	8	0	NA	NA	conserved	37	4	118	38	69	19	79	0	10	14	19	15	16	8	12	58	10	30	16	28	15	92	88	56	321	170	113	15	17	6	18	20	37	41	197
1	18714409	18715661	HS_H3K27ac_3638	HS_H3K27ac_3638	1252	ENSG00000009709	+	protein_coding	83404	2	0	NA	NA	conserved	26	18	107	52	37	43	108	3	15	19	19	31	15	21	24	30	15	31	26	17	20	14	88	24	28	143	34	15	6	13	25	25	32	42	57
1	18716481	18717908	HS_H3K27ac_3639	HS_H3K27ac_3639	1427	ENSG00000009709	+	protein_coding	85476	2	0	Low_complexity	C-rich	conserved	60	50	237	77	111	50	105	86	84	57	171	54	141	215	70	37	16	42	25	25	33	32	28	23	110	70	41	28	19	8	79	46	111	109	202
1	18720482	18721756	HS_H3K27ac_3640	HS_H3K27ac_3640	1274	ENSG00000009709	+	protein_coding	89477	1	0	NA	NA	conserved	26	12	88	62	53	27	107	0	30	10	10	24	16	11	16	31	15	34	19	27	11	29	205	20	156	252	28	10	10	6	20	19	27	27	92
1	18723498	18724973	HS_H3K27ac_3641	HS_H3K27ac_3641	1475	ENSG00000009709	+	protein_coding	92493	6	0	NA	NA	other_recently_evolved	3	4	34	4	4	6	42	1	7	4	10	5	0	3	1	2	2	12	6	8	10	37	69	17	146	121	33	4	3	2	18	10	11	5	36
1	18727552	18728813	HS_H3K4me1_2930	HS_H3K4me1_2930	1261	ENSG00000009709	+	protein_coding	96547	3	1	NA	NA	conserved	14	36	174	66	45	36	84	0	26	28	27	89	27	20	58	12	16	19	40	13	25	21	64	26	36	92	27	18	14	8	8	9	13	21	46
1	18735113	18737817	HS_H3K4me1_2931	HS_H3K4me1_2931;HS_H3K4me1_2932	2704	ENSG00000009709	+	protein_coding	104108	2	0	NA	NA	conserved	11	25	182	16	29	37	92	22	20	16	25	44	24	23	50	16	16	102	36	36	94	0	2	5	3	2	2	43	31	27	21	41	24	49	7
1	18739556	18740866	HS_H3K27ac_3642	HS_H3K27ac_3642	1310	ENSG00000009709	+	protein_coding	108551	2	0	NA	NA	conserved	17	11	110	49	58	21	109	0	10	17	14	51	4	14	32	12	10	16	19	20	13	7	88	5	22	172	17	20	17	11	4	22	17	44	53
1	18873882	18878675	HS_H3K27ac_3660	HS_H3K27ac_3660;HS_H3K27ac_3661;HS_H3K27ac_3662	4793	ENSG00000179002	-	protein_coding	14201	1	3	NA	NA	conserved	43	19	147	33	39	44	109	6	15	36	37	42	19	25	43	13	17	36	18	23	9	25	50	16	26	105	14	33	20	15	15	16	20	30	65
1	18878691	18880789	HS_H3K27ac_3663	HS_H3K27ac_3663	2098	ENSG00000179002	-	protein_coding	19010	2	0	NA	NA	other_recently_evolved	86	13	207	118	122	28	183	6	16	28	29	28	33	23	19	91	17	33	15	25	10	105	154	32	287	163	91	9	7	12	22	31	41	39	146
1	18881545	18893286	HS_H3K27ac_3664	HS_H3K27ac_3664;HS_H3K27ac_3665;HS_H3K27ac_3666;HS_H3K27ac_3667;HS_H3K27ac_3668;HS_H3K27ac_3669;HS_H3K27ac_3670;HS_H3K27ac_3671;HS_H3K27ac_3672;HS_H3K27ac_3673;HS_H3K27ac_3674	11741	ENSG00000159423	-	protein_coding	9495	7	3	NA	NA	conserved	61	15	149	21	34	30	113	8	34	39	30	31	24	33	39	4	20	34	38	12	37	21	4	9	16	20	27	14	18	3	11	18	25	25	27
1	18898086	18899792	HS_H3K27ac_3676	HS_H3K27ac_3676	1706	ENSG00000159423	-	protein_coding	2989	2	0	NA	NA	conserved	146	33	122	78	47	32	165	15	19	26	33	40	26	38	36	29	20	31	29	37	27	28	31	15	23	60	16	49	24	23	23	24	50	48	56
1	18900667	18904107	HS_H3K27ac_3677	HS_H3K27ac_3677	3440	ENSG00000159423	-	protein_coding	0	34	41	NA	NA	conserved	1511	28	281	418	105	53	220	20	85	138	66	75	549	133	93	254	90	83	144	86	33	295	87	68	299	91	119	241	110	39	114	64	312	110	156
1	18904175	18909313	HS_H3K27ac_3678	HS_H3K27ac_3678;HS_H3K27ac_3679;HS_H3K27ac_3680	5138	ENSG00000159423	-	protein_coding	1395	4	3	NA	NA	conserved	20	18	95	31	40	34	107	5	14	12	15	35	15	18	26	26	4	27	20	7	10	4	14	12	21	44	4	23	21	16	11	24	24	42	23
1	18909698	18910993	HS_H3K27ac_3681	HS_H3K27ac_3681	1295	ENSG00000159423	-	protein_coding	6918	7	0	NA	NA	other_recently_evolved	25	17	133	55	28	28	96	2	18	20	19	39	18	16	33	25	20	24	19	21	23	10	48	4	34	93	10	19	11	6	12	23	30	40	55
1	18911152	18912581	HS_H3K27ac_3682	HS_H3K27ac_3682	1429	ENSG00000159423	-	protein_coding	8372	1	0	SINE	MIRc	conserved	41	13	135	55	32	32	82	5	20	27	15	52	28	20	36	34	15	23	25	23	27	23	71	8	49	139	22	22	9	12	24	27	35	58	59
1	18912601	18914701	HS_H3K27ac_3683	HS_H3K27ac_3683	2100	ENSG00000255275	-	protein_coding	6420	93	8	NA	NA	other_recently_evolved	223	22	212	70	96	65	131	12	31	30	27	67	29	21	39	84	11	32	35	30	17	16	26	6	41	71	16	44	20	23	36	28	37	70	77
1	18916593	18917871	HS_H3K4me1_2954	HS_H3K4me1_2954	1278	ENSG00000255275	-	protein_coding	3250	1	0	NA	NA	conserved	94	13	148	99	79	47	74	7	18	18	20	31	13	25	37	84	12	37	12	13	27	69	136	33	259	137	51	32	27	23	31	23	32	31	46
1	18916944	18930313	HS_H3K27ac_3684	HS_H3K27ac_3684;HS_H3K27ac_3685;HS_H3K27ac_3686;HS_H3K27ac_3687;HS_H3K27ac_3688;HS_H3K27ac_3689	13369	ENSG00000255275	-	protein_coding	0	1	4	NA	NA	conserved	624	29	188	168	80	67	147	24	39	75	44	58	243	78	43	125	27	42	47	30	34	123	105	51	172	117	83	29	26	17	32	36	73	64	291
1	18935799	18940822	HS_H3K27ac_3692	HS_H3K27ac_3692;HS_H3K27ac_3693;HS_H3K27ac_3694	5023	ENSG00000255275	-	protein_coding	14679	6	18	NA	NA	conserved	44	9	104	70	73	23	132	2	17	25	14	18	20	17	12	70	16	37	14	23	10	5	14	6	5	9	4	29	12	5	5	19	32	29	48
1	18940915	18943092	HS_H3K27ac_3695	HS_H3K27ac_3695	2177	ENSG00000169991	-	protein_coding	13594	9	3	NA	NA	other_recently_evolved	124	25	180	81	46	54	169	11	35	40	37	75	42	46	52	24	29	41	19	25	26	8	101	15	24	104	8	43	34	29	36	26	42	52	70
1	18943210	18946391	HS_H3K27ac_3696	HS_H3K27ac_3696;HS_H3K27ac_3697	3181	ENSG00000169991	-	protein_coding	10295	1	2	NA	NA	conserved	9	12	156	62	62	33	85	3	16	14	15	25	12	21	22	33	10	33	5	5	3	7	10	16	8	8	17	22	13	8	23	27	34	39	11
1	18946506	18952846	HS_H3K27ac_3698	HS_H3K27ac_3698;HS_H3K27ac_3699	6340	ENSG00000169991	-	protein_coding	3840	1	24	NA	NA	conserved	37	17	209	73	95	28	111	15	23	11	15	6	14	18	2	0	1	23	4	8	8	8	7	17	26	6	10	7	4	1	7	16	12	20	13
1	18953131	18954749	HS_H3K27ac_3700	HS_H3K27ac_3700	1618	ENSG00000169991	-	protein_coding	1937	1	1	NA	NA	other_recently_evolved	124	3	83	51	48	24	122	14	12	26	22	21	22	11	9	16	10	40	15	21	8	27	50	31	36	104	31	12	11	3	9	26	32	32	69
1	18954790	18958238	HS_H3K27ac_3701	HS_H3K27ac_3701	3448	ENSG00000169991	-	protein_coding	0	75	16	NA	NA	other_recently_evolved	389	22	149	113	66	16	84	34	35	58	44	23	169	63	24	116	55	35	64	44	17	176	92	48	223	174	64	81	42	13	39	22	122	52	338
1	18961992	18963339	HS_H3K27ac_3702	HS_H3K27ac_3702	1347	ENSG00000169991	-	protein_coding	5307	44	1	NA	NA	conserved	48	18	118	28	14	33	117	18	21	18	20	27	19	22	33	19	2	32	18	19	19	9	125	25	21	190	24	12	18	10	13	21	35	41	29
1	18997056	18998315	HS_H3K4me1_2968	HS_H3K4me1_2968	1259	ENSG00000169991	-	protein_coding	40371	1	0	NA	NA	conserved	30	6	67	40	40	22	99	1	11	11	22	19	12	23	9	30	5	26	10	6	3	43	160	14	56	221	9	12	5	7	23	15	64	18	61
1	19007299	19012865	HS_H3K27ac_3703	HS_H3K27ac_3703;HS_H3K27ac_3704;HS_H3K27ac_3705	5566	ENSG00000169991	-	protein_coding	50614	15	37	NA	NA	conserved	2	4	15	0	2	6	13	0	1	2	1	1	0	4	1	1	3	5	3	0	1	1	1	1	7	1	5	4	3	1	9	4	5	7	6
1	19028715	19030613	HS_H3K27ac_3707	HS_H3K27ac_3707	1898	ENSG00000169991	-	protein_coding	72030	2	1	NA	NA	ape_specific	66	26	241	97	63	39	112	13	34	29	32	78	26	37	50	29	7	16	9	16	3	9	101	7	32	165	25	14	10	30	19	30	39	43	36
1	19032266	19037447	HS_H3K27ac_3708	HS_H3K27ac_3708;HS_H3K27ac_3709;HS_H3K27ac_3710	5181	ENSG00000169991	-	protein_coding	75581	3	2	NA	NA	conserved	85	32	174	41	32	47	117	6	26	34	24	48	53	20	32	6	18	25	31	22	36	41	11	39	28	17	23	16	22	2	5	14	24	36	27
1	19042486	19048271	HS_H3K27ac_3711	HS_H3K27ac_3711;HS_H3K27ac_3712;HS_H3K27ac_3713;HS_H3K27ac_3714	5785	ENSG00000169991	-	protein_coding	85801	1	19	NA	NA	conserved	798	31	234	203	71	62	137	31	72	83	64	70	281	100	77	170	59	49	76	67	49	384	81	106	306	75	109	46	28	26	55	49	172	115	716
1	19061364	19076683	HS_H3K27ac_3719	HS_H3K27ac_3719;HS_H3K27ac_3720;HS_H3K27ac_3721;HS_H3K27ac_3722;HS_H3K27ac_3723;HS_H3K27ac_3724	15319	ENSG00000169991	-	protein_coding	104679	1	13	NA	NA	conserved	15	11	78	34	22	27	71	2	14	11	11	15	11	13	8	7	13	33	6	11	7	8	3	22	17	6	14	22	17	7	12	19	18	28	5
1	19076808	19078077	HS_H3K27ac_3725	HS_H3K27ac_3725	1269	ENSG00000169991	-	protein_coding	120123	6	0	SINE	AluSq2	conserved	56	20	137	42	46	34	120	11	32	18	30	41	28	7	49	14	18	25	27	30	24	9	29	8	19	49	18	37	24	26	28	22	33	47	49
1	19078935	19080478	HS_H3K27ac_3726	HS_H3K27ac_3726	1543	ENSG00000169991	-	protein_coding	122250	1	1	NA	NA	conserved	161	15	96	71	27	22	122	11	10	20	17	8	17	20	25	6	22	23	9	14	4	19	27	17	12	28	14	16	16	3	10	9	48	10	40
1	19080578	19082265	HS_H3K27ac_3727	HS_H3K27ac_3727	1687	ENSG00000169991	-	protein_coding	123893	29	0	NA	NA	other_recently_evolved	189	14	91	90	25	25	143	1	16	19	20	20	30	19	17	15	30	27	9	13	8	14	64	27	30	108	29	21	27	7	17	20	69	27	63
1	19083849	19085954	HS_H3K27ac_3728	HS_H3K27ac_3728;HS_H3K27ac_3729	2105	ENSG00000127481	-	protein_coding	124322	1	0	NA	NA	conserved	78	18	130	75	71	23	101	2	13	21	10	20	6	28	11	77	9	25	13	10	8	17	67	16	46	142	14	9	12	15	18	26	21	32	39
1	19086037	19089404	HS_H3K27ac_3730	HS_H3K27ac_3730;HS_H3K27ac_3731;HS_H3K27ac_3732	3367	ENSG00000127481	-	protein_coding	120872	1	3	NA	NA	conserved	49	29	126	33	26	26	96	12	22	16	29	15	17	13	22	6	19	40	12	24	15	9	8	1	11	12	4	19	8	5	13	17	24	37	56
1	19111923	19113335	HS_H3K27ac_3733	HS_H3K27ac_3733	1412	ENSG00000127481	-	protein_coding	96941	1	0	NA	NA	conserved	29	18	142	64	36	47	140	0	20	12	24	44	20	33	56	18	13	50	32	33	41	12	58	17	28	103	29	19	23	19	26	20	23	27	66
1	19138449	19139754	HS_H3K27ac_3734	HS_H3K27ac_3734	1305	ENSG00000127481	-	protein_coding	70522	2	5	NA	NA	conserved	60	8	73	38	28	22	117	3	9	22	10	10	13	11	18	15	18	24	4	9	14	10	38	8	33	60	27	20	9	4	16	23	31	18	39
1	19139913	19142060	HS_H3K27ac_3735	HS_H3K27ac_3735;HS_H3K27ac_3736	2147	ENSG00000127481	-	protein_coding	68216	7	0	NA	NA	conserved	60	12	100	45	45	20	101	14	17	19	28	23	12	10	32	28	14	39	28	18	24	5	2	6	4	3	8	25	21	24	15	18	26	45	36
1	19147403	19148643	HS_H3K27ac_3737	HS_H3K27ac_3737	1240	ENSG00000127481	-	protein_coding	61633	1	0	NA	NA	conserved	22	5	89	30	14	21	99	2	13	22	14	3	7	2	8	19	12	17	17	17	5	11	36	20	25	72	17	29	18	24	26	10	19	27	49
1	19202183	19203445	HS_H3K27ac_3738	HS_H3K27ac_3738	1262	ENSG00000127481	-	protein_coding	6831	1	2	SINE	AluSx	ape_specific	80	35	194	41	66	79	115	26	45	31	44	74	42	42	113	2	20	18	36	26	30	3	4	10	2	13	7	41	23	17	17	21	24	38	10
1	19208943	19211575	HS_H3K27ac_3739	HS_H3K27ac_3739	2632	ENSG00000127481	-	protein_coding	0	187	27	NA	NA	conserved	1484	37	332	352	61	79	211	7	82	167	70	63	540	92	51	284	54	94	111	72	61	110	49	54	144	52	51	108	63	41	72	69	273	103	637
1	19222105	19223400	HS_H3K27ac_3740	HS_H3K27ac_3740	1295	ENSG00000127481	-	protein_coding	11830	2	13	NA	NA	conserved	23	24	123	50	33	39	100	4	29	14	16	54	12	21	55	25	15	33	36	29	24	19	37	10	29	78	12	17	24	11	12	8	27	42	37
1	19250605	19253155	HS_H3K27ac_3741	HS_H3K27ac_3741	2550	ENSG00000053372	+	protein_coding	0	40	16	NA	NA	conserved	1086	39	329	397	133	91	187	31	72	82	84	91	350	79	103	290	39	59	60	31	41	124	54	50	172	55	58	62	45	38	66	46	189	87	81
1	19367597	19376122	HS_H3K27ac_3776	HS_H3K27ac_3776;HS_H3K27ac_3777;HS_H3K27ac_3778;HS_H3K27ac_3779;HS_H3K27ac_3780;HS_H3K27ac_3781	8525	ENSG00000040487	+	protein_coding	55272	45	2	NA	NA	conserved	68	14	107	64	54	41	121	3	10	15	14	23	17	25	22	27	7	39	14	18	11	10	137	22	34	218	16	21	17	19	29	31	33	39	84
1	19379863	19381108	HS_H3K27ac_3782	HS_H3K27ac_3782	1245	ENSG00000040487	+	protein_coding	67538	0	0	NA	NA	other_recently_evolved	26	11	127	47	37	37	100	0	37	14	23	40	17	21	41	14	11	32	21	23	24	18	75	14	17	111	15	18	6	15	19	19	11	23	25
1	19384758	19387339	HS_H3K27ac_3783	HS_H3K27ac_3783;HS_H3K27ac_3784	2581	ENSG00000040487	+	protein_coding	72433	2	25	NA	NA	conserved	23	20	141	39	69	21	95	1	10	12	57	29	22	73	36	46	11	37	9	16	11	1	3	0	1	11	0	12	13	1	15	11	15	13	22
1	19389756	19394515	HS_H3K27ac_3785	HS_H3K27ac_3785;HS_H3K27ac_3786;HS_H3K27ac_3787	4759	ENSG00000040487	+	protein_coding	77431	5	3	NA	NA	conserved	163	34	269	123	90	79	148	16	57	48	51	115	42	29	87	58	25	35	45	37	36	9	105	7	13	171	13	35	23	37	26	30	38	57	74
1	19395273	19396709	HS_H3K27ac_3788	HS_H3K27ac_3788	1436	ENSG00000040487	+	protein_coding	82948	59	0	NA	NA	other_recently_evolved	48	10	122	80	76	31	109	5	20	23	23	41	31	25	50	58	11	23	26	17	15	4	15	7	9	33	4	23	14	21	24	14	20	40	39
1	19397637	19398957	HS_H3K27ac_3789	HS_H3K27ac_3789	1320	ENSG00000040487	+	protein_coding	85312	20	0	NA	NA	other_recently_evolved	46	13	109	51	33	32	99	7	23	13	22	40	31	28	32	37	17	27	17	14	18	0	3	1	1	12	2	27	14	25	27	24	29	44	66
1	19409971	19411249	HS_H3K4me1_3022	HS_H3K4me1_3022	1278	ENSG00000077549	-	protein_coding	74290	8	15	NA	NA	conserved	29	7	105	19	66	36	74	14	4	20	14	13	20	13	24	42	13	27	16	14	13	13	23	16	12	74	16	19	32	14	26	30	28	31	30
1	19411316	19412635	HS_H3K27ac_3790	HS_H3K27ac_3790	1319	ENSG00000077549	-	protein_coding	72904	4	0	NA	NA	conserved	31	20	117	31	51	33	108	13	12	14	22	41	19	20	37	54	11	19	18	15	19	17	31	23	22	76	21	18	11	14	31	37	21	30	26
1	19419258	19420534	HS_H3K27ac_3791	HS_H3K27ac_3791	1276	ENSG00000077549	-	protein_coding	65005	1	0	NA	NA	other_recently_evolved	33	8	107	30	41	35	122	5	19	23	32	25	17	18	29	38	22	28	22	20	13	10	30	8	21	84	17	5	14	16	18	19	20	28	13
1	19425347	19427501	HS_H3K27ac_3792	HS_H3K27ac_3792	2154	ENSG00000077549	-	protein_coding	58038	9	15	NA	NA	conserved	352	14	110	89	47	30	172	16	19	39	28	23	57	37	26	36	31	35	35	21	17	22	90	25	27	83	35	52	18	39	26	29	43	42	110
1	19429942	19431426	HS_H3K27ac_3793	HS_H3K27ac_3793	1484	ENSG00000077549	-	protein_coding	54113	74	14	NA	NA	conserved	95	14	118	81	98	40	111	11	27	40	27	65	27	27	37	1	15	44	15	19	10	5	14	9	10	20	8	22	27	10	9	30	26	23	49
1	19437803	19441594	HS_H3K27ac_3794	HS_H3K27ac_3794;HS_H3K27ac_3795;HS_H3K27ac_3796	3791	ENSG00000077549	-	protein_coding	43945	51	5	NA	NA	conserved	63	19	194	102	94	31	129	5	16	20	17	45	9	15	43	246	76	65	63	54	45	3	6	1	18	13	4	28	26	16	48	37	63	65	12
1	19445438	19446773	HS_H3K27ac_3797	HS_H3K27ac_3797	1335	ENSG00000077549	-	protein_coding	38766	3	20	NA	NA	other_recently_evolved	74	9	120	43	35	32	101	17	19	18	19	27	26	16	20	1	13	28	9	22	18	20	67	16	33	157	35	33	28	30	22	13	34	46	40
1	19447065	19449707	HS_H3K27ac_3798	HS_H3K27ac_3798;HS_H3K27ac_3799	2642	ENSG00000077549	-	protein_coding	35832	2	0	NA	NA	conserved	36	12	107	71	67	30	103	11	11	20	13	16	11	16	15	59	8	23	16	16	10	27	16	6	60	36	21	9	15	12	17	15	20	35	6
1	19505072	19506417	HS_H3K27ac_3816	HS_H3K27ac_3816	1345	ENSG00000077549	-	protein_coding	19534	76	2	NA	NA	other_recently_evolved	21	6	33	3	14	21	28	3	5	3	3	1	4	3	3	1	10	14	4	10	3	7	5	5	10	15	11	2	2	0	5	1	1	6	26
1	19640189	19641612	HS_H3K27ac_3820	HS_H3K27ac_3820	1423	ENSG00000158747	+	protein_coding	0	54	10	NA	NA	other_recently_evolved	34	5	146	81	64	50	112	10	32	18	13	35	13	25	34	62	15	35	22	19	21	12	76	13	42	132	7	31	12	19	21	24	21	32	28
1	19642980	19649168	HS_H3K27ac_3821	HS_H3K27ac_3821;HS_H3K27ac_3822;HS_H3K27ac_3823	6188	ENSG00000158747	+	protein_coding	2427	2	8	NA	NA	conserved	648	66	348	225	191	107	173	63	117	63	64	70	125	79	76	159	52	57	73	62	24	214	217	84	392	216	118	259	168	59	106	79	293	101	346
1	19649492	19659171	HS_H3K27ac_3824	HS_H3K27ac_3824;HS_H3K27ac_3825;HS_H3K27ac_3826;HS_H3K27ac_3827;HS_H3K27ac_3828;HS_H3K27ac_3829;HS_H3K27ac_3830;HS_H3K27ac_3831	9679	ENSG00000158748	+	protein_coding	6116	10	13	NA	NA	conserved	36	20	151	60	53	26	70	5	15	11	10	27	20	20	23	40	7	27	10	14	9	8	99	7	27	148	16	18	11	13	33	16	25	39	63
1	19664084	19667074	HS_H3K4me1_3036	HS_H3K4me1_3036	2990	ENSG00000158748	+	protein_coding	0	7	0	NA	NA	conserved	164	94	554	169	193	149	192	318	170	148	484	161	401	685	209	228	389	146	278	223	107	230	214	154	774	385	247	312	396	80	327	145	389	260	739
1	19671855	19673111	HS_H3K27ac_3832	HS_H3K27ac_3832	1256	ENSG00000158748	+	protein_coding	6569	0	0	NA	NA	other_recently_evolved	16	15	89	44	36	20	53	4	8	8	10	24	7	12	23	12	8	11	10	6	10	10	12	6	40	30	11	8	6	9	11	7	25	24	42
1	19881700	19883653	HS_H3K27ac_3847	HS_H3K27ac_3847	1953	ENSG00000169914	+	protein_coding	0	1	18	NA	NA	conserved	935	51	361	243	107	111	160	39	73	204	132	126	838	211	142	251	100	104	212	112	87	276	77	78	369	73	125	416	187	86	177	96	387	191	664
1	20118765	20120004	HS_H3K27ac_3863	HS_H3K27ac_3863	1239	ENSG00000117215	-	protein_coding	0	4	0	SINE	MIRb	other_recently_evolved	21	17	118	45	30	31	86	4	22	22	19	70	20	17	43	41	16	32	19	23	36	4	20	1	9	30	5	33	26	23	26	32	16	31	7
1	20138756	20140057	HS_H3K27ac_3864	HS_H3K27ac_3864	1301	ENSG00000158786	+	protein_coding	0	4	0	LTR	MER31A	other_recently_evolved	36	16	81	53	71	16	101	2	11	11	7	14	17	8	12	35	11	22	25	16	3	1	6	2	3	12	2	14	7	5	14	13	30	21	41
1	20141608	20143178	HS_H3K27ac_3865	HS_H3K27ac_3865	1570	ENSG00000158786	+	protein_coding	2283	1	0	NA	NA	conserved	32	15	105	98	93	32	141	1	12	24	21	30	20	23	29	47	20	32	20	22	7	4	34	7	13	64	10	21	20	15	6	7	10	13	91
1	20143574	20145266	HS_H3K27ac_3866	HS_H3K27ac_3866	1692	ENSG00000158786	+	protein_coding	4249	1	0	NA	NA	other_recently_evolved	51	36	175	93	92	60	137	5	18	22	42	86	17	29	63	39	20	51	53	42	46	4	64	15	16	158	17	6	10	10	13	19	32	21	32
1	20147509	20151123	HS_H3K27ac_3867	HS_H3K27ac_3867;HS_H3K27ac_3868	3614	ENSG00000227066	+	lincRNA	3215	1	0	NA	NA	conserved	72	18	194	115	86	45	100	5	52	19	25	61	28	21	56	93	18	36	22	27	27	2	25	2	20	42	1	24	16	14	27	19	28	39	46
1	20151154	20155299	HS_H3K27ac_3869	HS_H3K27ac_3869	4145	ENSG00000227066	+	lincRNA	0	1	5	SINE	MIRc	other_recently_evolved	704	43	286	303	186	87	243	21	60	59	62	101	90	45	108	154	33	67	42	44	32	7	51	10	86	74	28	29	13	25	37	33	41	50	24
1	20163842	20167064	HS_H3K27ac_3870	HS_H3K27ac_3870;HS_H3K27ac_3871	3222	ENSG00000227066	+	lincRNA	9505	25	2	LINE	L2c	conserved	88	15	141	87	60	24	135	3	18	18	21	26	17	18	20	61	13	41	35	25	8	8	65	14	35	107	21	18	10	17	16	19	31	22	91
1	20170194	20172049	HS_H3K27ac_3872	HS_H3K27ac_3872;HS_H3K27ac_3873	1855	ENSG00000187980	-	protein_coding	5375	1	0	NA	NA	conserved	33	3	66	61	44	20	63	3	11	13	6	7	11	12	9	33	14	28	8	9	1	3	87	7	26	111	8	3	2	3	3	6	14	11	26
1	20182876	20184226	HS_H3K27ac_3874	HS_H3K27ac_3874	1350	ENSG00000162543	+	protein_coding	1859	2	1	LINE	L2c	other_recently_evolved	64	13	103	34	26	34	112	9	20	14	17	35	25	19	24	7	28	45	29	29	7	22	60	24	29	117	27	13	12	9	18	21	28	47	64
1	20185177	20187216	HS_H3K27ac_3875	HS_H3K27ac_3875	2039	ENSG00000162543	+	protein_coding	0	20	2	NA	NA	other_recently_evolved	235	29	202	114	101	42	153	30	58	16	63	40	37	59	43	103	65	67	36	40	55	57	64	26	155	66	54	16	14	12	33	37	98	63	448
1	20212493	20213753	HS_H3K27ac_3876	HS_H3K27ac_3876	1260	ENSG00000162543	+	protein_coding	26409	114	3	NA	NA	other_recently_evolved	32	17	99	36	55	17	91	0	20	13	14	29	20	23	30	30	14	28	19	17	11	198	115	100	369	164	154	10	10	2	9	25	26	24	52
1	20242523	20243877	HS_H3K27ac_3877	HS_H3K27ac_3877	1354	ENSG00000228105	+	lincRNA	0	1	0	NA	NA	conserved	22	9	113	47	64	37	116	14	20	11	11	14	22	32	23	98	16	24	21	7	2	26	79	30	73	116	40	19	10	4	20	17	64	21	72
1	20290336	20292928	HS_H3K27ac_3878	HS_H3K27ac_3878;HS_H3K27ac_3879;HS_H3K27ac_3880	2592	ENSG00000158816	+	protein_coding	0	2	0	NA	NA	conserved	47	17	127	67	71	20	91	2	18	13	12	30	23	25	18	62	16	25	15	19	26	29	84	32	126	155	41	12	18	12	21	8	32	28	58
1	20386345	20387607	HS_H3K27ac_3892	HS_H3K27ac_3892	1262	ENSG00000226487	-	lincRNA	25646	9	0	NA	NA	other_recently_evolved	7	9	85	66	30	13	116	2	9	11	8	16	10	17	25	25	10	17	24	15	15	30	127	30	72	201	39	7	8	13	35	14	29	30	59
1	20389143	20390382	HS_H3K27ac_3893	HS_H3K27ac_3893	1239	ENSG00000226487	-	lincRNA	22871	1	0	NA	NA	conserved	11	18	95	53	36	23	116	1	23	21	13	48	14	20	26	6	10	22	27	30	9	5	51	6	14	126	13	9	7	5	11	14	17	22	54
1	20399842	20402215	HS_H3K27ac_3894	HS_H3K27ac_3894;HS_H3K27ac_3895	2373	ENSG00000226487	-	lincRNA	11038	9	0	NA	NA	conserved	20	14	99	48	38	24	95	1	6	12	9	25	11	8	16	25	3	29	10	9	8	31	151	15	137	191	42	7	12	4	19	13	32	20	52
1	20483179	20487870	HS_H3K27ac_3904	HS_H3K27ac_3904	4691	ENSG00000162545	-	protein_coding	0	6	25	NA	NA	other_recently_evolved	78	11	62	49	41	13	68	10	5	6	16	3	11	15	8	48	15	8	12	4	2	57	83	22	81	124	25	5	5	2	16	15	24	15	60
1	20489932	20492003	HS_H3K27ac_3905	HS_H3K27ac_3905;HS_H3K27ac_3906	2071	ENSG00000162545	-	protein_coding	3713	1	1	NA	NA	conserved	306	62	394	218	176	102	166	57	85	45	115	123	161	111	107	168	74	80	84	57	55	109	141	66	177	199	57	10	16	6	19	22	49	51	153
1	20493739	20495117	HS_H3K27ac_3907	HS_H3K27ac_3907	1378	ENSG00000162545	-	protein_coding	7520	95	7	NA	NA	other_recently_evolved	52	9	82	32	9	22	127	7	9	22	22	12	24	25	9	6	27	38	9	19	4	18	48	32	35	96	14	20	16	21	29	30	34	46	46
1	20499276	20500600	HS_H3K27ac_3908	HS_H3K27ac_3908	1324	ENSG00000090432	-	protein_coding	7561	1	0	NA	NA	conserved	38	8	82	59	61	14	113	2	2	7	12	18	5	17	11	47	11	33	8	15	1	11	126	10	23	261	15	10	9	8	14	16	17	26	69
1	20506299	20507896	HS_H3K4me1_3076	HS_H3K4me1_3076	1597	ENSG00000090432	-	protein_coding	265	4	7	NA	NA	ape_specific	410	43	240	198	115	66	120	23	40	56	67	85	40	53	83	84	23	41	27	17	34	73	56	33	99	59	32	25	39	18	29	30	41	40	177
1	20507069	20509047	HS_H3K27ac_3909	HS_H3K27ac_3909	1978	ENSG00000090432	-	protein_coding	0	56	17	NA	NA	conserved	612	44	273	268	117	69	137	17	35	62	46	74	53	50	73	125	17	42	34	23	38	60	45	21	77	47	24	19	24	17	19	22	29	33	150
1	20551315	20555321	HS_H3K27ac_3911	HS_H3K27ac_3911;HS_H3K27ac_3912	4006	ENSG00000183114	+	protein_coding	0	14	14	NA	NA	conserved	59	15	71	24	56	15	138	2	7	17	13	6	12	18	17	11	28	29	11	14	4	10	45	27	24	57	16	25	30	16	27	26	32	27	60
1	20647971	20649807	HS_H3K27ac_3927	HS_H3K27ac_3927;HS_H3K27ac_3928	1836	ENSG00000244038	-	protein_coding	11737	1	0	NA	NA	conserved	93	12	92	49	47	17	85	6	15	21	22	22	30	19	33	11	10	18	3	13	4	10	32	18	17	68	16	12	15	4	8	18	18	21	28
1	20653634	20654884	HS_H3K27ac_3929	HS_H3K27ac_3929	1250	ENSG00000244038	-	protein_coding	6660	3	2	NA	NA	conserved	43	23	117	64	54	30	95	3	18	20	14	31	20	22	34	22	19	35	39	23	39	7	55	5	28	169	15	44	23	35	39	33	37	51	36
1	20655231	20659038	HS_H3K27ac_3930	HS_H3K27ac_3930;HS_H3K27ac_3931;HS_H3K27ac_3932;HS_H3K27ac_3933	3807	ENSG00000244038	-	protein_coding	2506	1	1	NA	NA	conserved	36	30	148	54	61	51	114	3	19	14	20	75	18	23	79	42	43	67	114	52	104	3	0	7	6	0	6	12	21	7	11	13	10	16	1
1	20660307	20662722	HS_H3K27ac_3934	HS_H3K27ac_3934	2415	ENSG00000244038	-	protein_coding	0	2	18	NA	NA	conserved	626	25	211	248	81	43	141	4	26	44	22	37	50	27	28	238	32	57	31	30	26	67	110	42	150	136	63	35	24	16	31	27	76	35	82
1	20663491	20667255	HS_H3K27ac_3935	HS_H3K27ac_3935;HS_H3K27ac_3936;HS_H3K27ac_3937	3764	ENSG00000244038	-	protein_coding	1948	6	5	NA	NA	conserved	491	9	117	129	67	35	164	1	22	33	20	36	46	27	21	94	19	34	18	22	17	31	53	32	30	90	25	53	35	40	29	52	80	69	76
1	20682065	20688104	HS_H3K27ac_3938	HS_H3K27ac_3938;HS_H3K27ac_3939;HS_H3K27ac_3940	6039	ENSG00000235432	-	pseudogene	5909	1	1	NA	NA	conserved	537	20	161	154	96	44	114	2	20	38	23	34	33	32	21	213	21	42	15	18	16	81	99	52	133	126	43	18	15	9	13	31	77	65	51
1	21150068	21151335	HS_H3K27ac_3967	HS_H3K27ac_3967	1267	ENSG00000075151	-	protein_coding	25553	75	1	SINE	AluSx	other_recently_evolved	52	15	145	53	34	40	91	4	28	31	21	63	37	13	64	2	11	26	15	7	17	16	10	15	14	8	12	20	23	23	28	20	25	39	20
1	21175110	21178022	HS_H3K27ac_3968	HS_H3K27ac_3968	2912	ENSG00000075151	-	protein_coding	0	86	9	NA	NA	conserved	1573	46	326	483	109	99	202	4	51	182	52	76	331	66	64	460	58	92	134	67	35	191	186	74	203	205	81	237	102	46	94	81	243	118	488
1	21216790	21220755	HS_H3K27ac_3969	HS_H3K27ac_3969;HS_H3K27ac_3970;HS_H3K27ac_3971	3965	ENSG00000075151	-	protein_coding	39903	88	4	NA	NA	conserved	693	12	163	165	24	45	157	14	21	63	24	31	79	19	15	53	27	62	49	51	32	8	18	18	20	18	11	67	45	26	41	43	63	67	57
1	21224479	21225954	HS_H3K27ac_3972	HS_H3K27ac_3972	1475	ENSG00000075151	-	protein_coding	47592	1	0	NA	NA	other_recently_evolved	51	31	186	88	105	62	115	9	27	21	39	46	32	34	44	57	5	35	16	28	21	20	28	14	53	27	17	7	3	10	17	9	31	36	33
1	21232664	21234147	HS_H3K27ac_3973	HS_H3K27ac_3973	1483	ENSG00000075151	-	protein_coding	55777	1	0	DNA	MER5B	conserved	66	20	192	77	54	69	92	4	34	21	22	101	28	26	66	33	14	28	39	22	41	43	33	12	79	39	27	57	34	32	29	36	30	47	20
1	21235732	21239935	HS_H3K27ac_3974	HS_H3K27ac_3974;HS_H3K27ac_3975;HS_H3K27ac_3976	4203	ENSG00000075151	-	protein_coding	58845	1	0	NA	NA	conserved	91	36	272	122	210	55	157	213	65	44	171	64	120	221	70	110	126	84	55	74	26	80	189	73	243	316	90	33	39	11	41	44	96	79	144
1	21243294	21245841	HS_H3K27ac_3977	HS_H3K27ac_3977;HS_H3K27ac_3978	2547	ENSG00000075151	-	protein_coding	66407	3	2	NA	NA	conserved	360	16	164	126	59	47	145	19	20	37	30	39	92	26	54	8	13	63	36	37	35	22	9	21	10	22	21	25	19	26	17	36	36	38	49
1	21246555	21248047	HS_H3K27ac_3979	HS_H3K27ac_3979	1492	ENSG00000075151	-	protein_coding	69668	2	2	NA	NA	other_recently_evolved	93	37	191	53	43	46	114	4	33	24	26	60	33	21	51	18	10	36	58	29	36	9	17	4	9	54	6	34	24	18	13	32	38	53	30
1	21248218	21249524	HS_H3K27ac_3980	HS_H3K27ac_3980	1306	ENSG00000075151	-	protein_coding	71331	1	3	SINE	AluSx1	other_recently_evolved	123	53	307	49	58	68	111	13	81	40	52	156	63	47	106	12	14	44	36	17	41	3	0	0	6	15	0	43	34	55	29	29	47	77	15
1	21250018	21259477	HS_H3K27ac_3981	HS_H3K27ac_3981;HS_H3K27ac_3982;HS_H3K27ac_3983;HS_H3K27ac_3984;HS_H3K27ac_3985;HS_H3K27ac_3986	9459	ENSG00000075151	-	protein_coding	73131	88	23	NA	NA	conserved	35	22	138	29	32	32	90	0	26	16	25	50	17	18	19	3	8	16	8	7	4	6	10	8	4	6	13	10	8	0	10	15	17	24	30
1	21259519	21266926	HS_H3K27ac_3987	HS_H3K27ac_3987;HS_H3K27ac_3988;HS_H3K27ac_3989;HS_H3K27ac_3990	7407	ENSG00000117298	-	protein_coding	78578	3	12	NA	NA	conserved	373	31	274	232	207	54	207	6	25	38	54	46	49	53	58	140	26	60	34	27	25	41	236	33	81	335	36	33	23	19	37	35	62	54	181
1	21267698	21269773	HS_H3K27ac_3991	HS_H3K27ac_3991	2075	ENSG00000117298	-	protein_coding	75731	10	14	NA	NA	conserved	223	16	134	121	81	40	172	16	11	20	15	26	34	26	16	54	33	21	21	24	9	11	142	14	9	100	12	18	21	5	21	26	47	30	70
1	21270458	21274932	HS_H3K27ac_3992	HS_H3K27ac_3992;HS_H3K27ac_3993;HS_H3K27ac_3994	4474	ENSG00000117298	-	protein_coding	70572	96	14	NA	NA	conserved	465	47	295	180	123	90	127	45	81	146	66	80	276	79	58	126	56	38	90	67	33	100	140	47	163	189	56	181	154	61	160	78	231	146	507
1	21607291	21612798	HS_H3K27ac_4060	HS_H3K27ac_4060;HS_H3K27ac_4061;HS_H3K27ac_4062;HS_H3K27ac_4063	5507	ENSG00000076864	-	protein_coding	56565	1	2	NA	NA	conserved	49	8	113	77	77	16	103	2	7	12	18	11	17	15	19	50	16	35	16	13	7	15	110	17	33	183	21	7	11	4	20	26	41	41	69
1	21612872	21614216	HS_H3K4me1_3171	HS_H3K4me1_3171	1344	ENSG00000076864	-	protein_coding	55147	2	0	NA	NA	conserved	54	13	129	76	61	24	89	7	15	20	19	30	25	21	31	44	18	31	19	20	14	29	140	26	35	219	27	8	12	14	21	19	29	26	77
1	21613907	21615792	HS_H3K27ac_4064	HS_H3K27ac_4064	1885	ENSG00000076864	-	protein_coding	53571	17	0	NA	NA	conserved	84	16	206	127	85	41	110	11	27	32	29	59	37	31	55	68	24	41	34	31	24	24	124	27	32	199	28	15	13	30	35	29	32	32	64
1	21616625	21625790	HS_H3K27ac_4065	HS_H3K27ac_4065;HS_H3K27ac_4066;HS_H3K27ac_4067;HS_H3K27ac_4068;HS_H3K27ac_4069;HS_H3K27ac_4070	9165	ENSG00000076864	-	protein_coding	43573	1	18	NA	NA	conserved	738	23	213	253	77	40	134	18	52	55	37	41	66	39	27	203	21	50	31	27	22	45	48	19	49	98	28	48	25	9	34	29	104	68	141
1	21648257	21649733	HS_H3K27ac_4081	HS_H3K27ac_4081	1476	ENSG00000076864	-	protein_coding	19630	1	1	NA	NA	conserved	5	0	19	6	10	6	37	0	5	6	3	2	2	1	3	5	6	8	6	3	4	5	20	6	21	47	8	4	1	1	9	15	10	10	21
1	21649899	21654524	HS_H3K27ac_4082	HS_H3K27ac_4082;HS_H3K27ac_4083;HS_H3K27ac_4084;HS_H3K27ac_4085	4625	ENSG00000076864	-	protein_coding	14839	3	3	NA	NA	conserved	24	11	103	68	63	37	102	2	4	17	15	20	10	20	19	16	11	20	9	9	4	16	109	14	32	173	13	11	4	1	19	14	28	18	64
1	21657093	21658446	HS_H3K27ac_4086	HS_H3K27ac_4086	1353	ENSG00000076864	-	protein_coding	10917	2	1	NA	NA	conserved	17	20	121	53	57	42	86	1	22	13	42	45	18	12	37	31	20	21	18	18	23	26	56	23	54	108	15	32	16	32	29	24	39	44	48
1	21658919	21660195	HS_H3K27ac_4087	HS_H3K27ac_4087	1276	ENSG00000076864	-	protein_coding	9168	87	13	SINE	AluSp	other_recently_evolved	53	47	250	52	69	71	90	109	53	39	185	98	97	167	100	62	63	57	70	47	27	105	102	82	313	135	100	71	83	60	107	55	96	111	171
1	21662526	21664747	HS_H3K27ac_4088	HS_H3K27ac_4088	2221	ENSG00000076864	-	protein_coding	4616	1	1	NA	NA	other_recently_evolved	50	22	93	129	89	28	147	10	19	20	25	22	19	13	22	50	28	45	10	26	18	11	85	10	27	111	19	12	22	11	44	25	58	20	71
1	21665188	21670889	HS_H3K27ac_4089	HS_H3K27ac_4089;HS_H3K27ac_4090;HS_H3K27ac_4091	5701	ENSG00000076864	-	protein_coding	0	1	32	NA	NA	conserved	18	6	67	35	30	8	52	3	7	4	7	11	10	10	11	38	8	12	3	7	9	46	37	43	161	49	60	11	7	2	13	10	14	24	24
1	21671429	21674553	HS_H3K27ac_4092	HS_H3K27ac_4092;HS_H3K27ac_4093;HS_H3K27ac_4094	3124	ENSG00000076864	-	protein_coding	2067	16	0	NA	NA	conserved	38	12	155	31	43	33	92	2	28	9	26	38	22	14	42	29	17	32	21	12	33	6	17	3	11	17	4	47	22	48	35	32	51	57	23
1	21762030	21763452	HS_H3K27ac_4095	HS_H3K27ac_4095	1422	ENSG00000090686	-	protein_coding	20154	8	0	SINE	AluSz6	other_recently_evolved	54	33	225	39	37	60	118	8	35	34	43	98	18	29	84	0	17	24	26	19	27	1	2	3	5	0	2	32	21	27	32	24	28	68	21
1	21780207	21784936	HS_H3K27ac_4097	HS_H3K27ac_4097;HS_H3K27ac_4098;HS_H3K27ac_4099	4729	ENSG00000090686	-	protein_coding	0	20	38	NA	NA	conserved	1008	56	375	312	97	117	148	27	114	140	97	134	519	100	141	204	62	72	145	76	61	168	59	52	213	75	63	196	101	91	91	68	211	145	512
1	21813735	21815438	HS_H3K27ac_4100	HS_H3K27ac_4100	1703	ENSG00000187942	+	protein_coding	1471	4	2	NA	NA	conserved	150	65	348	130	116	99	97	97	89	52	149	132	134	167	98	107	126	108	119	132	86	41	54	40	135	78	64	55	80	40	133	65	135	140	97
1	21821138	21822460	HS_H3K27ac_4101	HS_H3K27ac_4101	1322	ENSG00000187942	+	protein_coding	8874	16	0	NA	NA	conserved	55	19	147	63	66	33	90	3	15	13	16	27	15	20	42	52	12	33	18	15	12	33	83	23	117	132	25	8	13	12	14	49	53	43	46
1	21823130	21825478	HS_H3K27ac_4102	HS_H3K27ac_4102	2348	ENSG00000187942	+	protein_coding	10866	1	0	NA	NA	conserved	143	56	295	175	172	68	147	44	50	45	74	57	86	163	60	131	62	81	71	48	20	87	139	48	286	195	95	17	15	17	40	54	75	72	88
1	21828444	21830773	HS_H3K27ac_4103	HS_H3K27ac_4103	2329	ENSG00000187942	+	protein_coding	16180	1	0	NA	NA	other_recently_evolved	92	30	428	158	195	68	124	20	43	34	69	78	34	98	42	193	26	58	52	60	36	160	195	54	558	205	178	22	28	18	38	55	94	93	62
1	21830834	21834232	HS_H3K27ac_4104	HS_H3K27ac_4104;HS_H3K27ac_4105;HS_H3K27ac_4106	3398	ENSG00000187942	+	protein_coding	18570	2	2	NA	NA	conserved	469	35	318	199	121	101	215	25	72	55	76	120	192	67	113	97	21	55	43	35	70	46	30	25	78	41	42	45	26	45	43	62	87	84	18
1	21834121	21835603	HS_H3K4me1_3205	HS_H3K4me1_3205	1482	ENSG00000187942	+	protein_coding	21857	14	2	NA	NA	other_recently_evolved	17	13	166	57	73	32	106	7	27	18	18	42	11	15	31	44	10	18	17	15	8	68	119	39	224	149	82	37	25	33	31	36	35	48	52
1	21836225	21837580	HS_H3K27ac_4107	HS_H3K27ac_4107	1355	ENSG00000187942	+	protein_coding	23961	1	0	SINE	MIRc	other_recently_evolved	27	34	235	85	65	68	98	7	56	21	28	86	20	38	106	32	16	28	30	24	27	10	24	4	54	34	8	46	24	63	34	30	41	57	26
1	21837928	21840102	HS_H3K27ac_4108	HS_H3K27ac_4108	2174	ENSG00000187942	+	protein_coding	25664	1	0	NA	NA	conserved	89	43	339	164	131	80	179	8	77	38	37	107	45	40	84	141	27	51	34	41	38	37	119	24	180	144	55	34	35	62	60	32	55	60	92
1	21840663	21844011	HS_H3K27ac_4109	HS_H3K27ac_4109;HS_H3K27ac_4110;HS_H3K27ac_4111;HS_H3K27ac_4112	3348	ENSG00000187942	+	protein_coding	28399	3	2	NA	NA	conserved	34	8	80	40	67	17	108	3	5	16	8	12	16	14	13	71	8	24	19	11	8	18	105	20	37	155	20	11	11	2	17	8	26	25	46
1	21845784	21847043	HS_H3K27ac_4113	HS_H3K27ac_4113	1259	ENSG00000187942	+	protein_coding	33520	4	0	SINE	MIRb	other_recently_evolved	29	28	177	69	74	44	98	3	32	13	38	73	26	20	66	63	14	38	23	15	29	7	61	8	40	71	8	32	14	29	23	32	17	39	42
1	21847227	21851080	HS_H3K27ac_4114	HS_H3K27ac_4114;HS_H3K27ac_4115;HS_H3K27ac_4116	3853	ENSG00000187942	+	protein_coding	34963	3	0	NA	NA	conserved	881	72	445	413	251	141	130	250	116	229	233	118	919	311	137	551	238	146	247	200	91	185	133	92	363	150	155	289	277	71	194	75	302	163	659
1	21851126	21856557	HS_H3K27ac_4117	HS_H3K27ac_4117;HS_H3K27ac_4118;HS_H3K27ac_4119;HS_H3K27ac_4120;HS_H3K27ac_4121;HS_H3K27ac_4122	5431	ENSG00000187942	+	protein_coding	38862	2	3	NA	NA	conserved	19	13	86	56	33	14	81	3	5	11	13	17	14	23	12	48	12	17	8	19	17	6	59	10	17	78	11	9	15	5	6	37	25	32	79
1	21856559	21858093	HS_H3K27ac_4123	HS_H3K27ac_4123	1534	ENSG00000187942	+	protein_coding	44295	42	0	SINE	AluSx1	other_recently_evolved	75	17	171	90	88	42	126	11	26	19	33	73	19	38	57	48	23	43	30	30	32	95	148	64	241	152	94	27	15	17	31	42	45	47	59
1	21859010	21860888	HS_H3K27ac_4124	HS_H3K27ac_4124	1878	ENSG00000187942	+	protein_coding	46746	1	0	NA	NA	other_recently_evolved	79	26	183	112	100	66	161	2	36	22	37	80	29	24	55	101	27	37	45	27	42	13	50	6	61	76	25	26	24	25	23	22	44	67	31
1	21861199	21862728	HS_H3K27ac_4125	HS_H3K27ac_4125	1529	ENSG00000187942	+	protein_coding	48935	1	5	LINE	L2b	other_recently_evolved	45	36	205	68	76	55	106	3	39	22	48	95	33	28	91	28	9	41	38	35	44	6	29	6	11	35	9	35	27	42	38	19	34	47	21
1	21863400	21866378	HS_H3K27ac_4126	HS_H3K27ac_4126;HS_H3K27ac_4127	2978	ENSG00000187942	+	protein_coding	51136	1	2	NA	NA	conserved	36	14	117	48	32	39	123	0	25	17	17	56	26	20	40	27	16	34	13	21	25	11	51	13	41	96	19	20	27	28	32	17	40	33	40
1	21869004	21877206	HS_H3K27ac_4128	HS_H3K27ac_4128;HS_H3K27ac_4129;HS_H3K27ac_4130;HS_H3K27ac_4131;HS_H3K27ac_4132;HS_H3K27ac_4133;HS_H3K27ac_4134;HS_H3K27ac_4135	8202	ENSG00000187942	+	protein_coding	56740	75	2	NA	NA	conserved	185	42	402	239	195	74	247	12	34	29	65	100	43	49	72	172	22	98	46	54	31	150	392	72	515	512	140	15	14	18	22	21	39	52	160
1	21877444	21879706	HS_H3K27ac_4136	HS_H3K27ac_4136	2262	ENSG00000142798	-	protein_coding	57591	0	0	SINE	MIRb	conserved	82	46	273	117	96	65	157	11	27	17	42	92	33	38	72	100	17	46	46	32	24	33	101	16	143	96	48	24	30	33	24	34	35	64	36
1	21880014	21882063	HS_H3K27ac_4137	HS_H3K27ac_4137	2049	ENSG00000142798	-	protein_coding	55234	1	0	NA	NA	conserved	78	57	306	134	91	60	137	10	40	27	33	84	48	37	72	109	26	44	43	31	19	63	131	29	319	175	51	19	26	18	26	32	54	73	26
1	21884376	21886691	HS_H3K27ac_4138	HS_H3K27ac_4138;HS_H3K27ac_4139	2315	ENSG00000142798	-	protein_coding	50606	1	0	NA	NA	conserved	1800	42	357	451	100	129	150	30	121	227	126	116	758	152	120	234	101	80	196	140	61	495	139	89	579	137	161	398	100	52	160	88	535	164	188
1	21886813	21888149	HS_H3K27ac_4140	HS_H3K27ac_4140	1336	ENSG00000142798	-	protein_coding	49148	5	0	NA	NA	conserved	53	17	165	94	84	48	94	4	28	18	14	33	19	13	30	88	11	43	28	23	19	17	16	12	81	61	23	21	10	10	10	13	26	36	84
1	21889371	21891212	HS_H3K27ac_4141	HS_H3K27ac_4141	1841	ENSG00000142798	-	protein_coding	46085	1	0	NA	NA	other_recently_evolved	44	17	163	109	54	45	122	6	13	23	26	29	22	35	27	49	24	37	15	20	12	46	145	35	70	210	35	9	11	14	29	32	35	30	105
1	21891764	21897817	HS_H3K27ac_4142	HS_H3K27ac_4142;HS_H3K27ac_4143;HS_H3K27ac_4144;HS_H3K27ac_4145	6053	ENSG00000142798	-	protein_coding	39480	8	0	NA	NA	conserved	161	22	211	181	106	53	125	9	31	31	37	54	48	26	66	140	24	52	42	33	35	67	205	57	226	323	96	32	25	27	43	31	56	55	109
1	21897964	21908069	HS_H3K27ac_4146	HS_H3K27ac_4146;HS_H3K27ac_4147;HS_H3K27ac_4148;HS_H3K27ac_4149;HS_H3K27ac_4150	10105	ENSG00000142798	-	protein_coding	29228	4	1	NA	NA	conserved	617	47	467	371	228	106	290	14	58	78	71	128	77	61	103	155	31	82	60	46	65	78	329	64	198	489	79	57	51	58	64	66	90	119	188
1	21908996	21915970	HS_H3K27ac_4151	HS_H3K27ac_4151;HS_H3K27ac_4152;HS_H3K27ac_4153;HS_H3K27ac_4154	6974	ENSG00000142798	-	protein_coding	21327	57	2	NA	NA	conserved	53	15	116	37	22	28	105	7	26	21	22	24	15	21	23	6	19	25	18	22	17	0	5	1	2	7	6	12	10	10	10	11	19	25	40
1	21919608	21922423	HS_H3K27ac_4155	HS_H3K27ac_4155;HS_H3K27ac_4156	2815	ENSG00000142798	-	protein_coding	14874	71	6	NA	NA	conserved	98	10	145	66	46	42	100	6	28	20	25	42	25	35	35	36	13	19	32	14	20	10	99	17	32	176	16	25	15	15	32	23	30	32	54
1	21922790	21924171	HS_H3K27ac_4157	HS_H3K27ac_4157	1381	ENSG00000142798	-	protein_coding	13126	9	11	SINE	AluSx1	ape_specific	80	12	143	58	35	48	92	3	24	23	23	38	35	29	41	12	5	20	29	18	26	9	44	7	17	75	11	12	7	3	12	8	20	24	43
1	21926318	21929094	HS_H3K27ac_4158	HS_H3K27ac_4158	2776	ENSG00000142798	-	protein_coding	8203	1	9	NA	NA	other_recently_evolved	421	60	364	194	95	114	219	13	72	33	63	156	70	43	106	47	26	39	66	34	65	18	60	16	28	134	8	70	30	56	43	31	37	88	79
1	21929280	21932607	HS_H3K27ac_4159	HS_H3K27ac_4159;HS_H3K27ac_4160	3327	ENSG00000142798	-	protein_coding	4690	9	15	SINE	AluJb	conserved	95	22	153	58	30	39	114	15	24	18	27	56	29	33	41	2	14	23	33	18	31	2	21	7	1	48	2	10	21	18	12	22	27	33	62
1	21932733	21939550	HS_H3K27ac_4161	HS_H3K27ac_4161;HS_H3K27ac_4162	6817	ENSG00000142798	-	protein_coding	0	2	17	NA	NA	conserved	602	50	311	211	121	102	169	44	74	96	108	105	224	107	116	129	66	75	72	60	44	197	205	81	262	250	111	109	92	25	64	46	117	96	403
1	21946200	21947583	HS_H3K27ac_4163	HS_H3K27ac_4163	1383	ENSG00000142798	-	protein_coding	8904	4	11	SINE	AluSq2	other_recently_evolved	50	31	221	41	47	54	88	8	53	16	34	89	41	39	65	19	22	26	41	26	66	1	15	5	2	35	5	38	10	25	19	19	38	32	16
1	21950371	21951649	HS_H3K27ac_4164	HS_H3K27ac_4164	1278	ENSG00000142798	-	protein_coding	13075	4	0	NA	NA	conserved	28	9	124	67	49	33	101	3	16	16	21	35	16	12	36	50	9	31	25	16	19	43	88	16	73	193	10	4	2	6	23	24	17	14	70
1	21954995	21957902	HS_H3K27ac_4165	HS_H3K27ac_4165;HS_H3K27ac_4166;HS_H3K27ac_4167	2907	ENSG00000142798	-	protein_coding	17699	11	4	NA	NA	conserved	62	16	118	50	64	34	102	3	10	14	6	20	15	6	20	50	9	24	18	16	6	67	119	24	384	180	116	8	11	11	14	19	48	14	42
1	21961416	21962729	HS_H3K27ac_4168	HS_H3K27ac_4168	1313	ENSG00000219073	+	protein_coding	14292	7	0	SINE	MIR3	other_recently_evolved	51	13	126	58	36	30	100	6	14	10	17	32	18	12	39	23	8	22	4	19	17	28	96	18	23	164	26	40	21	41	15	41	34	53	11
1	21973616	21974951	HS_H3K27ac_4170	HS_H3K27ac_4170	1335	ENSG00000219073	+	protein_coding	2070	3	3	LINE	L2a	other_recently_evolved	40	11	111	55	35	34	86	5	15	28	30	33	33	23	30	11	19	29	12	10	10	8	18	4	8	38	9	44	36	47	50	40	34	80	34
1	21975319	21976584	HS_H3K27ac_4171	HS_H3K27ac_4171	1265	ENSG00000219073	+	protein_coding	437	0	0	SINE	AluSx	other_recently_evolved	33	30	170	52	52	42	98	8	39	17	38	94	46	32	57	5	10	25	30	21	21	1	13	1	4	26	4	51	32	48	48	42	37	72	16
1	22024037	22027040	HS_H3K27ac_4173	HS_H3K27ac_4173	3003	ENSG00000228397	-	lincRNA	0	16	20	NA	NA	other_recently_evolved	1231	52	344	396	90	95	189	32	79	101	68	164	197	37	114	161	32	60	66	52	63	2	3	2	3	5	6	69	31	64	45	43	95	62	91
1	22051598	22055000	HS_H3K27ac_4174	HS_H3K27ac_4174;HS_H3K27ac_4175	3402	ENSG00000070831	+	protein_coding	0	3	24	NA	NA	conserved	1659	30	366	486	90	92	191	26	90	118	73	55	699	113	104	350	90	85	130	99	46	655	151	150	753	195	223	239	81	35	109	79	514	144	456
1	22108012	22109253	HS_H3K27ac_4176	HS_H3K27ac_4176	1241	ENSG00000271840	+	lincRNA	7400	23	0	NA	NA	conserved	55	14	110	57	23	54	99	4	18	24	15	38	25	8	28	4	6	16	21	10	16	8	34	12	31	67	15	5	19	11	18	18	30	51	34
1	22113604	22116141	HS_H3K27ac_4177	HS_H3K27ac_4177;HS_H3K27ac_4178	2537	ENSG00000271840	+	lincRNA	12992	3	0	NA	NA	conserved	68	17	138	62	54	25	143	3	21	21	28	33	24	17	15	71	12	40	11	21	9	40	115	8	183	217	22	16	12	13	16	30	62	50	46
1	22119243	22121043	HS_H3K27ac_4179	HS_H3K27ac_4179	1800	ENSG00000271840	+	lincRNA	18631	10	0	NA	NA	other_recently_evolved	55	45	229	113	118	31	118	27	22	25	33	27	22	15	24	84	18	44	46	24	11	171	187	122	591	294	263	15	15	12	36	41	82	73	84
1	22121956	22124768	HS_H3K27ac_4180	HS_H3K27ac_4180;HS_H3K27ac_4181;HS_H3K27ac_4182	2812	ENSG00000162552	-	protein_coding	19201	1	0	NA	NA	conserved	35	16	88	48	56	24	112	9	15	18	30	16	21	12	15	37	20	18	10	12	9	2	14	4	10	16	9	12	8	5	14	9	12	18	46
1	22125747	22127318	HS_H3K27ac_4183	HS_H3K27ac_4183	1571	ENSG00000162552	-	protein_coding	16651	7	0	NA	NA	other_recently_evolved	41	9	78	57	47	23	145	12	12	20	17	14	18	18	14	21	7	26	8	10	7	1	1	2	1	6	3	20	12	2	28	10	43	30	16
1	22128413	22130672	HS_H3K27ac_4184	HS_H3K27ac_4184;HS_H3K27ac_4185	2259	ENSG00000162552	-	protein_coding	13297	2	0	NA	NA	conserved	57	21	127	65	28	50	135	12	15	16	19	45	17	18	19	56	52	31	29	30	17	23	89	15	33	150	23	15	9	10	18	20	48	23	72
1	22131446	22134725	HS_H3K27ac_4186	HS_H3K27ac_4186;HS_H3K27ac_4187	3279	ENSG00000162552	-	protein_coding	9244	1	3	NA	NA	conserved	47	29	213	90	95	49	122	10	22	33	60	81	31	28	48	55	16	24	23	20	12	10	67	11	34	91	9	33	26	19	31	35	36	23	29
1	22136206	22140747	HS_H3K27ac_4188	HS_H3K27ac_4188;HS_H3K27ac_4189;HS_H3K27ac_4190;HS_H3K27ac_4191	4541	ENSG00000162552	-	protein_coding	3222	2	0	NA	NA	conserved	69	21	125	75	52	26	99	8	22	20	13	41	19	15	38	46	20	25	21	23	13	7	29	6	6	47	2	19	19	16	25	16	29	36	46
1	22141382	22144393	HS_H3K27ac_4192	HS_H3K27ac_4192;HS_H3K27ac_4193;HS_H3K27ac_4194	3011	ENSG00000162552	-	protein_coding	0	1	3	NA	NA	conserved	34	12	87	89	35	18	128	5	12	14	16	20	13	9	18	4	5	10	7	7	6	26	95	19	139	159	31	11	9	12	12	21	43	43	62
1	22153687	22154926	HS_H3K27ac_4195	HS_H3K27ac_4195	1239	ENSG00000162552	-	protein_coding	9719	3	0	NA	NA	conserved	25	22	103	73	57	24	79	0	16	17	25	29	19	33	26	52	6	29	6	23	17	28	107	10	72	141	23	22	8	15	23	32	32	39	42
1	22159434	22161881	HS_H3K27ac_4196	HS_H3K27ac_4196;HS_H3K27ac_4197	2447	ENSG00000162552	-	protein_coding	15466	1	0	NA	NA	conserved	432	24	242	267	166	60	265	16	17	44	48	49	43	49	43	158	35	54	47	45	28	42	136	10	231	225	65	63	41	41	76	61	88	93	151
1	22162689	22164029	HS_H3K27ac_4198	HS_H3K27ac_4198	1340	ENSG00000162552	-	protein_coding	18721	6	0	NA	NA	conserved	31	7	45	55	56	19	107	2	12	17	14	14	14	23	14	32	10	23	5	12	7	8	29	5	38	35	7	5	7	1	16	15	26	13	70
1	22171632	22173197	HS_H3K27ac_4199	HS_H3K27ac_4199	1565	ENSG00000162552	-	protein_coding	27664	1	2	NA	NA	other_recently_evolved	22	22	150	74	69	42	111	7	40	19	20	55	19	26	50	42	11	46	27	17	22	6	38	3	15	36	15	24	23	14	32	39	23	33	36
1	22184439	22186108	HS_H3K27ac_4200	HS_H3K27ac_4200;HS_H3K27ac_4201	1669	ENSG00000162552	-	protein_coding	40471	3	2	NA	NA	conserved	70	10	99	74	72	42	113	3	26	23	25	25	26	29	34	19	11	18	5	12	15	10	37	11	7	76	13	19	19	14	13	23	41	27	45
1	22207195	22209812	HS_H3K27ac_4202	HS_H3K27ac_4202;HS_H3K27ac_4203	2617	ENSG00000162552	-	protein_coding	63227	3	2	NA	NA	conserved	42	12	90	64	51	22	100	8	12	10	11	21	11	13	16	58	16	19	17	9	15	34	111	24	139	172	52	7	15	9	24	13	26	34	70
1	22209862	22211500	HS_H3K27ac_4204	HS_H3K27ac_4204;HS_H3K27ac_4205	1638	ENSG00000162552	-	protein_coding	65894	0	0	NA	NA	conserved	11	19	127	46	28	33	70	2	29	8	20	52	20	24	34	28	9	18	18	12	27	10	15	8	53	10	21	6	10	7	24	13	18	23	33
1	22215714	22217521	HS_H3K27ac_4206	HS_H3K27ac_4206	1807	ENSG00000162552	-	protein_coding	71746	1	2	SINE	AluSx3	other_recently_evolved	31	32	174	86	69	50	142	5	12	15	51	64	23	26	52	30	14	21	40	30	26	6	30	8	17	59	7	24	38	24	28	24	27	35	39
1	22217656	22218918	HS_H3K27ac_4207	HS_H3K27ac_4207	1262	ENSG00000162552	-	protein_coding	73688	2	2	NA	NA	conserved	20	13	112	59	48	39	91	4	10	8	14	35	12	24	19	40	6	41	15	13	15	13	108	11	31	201	10	17	16	9	24	16	32	29	24
1	22228067	22229683	HS_H3K27ac_4208	HS_H3K27ac_4208	1616	ENSG00000162552	-	protein_coding	84099	1	0	NA	NA	conserved	28	19	102	88	73	40	99	3	19	26	14	35	15	29	29	28	15	27	13	17	10	15	123	19	38	209	21	10	17	16	9	12	46	22	59
1	22232229	22234815	HS_H3K27ac_4209	HS_H3K27ac_4209;HS_H3K27ac_4210	2586	ENSG00000162552	-	protein_coding	88261	3	1	NA	NA	conserved	94	12	108	46	49	31	128	5	9	35	17	20	36	32	18	42	28	31	16	4	14	6	117	12	11	204	30	29	14	9	23	23	51	42	66
1	22237697	22240239	HS_H3K27ac_4212	HS_H3K27ac_4212;HS_H3K27ac_4213	2542	ENSG00000162552	-	protein_coding	93729	8	1	NA	NA	conserved	26	34	187	80	67	40	107	5	34	13	25	65	19	25	45	72	15	43	27	16	29	64	86	26	240	139	68	25	22	29	28	29	44	53	67
1	22243041	22244693	HS_H3K27ac_4214	HS_H3K27ac_4214	1652	ENSG00000162552	-	protein_coding	99073	1	0	NA	NA	other_recently_evolved	45	30	198	82	71	41	113	2	26	25	28	34	19	27	29	52	13	26	30	18	29	5	25	7	12	69	3	54	26	37	32	24	47	60	57
1	22244778	22246185	HS_H3K27ac_4215	HS_H3K27ac_4215	1407	ENSG00000162552	-	protein_coding	100810	2	0	NA	NA	other_recently_evolved	44	12	74	53	32	21	105	2	12	9	22	8	9	28	5	61	6	23	16	15	5	26	113	16	131	127	42	23	17	18	31	21	51	44	92
1	22247393	22251732	HS_H3K27ac_4216	HS_H3K27ac_4216;HS_H3K27ac_4217;HS_H3K27ac_4218;HS_H3K27ac_4219	4339	ENSG00000162552	-	protein_coding	103425	3	0	NA	NA	conserved	58	13	135	113	87	26	147	4	12	17	21	20	10	20	27	84	22	42	24	22	11	67	183	27	248	258	62	15	8	8	26	19	54	29	115
1	22251735	22253710	HS_H3K27ac_4220	HS_H3K27ac_4220;HS_H3K27ac_4221	1975	ENSG00000162552	-	protein_coding	107767	2	0	NA	NA	conserved	24	8	98	51	46	22	61	3	12	18	12	18	18	14	18	35	12	31	20	14	10	7	59	11	48	99	16	6	15	8	19	15	28	32	59
1	22254173	22265185	HS_H3K27ac_4222	HS_H3K27ac_4222;HS_H3K27ac_4223;HS_H3K27ac_4224;HS_H3K27ac_4225;HS_H3K27ac_4226;HS_H3K27ac_4227;HS_H3K27ac_4228;HS_H3K27ac_4229;HS_H3K27ac_4230	11012	ENSG00000162552	-	protein_coding	110205	9	3	NA	NA	conserved	285	45	395	253	195	97	334	25	57	57	78	103	66	57	102	149	55	94	70	57	58	34	250	25	156	367	53	88	60	61	70	81	110	115	168
1	22265537	22266816	HS_H3K27ac_4231	HS_H3K27ac_4231	1279	ENSG00000162552	-	protein_coding	121569	1	0	Simple_repeat	(TG)n	other_recently_evolved	22	18	101	59	38	22	106	0	21	27	31	32	18	27	32	19	15	28	27	17	10	0	5	2	2	6	2	16	23	11	15	21	26	30	80
1	22267970	22269561	HS_H3K27ac_4232	HS_H3K27ac_4232	1591	ENSG00000162552	-	protein_coding	124002	1	0	NA	NA	other_recently_evolved	52	19	154	107	92	46	94	7	31	16	15	12	14	15	13	32	8	19	10	8	11	14	83	7	86	148	13	38	11	15	15	24	31	50	60
1	22275337	22276681	HS_H3K27ac_4233	HS_H3K27ac_4233	1344	ENSG00000162552	-	protein_coding	131369	11	2	NA	NA	other_recently_evolved	22	15	109	56	53	19	133	2	13	15	13	13	12	18	21	34	17	26	4	21	12	30	145	16	141	281	44	20	7	1	11	15	36	23	35
1	22284437	22287313	HS_H3K27ac_4234	HS_H3K27ac_4234;HS_H3K27ac_4235	2876	ENSG00000162552	-	protein_coding	140469	1	2	NA	NA	conserved	79	19	129	86	63	41	116	11	22	19	18	26	13	22	26	4	25	30	18	11	13	40	24	17	59	55	21	21	17	8	21	14	52	29	42
1	22287706	22288945	HS_H3K27ac_4236	HS_H3K27ac_4236	1239	ENSG00000162552	-	protein_coding	143738	1	1	NA	NA	other_recently_evolved	19	11	86	38	36	24	105	0	8	15	8	9	13	21	16	28	15	19	12	8	11	44	54	20	186	162	70	25	18	14	31	28	24	44	63
1	22291430	22292872	HS_H3K27ac_4237	HS_H3K27ac_4237	1442	ENSG00000162552	-	protein_coding	147462	3	0	SINE	AluJo	other_recently_evolved	46	27	145	46	63	45	116	4	19	0	0	0	0	0	0	27	9	22	30	23	26	25	16	12	97	28	38	20	14	8	11	29	47	26	68
1	22317830	22319505	HS_H3K27ac_4239	HS_H3K27ac_4239	1675	ENSG00000184677	+	protein_coding	132346	12	1	NA	NA	conserved	52	19	173	110	61	40	134	6	21	7	25	45	12	22	40	50	20	56	44	35	36	38	43	18	122	42	46	24	13	20	16	21	28	45	69
1	22328482	22330968	HS_H3K27ac_4240	HS_H3K27ac_4240;HS_H3K27ac_4241	2486	ENSG00000184677	+	protein_coding	120883	1	0	NA	NA	conserved	24	18	124	64	40	31	81	0	18	11	9	27	8	8	24	21	18	27	22	18	26	53	57	23	172	115	49	12	13	11	18	17	20	42	44
1	22338620	22340258	HS_H3K27ac_4242	HS_H3K27ac_4242	1638	ENSG00000184677	+	protein_coding	111593	1	2	NA	NA	other_recently_evolved	102	14	120	76	55	12	115	9	22	29	19	25	14	32	19	86	5	26	14	18	10	10	56	5	59	81	18	18	16	7	20	27	33	28	61
1	22341287	22343778	HS_H3K27ac_4243	HS_H3K27ac_4243;HS_H3K27ac_4244	2491	ENSG00000184677	+	protein_coding	108073	54	0	NA	NA	conserved	32	7	45	22	20	8	44	8	7	12	19	16	16	16	16	10	6	15	9	7	10	27	35	10	95	48	38	5	6	7	9	7	17	22	10
1	22344762	22346001	HS_H3K27ac_4245	HS_H3K27ac_4245	1239	ENSG00000184677	+	protein_coding	105850	1	0	NA	NA	conserved	27	11	100	55	58	30	82	7	17	12	14	14	7	16	23	40	7	48	24	18	15	32	24	22	55	36	17	20	17	8	12	4	14	28	15
1	22349830	22351338	HS_H3K27ac_4246	HS_H3K27ac_4246	1508	ENSG00000184677	+	protein_coding	100513	2	0	NA	NA	conserved	67	11	93	65	63	32	117	10	7	29	9	23	10	15	12	52	18	37	16	15	21	24	125	11	139	193	25	31	20	17	23	20	42	38	49
1	22375301	22376544	HS_H3K27ac_4247	HS_H3K27ac_4247	1243	ENSG00000184677	+	protein_coding	75307	17	0	NA	NA	other_recently_evolved	39	18	121	46	38	48	115	4	29	22	17	54	11	13	56	8	10	21	14	18	19	1	23	7	6	62	1	29	16	28	13	21	33	43	42
1	22378696	22380023	HS_H3K27ac_4248	HS_H3K27ac_4248	1327	ENSG00000184677	+	protein_coding	71828	4	0	NA	NA	conserved	25	5	52	30	29	13	133	2	6	12	12	10	7	18	16	4	15	27	12	7	11	6	55	4	79	85	24	2	13	0	7	18	23	15	33
1	22385594	22386917	HS_H3K27ac_4250	HS_H3K27ac_4250	1323	ENSG00000184677	+	protein_coding	64934	0	0	SINE	MIR	conserved	21	16	72	37	35	19	120	1	7	17	14	22	12	13	12	4	4	27	20	22	13	19	57	5	76	107	12	12	14	0	12	9	24	22	4
1	22388659	22390017	HS_H3K27ac_4251	HS_H3K27ac_4251	1358	ENSG00000184677	+	protein_coding	61834	44	0	NA	NA	other_recently_evolved	27	17	103	72	71	35	89	4	19	11	10	29	16	22	36	66	19	27	8	21	8	59	116	33	246	190	64	10	8	0	18	19	35	20	65
1	22390944	22392423	HS_H3K27ac_4252	HS_H3K27ac_4252	1479	ENSG00000184677	+	protein_coding	59428	0	0	NA	NA	conserved	37	24	141	90	61	64	100	3	21	5	25	45	17	17	31	61	11	35	9	3	13	30	103	17	106	171	31	23	18	12	13	15	22	38	87
1	22400459	22401698	HS_H3K27ac_4253	HS_H3K27ac_4253	1239	ENSG00000184677	+	protein_coding	50153	2	0	LINE	L2b	other_recently_evolved	5	16	106	56	38	36	102	4	22	13	15	25	19	16	27	22	12	22	15	10	13	2	1	5	3	0	1	12	14	4	17	19	36	47	48
1	22402272	22403593	HS_H3K4me1_3292	HS_H3K4me1_3292	1321	ENSG00000184677	+	protein_coding	48258	9	0	SINE	MIRb	conserved	29	25	143	44	50	41	113	8	21	23	25	46	17	26	33	27	6	5	11	8	17	48	41	28	117	52	50	27	28	34	37	23	28	54	52
1	22416999	22418261	HS_H3K27ac_4255	HS_H3K27ac_4255	1262	ENSG00000184677	+	protein_coding	33590	2	1	NA	NA	other_recently_evolved	23	15	94	60	37	22	90	1	9	16	19	18	12	28	21	13	9	25	17	13	12	7	104	9	37	156	17	10	17	13	19	19	36	35	58
1	22450531	22453261	HS_H3K27ac_4256	HS_H3K27ac_4256	2730	ENSG00000184677	+	protein_coding	0	18	51	NA	NA	conserved	1036	44	321	328	108	90	187	26	79	74	87	74	198	88	69	344	33	84	34	43	48	244	78	72	256	107	80	85	25	24	52	71	306	133	142
1	22464808	22466332	HS_H3K27ac_4257	HS_H3K27ac_4257	1524	ENSG00000184677	+	protein_coding	12958	2	0	LINE	L1ME4a	conserved	39	13	91	41	70	25	125	0	4	16	13	10	10	10	8	34	8	26	9	13	13	1	2	8	7	1	7	14	19	9	22	19	27	25	3
1	22613384	22614709	HS_H3K27ac_4295	HS_H3K27ac_4295	1325	ENSG00000173372	+	protein_coding	21797	1	0	NA	NA	other_recently_evolved	10	11	65	37	29	16	55	2	9	0	1	9	3	3	7	26	8	16	12	11	10	33	80	16	115	89	36	0	2	0	0	1	0	1	38
1	22616182	22620570	HS_H3K27ac_4296	HS_H3K27ac_4296;HS_H3K27ac_4297;HS_H3K27ac_4298	4388	ENSG00000173372	+	protein_coding	15936	1	0	NA	NA	conserved	42	20	175	101	112	33	141	3	24	27	31	36	33	33	41	64	10	31	29	32	28	65	166	36	210	230	59	25	20	10	28	31	36	46	92
1	22634527	22640078	HS_H3K27ac_4299	HS_H3K27ac_4299;HS_H3K27ac_4300;HS_H3K27ac_4301;HS_H3K27ac_4302	5551	ENSG00000173372	+	protein_coding	0	4	0	LTR	MER52A	conserved	131	45	231	144	104	56	195	10	37	28	45	68	55	32	63	104	22	57	34	35	33	98	113	37	278	153	91	37	26	29	47	37	41	68	76
1	22641444	22642752	HS_H3K4me1_3330	HS_H3K4me1_3330	1308	ENSG00000159189	+	protein_coding	878	1	3	NA	NA	other_recently_evolved	68	9	113	77	87	24	119	4	14	12	13	10	44	9	11	98	15	23	15	18	8	1	6	2	10	12	4	19	6	7	27	22	35	32	69
1	22641858	22645056	HS_H3K27ac_4303	HS_H3K27ac_4303;HS_H3K27ac_4304	3198	ENSG00000159189	+	protein_coding	0	2	5	NA	NA	conserved	121	6	110	94	77	20	132	3	15	13	12	18	39	8	17	115	17	23	15	18	5	20	20	13	54	34	15	24	18	21	27	33	50	44	77
1	22645533	22648285	HS_H3K27ac_4305	HS_H3K27ac_4305;HS_H3K27ac_4306	2752	ENSG00000159189	+	protein_coding	1904	12	0	NA	NA	conserved	2	1	16	12	6	6	19	0	2	5	3	1	3	5	4	0	4	8	1	4	2	0	11	1	7	22	3	2	2	0	4	6	5	3	9
1	22652543	22654180	HS_H3K27ac_4307	HS_H3K27ac_4307	1637	ENSG00000173369	+	protein_coding	0	1	1	NA	NA	other_recently_evolved	69	13	106	63	41	14	115	3	12	12	33	26	24	27	13	79	15	41	14	22	8	57	84	42	104	91	20	14	12	5	24	15	47	22	96
1	22660317	22661838	HS_H3K27ac_4308	HS_H3K27ac_4308	1521	ENSG00000173369	+	protein_coding	7556	2	0	NA	NA	conserved	12	2	38	32	13	12	43	3	3	7	6	16	3	9	3	26	7	9	10	5	0	1	64	1	24	119	5	8	2	4	8	11	20	11	24
1	22673080	22674329	HS_H3K27ac_4309	HS_H3K27ac_4309	1249	ENSG00000173369	+	protein_coding	20319	1	3	NA	NA	conserved	13	3	41	25	23	10	44	2	3	4	4	5	5	8	8	24	4	18	4	7	3	9	60	7	35	124	15	6	1	4	8	5	12	9	29
1	22676426	22677687	HS_H3K4me1_3336	HS_H3K4me1_3336	1261	ENSG00000173369	+	protein_coding	23665	4	0	NA	NA	other_recently_evolved	34	28	159	86	72	34	100	18	17	17	36	19	23	33	43	91	7	36	26	11	13	97	147	42	465	253	151	19	15	3	25	32	63	43	76
1	22683970	22686396	HS_H3K27ac_4310	HS_H3K27ac_4310;HS_H3K27ac_4311	2426	ENSG00000133216	+	protein_coding	24443	1	0	NA	NA	conserved	25	11	113	51	46	22	106	5	17	13	20	37	9	9	23	33	9	25	15	13	19	27	65	11	132	98	50	21	12	10	21	24	24	27	31
1	22795659	22796968	HS_H3K27ac_4335	HS_H3K27ac_4335	1309	ENSG00000133216	+	protein_coding	84821	1	0	NA	NA	other_recently_evolved	56	9	70	52	37	28	110	8	7	19	12	15	8	16	11	18	6	20	8	12	3	3	42	0	8	75	7	10	7	5	17	22	17	25	19
1	22797031	22798274	HS_H3K27ac_4336	HS_H3K27ac_4336	1243	ENSG00000133216	+	protein_coding	86193	1	0	SINE	MIRb	other_recently_evolved	56	14	80	44	30	33	101	8	20	14	20	39	8	12	21	12	16	31	13	8	8	1	6	1	2	17	1	6	11	1	10	20	17	16	65
1	22799552	22800791	HS_H3K27ac_4337	HS_H3K27ac_4337	1239	ENSG00000133216	+	protein_coding	88714	5	0	NA	NA	conserved	34	6	90	40	54	28	98	3	4	11	11	7	8	15	13	52	5	35	22	12	4	14	70	10	85	129	35	5	15	3	21	7	22	29	50
1	22800808	22802588	HS_H3K27ac_4338	HS_H3K27ac_4338	1780	ENSG00000133216	+	protein_coding	89970	2	0	NA	NA	other_recently_evolved	49	10	125	96	90	14	135	3	9	12	12	17	17	26	16	81	12	41	14	10	11	127	166	61	491	242	153	6	30	4	20	27	51	44	179
1	22804160	22805399	HS_H3K27ac_4339	HS_H3K27ac_4339	1239	ENSG00000133216	+	protein_coding	93322	15	0	NA	NA	other_recently_evolved	48	10	108	45	23	24	97	2	15	18	12	30	20	19	35	14	7	26	20	12	24	21	67	11	62	121	24	19	13	9	18	19	20	28	59
1	22806048	22810974	HS_H3K27ac_4340	HS_H3K27ac_4340;HS_H3K27ac_4341;HS_H3K27ac_4342;HS_H3K27ac_4343	4926	ENSG00000133216	+	protein_coding	95210	4	0	NA	NA	conserved	92	26	200	95	102	42	170	6	27	25	23	47	24	29	42	49	30	48	34	31	19	62	164	36	183	302	45	23	21	18	22	34	51	46	85
1	22811937	22813208	HS_H3K27ac_4344	HS_H3K27ac_4344	1271	ENSG00000133216	+	protein_coding	101099	0	0	NA	NA	conserved	25	26	107	62	54	22	87	0	18	15	14	23	12	13	31	5	9	41	18	13	10	6	30	11	27	91	18	13	21	14	22	11	27	16	54
1	22814146	22817052	HS_H3K27ac_4345	HS_H3K27ac_4345;HS_H3K27ac_4346	2906	ENSG00000133216	+	protein_coding	103308	39	0	NA	NA	conserved	48	20	120	76	66	33	136	9	17	14	21	47	19	26	30	61	19	43	32	13	14	100	171	66	329	276	105	19	9	13	26	17	31	40	61
1	22824234	22829989	HS_H3K27ac_4347	HS_H3K27ac_4347;HS_H3K27ac_4348;HS_H3K27ac_4349;HS_H3K27ac_4350;HS_H3K27ac_4351;HS_H3K27ac_4352	5755	ENSG00000133216	+	protein_coding	113396	30	0	NA	NA	conserved	117	25	165	113	101	37	207	12	21	24	20	34	29	19	23	57	21	63	33	20	23	20	96	21	32	257	34	19	32	29	33	33	43	60	112
1	22835482	22836808	HS_H3K27ac_4353	HS_H3K27ac_4353	1326	ENSG00000133216	+	protein_coding	124644	2	0	NA	NA	other_recently_evolved	25	23	90	54	36	36	87	3	13	18	20	36	15	19	31	27	12	30	25	17	10	82	121	33	200	170	67	9	25	24	24	6	29	27	81
1	22845928	22847327	HS_H3K4me1_3358	HS_H3K4me1_3358	1399	ENSG00000215906	-	protein_coding	118011	4	0	SINE	AluSz	conserved	14	38	137	56	56	42	113	7	29	21	24	69	16	35	49	31	10	34	42	25	21	25	62	24	48	78	14	16	28	18	24	19	31	56	57
1	22849323	22851136	HS_H3K27ac_4354	HS_H3K27ac_4354;HS_H3K27ac_4355	1813	ENSG00000215906	-	protein_coding	114202	2	0	NA	NA	conserved	22	12	94	60	39	23	78	3	12	4	7	10	7	7	6	19	10	27	16	7	12	20	83	8	44	140	17	16	13	10	18	15	22	25	58
1	22853147	22854516	HS_H3K27ac_4356	HS_H3K27ac_4356	1369	ENSG00000215906	-	protein_coding	110822	2	0	SINE	AluY	conserved	45	19	190	92	71	60	98	8	40	16	28	66	14	23	64	61	11	13	31	33	19	47	128	26	143	173	44	10	6	15	9	16	24	24	46
1	22855712	22857094	HS_H3K27ac_4357	HS_H3K27ac_4357	1382	ENSG00000215906	-	protein_coding	108244	11	0	NA	NA	other_recently_evolved	35	6	101	52	61	16	116	4	6	19	18	18	12	13	11	30	7	27	5	8	7	56	141	17	182	220	60	17	11	14	18	35	29	30	56
1	22859844	22861441	HS_H3K27ac_4358	HS_H3K27ac_4358	1597	ENSG00000215906	-	protein_coding	103897	3	0	NA	NA	conserved	33	31	156	87	77	43	116	0	23	14	39	41	20	23	41	36	9	34	30	33	22	17	79	21	45	156	28	38	26	39	33	34	46	64	36
1	22862401	22863724	HS_H3K27ac_4359	HS_H3K27ac_4359	1323	ENSG00000215906	-	protein_coding	101614	0	1	NA	NA	conserved	24	23	122	39	24	38	120	5	25	18	23	41	17	25	32	22	24	54	32	32	14	23	78	27	18	139	16	19	9	19	25	18	21	22	47
1	23088226	23089577	HS_H3K27ac_4373	HS_H3K27ac_4373	1351	ENSG00000004487	+	protein_coding	68779	1	2	NA	NA	conserved	22	11	137	53	35	31	120	3	37	30	11	46	20	34	40	1	11	28	17	25	13	20	30	20	36	17	24	19	16	12	19	28	30	27	43
1	23122627	23123866	HS_H3K27ac_4374	HS_H3K27ac_4374	1239	ENSG00000169641	-	protein_coding	53942	77	3	SINE	AluSg	conserved	37	27	120	35	47	32	87	8	17	16	21	56	18	21	29	26	9	36	39	14	40	13	13	13	14	7	22	23	21	22	18	28	23	36	38
1	23139980	23141698	HS_H3K27ac_4375	HS_H3K27ac_4375	1718	ENSG00000169641	-	protein_coding	36110	4	0	NA	NA	other_recently_evolved	32	16	161	91	65	35	133	7	32	3	38	57	20	35	41	34	13	44	15	8	36	6	7	4	1	9	4	14	8	7	27	25	25	25	8
1	23163644	23164918	HS_H3K4me1_3368	HS_H3K4me1_3368	1274	ENSG00000169641	-	protein_coding	12890	30	1	SINE	MIRb	ape_specific	21	29	172	36	55	39	95	4	32	15	33	61	27	18	57	3	6	19	21	6	4	9	5	3	15	2	13	14	20	6	11	5	14	22	23
1	23166834	23169900	HS_H3K27ac_4376	HS_H3K27ac_4376	3066	ENSG00000169641	-	protein_coding	7908	9	20	NA	NA	other_recently_evolved	998	61	342	304	99	119	183	34	110	154	114	99	520	117	132	164	69	86	89	78	52	608	193	159	588	246	228	435	246	74	190	133	338	198	669
1	23176856	23178717	HS_H3K27ac_4377	HS_H3K27ac_4377	1861	ENSG00000169641	-	protein_coding	0	1	4	NA	NA	other_recently_evolved	343	50	271	128	69	93	171	49	65	99	103	111	407	185	93	124	90	43	113	84	49	17	7	9	20	8	2	31	40	24	48	50	125	80	348
1	23216199	23218008	HS_H3K27ac_4378	HS_H3K27ac_4378	1809	ENSG00000179546	-	protein_coding	21471	6	4	NA	NA	other_recently_evolved	144	67	325	131	177	98	133	333	84	135	333	123	327	559	133	172	303	82	179	171	91	295	168	111	653	183	204	253	326	51	188	103	260	181	684
1	23231014	23232348	HS_H3K27ac_4379	HS_H3K27ac_4379	1334	ENSG00000179546	-	protein_coding	36286	0	0	SINE	MIRc	conserved	2	8	39	5	10	14	24	0	7	5	2	13	2	4	17	4	6	10	11	6	24	2	9	10	7	23	0	9	4	13	5	7	9	7	4
1	23343003	23345599	HS_H3K27ac_4385	HS_H3K27ac_4385	2596	ENSG00000125944	-	protein_coding	0	87	27	NA	NA	conserved	1476	26	337	416	62	98	137	12	112	189	80	116	859	113	153	306	84	74	132	81	55	227	63	56	253	60	82	366	98	68	146	99	593	180	567
1	23367098	23371959	HS_H3K27ac_4386	HS_H3K27ac_4386;HS_H3K27ac_4387	4861	ENSG00000125945	-	protein_coding	0	1	29	NA	NA	conserved	34	4	75	79	79	24	95	1	9	10	11	8	14	15	15	75	11	30	14	11	10	8	26	9	14	70	12	12	9	5	11	10	14	16	53
1	23384710	23386005	HS_H3K27ac_4388	HS_H3K27ac_4388	1295	ENSG00000271420	-	lincRNA	5682	68	2	NA	NA	other_recently_evolved	40	18	142	44	40	36	85	6	33	8	12	28	12	10	41	28	9	33	33	27	38	8	27	15	20	36	21	15	15	18	9	10	8	13	53
1	23386847	23388203	HS_H3K27ac_4389	HS_H3K27ac_4389	1356	ENSG00000271420	-	lincRNA	7819	1	0	NA	NA	ape_specific	29	17	122	41	22	35	33	5	30	6	11	74	9	29	55	1	3	15	11	8	11	0	8	4	2	5	3	12	4	5	1	2	8	4	4
1	23393208	23394705	HS_H3K27ac_4390	HS_H3K27ac_4390	1497	ENSG00000271420	-	lincRNA	14180	62	0	NA	NA	conserved	152	19	145	74	74	38	140	13	18	27	26	22	31	41	37	72	21	24	37	23	20	11	88	12	24	142	24	49	24	35	22	13	13	63	26
1	23403262	23404680	HS_H3K27ac_4391	HS_H3K27ac_4391	1418	ENSG00000204219	-	protein_coding	20060	5	3	NA	NA	conserved	82	16	107	43	47	39	140	14	8	20	30	35	20	20	29	12	13	30	24	13	12	12	71	24	28	157	20	26	18	14	16	20	28	48	52
1	23417503	23418853	HS_H3K27ac_4392	HS_H3K27ac_4392	1350	ENSG00000204219	-	protein_coding	5887	37	2	Simple_repeat	(CA)n	conserved	70	17	101	27	15	26	65	9	21	9	11	19	7	17	10	11	2	7	16	9	21	5	46	6	9	57	11	10	22	9	0	16	25	25	44
1	23421653	23426505	HS_H3K27ac_4393	HS_H3K27ac_4393;HS_H3K27ac_4394;HS_H3K27ac_4395	4852	ENSG00000204219	-	protein_coding	0	58	17	NA	NA	conserved	18	11	74	45	41	17	70	1	4	10	11	19	6	7	23	35	5	14	7	5	5	30	77	18	100	136	30	13	11	12	8	13	23	19	24
1	23430178	23431697	HS_H3K27ac_4396	HS_H3K27ac_4396	1519	ENSG00000204219	-	protein_coding	5439	0	0	NA	NA	conserved	62	15	110	79	90	32	113	8	13	16	18	34	22	15	32	63	22	43	10	13	25	15	97	19	44	144	26	16	8	10	26	21	30	37	88
1	23432598	23434012	HS_H3K27ac_4397	HS_H3K27ac_4397	1414	ENSG00000204219	-	protein_coding	7859	1	0	NA	NA	other_recently_evolved	28	15	117	48	55	37	143	3	16	18	19	30	24	18	21	33	22	37	25	12	18	49	79	29	93	201	44	12	26	13	14	22	31	40	48
1	23436346	23438246	HS_H3K27ac_4398	HS_H3K27ac_4398	1900	ENSG00000204219	-	protein_coding	11607	4	0	NA	NA	conserved	76	50	240	128	116	43	122	23	35	16	38	41	28	53	45	97	23	57	15	24	23	45	78	16	83	85	31	22	11	15	56	61	73	98	94
1	23440788	23443173	HS_H3K27ac_4399	HS_H3K27ac_4399;HS_H3K27ac_4400	2385	ENSG00000204219	-	protein_coding	16049	5	0	NA	NA	conserved	245	77	313	142	114	97	148	48	123	71	127	100	185	151	125	107	102	83	182	124	73	27	30	29	72	20	32	134	211	37	83	66	125	107	4
1	23449422	23450690	HS_H3K27ac_4401	HS_H3K27ac_4401	1268	ENSG00000204219	-	protein_coding	24683	7	0	NA	NA	conserved	38	10	83	19	17	19	103	0	12	15	13	15	5	13	7	6	16	40	21	31	28	8	48	9	23	68	22	18	16	27	24	23	36	32	32
1	23450985	23453872	HS_H3K27ac_4402	HS_H3K27ac_4402	2887	ENSG00000204219	-	protein_coding	26246	15	1	NA	NA	conserved	18	3	25	7	13	12	50	0	6	12	1	10	7	2	3	2	4	20	10	4	9	5	23	5	7	45	13	4	10	4	3	7	23	10	22
1	23454511	23456800	HS_H3K27ac_4403	HS_H3K27ac_4403	2289	ENSG00000088280	-	protein_coding	27768	2	0	NA	NA	conserved	257	18	226	88	59	52	172	13	26	31	22	53	31	33	52	18	20	59	32	29	41	21	77	26	30	102	27	23	19	18	26	30	50	48	61
1	23457062	23458316	HS_H3K27ac_4404	HS_H3K27ac_4404	1254	ENSG00000088280	-	protein_coding	26252	15	3	SINE	MIRc	conserved	67	28	164	35	31	48	119	9	43	18	43	75	31	34	71	9	10	37	38	17	42	5	12	17	12	20	11	20	21	33	29	32	16	51	33
1	23469750	23471485	HS_H3K27ac_4405	HS_H3K27ac_4405	1735	ENSG00000088280	-	protein_coding	13083	1	0	NA	NA	other_recently_evolved	183	8	143	98	105	42	176	15	10	25	28	31	27	16	19	124	35	36	26	26	22	29	118	10	40	194	38	45	51	43	41	46	67	82	76
1	23473963	23475530	HS_H3K27ac_4406	HS_H3K27ac_4406	1567	ENSG00000088280	-	protein_coding	9038	2	0	SINE	AluSx1	other_recently_evolved	198	60	220	52	69	64	139	16	48	44	60	106	68	43	78	6	34	32	47	37	40	7	10	1	9	22	1	47	26	28	54	27	45	73	40
1	23476469	23477745	HS_H3K27ac_4407	HS_H3K27ac_4407	1276	ENSG00000088280	-	protein_coding	6823	24	0	LINE	L2b	other_recently_evolved	116	23	193	46	29	53	78	8	39	29	40	88	31	20	75	10	16	25	30	36	41	5	4	3	3	2	8	85	54	82	56	42	52	76	7
1	23477982	23479266	HS_H3K27ac_4408	HS_H3K27ac_4408	1284	ENSG00000088280	-	protein_coding	5302	67	22	LINE	L2b	conserved	157	30	208	45	28	75	72	13	25	38	50	101	53	25	73	7	15	22	35	10	46	21	23	15	17	12	31	36	27	27	25	18	44	35	21
1	23482088	23485488	HS_H3K27ac_4409	HS_H3K27ac_4409;HS_H3K27ac_4410	3400	ENSG00000088280	-	protein_coding	0	1	5	NA	NA	conserved	402	30	204	115	61	62	120	24	36	70	43	46	179	43	64	71	30	39	26	18	24	65	67	34	63	78	10	25	26	17	26	17	70	34	72
1	23496760	23498151	HS_H3K27ac_4411	HS_H3K27ac_4411	1391	ENSG00000088280	-	protein_coding	12193	3	7	NA	NA	other_recently_evolved	53	41	187	50	44	65	142	10	28	31	33	72	63	22	72	11	14	31	38	27	35	3	3	0	1	15	3	56	49	49	52	26	37	79	33
1	23509186	23510588	HS_H3K27ac_4412	HS_H3K27ac_4412	1402	ENSG00000007968	-	protein_coding	20632	1	0	NA	NA	conserved	30	28	158	67	65	33	128	4	13	21	18	28	22	25	46	72	5	46	28	26	26	4	83	4	22	111	14	48	27	27	29	29	28	57	34
1	23521214	23522507	HS_H3K27ac_4413	HS_H3K27ac_4413	1293	ENSG00000007968	-	protein_coding	8713	27	0	NA	NA	conserved	16	20	82	38	52	23	97	2	9	25	17	28	14	19	16	25	7	25	22	9	24	8	78	13	46	116	24	18	8	3	26	28	36	22	52
1	23524187	23525925	HS_H3K27ac_4414	HS_H3K27ac_4414	1738	ENSG00000007968	-	protein_coding	5295	1	0	NA	NA	conserved	114	11	137	64	48	36	134	4	12	11	13	14	42	27	12	70	11	24	18	16	15	12	48	10	25	83	11	16	26	25	18	21	45	47	74
1	23526792	23529175	HS_H3K27ac_4415	HS_H3K27ac_4415;HS_H3K27ac_4416	2383	ENSG00000007968	-	protein_coding	2045	5	2	NA	NA	conserved	23	8	82	60	63	18	88	14	15	12	6	11	3	4	4	16	3	23	17	4	2	22	125	12	23	277	10	17	16	17	17	24	28	33	72
1	23529921	23532243	HS_H3K27ac_4417	HS_H3K27ac_4417;HS_H3K27ac_4418	2322	ENSG00000007968	-	protein_coding	0	65	13	NA	NA	conserved	46	11	144	72	103	23	97	7	15	19	11	20	3	16	13	71	24	41	14	29	2	12	53	18	20	117	17	29	8	3	35	25	25	31	60
1	23548225	23549482	HS_H3K27ac_4419	HS_H3K27ac_4419	1257	ENSG00000235052	-	lincRNA	1433	5	0	SINE	AluY	conserved	51	22	202	37	29	47	85	11	49	18	30	89	21	30	89	18	10	39	56	31	51	8	21	21	25	79	14	39	24	49	26	43	29	61	45
1	23552252	23556028	HS_H3K27ac_4420	HS_H3K27ac_4420;HS_H3K27ac_4421	3776	ENSG00000235052	-	lincRNA	1338	1	17	NA	NA	conserved	336	11	123	98	55	40	90	27	35	95	44	30	282	64	37	56	25	41	36	31	3	135	94	35	112	96	49	98	59	14	46	36	132	85	341
1	23556298	23560525	HS_H3K27ac_4422	HS_H3K27ac_4422;HS_H3K27ac_4423	4227	ENSG00000117318	-	protein_coding	0	192	27	NA	NA	conserved	30	12	127	37	31	29	96	4	34	24	20	51	20	25	42	30	18	22	29	14	33	9	18	12	12	39	9	16	19	10	24	21	20	31	59
1	23561810	23564050	HS_H3K27ac_4424	HS_H3K27ac_4424;HS_H3K27ac_4425	2240	ENSG00000117318	-	protein_coding	2017	45	29	NA	NA	conserved	22	10	79	43	18	27	109	4	8	9	14	14	12	10	17	15	12	37	6	11	10	13	57	22	19	93	22	16	18	9	15	27	27	31	46
1	23564720	23565980	HS_H3K27ac_4426	HS_H3K27ac_4426	1260	ENSG00000117318	-	protein_coding	4927	24	0	SINE	AluSz	other_recently_evolved	82	32	187	51	24	56	116	10	37	38	24	73	19	30	44	17	11	46	27	35	24	8	21	9	14	34	17	53	29	26	24	28	27	43	61
1	23567040	23569790	HS_H3K27ac_4427	HS_H3K27ac_4427	2750	ENSG00000117318	-	protein_coding	7247	9	1	NA	NA	conserved	582	69	355	175	166	113	168	77	91	137	122	137	291	134	121	146	107	63	92	49	56	109	84	44	203	138	86	208	205	56	96	63	179	133	524
1	23580809	23582441	HS_H3K27ac_4428	HS_H3K27ac_4428	1632	ENSG00000197880	+	protein_coding	0	1	0	NA	NA	ape_specific	92	65	189	79	53	64	105	12	60	42	36	118	60	44	65	36	20	28	24	23	10	9	21	2	10	18	6	39	16	30	20	36	22	37	38
1	23824303	23826554	HS_H3K27ac_4455	HS_H3K27ac_4455	2251	ENSG00000117305	-	protein_coding	12066	1	23	NA	NA	other_recently_evolved	1083	36	331	289	72	84	143	18	52	81	52	102	187	41	91	210	45	93	83	59	60	29	16	5	47	20	9	86	49	46	44	48	123	103	31
1	23867068	23869453	HS_H3K27ac_4458	HS_H3K27ac_4458	2385	ENSG00000179163	-	protein_coding	0	7	12	NA	NA	conserved	619	65	382	212	97	122	169	89	91	111	84	124	632	144	145	298	114	79	115	96	72	108	74	43	149	70	35	180	77	73	106	78	320	123	52
1	23979055	23981345	HS_H3K27ac_4465	HS_H3K27ac_4465	2290	ENSG00000188529	-	protein_coding	0	31	22	NA	NA	conserved	1237	36	321	323	72	93	127	21	61	143	87	75	606	119	61	314	68	73	138	67	47	198	57	54	209	71	59	108	54	26	93	56	335	132	479
1	24081686	24083094	HS_H3K27ac_4469	HS_H3K27ac_4469	1408	ENSG00000142661	-	protein_coding	29081	0	0	NA	NA	conserved	24	17	124	69	63	29	117	3	5	13	12	23	10	8	18	57	17	42	24	21	31	6	63	15	27	109	11	56	29	20	35	27	56	41	26
1	24085960	24087237	HS_H3K4me1_3410	HS_H3K4me1_3410	1277	ENSG00000142661	-	protein_coding	24938	0	0	LINE	L2a	conserved	35	13	110	64	70	25	106	5	8	16	6	20	15	12	21	35	19	40	23	20	16	24	88	10	38	127	31	23	9	20	19	9	18	20	36
1	24086351	24087603	HS_H3K27ac_4470	HS_H3K27ac_4470	1252	ENSG00000142661	-	protein_coding	24572	1	0	LINE	L2a	conserved	37	17	110	67	65	23	107	3	6	14	7	17	15	14	15	30	12	34	19	20	11	18	98	10	30	123	26	25	10	20	22	11	20	24	44
1	24089678	24090968	HS_H3K27ac_4471	HS_H3K27ac_4471	1290	ENSG00000142661	-	protein_coding	21207	1	0	NA	NA	conserved	26	11	76	94	97	17	113	5	1	18	22	17	11	14	10	72	14	37	20	19	21	18	140	12	34	216	15	9	10	14	24	27	25	29	72
1	24091565	24092804	HS_H3K27ac_4472	HS_H3K27ac_4472	1239	ENSG00000142661	-	protein_coding	19371	1	0	NA	NA	conserved	15	4	37	34	42	12	43	0	7	5	3	8	7	2	2	25	12	23	12	11	10	8	64	3	19	124	14	9	0	10	18	5	16	20	18
1	24101628	24103879	HS_H3K27ac_4476	HS_H3K27ac_4476;HS_H3K27ac_4477	2251	ENSG00000142661	-	protein_coding	8296	4	0	NA	NA	conserved	51	11	74	31	34	10	59	7	5	4	6	5	9	7	7	18	20	17	2	8	5	16	57	20	21	101	23	6	1	2	7	7	11	9	42
1	24106449	24113272	HS_H3K27ac_4478	HS_H3K27ac_4478;HS_H3K27ac_4479;HS_H3K27ac_4480;HS_H3K27ac_4481	6823	ENSG00000142661	-	protein_coding	0	2	28	NA	NA	conserved	1875	26	165	408	56	41	153	5	24	106	24	17	107	30	15	293	21	30	47	23	16	107	91	28	154	97	68	54	32	26	32	47	85	42	121
1	24119639	24122208	HS_H3K27ac_4482	HS_H3K27ac_4482;HS_H3K27ac_4483	2569	ENSG00000142661	-	protein_coding	7465	16	19	NA	NA	conserved	404	34	184	110	72	49	80	58	45	32	89	31	160	114	65	165	112	48	133	99	20	130	67	40	222	111	77	233	119	28	89	71	217	85	676
1	24122771	24124116	HS_H3K27ac_4484	HS_H3K27ac_4484	1345	ENSG00000142661	-	protein_coding	10597	0	0	SINE	AluSx1	other_recently_evolved	20	16	101	79	52	41	122	5	19	15	23	42	21	19	38	48	9	40	18	12	16	76	137	42	220	155	85	7	11	8	22	21	25	34	29
1	24160995	24162247	HS_H3K27ac_4493	HS_H3K27ac_4493	1252	ENSG00000142677	-	protein_coding	17875	6	0	NA	NA	other_recently_evolved	37	16	105	39	29	37	119	2	11	14	30	26	25	24	35	2	26	34	14	18	16	1	30	7	5	66	3	20	18	32	18	29	32	45	44
1	24185561	24188972	HS_H3K27ac_4494	HS_H3K27ac_4494;HS_H3K27ac_4495	3411	ENSG00000185436	-	protein_coding	0	12	7	NA	NA	conserved	51	12	113	37	43	26	108	5	7	14	10	17	12	14	8	32	36	50	16	32	4	64	45	50	227	81	69	14	9	8	16	10	32	31	82
1	24190079	24191499	HS_H3K27ac_4496	HS_H3K27ac_4496	1420	ENSG00000185436	-	protein_coding	2121	1	7	SINE	MIR	conserved	141	33	186	41	36	47	92	25	49	20	35	51	50	29	37	20	12	29	30	20	26	9	16	18	19	35	15	21	14	16	13	21	28	48	31
1	24195233	24196731	HS_H3K27ac_4497	HS_H3K27ac_4497	1498	ENSG00000230023	+	lincRNA	3509	10	0	NA	NA	ape_specific	31	29	247	93	63	52	47	14	24	11	50	107	31	44	97	35	18	29	39	15	32	6	27	3	10	43	8	21	9	15	13	27	18	29	7
1	24201804	24203395	HS_H3K27ac_4498	HS_H3K27ac_4498	1591	ENSG00000230023	+	lincRNA	1565	1	5	NA	NA	conserved	52	14	117	100	60	50	94	7	28	21	14	28	17	15	22	39	2	33	18	20	13	15	118	6	12	141	16	16	26	24	33	42	38	47	44
1	24205559	24207038	HS_H3K27ac_4499	HS_H3K27ac_4499	1479	ENSG00000230023	+	lincRNA	5320	1	0	NA	NA	conserved	54	6	167	56	57	35	101	8	18	19	16	34	22	15	30	32	18	30	19	13	13	34	67	18	113	126	36	23	11	15	28	37	40	58	56
1	24235678	24237139	HS_H3K27ac_4500	HS_H3K27ac_4500	1461	ENSG00000230023	+	lincRNA	35439	1	0	NA	NA	conserved	26	1	58	36	30	17	67	4	4	2	7	11	8	12	5	12	11	18	7	5	2	5	76	5	20	121	9	9	8	0	10	13	15	14	66
1	24254268	24255669	HS_H3K27ac_4501	HS_H3K27ac_4501	1401	ENSG00000230023	+	lincRNA	54029	14	0	NA	NA	conserved	30	11	96	78	17	34	139	2	22	19	14	27	24	14	27	20	19	26	21	12	15	6	32	16	30	60	21	18	20	2	24	13	18	23	22
1	24278128	24279512	HS_H3K27ac_4502	HS_H3K27ac_4502	1384	ENSG00000158055	+	protein_coding	39810	6	0	SINE	AluJo	other_recently_evolved	18	12	142	48	20	57	113	3	38	26	28	68	21	40	75	6	6	26	19	20	31	3	25	4	5	50	3	30	16	25	14	33	30	36	23
1	24284774	24286075	HS_H3K4me1_3425	HS_H3K4me1_3425	1301	ENSG00000158055	+	protein_coding	33247	6	0	NA	NA	other_recently_evolved	42	27	142	45	63	40	127	5	22	31	35	38	25	24	52	39	9	21	20	18	36	14	81	8	24	97	5	21	13	13	17	14	14	27	22
1	24293074	24294430	HS_H3K27ac_4503	HS_H3K27ac_4503	1356	ENSG00000158055	+	protein_coding	24892	5	1	NA	NA	conserved	38	17	107	44	43	27	103	1	21	17	25	33	10	30	37	6	6	21	24	14	17	6	30	13	28	70	18	23	10	15	20	19	42	24	51
1	24320823	24323348	HS_H3K27ac_4505	HS_H3K27ac_4505	2525	ENSG00000158055	+	protein_coding	1502	11	1	NA	NA	other_recently_evolved	446	40	152	143	54	44	76	41	40	60	104	32	276	178	52	215	59	48	62	52	17	159	98	96	394	155	162	40	35	11	68	37	196	68	266
1	24334995	24336346	HS_H3K4me1_3429	HS_H3K4me1_3429	1351	ENSG00000158055	+	protein_coding	15674	19	0	DNA	ORSL	other_recently_evolved	17	26	157	51	64	31	91	2	21	8	24	53	11	16	37	4	10	20	7	12	12	25	53	40	30	107	38	8	7	5	17	17	14	20	33
1	24337128	24338420	HS_H3K27ac_4506	HS_H3K27ac_4506	1292	ENSG00000158055	+	protein_coding	17807	1	0	NA	NA	conserved	25	7	88	62	32	10	98	1	18	24	9	20	8	13	17	26	24	23	23	18	7	16	112	20	49	147	26	15	15	5	13	19	36	35	45
1	24340037	24341535	HS_H3K27ac_4507	HS_H3K27ac_4507	1498	ENSG00000158055	+	protein_coding	20716	3	0	NA	NA	conserved	37	14	104	70	67	44	101	3	18	13	9	24	12	16	17	65	14	34	3	15	6	8	106	21	47	191	25	12	26	6	19	22	39	24	51
1	24342145	24343609	HS_H3K27ac_4508	HS_H3K27ac_4508	1464	ENSG00000158055	+	protein_coding	22824	3	0	NA	NA	other_recently_evolved	46	19	108	88	66	13	107	4	7	14	20	12	12	11	17	64	11	32	17	26	6	67	148	36	149	180	68	8	16	1	12	21	20	33	46
1	24345972	24347397	HS_H3K27ac_4509	HS_H3K27ac_4509	1425	ENSG00000158055	+	protein_coding	26651	2	0	NA	NA	other_recently_evolved	35	6	84	69	51	27	118	7	9	14	4	20	8	13	18	32	6	17	18	20	5	43	114	22	178	182	56	23	13	18	37	24	49	39	71
1	24346920	24348293	HS_H3K4me1_3431	HS_H3K4me1_3431	1373	ENSG00000158055	+	protein_coding	27599	2	0	NA	NA	other_recently_evolved	32	12	89	69	66	15	101	6	5	12	8	18	16	11	13	32	13	25	11	10	5	45	198	28	175	260	65	19	9	13	16	25	33	39	71
1	24354113	24355417	HS_H3K27ac_4510	HS_H3K27ac_4510	1304	ENSG00000158055	+	protein_coding	34792	2	0	NA	NA	conserved	6	1	31	24	14	17	25	1	4	2	12	17	8	4	9	6	13	5	8	2	3	3	27	1	5	66	10	2	2	1	4	4	8	5	7
1	24412616	24416979	HS_H3K27ac_4511	HS_H3K27ac_4511;HS_H3K27ac_4512	4363	ENSG00000001461	+	protein_coding	0	1	31	NA	NA	conserved	20	6	91	37	13	23	129	2	11	8	10	14	20	22	21	1	3	28	19	19	10	9	9	11	20	23	14	25	12	9	15	14	17	26	36
1	24437908	24439187	HS_H3K27ac_4513	HS_H3K27ac_4513	1279	ENSG00000001460	-	protein_coding	20975	44	0	NA	NA	conserved	28	8	81	39	28	30	106	7	10	17	5	18	15	10	18	3	14	23	11	7	6	5	33	9	20	55	20	34	13	28	20	29	27	35	30
1	24534546	24536037	HS_H3K27ac_4517	HS_H3K27ac_4517	1491	ENSG00000264443	-	lincRNA	19987	19	0	NA	NA	conserved	145	14	207	80	98	51	101	6	27	32	36	60	56	19	62	36	9	41	15	11	16	50	30	24	112	38	56	19	15	9	8	20	27	28	55
1	24551323	24552766	HS_H3K27ac_4518	HS_H3K27ac_4518	1443	ENSG00000264443	-	lincRNA	3258	5	19	NA	NA	other_recently_evolved	110	33	168	50	27	51	119	3	24	23	47	70	42	31	68	5	21	26	24	12	22	17	18	9	12	42	4	15	11	23	21	38	18	40	21
1	24555108	24558517	HS_H3K27ac_4519	HS_H3K27ac_4519;HS_H3K27ac_4520	3409	ENSG00000264443	-	lincRNA	0	10	6	NA	NA	conserved	36	23	135	35	30	35	108	8	23	15	17	33	13	23	45	0	10	20	12	8	10	5	26	8	18	60	9	9	15	4	8	11	22	25	38
1	24559092	24560492	HS_H3K27ac_4521	HS_H3K27ac_4521	1400	ENSG00000184454	+	protein_coding	2982	73	14	SINE	MIRc	other_recently_evolved	4	5	40	19	20	8	56	4	10	6	8	13	9	4	13	4	5	12	6	6	2	10	39	4	8	67	7	3	4	2	7	7	17	16	26
1	24640336	24644808	HS_H3K27ac_4527	HS_H3K27ac_4527	4472	ENSG00000133226	+	protein_coding	8621	15	29	NA	NA	conserved	2743	70	594	691	125	162	268	38	160	195	124	226	869	152	199	474	95	131	225	147	92	231	157	84	353	148	150	215	73	59	84	92	436	154	1217
1	24695178	24696530	HS_H3K27ac_4528	HS_H3K27ac_4528	1352	ENSG00000169504	+	protein_coding	48827	42	0	NA	NA	conserved	113	28	159	48	40	54	84	13	15	37	22	56	31	13	76	42	5	35	31	26	35	9	11	10	7	23	7	17	12	25	8	12	23	17	56
1	24702064	24703368	HS_H3K27ac_4529	HS_H3K27ac_4529	1304	ENSG00000169504	+	protein_coding	41989	1	2	SINE	MIRc	ape_specific	60	35	166	49	55	68	110	1	25	28	33	98	30	25	74	24	9	20	42	9	37	19	19	9	38	42	17	33	22	14	23	20	35	28	40
1	24705502	24707070	HS_H3K27ac_4530	HS_H3K27ac_4530	1568	ENSG00000169504	+	protein_coding	38287	92	9	NA	NA	other_recently_evolved	160	28	272	66	37	60	134	10	54	23	49	104	43	32	109	44	27	33	72	30	40	12	43	3	4	61	7	61	45	62	48	52	38	78	26
1	24714313	24715905	HS_H3K27ac_4531	HS_H3K27ac_4531	1592	ENSG00000169504	+	protein_coding	29452	1	0	NA	NA	other_recently_evolved	34	8	39	55	28	12	85	0	7	9	10	6	9	11	4	28	13	25	14	12	8	22	44	9	34	56	21	18	20	12	18	27	25	29	70
1	24719447	24722559	HS_H3K27ac_4532	HS_H3K27ac_4532;HS_H3K27ac_4533	3112	ENSG00000169504	+	protein_coding	22798	5	3	LINE	L2b	conserved	10	2	18	1	4	2	23	4	1	5	3	4	5	2	7	1	6	12	0	1	3	0	9	2	3	14	1	11	4	12	3	7	7	17	9
1	24743762	24748069	HS_H3K27ac_4534	HS_H3K27ac_4534;HS_H3K27ac_4535;HS_H3K27ac_4536;HS_H3K27ac_4537	4307	ENSG00000169504	+	protein_coding	0	108	22	NA	NA	conserved	176	6	124	98	71	25	127	15	9	19	14	20	36	22	25	38	15	33	17	17	19	20	137	13	41	313	20	27	18	14	18	28	45	41	85
1	24896307	24898167	HS_H3K27ac_4552	HS_H3K27ac_4552	1860	ENSG00000020633	-	protein_coding	66954	6	3	NA	NA	conserved	74	14	90	116	96	19	148	5	12	23	14	13	29	13	16	127	20	29	25	26	12	14	34	5	53	43	16	5	7	6	11	12	27	29	93
1	24901113	24906561	HS_H3K27ac_4553	HS_H3K27ac_4553;HS_H3K27ac_4554;HS_H3K27ac_4555;HS_H3K27ac_4556;HS_H3K27ac_4557	5448	ENSG00000020633	-	protein_coding	58560	1	0	NA	NA	conserved	34	21	143	28	36	40	100	4	30	22	20	48	26	24	36	12	15	18	19	16	15	13	51	18	25	79	17	17	17	9	21	26	18	35	54
1	24906641	24908724	HS_H3K27ac_4558	HS_H3K27ac_4558;HS_H3K27ac_4559	2083	ENSG00000020633	-	protein_coding	56397	1	0	NA	NA	conserved	11	8	29	32	15	8	46	3	7	11	6	6	8	9	11	8	5	21	8	8	8	7	11	5	6	33	1	0	1	1	1	1	0	1	31
1	24909216	24919897	HS_H3K27ac_4560	HS_H3K27ac_4560;HS_H3K27ac_4561;HS_H3K27ac_4562;HS_H3K27ac_4563;HS_H3K27ac_4564;HS_H3K27ac_4565;HS_H3K27ac_4566;HS_H3K27ac_4567;HS_H3K27ac_4568	10681	ENSG00000020633	-	protein_coding	45224	78	45	NA	NA	conserved	55	4	79	33	30	23	114	10	18	22	20	23	25	13	14	3	10	24	15	12	7	10	42	10	18	71	14	33	10	13	10	21	41	27	60
1	24921078	24922447	HS_H3K27ac_4569	HS_H3K27ac_4569	1369	ENSG00000020633	-	protein_coding	42674	2	0	SINE	MIRc	ape_specific	50	29	149	58	35	37	120	0	29	32	14	45	31	21	45	17	13	33	14	7	19	11	24	8	38	66	7	20	18	14	14	20	27	24	26
1	24922622	24924266	HS_H3K27ac_4570	HS_H3K27ac_4570	1644	ENSG00000020633	-	protein_coding	40855	2	0	NA	NA	ape_specific	69	27	172	57	55	47	114	4	28	32	23	43	27	25	49	58	8	30	39	16	11	7	49	13	16	118	11	20	17	12	12	24	28	31	34
1	24926216	24932629	HS_H3K27ac_4571	HS_H3K27ac_4571;HS_H3K27ac_4572;HS_H3K27ac_4573;HS_H3K27ac_4574	6413	ENSG00000020633	-	protein_coding	32492	14	6	NA	NA	conserved	440	72	368	235	239	117	173	242	112	145	270	106	640	370	135	258	191	133	169	142	69	227	400	127	723	553	251	154	162	36	148	101	253	178	516
1	24933112	24934352	HS_H3K27ac_4575	HS_H3K27ac_4575	1240	ENSG00000020633	-	protein_coding	30769	3	2	NA	NA	conserved	35	19	64	56	50	35	135	7	8	8	19	21	27	33	9	42	22	29	20	13	8	12	43	15	39	75	17	19	17	5	20	22	40	27	48
1	24934753	24936063	HS_H3K4me1_3461	HS_H3K4me1_3461	1310	ENSG00000020633	-	protein_coding	29058	6	0	NA	NA	conserved	27	14	67	47	49	17	125	4	7	13	13	13	24	18	10	18	11	31	16	17	9	7	32	6	10	91	9	11	17	4	21	20	31	23	58
1	24942260	24943736	HS_H3K27ac_4576	HS_H3K27ac_4576	1476	ENSG00000020633	-	protein_coding	21385	1	0	LINE	L2a	other_recently_evolved	36	22	132	96	62	38	142	4	13	18	16	28	22	20	12	81	8	38	21	11	10	86	167	55	482	212	151	7	16	8	30	37	51	51	79
1	24946807	24948519	HS_H3K27ac_4577	HS_H3K27ac_4577	1712	ENSG00000020633	-	protein_coding	16602	16	6	NA	NA	conserved	18	11	51	63	49	14	89	4	5	25	7	1	10	13	9	32	9	16	4	6	2	6	44	4	11	70	10	6	7	0	15	6	27	26	25
1	24949803	24951206	HS_H3K27ac_4578	HS_H3K27ac_4578	1403	ENSG00000020633	-	protein_coding	13915	2	1	DNA	MER45C	other_recently_evolved	22	16	123	97	80	26	110	8	16	15	18	42	28	32	43	86	22	30	18	14	25	1	18	3	4	30	3	3	9	5	19	10	28	19	35
1	24954188	24957394	HS_H3K27ac_4579	HS_H3K27ac_4579;HS_H3K27ac_4580;HS_H3K27ac_4581	3206	ENSG00000020633	-	protein_coding	7727	7	0	NA	NA	conserved	63	16	107	42	35	41	132	3	19	18	30	26	13	10	24	34	24	27	19	22	24	8	59	1	13	83	14	16	18	1	14	16	13	15	45
1	24957454	24958713	HS_H3K4me1_3465	HS_H3K4me1_3465	1259	ENSG00000020633	-	protein_coding	6408	6	0	NA	NA	conserved	39	9	108	75	66	20	108	0	8	18	14	15	13	20	17	59	11	33	7	11	9	22	127	13	155	248	40	12	8	6	18	21	33	23	51
1	24958472	24960467	HS_H3K27ac_4582	HS_H3K27ac_4582	1995	ENSG00000020633	-	protein_coding	4654	6	0	NA	NA	conserved	66	10	160	114	102	29	168	0	9	25	18	24	14	28	28	98	15	39	10	15	11	13	96	11	155	205	35	14	12	13	27	24	52	35	93
1	24961850	24966525	HS_H3K27ac_4583	HS_H3K27ac_4583;HS_H3K27ac_4584;HS_H3K27ac_4585;HS_H3K27ac_4586	4675	ENSG00000020633	-	protein_coding	0	11	0	NA	NA	conserved	24	9	109	31	27	30	111	6	29	20	24	55	32	20	36	14	16	27	19	9	28	9	107	9	33	160	26	24	20	8	19	20	28	30	21
1	24970819	24972327	HS_H3K27ac_4588	HS_H3K27ac_4588	1508	ENSG00000261025	-	lincRNA	0	27	0	NA	NA	conserved	45	15	160	77	78	45	118	4	13	18	33	83	37	45	55	64	26	58	95	75	51	10	27	4	58	40	23	6	11	8	15	18	30	31	60
1	25119571	25120869	HS_H3K27ac_4622	HS_H3K27ac_4622	1298	ENSG00000233755	-	lincRNA	6452	12	0	NA	NA	other_recently_evolved	28	17	146	72	52	46	89	2	16	20	11	33	3	24	42	7	1	19	17	10	9	8	78	3	13	99	10	25	14	15	34	24	22	28	72
1	25139921	25141185	HS_H3K27ac_4623	HS_H3K27ac_4623	1264	ENSG00000233755	-	lincRNA	26802	38	8	NA	NA	conserved	26	23	126	47	42	36	92	7	16	10	22	53	35	21	41	12	28	19	21	18	17	10	43	11	50	100	22	38	18	23	26	20	21	40	71
1	25140725	25141989	HS_H3K4me1_3490	HS_H3K4me1_3490	1264	ENSG00000233755	-	lincRNA	27606	38	6	SINE	MIR	other_recently_evolved	24	16	141	45	45	33	85	6	18	9	27	33	26	18	36	5	19	19	11	10	10	26	54	14	73	116	38	101	38	87	54	42	43	75	53
1	25166786	25169780	HS_H3K27ac_4624	HS_H3K27ac_4624;HS_H3K27ac_4625	2994	ENSG00000233755	-	lincRNA	53667	1	40	NA	NA	conserved	35	7	123	51	50	29	106	2	3	9	13	10	8	27	14	52	11	30	16	16	11	8	95	14	42	170	21	15	11	3	28	29	26	14	39
1	25171345	25172594	HS_H3K27ac_4626	HS_H3K27ac_4626	1249	ENSG00000233755	-	lincRNA	58226	0	0	LINE	L2a	other_recently_evolved	19	30	174	42	31	22	80	3	20	8	30	55	12	15	41	7	20	33	22	13	33	3	2	3	3	10	2	11	7	15	10	12	8	18	12
1	25429213	25432487	HS_H3K27ac_4645	HS_H3K27ac_4645	3274	ENSG00000188672	-	protein_coding	0	19	25	NA	NA	conserved	2724	78	468	626	93	167	193	22	159	358	140	135	1212	194	163	568	176	147	307	175	77	727	179	162	647	163	224	206	85	36	93	80	341	132	2189
1	25474559	25475849	HS_H3K27ac_4646	HS_H3K27ac_4646	1290	ENSG00000204178	+	protein_coding	43702	1	0	SINE	AluY	other_recently_evolved	47	21	138	45	39	56	114	4	34	2	6	2	2	7	5	6	22	37	13	17	34	11	8	15	4	11	24	42	46	37	33	8	31	42	26
1	25483552	25484877	HS_H3K27ac_4647	HS_H3K27ac_4647	1325	ENSG00000204178	+	protein_coding	52695	8	0	NA	NA	conserved	58	22	68	34	35	21	141	6	14	20	11	23	25	25	33	2	17	34	19	13	11	17	44	34	12	46	8	23	20	12	17	27	18	45	40
1	25546957	25548474	HS_H3K27ac_4658	HS_H3K27ac_4658	1517	ENSG00000157978	+	protein_coding	3378	2	0	LTR	LTR16C	ape_specific	82	40	234	49	47	79	96	7	38	34	48	64	39	29	85	17	15	21	27	15	13	2	18	3	7	29	6	36	15	27	18	18	32	46	29
1	25548606	25550700	HS_H3K27ac_4659	HS_H3K27ac_4659	2094	ENSG00000157978	+	protein_coding	5027	7	5	NA	NA	conserved	274	30	202	108	164	62	161	11	40	33	30	62	43	37	59	63	17	46	45	30	23	32	72	23	34	121	30	35	30	38	49	36	50	70	53
1	25551599	25558123	HS_H3K27ac_4660	HS_H3K27ac_4660;HS_H3K27ac_4661;HS_H3K27ac_4662;HS_H3K27ac_4663;HS_H3K27ac_4664	6524	ENSG00000157978	+	protein_coding	8020	2	0	NA	NA	conserved	16	29	134	25	39	23	32	12	28	5	27	16	14	38	17	40	9	29	5	6	7	45	53	11	138	100	38	20	25	12	33	37	54	48	32
1	25656380	25658004	HS_H3K27ac_4691	HS_H3K27ac_4691	1624	ENSG00000117643	+	protein_coding	38913	4	0	NA	NA	ape_specific	102	34	199	90	53	55	113	10	40	34	29	65	26	36	59	31	16	36	11	10	23	8	30	6	17	41	5	32	13	23	12	15	41	29	33
1	25658352	25659720	HS_H3K27ac_4692	HS_H3K27ac_4692	1368	ENSG00000117643	+	protein_coding	40885	21	0	SINE	AluJb	other_recently_evolved	65	15	112	56	54	44	131	8	23	16	20	63	11	26	42	39	24	31	22	14	32	8	22	5	11	22	9	35	16	12	17	10	25	15	48
1	25672385	25673946	HS_H3K27ac_4693	HS_H3K27ac_4693	1561	ENSG00000117643	+	protein_coding	54918	1	0	LTR	MLT2B3	other_recently_evolved	85	21	93	64	31	25	116	0	12	9	21	10	16	19	26	5	17	14	10	9	10	24	72	31	39	90	22	16	16	9	18	16	36	30	61
1	25675534	25677048	HS_H3K27ac_4694	HS_H3K27ac_4694	1514	ENSG00000117643	+	protein_coding	58067	11	0	NA	NA	conserved	59	9	112	25	25	33	116	5	21	19	18	39	23	18	18	3	18	20	26	14	18	14	16	19	10	8	23	24	25	5	20	33	41	38	16
1	25682019	25683604	HS_H3K27ac_4695	HS_H3K27ac_4695	1585	ENSG00000117643	+	protein_coding	64552	5	0	LINE	L3	conserved	130	23	137	38	53	41	145	11	27	33	27	62	52	27	50	9	30	25	38	26	20	5	24	11	11	34	7	8	30	0	12	27	32	20	63
1	25683922	25686247	HS_H3K27ac_4696	HS_H3K27ac_4696;HS_H3K27ac_4697	2325	ENSG00000117643	+	protein_coding	66455	32	0	NA	NA	conserved	931	46	331	320	137	122	153	61	122	165	68	65	412	99	63	542	93	95	282	136	56	118	78	40	149	80	58	298	157	23	133	100	423	159	753
1	25686576	25687879	HS_H3K27ac_4698	HS_H3K27ac_4698	1303	ENSG00000117643	+	protein_coding	69109	0	1	NA	NA	conserved	51	15	85	41	25	27	118	11	19	36	4	34	32	17	12	23	10	19	27	19	7	14	12	14	8	29	19	17	8	6	20	31	39	31	45
1	25688298	25691509	HS_H3K27ac_4699	HS_H3K27ac_4699;HS_H3K27ac_4700;HS_H3K27ac_4701	3211	ENSG00000117643	+	protein_coding	70831	49	0	NA	NA	conserved	27	14	72	45	51	15	86	4	8	20	14	11	16	14	11	11	19	36	19	16	20	36	12	22	92	15	43	25	18	17	22	31	34	42	26
1	25694869	25696491	HS_H3K27ac_4702	HS_H3K27ac_4702	1622	ENSG00000117643	+	protein_coding	77402	27	7	NA	NA	conserved	162	14	115	61	62	39	108	11	18	35	22	21	38	20	28	19	11	41	33	19	8	27	46	24	32	109	24	28	15	8	11	37	60	33	79
1	25699038	25702935	HS_H3K27ac_4703	HS_H3K27ac_4703;HS_H3K27ac_4704;HS_H3K27ac_4705	3897	ENSG00000117643	+	protein_coding	81571	32	1	NA	NA	conserved	161	27	210	80	67	63	140	9	35	40	33	55	53	38	62	48	20	48	44	25	34	12	48	8	18	86	18	43	29	29	21	31	45	51	39
1	25703330	25704958	HS_H3K27ac_4706	HS_H3K27ac_4706	1628	ENSG00000117643	+	protein_coding	85863	1	0	NA	NA	conserved	91	21	174	51	53	48	122	8	24	30	21	37	43	20	41	19	17	40	32	15	29	7	70	16	14	104	14	18	14	3	13	19	33	27	41
1	25726801	25728921	HS_H3K27ac_4707	HS_H3K27ac_4707	2120	ENSG00000162430	+	protein_coding	71255	1	0	NA	NA	other_recently_evolved	215	20	127	106	107	32	155	13	20	32	18	23	31	37	41	90	25	34	20	28	16	1	6	2	7	25	5	14	11	8	17	17	39	37	62
1	25729971	25731357	HS_H3K27ac_4708	HS_H3K27ac_4708	1386	ENSG00000162430	+	protein_coding	68819	20	1	LINE	L2c	conserved	71	6	153	54	39	43	109	7	25	24	21	56	46	29	45	15	12	36	20	27	32	16	71	11	24	101	25	40	22	32	35	19	52	25	55
1	25731515	25732784	HS_H3K27ac_4709	HS_H3K27ac_4709	1269	ENSG00000162430	+	protein_coding	67392	3	0	NA	NA	conserved	38	14	111	54	32	30	98	4	19	22	16	26	13	20	27	24	7	37	19	23	10	8	79	22	36	129	26	27	11	25	25	26	26	32	66
1	25732819	25734367	HS_H3K27ac_4710	HS_H3K27ac_4710	1548	ENSG00000162430	+	protein_coding	65809	2	0	NA	NA	ape_specific	59	32	191	74	45	47	126	12	46	18	46	95	16	20	88	19	11	39	24	17	19	4	28	9	10	54	16	6	17	9	19	20	19	45	18
1	25739355	25741030	HS_H3K27ac_4711	HS_H3K27ac_4711	1675	ENSG00000162430	+	protein_coding	59146	0	0	NA	NA	ape_specific	73	15	199	69	41	61	101	7	35	21	17	81	15	29	67	28	19	41	38	18	30	0	20	10	15	20	5	24	12	12	19	24	23	26	46
1	25742836	25745113	HS_H3K27ac_4712	HS_H3K27ac_4712	2277	ENSG00000162430	+	protein_coding	55063	56	2	NA	NA	conserved	314	24	132	88	61	58	167	4	18	37	30	16	55	33	17	81	42	48	21	26	10	29	159	14	35	249	50	17	25	22	33	34	52	54	89
1	25745820	25750561	HS_H3K27ac_4713	HS_H3K27ac_4713;HS_H3K27ac_4714;HS_H3K27ac_4715	4741	ENSG00000162430	+	protein_coding	49615	1	0	NA	NA	conserved	2287	25	225	473	206	58	153	37	39	78	71	71	102	62	48	145	48	88	34	27	38	133	148	100	435	148	139	99	88	37	109	60	137	121	58
1	25904839	25907683	HS_H3K27ac_4754	HS_H3K27ac_4754	2844	ENSG00000117632	-	protein_coding	0	87	22	NA	NA	conserved	360	43	307	152	136	66	179	192	75	60	127	33	230	157	49	180	143	61	71	77	33	110	154	50	247	165	84	88	71	27	107	87	204	133	166
1	25909243	25910575	HS_H3K27ac_4755	HS_H3K27ac_4755	1332	ENSG00000117632	-	protein_coding	2253	6	0	LINE	L2b	ape_specific	18	27	162	68	37	28	88	3	66	23	36	86	17	31	83	19	10	30	30	14	19	6	11	5	10	11	3	9	8	5	8	5	13	16	24
1	25922015	25924007	HS_H3K27ac_4756	HS_H3K27ac_4756	1992	ENSG00000117632	-	protein_coding	15025	4	0	NA	NA	conserved	276	58	242	137	127	39	140	130	75	91	190	93	392	233	99	115	115	65	92	80	33	33	31	20	67	36	30	72	71	34	89	36	115	129	364
1	25979110	25980369	HS_H3K27ac_4757	HS_H3K27ac_4757	1259	ENSG00000158006	-	protein_coding	17788	1	0	LINE	L1MC	other_recently_evolved	19	41	191	46	28	49	97	1	50	17	47	93	24	23	86	15	3	22	31	34	29	2	4	2	0	0	1	22	33	36	7	24	13	35	11
1	25995818	25998952	HS_H3K27ac_4758	HS_H3K27ac_4758;HS_H3K27ac_4759	3134	ENSG00000158006	-	protein_coding	0	2	47	NA	NA	conserved	198	50	390	233	183	79	211	18	54	43	67	144	65	85	124	121	27	70	81	61	52	301	322	145	1016	399	306	58	37	62	67	63	93	127	119
1	26016767	26019458	HS_H3K27ac_4760	HS_H3K27ac_4760;HS_H3K27ac_4761	2691	ENSG00000158008	+	protein_coding	426	31	9	NA	NA	conserved	798	42	330	300	165	90	214	59	37	53	70	60	187	77	48	254	41	81	29	49	33	149	190	61	224	291	82	55	32	29	50	77	132	82	78
1	26020135	26024044	HS_H3K27ac_4762	HS_H3K27ac_4762;HS_H3K27ac_4763;HS_H3K27ac_4764	3909	ENSG00000158008	+	protein_coding	252	3	4	NA	NA	conserved	27	3	49	25	21	9	51	6	4	9	10	7	9	11	0	8	7	18	2	11	8	1	44	4	12	83	6	5	12	0	6	10	6	11	33
1	26027932	26030153	HS_H3K27ac_4765	HS_H3K27ac_4765;HS_H3K27ac_4766	2221	ENSG00000158008	+	protein_coding	8049	26	3	NA	NA	conserved	32	23	89	47	45	28	146	2	8	21	17	16	15	25	11	15	7	18	12	16	11	10	44	8	20	82	28	9	11	4	19	15	41	29	43
1	26030853	26032177	HS_H3K27ac_4767	HS_H3K27ac_4767	1324	ENSG00000158008	+	protein_coding	10970	1	0	NA	NA	conserved	29	8	87	53	32	16	108	8	8	13	16	18	16	11	10	23	11	15	10	16	15	17	81	9	26	135	29	4	6	5	9	22	29	32	60
1	26032801	26037448	HS_H3K27ac_4768	HS_H3K27ac_4768;HS_H3K27ac_4769	4647	ENSG00000158014	-	protein_coding	8685	1	16	NA	NA	conserved	326	14	217	167	105	39	131	12	21	27	19	21	33	33	23	212	24	49	35	32	24	34	121	28	62	215	26	36	21	10	32	39	97	83	95
1	26038190	26039582	HS_H3K27ac_4770	HS_H3K27ac_4770	1392	ENSG00000158014	-	protein_coding	6551	9	0	NA	NA	other_recently_evolved	40	13	62	76	57	23	117	8	7	10	12	11	12	8	15	75	12	28	8	15	5	25	107	22	27	212	30	13	16	14	22	18	48	34	69
1	26044840	26047529	HS_H3K27ac_4771	HS_H3K27ac_4771;HS_H3K27ac_4772	2689	ENSG00000158014	-	protein_coding	0	2	1	NA	NA	conserved	69	37	200	89	113	55	87	152	52	59	152	61	164	207	86	99	133	62	78	74	29	273	169	79	325	257	98	83	118	37	99	60	101	94	153
1	26049112	26050387	HS_H3K27ac_4773	HS_H3K27ac_4773	1275	ENSG00000158014	-	protein_coding	2980	1	1	LTR	LTR16D1	other_recently_evolved	20	13	86	34	30	28	129	6	23	9	19	25	9	13	17	15	15	37	12	18	10	29	50	23	38	93	31	39	29	51	34	30	41	45	23
1	26053414	26054763	HS_H3K27ac_4774	HS_H3K27ac_4774	1349	ENSG00000158014	-	protein_coding	7282	5	1	NA	NA	other_recently_evolved	39	25	159	44	50	51	114	3	48	26	28	80	21	31	51	42	21	29	43	18	47	13	22	5	6	21	5	48	30	49	26	34	35	43	18
1	26065716	26066983	HS_H3K4me1_3568	HS_H3K4me1_3568	1267	ENSG00000158022	-	protein_coding	1453	2	0	NA	NA	conserved	20	8	113	40	54	27	110	8	22	7	14	26	9	13	21	26	20	31	18	15	18	33	161	22	27	197	17	17	17	13	12	12	21	25	45
1	26094261	26095673	HS_H3K27ac_4775	HS_H3K27ac_4775	1412	ENSG00000175087	+	protein_coding	15492	31	0	NA	NA	other_recently_evolved	84	11	138	81	41	31	97	3	24	17	13	45	17	23	51	21	8	20	16	17	13	13	103	6	29	215	9	20	21	16	36	32	34	52	48
1	26110118	26113996	HS_H3K27ac_4776	HS_H3K27ac_4776;HS_H3K27ac_4777	3878	ENSG00000175087	+	protein_coding	0	2	18	NA	NA	conserved	826	31	214	220	132	50	158	54	55	70	83	56	198	97	46	174	68	76	63	51	29	132	148	75	278	203	114	75	51	19	64	51	168	78	153
1	26115025	26116363	HS_H3K27ac_4778	HS_H3K27ac_4778	1338	ENSG00000175087	+	protein_coding	3861	0	0	SINE	MIRb	ape_specific	93	42	216	43	90	58	108	15	51	26	45	106	37	37	99	13	9	37	38	20	46	18	9	11	8	4	11	22	10	13	19	16	18	23	15
1	26126364	26127677	HS_H3K27ac_4779	HS_H3K27ac_4779	1313	ENSG00000175087	+	protein_coding	15200	67	0	SINE	MIRb	conserved	38	17	121	50	34	26	79	10	26	20	30	45	76	19	27	6	16	33	26	26	22	22	8	14	25	3	34	26	19	37	36	38	45	53	12
1	26293513	26298609	HS_H3K27ac_4806	HS_H3K27ac_4806;HS_H3K27ac_4807;HS_H3K27ac_4808	5096	ENSG00000142669	+	protein_coding	14338	3	0	NA	NA	conserved	18	14	87	50	33	16	106	0	11	14	7	16	7	12	13	12	15	38	11	10	23	22	40	20	22	47	21	20	20	9	13	31	53	40	31
1	26299529	26301589	HS_H3K27ac_4809	HS_H3K27ac_4809	2060	ENSG00000169442	+	protein_coding	16368	2	0	NA	NA	other_recently_evolved	66	28	190	130	65	44	144	10	38	25	32	52	30	26	37	76	28	39	39	26	28	11	66	16	23	104	11	40	18	38	42	29	36	74	78
1	26305587	26307237	HS_H3K27ac_4810	HS_H3K27ac_4810	1650	ENSG00000169442	+	protein_coding	10720	7	12	NA	NA	other_recently_evolved	184	16	176	127	73	26	106	13	20	33	16	23	31	27	16	74	32	53	22	23	27	10	47	13	13	83	22	21	29	4	9	22	47	30	58
1	26317560	26320000	HS_H3K27ac_4811	HS_H3K27ac_4811;HS_H3K27ac_4812	2440	ENSG00000169442	+	protein_coding	0	17	0	NA	NA	conserved	35	6	74	65	45	23	126	1	14	0	3	1	4	3	2	24	15	29	14	15	12	22	128	21	46	154	43	8	9	8	16	13	26	29	11
1	26320425	26322942	HS_H3K27ac_4813	HS_H3K27ac_4813;HS_H3K27ac_4814	2517	ENSG00000158062	-	protein_coding	2063	7	5	NA	NA	conserved	193	19	131	75	77	36	168	6	18	23	14	22	31	25	17	14	21	54	22	28	12	12	65	22	23	118	12	13	26	5	22	18	17	39	55
1	26323590	26324881	HS_H3K27ac_4815	HS_H3K27ac_4815	1291	ENSG00000158062	-	protein_coding	5228	1	0	LINE	L2a	conserved	22	35	156	55	40	41	90	4	29	18	25	50	15	13	60	31	21	35	46	18	30	12	52	23	22	62	13	40	27	52	36	30	24	62	36
1	26335559	26337900	HS_H3K27ac_4816	HS_H3K27ac_4816	2341	ENSG00000176092	-	protein_coding	16230	1	1	NA	NA	conserved	216	47	278	136	125	109	167	84	58	72	131	60	165	149	82	107	114	77	78	56	45	132	148	48	215	180	84	28	12	17	30	38	79	48	61
1	26343168	26346784	HS_H3K27ac_4817	HS_H3K27ac_4817;HS_H3K27ac_4818;HS_H3K27ac_4819	3616	ENSG00000176092	-	protein_coding	7346	1	1	NA	NA	conserved	58	20	179	128	114	23	132	14	19	16	30	28	24	34	27	129	18	41	19	20	10	44	176	23	160	248	47	12	15	8	31	28	52	33	88
1	26353446	26355250	HS_H3K27ac_4820	HS_H3K27ac_4820	1804	ENSG00000176092	-	protein_coding	0	7	0	NA	NA	other_recently_evolved	63	11	200	93	122	37	131	4	11	27	18	17	18	22	18	134	14	71	28	26	12	67	162	36	250	265	74	16	11	4	20	21	60	40	99
1	26356578	26357901	HS_H3K27ac_4821	HS_H3K27ac_4821	1323	ENSG00000176092	-	protein_coding	2449	16	0	NA	NA	other_recently_evolved	12	5	52	21	21	7	48	3	8	6	8	18	8	11	18	21	5	20	7	13	20	5	51	13	18	59	18	1	1	1	1	4	3	4	27
1	26470852	26474043	HS_H3K27ac_4830	HS_H3K27ac_4830	3191	ENSG00000198830	+	protein_coding	0	82	27	NA	NA	conserved	1594	38	349	438	136	116	192	51	91	199	82	78	730	130	87	442	131	112	152	124	66	422	244	113	405	308	138	470	115	36	114	113	546	174	1298
1	26499495	26502555	HS_H3K27ac_4831	HS_H3K27ac_4831	3060	ENSG00000198830	+	protein_coding	27046	1	18	NA	NA	conserved	1277	62	498	446	177	124	231	61	109	124	110	174	623	176	176	226	75	89	71	79	79	56	53	21	100	80	38	98	58	53	95	68	326	179	45
1	26528890	26533303	HS_H3K27ac_4832	HS_H3K27ac_4832;HS_H3K27ac_4833	4413	ENSG00000117676	+	protein_coding	0	1	23	NA	NA	conserved	24	10	71	32	24	32	27	3	17	6	14	39	10	9	34	14	7	3	16	4	4	4	8	2	5	24	2	13	8	12	14	13	9	18	9
1	26535273	26536719	HS_H3K27ac_4834	HS_H3K27ac_4834	1446	ENSG00000117676	+	protein_coding	5513	14	2	SINE	MIRb	conserved	50	16	149	87	48	37	116	6	27	40	29	54	36	38	60	14	19	27	22	30	15	39	91	24	40	146	32	26	21	10	16	28	49	31	55
1	26538536	26544752	HS_H3K27ac_4835	HS_H3K27ac_4835;HS_H3K27ac_4836;HS_H3K27ac_4837	6216	ENSG00000117676	+	protein_coding	8776	1	6	NA	NA	conserved	480	42	243	234	90	72	181	15	51	78	45	110	171	49	72	66	30	36	51	37	41	30	184	17	58	256	35	45	25	22	31	43	64	48	125
1	26545216	26548298	HS_H3K27ac_4838	HS_H3K27ac_4838;HS_H3K27ac_4839	3082	ENSG00000117676	+	protein_coding	15456	3	0	NA	NA	conserved	183	35	175	133	98	63	110	17	39	22	61	64	87	72	63	84	30	37	45	47	30	64	180	21	176	211	80	36	31	52	60	48	87	77	98
1	26553684	26554954	HS_H3K27ac_4840	HS_H3K27ac_4840	1270	ENSG00000117676	+	protein_coding	23924	4	0	NA	NA	conserved	1	0	6	6	4	0	10	0	0	2	5	1	1	3	1	0	1	2	1	1	0	0	7	0	1	15	1	0	1	0	2	0	2	0	6
1	26690704	26694266	HS_H3K27ac_4848	HS_H3K27ac_4848;HS_H3K27ac_4849	3562	ENSG00000117713	+	protein_coding	1767	52	39	NA	NA	conserved	501	17	119	154	71	35	135	7	19	44	28	47	59	38	42	65	23	40	21	21	12	41	72	18	29	95	29	18	12	2	20	19	57	25	61
1	26694524	26699077	HS_H3K27ac_4850	HS_H3K27ac_4850	4553	ENSG00000117713	+	protein_coding	0	85	40	NA	NA	conserved	3760	120	661	875	120	176	307	83	189	758	234	204	2842	306	237	889	217	213	425	198	147	1276	330	255	1253	358	365	663	152	41	186	103	798	223	3355
1	26706442	26708156	HS_H3K27ac_4851	HS_H3K27ac_4851	1714	ENSG00000117713	+	protein_coding	10410	44	12	NA	NA	other_recently_evolved	160	55	188	32	49	52	122	17	55	48	59	125	59	64	89	13	23	38	37	30	34	1	11	10	8	5	8	40	32	24	27	13	38	56	28
1	26708208	26710939	HS_H3K27ac_4852	HS_H3K27ac_4852;HS_H3K27ac_4853	2731	ENSG00000117713	+	protein_coding	12176	0	0	NA	NA	conserved	85	39	211	37	63	53	97	7	39	32	44	82	39	50	89	8	11	29	40	28	28	0	2	0	3	0	0	19	7	10	12	9	16	23	20
1	26717574	26718818	HS_H3K27ac_4854	HS_H3K27ac_4854	1244	ENSG00000117713	+	protein_coding	21542	1	0	LINE	L2a	conserved	48	46	136	15	30	39	131	9	22	21	28	66	41	37	61	4	26	41	31	27	23	21	20	32	21	27	25	18	20	27	32	26	29	59	19
1	26722937	26724304	HS_H3K27ac_4855	HS_H3K27ac_4855	1367	ENSG00000117713	+	protein_coding	26905	4	7	NA	NA	other_recently_evolved	19	10	44	11	16	5	34	7	3	12	8	10	14	13	11	2	14	14	13	10	8	5	21	13	5	36	5	17	13	12	11	17	5	27	21
1	26755131	26756504	HS_H3K27ac_4860	HS_H3K27ac_4860	1373	ENSG00000060642	+	protein_coding	30968	2	0	SINE	MIRb	ape_specific	80	55	247	65	50	58	125	7	65	35	54	152	34	41	110	28	22	53	67	41	67	6	7	9	14	4	8	23	8	15	16	29	22	42	26
1	26758804	26760084	HS_H3K27ac_4861	HS_H3K27ac_4861	1280	ENSG00000060642	+	protein_coding	27388	1	2	SINE	AluSz6	conserved	78	45	172	46	48	58	96	8	14	30	41	70	27	28	72	8	18	20	28	24	24	44	18	51	31	9	36	24	29	36	31	34	44	60	30
1	26760444	26761714	HS_H3K27ac_4862	HS_H3K27ac_4862	1270	ENSG00000060642	+	protein_coding	25758	25	2	NA	NA	conserved	69	18	102	57	35	34	93	2	26	17	20	44	14	20	63	6	8	27	19	14	15	8	23	15	35	38	28	14	8	8	14	22	22	16	36
1	26762496	26763745	HS_H3K27ac_4863	HS_H3K27ac_4863	1249	ENSG00000060642	+	protein_coding	23727	1	0	SINE	MIRb	conserved	40	13	180	53	28	45	105	4	28	15	21	59	28	17	67	18	27	33	17	27	26	21	25	24	25	40	17	17	20	44	20	24	22	49	23
1	26772629	26775601	HS_H3K27ac_4864	HS_H3K27ac_4864;HS_H3K27ac_4865	2972	ENSG00000060642	+	protein_coding	11871	69	0	NA	NA	conserved	96	7	95	80	46	26	129	5	18	12	5	14	25	13	17	22	9	33	9	16	7	18	82	29	44	133	35	9	14	5	22	23	32	31	76
1	26778723	26781416	HS_H3K27ac_4866	HS_H3K27ac_4866	2693	ENSG00000060642	+	protein_coding	6056	4	2	NA	NA	other_recently_evolved	614	17	184	168	107	41	142	24	31	17	34	25	52	50	31	90	26	44	29	24	31	42	106	56	55	165	62	34	27	13	26	54	72	36	91
1	26838371	26839744	HS_H3K27ac_4878	HS_H3K27ac_4878	1373	ENSG00000204160	+	protein_coding	11662	29	10	NA	NA	conserved	71	22	119	60	62	45	125	5	16	27	18	45	46	47	41	18	8	32	36	16	40	10	56	11	20	127	21	8	5	11	18	15	26	30	42
1	26848068	26851898	HS_H3K27ac_4879	HS_H3K27ac_4879;HS_H3K27ac_4880;HS_H3K27ac_4881;HS_H3K27ac_4882	3830	ENSG00000175793	+	protein_coding	11240	2	4	NA	NA	conserved	122	23	150	119	84	52	143	11	18	17	23	51	32	22	45	69	19	29	24	21	26	20	62	19	28	143	30	15	19	12	28	25	36	39	75
1	26851142	26852421	HS_H3K4me1_3629	HS_H3K4me1_3629	1279	ENSG00000175793	+	protein_coding	10717	16	0	NA	NA	other_recently_evolved	54	13	80	64	61	18	113	8	9	13	13	13	13	10	24	38	17	26	15	18	10	9	37	10	21	66	28	6	15	2	24	11	27	24	65
1	26853043	26857625	HS_H3K27ac_4883	HS_H3K27ac_4883;HS_H3K27ac_4884;HS_H3K27ac_4885	4582	ENSG00000175793	+	protein_coding	5513	95	5	NA	NA	conserved	121	15	131	137	83	37	150	8	17	22	18	24	24	26	20	81	15	45	17	31	11	23	119	31	53	199	36	11	12	10	28	16	42	40	101
1	26858459	26859952	HS_H3K27ac_4886	HS_H3K27ac_4886	1493	ENSG00000175793	+	protein_coding	3186	26	0	NA	NA	conserved	35	6	115	58	40	28	139	8	23	13	15	29	30	16	29	22	18	24	33	28	22	15	38	14	33	71	13	22	19	11	18	25	29	29	40
1	26862587	26867020	HS_H3K27ac_4887	HS_H3K27ac_4887	4433	ENSG00000175793	+	protein_coding	0	2	22	NA	NA	other_recently_evolved	1685	48	502	627	269	150	218	21	92	60	85	208	97	89	139	295	65	95	90	69	73	40	215	49	140	371	79	28	34	36	37	63	111	96	90
1	26888903	26891692	HS_H3K27ac_4888	HS_H3K27ac_4888	2789	ENSG00000142751	-	protein_coding	0	3	12	NA	NA	conserved	1623	49	302	479	128	96	204	46	49	74	96	88	401	123	108	430	89	179	143	82	116	103	164	39	140	222	67	112	76	64	105	95	258	153	86
1	26891881	26893174	HS_H3K27ac_4889	HS_H3K27ac_4889	1293	ENSG00000142751	-	protein_coding	1585	1	0	NA	NA	other_recently_evolved	35	24	171	60	63	65	111	12	49	25	26	70	24	32	94	261	67	188	162	99	171	30	33	45	42	60	44	122	87	86	83	86	133	111	37
1	26899284	26901172	HS_H3K27ac_4890	HS_H3K27ac_4890	1888	ENSG00000090273	+	protein_coding	0	3	23	NA	NA	ape_specific	434	22	160	176	55	60	196	10	32	55	42	68	47	44	58	10	15	18	18	17	13	33	90	13	24	100	25	4	0	5	11	4	9	6	43
1	26907297	26908770	HS_H3K27ac_4891	HS_H3K27ac_4891	1473	ENSG00000131910	-	protein_coding	5196	18	5	NA	NA	conserved	102	52	230	82	52	64	115	8	52	19	31	108	48	26	90	12	12	32	45	22	44	25	13	21	32	21	23	85	38	66	52	35	48	80	39
1	26909423	26910809	HS_H3K27ac_4892	HS_H3K27ac_4892	1386	ENSG00000131910	-	protein_coding	3157	2	25	NA	NA	conserved	87	20	176	38	30	40	117	5	31	22	13	60	24	17	37	17	10	14	39	22	54	20	20	11	26	13	17	83	35	56	39	36	45	76	48
1	26910952	26916127	HS_H3K27ac_4893	HS_H3K27ac_4893;HS_H3K27ac_4894;HS_H3K27ac_4895	5175	ENSG00000131910	-	protein_coding	0	1	63	NA	NA	conserved	7	15	75	43	33	21	56	2	20	11	13	29	13	16	28	39	10	35	26	11	25	0	17	1	5	28	1	12	5	15	17	17	13	17	13
1	26920909	26922973	HS_H3K27ac_4896	HS_H3K27ac_4896	2064	ENSG00000131910	-	protein_coding	6944	1	12	NA	NA	other_recently_evolved	1054	24	313	310	44	90	172	14	65	40	59	55	225	50	52	303	31	84	86	57	43	70	46	25	100	51	45	66	42	27	64	76	225	109	67
1	26936640	26939828	HS_H3K27ac_4898	HS_H3K27ac_4898;HS_H3K27ac_4899	3188	ENSG00000175707	-	protein_coding	20578	2	26	NA	NA	conserved	171	24	232	73	29	70	121	15	29	31	53	85	50	28	79	26	21	23	27	28	31	7	17	2	11	27	4	57	26	47	34	28	54	46	11
1	26940862	26944818	HS_H3K27ac_4900	HS_H3K27ac_4900;HS_H3K27ac_4901;HS_H3K27ac_4902;HS_H3K27ac_4903	3956	ENSG00000175707	-	protein_coding	15588	2	13	NA	NA	conserved	307	58	327	118	100	92	153	26	66	31	70	128	83	50	128	68	25	54	81	44	64	14	56	17	15	82	17	42	19	29	22	22	26	41	25
1	26944962	26952978	HS_H3K27ac_4904	HS_H3K27ac_4904;HS_H3K27ac_4905;HS_H3K27ac_4906;HS_H3K27ac_4907;HS_H3K27ac_4908	8016	ENSG00000175707	-	protein_coding	7428	5	26	NA	NA	conserved	560	68	362	216	146	108	242	31	73	57	75	147	107	64	142	85	43	94	68	44	37	30	116	44	64	182	36	41	24	22	38	40	68	65	107
1	26959113	26961250	HS_H3K27ac_4909	HS_H3K27ac_4909	2137	ENSG00000175707	-	protein_coding	0	1	10	NA	NA	conserved	573	46	376	224	153	120	139	150	86	146	224	73	530	268	105	315	166	118	189	148	47	160	86	28	223	106	59	245	159	34	138	109	368	156	324
1	26992400	26995620	HS_H3K27ac_4910	HS_H3K27ac_4910;HS_H3K27ac_4911	3220	ENSG00000253368	+	protein_coding	0	1	28	NA	NA	conserved	307	38	281	185	85	94	92	56	67	54	65	69	109	60	60	120	144	78	94	98	40	128	116	65	273	165	74	257	86	30	67	51	331	86	495
1	26997302	26999970	HS_H3K27ac_4912	HS_H3K27ac_4912;HS_H3K27ac_4913	2668	ENSG00000253368	+	protein_coding	3596	1	14	NA	NA	conserved	26	13	98	54	53	16	52	2	15	7	13	19	9	12	16	49	7	24	16	13	11	6	95	9	16	108	13	8	4	8	6	10	11	13	22
1	27001042	27002292	HS_H3K27ac_4914	HS_H3K27ac_4914	1250	ENSG00000253368	+	protein_coding	7336	2	4	LTR	LTR33	conserved	61	25	208	51	27	38	93	3	34	28	28	90	73	38	72	10	12	33	23	27	20	15	34	14	44	31	24	31	29	30	40	27	35	52	34
1	27003722	27007471	HS_H3K27ac_4915	HS_H3K27ac_4915;HS_H3K27ac_4916;HS_H3K27ac_4917	3749	ENSG00000158246	-	protein_coding	5365	14	10	NA	NA	conserved	68	50	205	92	77	43	166	38	52	32	54	77	50	56	63	72	33	61	32	40	25	72	86	47	160	166	64	22	15	13	32	35	87	74	60
1	27009044	27014210	HS_H3K27ac_4918	HS_H3K27ac_4918;HS_H3K27ac_4919;HS_H3K27ac_4920	5166	ENSG00000158246	-	protein_coding	0	3	16	NA	NA	conserved	218	37	291	141	104	80	167	64	64	65	105	110	178	132	82	104	63	78	65	46	60	117	114	50	241	155	68	59	59	63	92	64	109	93	193
1	27030516	27032751	HS_H3K27ac_4921	HS_H3K27ac_4921	2235	ENSG00000158246	-	protein_coding	17681	24	0	NA	NA	other_recently_evolved	323	47	447	175	123	95	114	14	81	41	68	171	85	70	118	102	22	48	57	43	59	3	5	5	4	19	3	44	29	49	39	39	85	84	84
1	27032898	27034350	HS_H3K27ac_4922	HS_H3K27ac_4922	1452	ENSG00000158246	-	protein_coding	20063	9	0	NA	NA	conserved	81	16	162	80	32	56	112	0	27	15	16	57	22	21	34	8	11	23	32	24	25	7	79	26	31	144	16	11	18	2	19	12	35	25	41
1	27035155	27036410	HS_H3K27ac_4923	HS_H3K27ac_4923	1255	ENSG00000158246	-	protein_coding	22320	4	0	LINE	L2a	other_recently_evolved	41	24	152	49	31	49	99	3	26	22	39	60	30	24	56	19	14	24	27	15	22	3	40	8	14	72	13	41	27	44	44	29	28	63	19
1	27058468	27059782	HS_H3K27ac_4925	HS_H3K27ac_4925	1314	ENSG00000158246	-	protein_coding	45633	3	0	NA	NA	other_recently_evolved	74	27	150	59	69	44	92	4	41	18	20	62	20	25	51	29	9	39	41	29	30	7	38	2	3	45	6	45	35	57	46	34	39	52	50
1	27063089	27064346	HS_H3K4me1_3643	HS_H3K4me1_3643	1257	ENSG00000158246	-	protein_coding	50254	0	0	SINE	AluSx1	ape_specific	44	27	176	51	60	63	53	22	43	5	11	37	9	7	32	3	9	14	21	5	20	0	13	2	2	29	4	10	3	18	8	9	5	17	8
1	27098387	27104173	HS_H3K27ac_4927	HS_H3K27ac_4927;HS_H3K27ac_4928;HS_H3K27ac_4929;HS_H3K27ac_4930;HS_H3K27ac_4931	5786	ENSG00000090020	-	protein_coding	62808	2	14	NA	NA	conserved	178	35	250	182	162	68	166	8	35	22	39	60	33	40	57	154	27	56	25	30	25	60	243	37	219	330	57	15	31	18	32	34	58	52	115
1	27105276	27107426	HS_H3K27ac_4932	HS_H3K27ac_4932;HS_H3K27ac_4933	2150	ENSG00000090020	-	protein_coding	59555	1	0	NA	NA	conserved	42	19	153	52	47	46	99	6	35	24	32	73	38	31	59	33	12	34	44	24	23	8	41	3	18	61	8	27	17	23	29	25	19	46	32
1	27108221	27113101	HS_H3K27ac_4934	HS_H3K27ac_4934;HS_H3K27ac_4935;HS_H3K27ac_4936	4880	ENSG00000090020	-	protein_coding	53880	1	7	NA	NA	conserved	232	33	217	143	131	79	141	21	40	27	41	57	57	34	66	92	25	47	28	29	37	13	100	10	25	163	17	43	19	38	38	35	49	62	84
1	27113296	27115870	HS_H3K27ac_4937	HS_H3K27ac_4937;HS_H3K27ac_4938	2574	ENSG00000090020	-	protein_coding	51111	1	0	NA	NA	conserved	55	20	143	60	63	39	116	5	38	25	16	41	38	15	52	36	14	32	29	20	31	5	56	11	13	85	11	31	14	24	21	18	29	40	35
1	27116573	27120142	HS_H3K27ac_4939	HS_H3K27ac_4939;HS_H3K27ac_4940	3569	ENSG00000090020	-	protein_coding	46839	41	0	NA	NA	conserved	146	27	179	96	69	50	123	12	28	34	37	80	41	29	76	52	27	42	50	42	36	9	73	12	30	167	17	43	25	35	35	33	41	67	68
1	27122319	27123603	HS_H3K27ac_4941	HS_H3K27ac_4941	1284	ENSG00000090020	-	protein_coding	43378	84	5	NA	NA	conserved	74	22	161	57	47	49	91	9	41	21	34	73	24	32	39	30	15	28	25	23	42	34	40	31	21	64	22	62	28	35	31	46	28	64	56
1	27130228	27131701	HS_H3K27ac_4942	HS_H3K27ac_4942	1473	ENSG00000090020	-	protein_coding	35280	1	0	NA	NA	ape_specific	57	20	165	77	67	44	80	2	38	29	37	76	44	23	86	42	10	21	12	10	11	14	55	4	18	109	13	19	11	16	20	14	40	20	14
1	27133238	27134523	HS_H3K27ac_4943	HS_H3K27ac_4943	1285	ENSG00000090020	-	protein_coding	32458	3	0	SINE	AluSz	conserved	48	24	205	62	41	53	116	13	44	30	54	92	82	28	61	7	11	20	34	34	32	24	41	30	29	84	25	32	26	16	16	14	11	17	27
1	27135563	27139624	HS_H3K27ac_4944	HS_H3K27ac_4944	4061	ENSG00000090020	-	protein_coding	27357	5	2	NA	NA	conserved	499	26	270	271	165	67	223	15	45	69	44	62	106	55	70	83	30	44	51	65	38	40	167	34	67	287	47	37	33	22	45	58	88	105	119
1	27145565	27146804	HS_H3K27ac_4945	HS_H3K27ac_4945	1239	ENSG00000090020	-	protein_coding	20177	69	0	NA	NA	conserved	37	25	157	38	28	38	105	3	27	21	28	57	25	28	50	33	11	35	27	25	33	10	22	12	13	12	12	30	14	11	25	36	42	33	29
1	27152094	27155998	HS_H3K27ac_4946	HS_H3K27ac_4946;HS_H3K27ac_4947	3904	ENSG00000090020	-	protein_coding	10983	6	27	NA	NA	conserved	1034	27	223	255	56	85	127	18	44	115	52	79	526	84	77	233	49	41	72	59	32	217	30	47	187	57	66	140	39	31	55	45	242	80	525
1	27233327	27235887	HS_H3K27ac_4948	HS_H3K27ac_4948	2560	ENSG00000142784	+	protein_coding	0	4	18	NA	NA	conserved	478	28	307	164	76	70	124	23	78	51	51	57	202	65	75	129	48	56	60	66	33	224	76	69	248	103	109	205	97	49	92	72	380	165	978
1	27297478	27301952	HS_H3K27ac_4949	HS_H3K27ac_4949;HS_H3K27ac_4950;HS_H3K27ac_4951	4474	ENSG00000186501	+	protein_coding	20193	1	3	NA	NA	conserved	69	21	267	133	120	55	164	9	36	16	25	58	25	19	58	90	11	64	23	29	35	30	89	16	109	142	31	36	17	28	26	53	50	60	67
1	27304387	27308069	HS_H3K27ac_4952	HS_H3K27ac_4952;HS_H3K27ac_4953;HS_H3K27ac_4954	3682	ENSG00000186501	+	protein_coding	14076	14	2	NA	NA	conserved	148	22	202	104	65	51	101	8	49	28	40	101	31	28	63	55	6	25	26	22	52	1	29	6	5	39	1	38	24	38	27	21	32	51	30
1	27321022	27323407	HS_H3K27ac_4955	HS_H3K27ac_4955	2385	ENSG00000186501	+	protein_coding	0	2	29	NA	NA	conserved	610	48	309	187	79	86	153	14	66	65	77	133	275	117	110	486	60	129	122	85	84	66	94	56	142	131	74	76	45	35	56	69	144	121	133
1	27331597	27332871	HS_H3K4me1_3659	HS_H3K4me1_3659	1274	ENSG00000142765	+	protein_coding	9149	2	3	NA	NA	other_recently_evolved	45	9	74	72	70	21	105	2	8	3	15	5	4	8	6	77	7	23	14	17	13	7	94	29	39	148	19	6	9	7	15	17	29	16	50
1	27332117	27336046	HS_H3K27ac_4956	HS_H3K27ac_4956;HS_H3K27ac_4957;HS_H3K27ac_4958	3929	ENSG00000142765	+	protein_coding	5974	2	3	NA	NA	conserved	41	5	61	81	51	17	62	1	4	5	3	10	9	6	7	57	13	17	15	13	6	15	100	12	24	160	18	12	7	3	10	13	19	16	39
1	27335093	27336395	HS_H3K4me1_3661	HS_H3K4me1_3661	1302	ENSG00000142765	+	protein_coding	5625	2	0	NA	NA	other_recently_evolved	54	6	78	108	66	19	84	2	5	8	3	13	15	11	12	78	19	26	20	17	6	22	147	22	32	231	22	18	7	5	18	25	25	29	63
1	27336150	27337582	HS_H3K27ac_4959	HS_H3K27ac_4959	1432	ENSG00000142765	+	protein_coding	4438	2	0	SINE	AluSx1	other_recently_evolved	47	19	191	91	54	33	74	2	33	16	18	55	23	19	57	42	20	29	21	26	13	7	91	6	12	138	12	28	10	27	19	36	27	41	37
1	27340864	27344131	HS_H3K27ac_4960	HS_H3K27ac_4960	3267	ENSG00000142765	+	protein_coding	0	35	11	NA	NA	ape_specific	475	45	466	319	195	83	194	11	63	44	60	152	77	49	140	160	16	59	35	28	27	19	94	21	46	162	34	38	42	38	28	28	52	73	52
1	27344652	27346266	HS_H3K27ac_4961	HS_H3K27ac_4961	1614	ENSG00000142765	+	protein_coding	2633	0	0	NA	NA	conserved	64	38	269	126	105	52	112	11	50	31	50	122	39	24	88	39	4	47	28	17	23	28	70	30	44	116	25	19	11	28	20	22	15	34	29
1	27346820	27348084	HS_H3K27ac_4962	HS_H3K27ac_4962	1264	ENSG00000142765	+	protein_coding	4801	34	0	LINE	L2b	other_recently_evolved	35	24	177	54	55	51	72	3	31	29	45	78	33	29	80	61	18	34	35	27	30	14	30	8	19	77	11	38	24	33	25	23	26	35	58
1	27348331	27352113	HS_H3K27ac_4963	HS_H3K27ac_4963	3782	ENSG00000142765	+	protein_coding	6312	5	9	NA	NA	conserved	224	44	349	155	233	95	113	244	120	93	253	128	342	292	143	217	182	109	171	118	67	89	107	34	208	168	62	96	128	46	106	83	171	142	136
1	27428187	27429439	HS_H3K27ac_4987	HS_H3K27ac_4987	1252	ENSG00000241169	+	lincRNA	27759	18	3	NA	NA	conserved	46	17	107	37	28	41	107	4	19	29	26	43	49	21	31	17	5	33	19	14	24	41	29	20	19	34	13	10	6	3	13	34	41	26	46
1	27431719	27433060	HS_H3K27ac_4988	HS_H3K27ac_4988	1341	ENSG00000241169	+	lincRNA	24138	6	0	SINE	MIRb	conserved	46	17	125	28	40	30	98	10	26	24	26	55	45	28	63	3	8	30	19	17	13	9	5	7	10	8	10	32	17	13	18	22	28	35	27
1	27467099	27469286	HS_H3K27ac_4989	HS_H3K27ac_4989;HS_H3K27ac_4990	2187	ENSG00000241169	+	lincRNA	9902	2	0	NA	NA	conserved	74	37	232	34	49	52	85	16	39	19	40	108	27	31	79	18	10	25	27	28	44	1	4	3	4	5	4	9	6	11	7	8	5	17	6
1	27488691	27491996	HS_H3K27ac_4991	HS_H3K27ac_4991	3305	ENSG00000158195	-	protein_coding	0	272	24	NA	NA	conserved	1825	29	460	518	89	133	252	18	123	157	72	149	877	119	94	314	60	94	182	98	63	201	52	38	241	56	74	229	69	32	109	46	479	130	420
1	27503506	27506292	HS_H3K27ac_4992	HS_H3K27ac_4992	2786	ENSG00000158195	-	protein_coding	13349	6	18	NA	NA	other_recently_evolved	459	45	275	188	119	88	164	12	58	66	52	109	48	44	101	111	21	58	59	33	76	3	4	5	1	7	3	32	27	36	44	25	81	44	15
1	27513421	27514982	HS_H3K27ac_4993	HS_H3K27ac_4993	1561	ENSG00000158195	-	protein_coding	23264	12	0	NA	NA	ape_specific	67	42	217	78	79	55	114	12	58	34	29	81	33	21	80	64	27	28	28	20	27	6	36	12	15	69	12	20	19	29	22	22	34	35	28
1	27518589	27524733	HS_H3K27ac_4994	HS_H3K27ac_4994;HS_H3K27ac_4995;HS_H3K27ac_4996	6144	ENSG00000158195	-	protein_coding	28432	33	18	NA	NA	conserved	94	9	46	30	11	12	41	1	6	10	9	2	31	5	5	9	5	10	4	9	5	20	10	10	10	7	7	8	5	5	5	12	21	18	66
1	27524876	27530071	HS_H3K27ac_4997	HS_H3K27ac_4997;HS_H3K27ac_4998	5195	ENSG00000158195	-	protein_coding	34719	4	10	NA	NA	conserved	419	66	327	223	180	93	146	132	90	114	151	120	365	205	117	102	125	73	117	92	54	109	155	90	284	236	132	128	107	57	100	57	153	120	288
1	27531730	27533155	HS_H3K27ac_4999	HS_H3K27ac_4999	1425	ENSG00000158195	-	protein_coding	41573	2	0	NA	NA	conserved	72	24	114	81	63	47	134	1	25	26	10	34	28	22	45	21	10	31	17	11	25	16	55	9	49	84	27	21	5	6	21	13	31	24	58
1	27535489	27538093	HS_H3K27ac_5000	HS_H3K27ac_5000;HS_H3K27ac_5001	2604	ENSG00000158195	-	protein_coding	45332	10	0	NA	NA	conserved	41	30	204	78	63	59	75	7	65	16	28	119	22	20	83	34	13	18	31	18	17	0	16	2	2	29	1	0	0	0	0	0	0	0	12
1	27542193	27544617	HS_H3K27ac_5002	HS_H3K27ac_5002;HS_H3K27ac_5003	2424	ENSG00000158195	-	protein_coding	52036	10	22	NA	NA	conserved	52	25	195	68	67	57	129	6	15	26	36	66	32	38	68	33	20	37	26	18	22	39	69	20	85	107	34	35	26	36	33	18	39	41	26
1	27545315	27553837	HS_H3K27ac_5004	HS_H3K27ac_5004;HS_H3K27ac_5005;HS_H3K27ac_5006;HS_H3K27ac_5007;HS_H3K27ac_5008	8522	ENSG00000126705	-	protein_coding	50594	42	2	NA	NA	conserved	18	12	139	54	47	56	128	4	32	14	20	39	15	9	33	10	19	20	23	22	25	14	67	11	87	102	11	22	16	15	17	16	22	28	42
1	27614123	27617745	HS_H3K27ac_5031	HS_H3K27ac_5031;HS_H3K27ac_5032;HS_H3K27ac_5033	3622	ENSG00000126705	-	protein_coding	9693	9	1	NA	NA	conserved	64	41	154	28	49	55	104	7	29	12	27	32	25	30	40	5	15	17	23	8	15	2	8	8	11	24	6	23	18	10	19	32	36	23	17
1	27621060	27622379	HS_H3K27ac_5034	HS_H3K27ac_5034	1319	ENSG00000000938	-	protein_coding	12898	3	7	Low_complexity	A-rich	ape_specific	120	32	255	85	54	63	173	15	48	45	51	110	104	46	99	25	17	38	49	35	33	42	104	41	45	138	18	50	27	29	24	36	44	55	93
1	27623035	27627452	HS_H3K27ac_5035	HS_H3K27ac_5035;HS_H3K27ac_5036;HS_H3K27ac_5037;HS_H3K27ac_5038	4417	ENSG00000000938	-	protein_coding	7825	6	1	NA	NA	conserved	205	13	140	61	39	43	55	5	17	19	17	56	31	23	54	5	5	20	18	11	25	3	8	1	1	11	1	6	6	17	5	6	11	18	19
1	27628255	27629568	HS_H3K27ac_5039	HS_H3K27ac_5039	1313	ENSG00000000938	-	protein_coding	5709	7	0	NA	NA	conserved	55	23	152	37	47	45	122	5	21	40	28	70	77	19	53	7	6	25	24	29	23	21	28	14	13	58	14	38	18	23	21	20	22	29	58
1	27629636	27630918	HS_H3K27ac_5040	HS_H3K27ac_5040	1282	ENSG00000000938	-	protein_coding	4359	2	0	SINE	MIRb	conserved	54	23	196	46	60	43	110	10	43	18	29	68	27	34	66	9	9	28	19	23	20	30	19	11	51	31	23	18	10	12	6	9	9	16	25
1	27631125	27636262	HS_H3K27ac_5041	HS_H3K27ac_5041	5137	ENSG00000000938	-	protein_coding	0	55	0	NA	NA	conserved	51	30	185	46	45	53	96	0	41	28	35	79	45	35	72	28	6	31	13	18	32	10	10	11	15	23	15	22	12	17	18	15	38	37	84
1	27654673	27655978	HS_H3K27ac_5043	HS_H3K27ac_5043	1305	ENSG00000233975	-	lincRNA	6744	1	1	SINE	AluSx	ape_specific	12	25	131	39	32	24	121	3	30	9	21	41	25	24	34	23	7	29	13	22	22	1	4	2	6	1	3	24	16	22	15	17	28	33	15
1	27658435	27660907	HS_H3K27ac_5044	HS_H3K27ac_5044	2472	ENSG00000233975	-	lincRNA	1815	15	4	SINE	AluSx	conserved	46	26	147	58	41	35	117	1	22	24	25	40	16	18	34	18	9	40	24	13	19	31	96	22	105	130	44	21	26	13	38	29	41	58	42
1	27662163	27663700	HS_H3K27ac_5045	HS_H3K27ac_5045	1537	ENSG00000233975	-	lincRNA	0	1	4	NA	NA	other_recently_evolved	392	52	249	180	144	75	159	98	74	158	147	64	382	170	90	245	77	66	121	87	50	58	162	45	119	222	60	104	61	14	66	55	118	85	892
1	27667645	27669019	HS_H3K4me1_3727	HS_H3K4me1_3727	1374	ENSG00000126709	-	protein_coding	3199	28	0	SINE	MIR	other_recently_evolved	66	49	266	54	69	66	108	53	82	58	107	89	254	156	106	25	79	47	56	47	47	107	67	38	206	97	82	50	44	29	76	53	87	77	79
1	27668735	27670020	HS_H3K27ac_5046	HS_H3K27ac_5046	1285	ENSG00000126709	-	protein_coding	2198	2	4	Low_complexity	C-rich	other_recently_evolved	35	18	151	44	24	46	107	1	17	15	15	53	16	19	58	8	7	29	29	18	15	26	24	26	36	54	40	7	12	12	14	11	17	23	47
1	27685043	27687458	HS_H3K27ac_5047	HS_H3K27ac_5047;HS_H3K27ac_5048;HS_H3K27ac_5049	2415	ENSG00000126709	-	protein_coding	12826	1	2	NA	NA	conserved	2391	116	677	643	357	185	208	272	190	347	253	152	945	391	167	568	283	196	309	175	111	541	357	200	1133	452	427	301	164	62	209	176	464	269	1127
1	27724439	27727286	HS_H3K27ac_5050	HS_H3K27ac_5050;HS_H3K27ac_5051	2847	ENSG00000009780	+	protein_coding	0	10	29	NA	NA	conserved	54	31	147	67	44	54	130	1	28	21	28	78	17	16	48	6	14	23	26	23	42	19	7	20	10	5	12	15	9	20	12	13	38	22	27
1	27772431	27774576	HS_H3K27ac_5052	HS_H3K27ac_5052	2145	ENSG00000117758	+	protein_coding	0	44	18	NA	NA	conserved	18	5	34	20	9	13	50	1	9	7	4	5	4	9	7	15	7	18	13	5	7	5	53	5	20	65	4	12	5	14	15	10	23	22	23
1	27829602	27832053	HS_H3K27ac_5053	HS_H3K27ac_5053	2451	ENSG00000117751	+	protein_coding	0	2	13	NA	NA	conserved	1103	47	321	458	136	92	188	8	40	87	40	97	159	40	82	252	35	51	38	23	28	11	60	5	16	85	4	29	37	25	27	25	59	40	41
1	27964915	27967546	HS_H3K27ac_5072	HS_H3K27ac_5072;HS_H3K27ac_5073	2631	ENSG00000158156	+	protein_coding	5454	1	0	NA	NA	conserved	1	0	6	3	0	1	7	2	1	2	0	0	2	0	0	0	2	3	1	2	0	0	3	0	0	16	0	0	1	0	0	2	2	0	1
1	28061058	28062317	HS_H3K4me1_3742	HS_H3K4me1_3742	1259	ENSG00000158161	-	protein_coding	26379	2	0	SINE	AluY	other_recently_evolved	29	40	189	27	67	44	79	13	56	37	38	68	21	26	71	11	15	35	53	15	40	11	9	9	19	13	17	35	33	22	30	39	22	45	23
1	28087526	28089989	HS_H3K27ac_5074	HS_H3K27ac_5074	2463	ENSG00000158161	-	protein_coding	0	105	13	NA	NA	other_recently_evolved	438	41	173	187	108	60	160	11	32	68	27	54	89	41	50	154	24	42	35	33	32	19	61	15	20	81	16	31	33	20	25	29	60	55	88
1	28120749	28122016	HS_H3K4me1_3743	HS_H3K4me1_3743	1267	ENSG00000158161	-	protein_coding	32054	1	0	SINE	AluSc	ape_specific	12	24	276	75	84	79	95	21	54	37	40	73	61	31	89	55	61	49	70	40	42	18	16	6	33	19	9	14	17	8	16	10	19	26	160
1	28149609	28150974	HS_H3K4me1_3744	HS_H3K4me1_3744	1365	ENSG00000169403	-	protein_coding	42962	2	0	NA	NA	other_recently_evolved	11	10	67	33	49	16	55	1	8	6	11	20	5	9	30	19	4	19	12	7	6	45	54	27	113	97	45	3	12	10	9	15	6	24	34
1	28234795	28237643	HS_H3K27ac_5083	HS_H3K27ac_5083	2848	ENSG00000130770	+	protein_coding	0	19	16	NA	NA	other_recently_evolved	13	17	121	58	55	29	107	2	22	18	22	43	11	14	36	27	8	35	27	24	18	1	57	6	14	76	10	11	8	8	19	15	22	20	38
1	28246276	28248760	HS_H3K27ac_5085	HS_H3K27ac_5085;HS_H3K27ac_5086	2484	ENSG00000271398	+	lincRNA	0	79	26	NA	NA	conserved	142	11	129	52	45	33	101	9	25	39	21	37	69	22	38	34	15	25	43	17	21	31	16	28	27	26	17	13	7	8	7	7	35	20	53
1	28280044	28283161	HS_H3K27ac_5096	HS_H3K27ac_5096	3117	ENSG00000130766	+	protein_coding	20518	8	1	NA	NA	conserved	88	34	185	31	39	67	82	11	54	26	47	82	38	30	79	15	15	21	34	25	32	4	2	3	2	0	2	25	14	22	18	12	26	26	13
1	28283759	28285890	HS_H3K27ac_5097	HS_H3K27ac_5097;HS_H3K27ac_5098	2131	ENSG00000130766	+	protein_coding	24233	1	1	NA	NA	conserved	104	28	299	112	123	38	91	10	26	3	5	4	6	3	2	424	87	118	87	64	54	43	32	10	142	58	34	34	26	22	25	40	57	68	83
1	28296144	28298251	HS_H3K27ac_5100	HS_H3K27ac_5100;HS_H3K27ac_5101	2107	ENSG00000130772	+	protein_coding	30751	3	29	NA	NA	conserved	90	34	142	29	28	43	95	1	26	27	25	47	27	30	62	15	16	35	30	21	28	7	10	6	17	14	18	67	38	54	31	24	45	66	20
1	28312934	28315859	HS_H3K27ac_5102	HS_H3K27ac_5102;HS_H3K27ac_5103	2925	ENSG00000130772	+	protein_coding	13143	70	17	NA	NA	conserved	202	38	190	84	50	70	125	10	37	46	52	141	95	34	93	3	18	18	27	20	16	14	9	9	19	27	16	37	21	40	22	30	34	37	21
1	28504452	28507529	HS_H3K27ac_5107	HS_H3K27ac_5107	3077	ENSG00000180198	+	protein_coding	0	2	16	NA	NA	other_recently_evolved	378	29	248	169	69	82	76	3	58	38	46	118	95	28	104	16	12	23	35	18	23	1	1	4	1	2	3	73	23	43	26	29	55	32	7
1	28713699	28714975	HS_H3K27ac_5120	HS_H3K27ac_5120	1276	ENSG00000198492	+	protein_coding	21646	0	0	NA	NA	conserved	17	24	132	59	40	29	98	5	27	15	13	52	14	27	37	10	6	42	14	16	20	14	29	14	26	60	14	15	15	17	16	24	27	38	36
1	28735685	28739233	HS_H3K27ac_5121	HS_H3K27ac_5121;HS_H3K27ac_5122	3548	ENSG00000198492	+	protein_coding	0	1	22	NA	NA	conserved	118	23	136	108	90	50	137	2	19	21	21	36	25	28	30	79	16	37	24	23	22	21	120	29	45	147	24	16	27	13	26	34	29	48	64
1	28854694	28856228	HS_H3K27ac_5130	HS_H3K27ac_5130	1534	ENSG00000159023	+	protein_coding	30863	2	0	SINE	AluSg	conserved	3	6	48	21	12	6	50	1	7	8	7	8	6	5	5	8	2	10	2	5	1	7	50	11	15	67	16	1	5	0	8	8	15	8	32
1	28858598	28859918	HS_H3K4me1_3763	HS_H3K4me1_3763	1320	ENSG00000159023	+	protein_coding	27173	1	0	NA	NA	other_recently_evolved	16	17	172	58	80	39	104	6	39	20	32	59	34	27	49	17	11	43	31	19	38	10	52	16	28	132	14	13	14	16	25	19	33	29	23
1	28863003	28864258	HS_H3K27ac_5131	HS_H3K27ac_5131	1255	ENSG00000159023	+	protein_coding	22833	0	0	SINE	AluJo	other_recently_evolved	34	50	295	113	76	59	98	41	83	35	93	115	97	136	104	85	66	64	71	58	35	138	113	92	449	153	152	109	91	41	103	62	159	117	214
1	28868467	28869706	HS_H3K27ac_5132	HS_H3K27ac_5132	1239	ENSG00000159023	+	protein_coding	17385	1	1	SINE	MIRb	conserved	18	9	121	58	55	36	108	5	20	18	14	47	23	34	66	45	10	32	20	13	27	25	33	11	91	83	24	7	7	2	12	12	29	21	32
1	28871672	28873029	HS_H3K27ac_5133	HS_H3K27ac_5133	1357	ENSG00000159023	+	protein_coding	14062	3	2	SINE	AluSg7	other_recently_evolved	84	26	183	75	46	50	85	8	46	27	46	86	37	27	68	33	13	31	55	28	38	5	35	7	9	38	7	24	19	23	30	31	42	63	25
1	28883461	28885744	HS_H3K27ac_5134	HS_H3K27ac_5134	2283	ENSG00000159023	+	protein_coding	1347	11	17	NA	NA	conserved	271	11	192	79	51	57	144	8	45	67	45	100	65	61	78	65	33	45	53	24	30	31	47	24	29	97	36	71	46	62	55	39	81	77	69
1	29120318	29126291	HS_H3K27ac_5146	HS_H3K27ac_5146	5973	ENSG00000253304	-	protein_coding	0	13	9	NA	NA	conserved	2306	209	1070	693	591	264	334	581	338	348	561	242	1023	827	256	786	552	296	345	323	148	776	457	245	1314	541	414	390	420	124	394	242	788	487	1360
1	29133412	29135492	HS_H3K27ac_5147	HS_H3K27ac_5147	2080	ENSG00000253304	-	protein_coding	9478	62	0	NA	NA	other_recently_evolved	106	73	283	160	124	86	153	48	72	52	91	81	122	131	71	100	66	87	107	71	39	13	22	4	12	42	6	7	5	9	4	4	2	12	53
1	29136451	29137815	HS_H3K27ac_5148	HS_H3K27ac_5148	1364	ENSG00000225750	-	lincRNA	9179	14	0	LINE	L1M5	other_recently_evolved	107	38	231	34	43	67	89	4	53	14	22	44	19	27	50	8	10	28	38	27	41	2	3	4	5	2	3	6	8	6	1	1	0	6	29
1	29144264	29146215	HS_H3K27ac_5150	HS_H3K27ac_5150	1951	ENSG00000225750	-	lincRNA	779	5	19	NA	NA	other_recently_evolved	298	39	236	114	65	70	154	24	57	24	55	97	53	48	116	30	29	57	51	44	53	6	5	9	9	2	6	44	36	33	18	31	28	41	15
1	29148026	29150246	HS_H3K27ac_5151	HS_H3K27ac_5151	2220	ENSG00000225750	-	lincRNA	1033	1	0	NA	NA	conserved	440	57	279	156	116	70	181	26	49	27	52	121	49	56	83	88	31	39	31	30	59	21	92	17	40	157	36	46	46	63	43	28	38	84	63
1	29161048	29162412	HS_H3K27ac_5152	HS_H3K27ac_5152	1364	ENSG00000225750	-	lincRNA	14055	7	0	SINE	AluSx	conserved	48	18	124	34	39	36	97	7	27	14	28	44	33	29	33	17	20	48	34	8	30	15	14	19	11	5	15	19	28	16	29	20	30	42	16
1	29177724	29179321	HS_H3K27ac_5153	HS_H3K27ac_5153	1597	ENSG00000116350	-	protein_coding	2666	31	4	NA	NA	other_recently_evolved	134	59	257	52	71	54	151	27	49	38	80	96	58	70	91	1	18	44	40	23	31	8	5	7	13	5	4	33	31	32	19	30	34	41	16
1	29180404	29183494	HS_H3K27ac_5154	HS_H3K27ac_5154	3090	ENSG00000116350	-	protein_coding	0	148	28	NA	NA	conserved	2291	45	367	606	101	97	200	22	129	201	111	143	774	125	127	465	74	107	168	105	89	200	57	50	226	44	67	328	103	42	93	101	565	174	849
1	29193407	29194957	HS_H3K27ac_5155	HS_H3K27ac_5155	1550	ENSG00000116350	-	protein_coding	11421	0	0	NA	NA	other_recently_evolved	55	23	162	63	47	47	124	0	30	7	24	47	12	20	54	30	22	44	31	24	37	11	44	9	18	81	20	63	42	59	49	57	37	74	73
1	29195555	29196815	HS_H3K27ac_5156	HS_H3K27ac_5156	1260	ENSG00000116350	-	protein_coding	13569	1	0	SINE	MIR	other_recently_evolved	34	26	162	30	38	38	130	3	26	6	25	71	13	20	46	10	10	38	24	17	25	9	25	9	11	72	15	15	10	19	21	17	22	19	38
1	29205007	29206289	HS_H3K27ac_5157	HS_H3K27ac_5157	1282	ENSG00000116350	-	protein_coding	23021	1	0	SINE	MIR3	other_recently_evolved	29	26	184	59	40	54	113	4	43	14	9	18	3	14	26	14	6	22	12	11	25	6	41	6	7	58	5	19	12	10	21	20	23	38	24
1	29229883	29231793	HS_H3K27ac_5159	HS_H3K27ac_5159	1910	ENSG00000116353	-	protein_coding	0	1	20	NA	NA	conserved	491	18	186	165	49	34	117	5	31	38	37	36	25	46	34	150	40	38	15	28	22	71	50	35	106	74	45	26	20	7	16	67	131	74	93
1	29235651	29239366	HS_H3K27ac_5160	HS_H3K27ac_5160	3715	ENSG00000060656	+	protein_coding	0	1	23	NA	NA	other_recently_evolved	1190	93	577	446	252	184	204	190	194	15	63	19	79	120	23	577	299	169	423	281	107	179	156	108	250	221	122	528	239	84	150	99	552	183	578
1	29248623	29249979	HS_H3K4me1_3780	HS_H3K4me1_3780	1356	ENSG00000060656	+	protein_coding	12108	54	2	NA	NA	other_recently_evolved	24	8	93	34	53	20	135	9	18	10	6	19	14	3	13	25	19	42	28	20	6	22	114	24	57	145	36	16	15	9	20	17	21	35	69
1	29250773	29252173	HS_H3K27ac_5161	HS_H3K27ac_5161	1400	ENSG00000060656	+	protein_coding	14258	1	0	SINE	AluSz6	other_recently_evolved	32	24	157	48	24	43	133	3	26	15	31	61	23	14	66	20	13	26	21	27	39	14	45	8	14	75	15	26	12	20	15	21	16	25	42
1	29254587	29255857	HS_H3K27ac_5162	HS_H3K27ac_5162	1270	ENSG00000060656	+	protein_coding	18072	28	0	NA	NA	other_recently_evolved	14	9	55	32	19	14	61	0	5	6	8	19	7	6	11	7	9	15	4	8	8	7	26	6	26	25	8	4	14	10	7	7	15	13	40
1	29256889	29261526	HS_H3K27ac_5163	HS_H3K27ac_5163;HS_H3K27ac_5164;HS_H3K27ac_5165	4637	ENSG00000060656	+	protein_coding	20374	4	1	NA	NA	conserved	245	33	257	136	157	66	145	44	61	46	72	87	100	90	77	124	55	59	37	46	29	102	194	82	374	252	124	49	47	34	52	55	130	99	94
1	29649363	29650607	HS_H3K27ac_5223	HS_H3K27ac_5223	1244	ENSG00000228176	-	lincRNA	58940	29	1	LINE	L2a	conserved	18	11	66	42	21	24	81	6	11	4	12	8	8	12	6	4	11	22	10	6	7	11	32	7	32	79	21	8	5	2	9	16	11	25	12
1	29983980	29985721	HS_H3K27ac_5267	HS_H3K27ac_5267	1741	ENSG00000233399	-	lincRNA	51891	19	0	NA	NA	conserved	15	8	32	7	10	13	37	0	7	6	9	3	7	9	7	2	5	7	9	6	6	1	5	1	0	18	3	3	2	1	4	6	13	13	7
1	30033873	30035650	HS_H3K27ac_5269	HS_H3K27ac_5269	1777	ENSG00000233399	-	lincRNA	1962	1	0	NA	NA	other_recently_evolved	55	12	131	98	95	29	130	2	11	16	20	16	15	14	11	78	23	23	28	9	18	44	213	18	166	321	46	19	18	7	21	20	50	33	64
1	30041655	30043372	HS_H3K27ac_5270	HS_H3K27ac_5270	1717	ENSG00000233399	-	lincRNA	4044	1	0	DNA	MER63B	conserved	24	7	81	132	115	23	121	2	10	30	54	43	78	105	59	72	15	42	14	27	6	6	33	6	14	79	7	1	6	5	7	6	8	15	20
1	30043527	30044815	HS_H3K27ac_5271	HS_H3K27ac_5271	1288	ENSG00000233399	-	lincRNA	5916	1	0	NA	NA	other_recently_evolved	18	9	74	83	38	30	96	2	8	21	12	15	14	25	15	24	13	23	12	5	12	9	63	9	13	119	13	0	0	2	1	0	0	1	83
1	30056757	30058063	HS_H3K4me1_3847	HS_H3K4me1_3847	1306	ENSG00000233399	-	lincRNA	19146	0	0	LINE	L1M4	conserved	10	16	64	30	48	21	95	2	11	15	17	21	3	15	11	6	12	32	14	10	11	11	40	19	15	91	31	13	7	3	26	14	32	31	43
1	30067992	30069264	HS_H3K27ac_5274	HS_H3K27ac_5274	1272	ENSG00000233399	-	lincRNA	30381	6	0	NA	NA	other_recently_evolved	23	8	84	65	55	23	120	2	9	13	16	13	16	20	8	17	22	83	53	58	30	7	15	9	40	93	7	5	3	2	11	9	9	20	27
1	30082987	30086975	HS_H3K27ac_5275	HS_H3K27ac_5275;HS_H3K27ac_5276;HS_H3K27ac_5277	3988	ENSG00000233399	-	lincRNA	45376	2	5	NA	NA	conserved	114	16	132	122	83	40	147	30	33	24	32	23	32	39	16	60	46	32	40	33	18	7	68	8	22	150	16	33	35	20	42	33	51	48	78
1	30342045	30343614	HS_H3K27ac_5306	HS_H3K27ac_5306	1569	ENSG00000236335	-	lincRNA	68024	3	1	LINE	L1ME4a	conserved	30	12	143	56	72	38	116	6	16	17	20	7	12	15	9	42	11	29	16	9	20	9	35	14	53	65	9	24	25	17	40	59	85	69	63
1	30361235	30362559	HS_H3K4me1_3867	HS_H3K4me1_3867	1324	ENSG00000236335	-	lincRNA	49079	0	0	NA	NA	conserved	36	2	79	71	69	25	97	0	9	12	4	11	4	12	8	36	4	28	14	9	18	18	88	12	48	70	23	19	18	6	41	16	32	22	93
1	30362195	30363471	HS_H3K27ac_5307	HS_H3K27ac_5307	1276	ENSG00000236335	-	lincRNA	48167	2	0	NA	NA	conserved	35	4	69	69	62	25	119	2	7	4	5	10	8	13	8	19	10	22	8	9	21	22	90	11	34	67	18	19	11	3	25	15	29	17	52
1	30384312	30387457	HS_H3K27ac_5312	HS_H3K27ac_5312;HS_H3K27ac_5313;HS_H3K27ac_5314	3145	ENSG00000236335	-	lincRNA	24181	10	5	NA	NA	conserved	483	20	185	165	62	36	146	22	38	96	85	51	444	116	28	158	78	66	81	68	28	217	94	85	330	118	106	118	82	23	71	44	182	99	263
1	30409921	30411289	HS_H3K27ac_5315	HS_H3K27ac_5315	1368	ENSG00000236335	-	lincRNA	349	0	0	NA	NA	conserved	19	17	95	53	45	12	114	4	3	10	11	11	12	17	11	52	16	42	17	14	5	7	14	1	8	28	7	12	10	2	27	20	34	37	47
1	30412257	30414705	HS_H3K27ac_5316	HS_H3K27ac_5316;HS_H3K27ac_5317	2448	ENSG00000236335	-	lincRNA	620	29	0	NA	NA	conserved	931	31	237	259	67	60	129	9	42	47	50	89	80	44	73	167	14	39	36	12	30	120	52	53	158	96	65	63	37	67	52	58	87	68	69
1	30417215	30418693	HS_H3K27ac_5318	HS_H3K27ac_5318	1478	ENSG00000231949	+	lincRNA	1391	6	0	LINE	L2	conserved	37	21	117	82	40	37	99	8	15	10	27	15	11	26	21	23	17	19	21	17	10	13	55	8	50	100	21	5	22	11	15	37	19	17	42
1	30739106	30743161	HS_H3K27ac_5363	HS_H3K27ac_5363;HS_H3K27ac_5364;HS_H3K27ac_5365;HS_H3K27ac_5366	4055	ENSG00000162511	-	protein_coding	14659	1	4	NA	NA	conserved	26	15	180	47	78	27	92	4	20	16	22	41	13	8	38	27	6	44	12	11	20	2	8	5	6	16	5	24	15	17	19	15	16	30	17
1	30744723	30747400	HS_H3K27ac_5367	HS_H3K27ac_5367	2677	ENSG00000162511	-	protein_coding	10420	60	4	NA	NA	other_recently_evolved	218	11	139	114	92	8	216	9	19	22	16	29	52	17	22	98	12	73	47	30	28	25	125	24	89	215	35	28	34	13	31	27	91	44	145
1	30747980	30753086	HS_H3K27ac_5368	HS_H3K27ac_5368;HS_H3K27ac_5369;HS_H3K27ac_5370;HS_H3K27ac_5371	5106	ENSG00000162511	-	protein_coding	4734	3	0	NA	NA	conserved	182	28	205	127	88	45	176	14	23	36	25	40	53	17	30	79	27	50	49	30	31	3	38	6	10	64	4	32	27	21	46	34	37	51	149
1	30755220	30758636	HS_H3K27ac_5372	HS_H3K27ac_5372	3416	ENSG00000162511	-	protein_coding	0	5	2	NA	NA	conserved	736	19	159	252	95	38	238	16	16	38	28	37	91	32	31	113	28	66	36	24	34	51	237	22	208	366	44	51	40	26	33	41	60	78	196
1	30761149	30764866	HS_H3K27ac_5373	HS_H3K27ac_5373;HS_H3K27ac_5374	3717	ENSG00000162511	-	protein_coding	3330	2	1	NA	NA	conserved	37	13	82	61	67	22	81	5	3	7	11	12	15	13	7	72	9	25	4	11	0	19	55	8	74	77	29	8	9	2	15	21	25	29	36
1	30768595	30770995	HS_H3K27ac_5376	HS_H3K27ac_5376;HS_H3K27ac_5377	2400	ENSG00000162511	-	protein_coding	10776	34	3	NA	NA	conserved	44	19	141	57	36	44	103	4	14	16	19	39	23	26	41	39	16	28	19	14	15	23	40	16	85	36	31	30	20	39	32	32	38	45	65
1	30773913	30776241	HS_H3K27ac_5378	HS_H3K27ac_5378	2328	ENSG00000162511	-	protein_coding	16094	3	0	NA	NA	ape_specific	92	16	193	133	153	64	132	5	50	34	27	72	36	23	56	128	19	42	23	20	27	4	18	1	13	43	4	8	5	6	27	24	24	33	95
1	30776776	30778542	HS_H3K27ac_5379	HS_H3K27ac_5379	1766	ENSG00000162511	-	protein_coding	18957	1	2	NA	NA	conserved	66	12	124	106	81	19	121	6	7	9	18	16	13	19	11	91	18	39	11	27	13	15	99	19	49	138	29	3	6	0	19	32	60	50	79
1	30784724	30787499	HS_H3K27ac_5382	HS_H3K27ac_5382;HS_H3K27ac_5383	2775	ENSG00000162511	-	protein_coding	26905	1	5	NA	NA	conserved	65	38	167	83	76	54	121	4	37	29	30	74	27	24	52	81	16	33	30	20	18	4	19	0	13	19	1	25	14	25	19	14	29	38	43
1	30787663	30788990	HS_H3K27ac_5384	HS_H3K27ac_5384	1327	ENSG00000229607	-	lincRNA	26563	19	0	LINE	L2a	conserved	39	12	111	67	57	32	136	5	17	21	13	24	18	27	16	80	13	28	26	16	29	14	46	6	29	62	12	17	17	15	23	16	38	35	41
1	30792586	30794114	HS_H3K27ac_5385	HS_H3K27ac_5385	1528	ENSG00000229607	-	lincRNA	21439	1	0	SINE	AluSz6	conserved	30	16	149	61	71	34	121	6	24	18	18	67	18	24	65	55	13	37	26	19	21	10	6	9	40	14	14	26	21	29	29	18	31	34	39
1	30821812	30825510	HS_H3K27ac_5395	HS_H3K27ac_5395;HS_H3K27ac_5396	3698	ENSG00000223382	+	lincRNA	0	1	9	NA	NA	conserved	737	22	275	292	72	66	149	26	61	88	59	64	314	94	57	242	43	72	56	65	41	19	31	3	29	47	12	151	85	44	85	75	207	130	859
1	30843604	30845043	HS_H3K27ac_5397	HS_H3K27ac_5397	1439	ENSG00000223382	+	lincRNA	19377	1	0	SINE	AluSg	other_recently_evolved	140	14	103	84	33	32	122	5	10	18	21	27	19	8	33	30	16	35	14	20	18	14	82	21	43	108	19	17	13	8	18	24	37	27	55
1	30845438	30848864	HS_H3K27ac_5398	HS_H3K27ac_5398;HS_H3K27ac_5399;HS_H3K27ac_5400	3426	ENSG00000223382	+	lincRNA	21211	6	8	NA	NA	conserved	128	62	579	297	262	84	238	39	68	41	91	92	53	99	90	344	39	104	54	41	28	16	9	7	60	13	20	20	18	14	43	37	47	47	61
1	30851671	30852910	HS_H3K27ac_5403	HS_H3K27ac_5403	1239	ENSG00000223382	+	lincRNA	27444	58	0	SINE	AluSp	conserved	97	20	167	44	82	48	117	3	33	14	29	74	24	22	49	11	15	37	27	21	24	57	51	38	147	98	32	22	17	20	22	27	26	29	44
1	30855727	30856984	HS_H3K4me1_3920	HS_H3K4me1_3920	1257	ENSG00000223382	+	lincRNA	31500	4	0	NA	NA	other_recently_evolved	19	17	107	45	43	18	125	5	10	12	18	26	14	12	11	35	11	26	22	12	11	19	73	29	21	131	22	22	22	14	19	31	34	40	50
1	30856869	30858110	HS_H3K27ac_5404	HS_H3K27ac_5404	1241	ENSG00000223382	+	lincRNA	32642	1	0	SINE	MIR	other_recently_evolved	27	23	139	63	42	33	118	2	29	5	18	53	16	7	28	37	13	26	22	12	20	21	82	16	55	103	21	38	40	43	39	49	39	74	54
1	30869325	30883189	HS_H3K27ac_5405	HS_H3K27ac_5405;HS_H3K27ac_5406;HS_H3K27ac_5407;HS_H3K27ac_5408;HS_H3K27ac_5409;HS_H3K27ac_5410;HS_H3K27ac_5411;HS_H3K27ac_5412;HS_H3K27ac_5413;HS_H3K27ac_5414	13864	ENSG00000162512	-	protein_coding	25572	10	2	NA	NA	conserved	265	23	198	178	145	64	187	11	25	32	28	57	41	29	45	78	19	33	15	27	26	3	3	9	6	1	8	30	15	18	27	26	65	47	94
1	30883347	30889641	HS_H3K27ac_5415	HS_H3K27ac_5415;HS_H3K27ac_5416;HS_H3K27ac_5417;HS_H3K27ac_5418	6294	ENSG00000162512	-	protein_coding	19120	9	2	NA	NA	conserved	199	34	264	159	175	67	174	16	31	40	37	89	31	44	77	94	24	37	40	24	28	9	20	13	61	33	14	20	19	25	33	32	61	53	75
1	30890237	30894285	HS_H3K27ac_5419	HS_H3K27ac_5419;HS_H3K27ac_5420;HS_H3K27ac_5421;HS_H3K27ac_5422	4048	ENSG00000162512	-	protein_coding	14476	4	7	NA	NA	conserved	127	30	233	80	72	51	148	7	39	34	27	71	31	30	50	53	18	27	52	32	35	11	67	14	42	102	17	21	14	11	21	16	31	36	72
1	30897995	30899243	HS_H3K27ac_5423	HS_H3K27ac_5423	1248	ENSG00000162512	-	protein_coding	9518	2	0	NA	NA	ape_specific	53	20	143	44	25	55	101	9	19	17	22	32	12	22	39	14	7	6	0	7	0	3	12	7	5	18	3	11	12	4	8	23	21	22	41
1	30900010	30903634	HS_H3K27ac_5424	HS_H3K27ac_5424;HS_H3K27ac_5425	3624	ENSG00000162512	-	protein_coding	5127	1	3	NA	NA	conserved	3	7	60	13	24	16	21	6	14	7	5	13	8	12	17	5	2	4	1	1	1	12	10	7	36	6	19	7	1	12	11	8	7	10	11
1	30903778	30905033	HS_H3K27ac_5426	HS_H3K27ac_5426	1255	ENSG00000162512	-	protein_coding	3728	3	0	SINE	MIR3	conserved	47	16	116	20	33	36	79	3	26	16	22	47	40	14	37	11	14	32	17	14	24	13	84	18	26	119	14	37	22	19	22	18	23	33	36
1	30905518	30910063	HS_H3K27ac_5427	HS_H3K27ac_5427;HS_H3K27ac_5428	4545	ENSG00000162512	-	protein_coding	0	20	0	NA	NA	conserved	473	31	203	156	101	48	128	39	36	40	32	53	59	56	48	135	51	43	45	38	34	118	232	67	288	281	84	88	60	22	81	33	116	90	126
1	30911029	30914431	HS_H3K27ac_5429	HS_H3K27ac_5429;HS_H3K27ac_5430	3402	ENSG00000162512	-	protein_coding	2269	98	3	NA	NA	conserved	18	14	88	32	18	26	62	5	19	7	14	23	12	11	22	11	3	13	10	7	2	4	13	2	4	26	0	6	6	4	5	11	12	11	39
1	30986587	30987948	HS_H3K27ac_5432	HS_H3K27ac_5432	1361	ENSG00000162512	-	protein_coding	77827	17	0	SINE	AluSg	conserved	64	39	146	50	70	41	101	11	24	18	36	83	23	24	69	0	20	24	37	23	23	22	7	19	13	9	23	12	13	9	16	8	17	24	40
1	31295744	31298197	HS_H3K27ac_5441	HS_H3K27ac_5441	2453	ENSG00000060688	-	protein_coding	0	13	17	NA	NA	conserved	1150	17	260	311	63	59	202	15	21	49	38	46	71	22	34	254	31	56	29	12	28	34	86	23	34	135	29	25	22	13	22	20	80	42	73
1	31323836	31326289	HS_H3K27ac_5442	HS_H3K27ac_5442;HS_H3K27ac_5443	2453	ENSG00000121766	+	protein_coding	26855	1	0	LINE	L1M5	conserved	14	15	111	67	49	33	92	1	33	16	16	36	18	25	36	54	8	39	17	19	26	6	3	15	7	9	10	18	10	13	12	25	22	25	6
1	31372192	31375369	HS_H3K27ac_5444	HS_H3K27ac_5444;HS_H3K27ac_5445	3177	ENSG00000121769	-	protein_coding	1481	8	8	NA	NA	conserved	29	17	106	51	66	30	101	2	28	5	10	12	10	14	17	42	20	24	15	10	30	57	47	27	199	75	66	25	25	9	15	25	27	31	65
1	31406543	31408010	HS_H3K27ac_5447	HS_H3K27ac_5447	1467	ENSG00000168528	+	protein_coding	1555	1	0	SINE	AluJb	conserved	59	31	169	86	61	46	96	0	19	18	22	98	17	25	67	5	15	45	27	15	34	19	70	14	25	87	19	36	23	46	45	34	52	82	65
1	31412315	31415516	HS_H3K27ac_5448	HS_H3K27ac_5448	3201	ENSG00000168528	+	protein_coding	2751	4	4	NA	NA	conserved	1296	46	353	587	117	95	109	50	92	67	34	70	345	73	55	388	121	84	143	66	44	187	142	46	247	192	86	263	86	25	92	64	425	110	407
1	31417318	31418667	HS_H3K27ac_5449	HS_H3K27ac_5449	1349	ENSG00000168528	+	protein_coding	7754	12	21	LINE	L2c	other_recently_evolved	77	43	196	77	33	60	101	22	55	42	46	80	47	22	80	9	21	34	39	15	47	15	19	9	13	24	10	61	37	46	43	36	40	47	18
1	31421058	31422428	HS_H3K27ac_5450	HS_H3K27ac_5450	1370	ENSG00000168528	+	protein_coding	11494	4	4	DNA	MER1B	other_recently_evolved	69	23	150	61	25	53	137	12	25	29	24	57	30	27	64	6	6	24	26	25	24	3	35	8	17	64	9	33	24	19	15	26	31	36	13
1	31422952	31427516	HS_H3K27ac_5451	HS_H3K27ac_5451;HS_H3K27ac_5452;HS_H3K27ac_5453;HS_H3K27ac_5454	4564	ENSG00000168528	+	protein_coding	13388	128	11	NA	NA	conserved	106	16	189	116	89	47	169	6	21	25	25	28	21	33	29	72	20	47	28	33	22	96	159	63	355	221	133	28	23	20	28	29	49	51	99
1	31613742	31615665	HS_H3K27ac_5487	HS_H3K27ac_5487;HS_H3K27ac_5488	1923	ENSG00000121764	+	protein_coding	2021	1	0	NA	NA	conserved	9	6	46	28	17	12	49	0	8	6	6	8	10	9	19	9	5	15	7	9	7	7	46	20	14	67	11	6	8	7	7	14	16	12	28
1	31616778	31620033	HS_H3K27ac_5489	HS_H3K27ac_5489;HS_H3K27ac_5490;HS_H3K27ac_5491	3255	ENSG00000121764	+	protein_coding	0	1	4	NA	NA	conserved	87	17	163	99	94	31	115	70	29	18	49	11	53	49	26	79	43	41	23	32	5	78	143	46	199	224	60	34	42	15	71	52	102	67	193
1	31620249	31621488	HS_H3K27ac_5492	HS_H3K27ac_5492	1239	ENSG00000121764	+	protein_coding	2564	4	0	NA	NA	other_recently_evolved	36	4	58	63	45	23	99	3	4	6	12	11	10	10	13	44	23	27	15	17	7	8	107	13	20	192	32	10	12	1	0	20	29	28	69
1	31622918	31624247	HS_H3K4me1_3968	HS_H3K4me1_3968	1329	ENSG00000121764	+	protein_coding	5233	1	0	SINE	MIRb	other_recently_evolved	17	20	176	67	71	42	142	9	32	25	30	62	18	20	47	54	16	27	29	21	30	9	68	6	28	82	9	26	19	30	25	35	26	35	30
1	31624396	31626092	HS_H3K27ac_5493	HS_H3K27ac_5493	1696	ENSG00000121764	+	protein_coding	6711	4	0	NA	NA	conserved	45	19	136	78	57	26	124	4	14	28	17	33	21	28	23	48	18	33	22	18	22	32	106	16	39	190	24	16	12	14	8	35	30	26	69
1	31626258	31628426	HS_H3K27ac_5494	HS_H3K27ac_5494;HS_H3K27ac_5495	2168	ENSG00000121764	+	protein_coding	8573	48	0	NA	NA	conserved	52	9	60	67	51	14	86	3	10	13	7	13	10	12	6	45	15	13	18	18	5	16	109	12	31	219	19	14	9	4	6	16	21	23	59
1	31643428	31646121	HS_H3K27ac_5496	HS_H3K27ac_5496	2693	ENSG00000162517	-	protein_coding	0	3	27	NA	NA	conserved	1710	18	176	447	61	23	187	8	22	74	26	31	79	19	24	299	31	65	27	27	23	27	59	6	37	61	14	48	21	33	28	33	83	61	122
1	31652146	31654573	HS_H3K27ac_5497	HS_H3K27ac_5497;HS_H3K27ac_5498	2427	ENSG00000162517	-	protein_coding	7251	1	0	NA	NA	conserved	21	9	102	36	45	22	98	1	18	14	9	16	12	9	31	22	12	18	13	14	11	9	72	15	27	138	14	3	13	4	8	17	19	26	53
1	31654687	31656003	HS_H3K4me1_3971	HS_H3K4me1_3971	1316	ENSG00000162517	-	protein_coding	9792	3	0	SINE	AluSz6	conserved	21	19	123	50	46	23	114	4	22	10	13	32	10	11	27	27	13	31	18	12	29	14	102	11	41	128	17	31	17	19	15	31	23	32	71
1	31655856	31660008	HS_H3K27ac_5499	HS_H3K27ac_5499;HS_H3K27ac_5500;HS_H3K27ac_5501;HS_H3K27ac_5502	4152	ENSG00000162517	-	protein_coding	10961	10	0	NA	NA	conserved	64	23	117	103	49	24	139	2	12	16	21	17	20	25	16	96	16	50	21	27	22	24	186	26	65	351	31	32	30	21	35	49	54	54	91
1	31660370	31661893	HS_H3K27ac_5503	HS_H3K27ac_5503	1523	ENSG00000162517	-	protein_coding	15475	0	0	NA	NA	other_recently_evolved	36	4	53	60	47	14	78	2	2	5	9	13	12	19	11	39	4	20	15	5	6	10	59	13	32	135	20	9	5	4	16	10	21	17	51
1	31663882	31666892	HS_H3K27ac_5504	HS_H3K27ac_5504;HS_H3K27ac_5505	3010	ENSG00000162517	-	protein_coding	18987	73	4	NA	NA	conserved	213	21	211	189	147	54	229	10	18	25	39	32	40	33	41	137	35	76	36	29	18	104	382	48	324	594	107	43	29	8	42	39	68	73	167
1	31666898	31673852	HS_H3K27ac_5506	HS_H3K27ac_5506;HS_H3K27ac_5507;HS_H3K27ac_5508;HS_H3K27ac_5509	6954	ENSG00000162517	-	protein_coding	22003	2	0	NA	NA	conserved	14	3	30	25	35	9	48	3	6	1	6	10	4	7	10	14	2	9	6	5	7	31	43	13	111	57	40	2	5	2	6	14	8	15	36
1	31674034	31675867	HS_H3K27ac_5510	HS_H3K27ac_5510;HS_H3K27ac_5511	1833	ENSG00000084636	-	protein_coding	28452	21	0	NA	NA	conserved	1139	39	301	326	90	66	103	35	80	115	74	98	575	131	98	294	63	61	108	93	49	58	17	29	93	12	38	127	53	25	64	62	207	67	187
1	31679089	31680606	HS_H3K4me1_3977	HS_H3K4me1_3977	1517	ENSG00000084636	-	protein_coding	23713	12	0	NA	NA	other_recently_evolved	45	16	181	83	87	30	126	9	14	14	14	13	17	19	23	96	13	36	19	39	23	65	128	42	204	204	88	23	22	11	15	15	44	34	57
1	31680377	31681780	HS_H3K27ac_5512	HS_H3K27ac_5512	1403	ENSG00000084636	-	protein_coding	22539	1	0	NA	NA	other_recently_evolved	21	20	118	63	28	27	124	7	24	8	17	28	12	22	36	33	13	29	15	19	18	8	56	9	22	105	18	20	17	11	17	22	22	39	57
1	31682822	31686369	HS_H3K27ac_5513	HS_H3K27ac_5513;HS_H3K27ac_5514;HS_H3K27ac_5515	3547	ENSG00000084636	-	protein_coding	17950	16	2	NA	NA	conserved	48	4	97	70	73	20	78	3	7	9	18	14	10	17	7	63	18	27	21	14	6	13	154	10	47	189	16	14	13	6	29	19	43	33	91
1	31686945	31689802	HS_H3K27ac_5516	HS_H3K27ac_5516;HS_H3K27ac_5517	2857	ENSG00000084636	-	protein_coding	14517	2	0	NA	NA	conserved	95	17	143	118	96	44	160	7	23	18	18	42	20	17	26	109	27	42	31	34	18	27	158	22	53	295	38	25	25	21	40	33	55	52	102
1	31690417	31691686	HS_H3K4me1_3980	HS_H3K4me1_3980	1269	ENSG00000084636	-	protein_coding	12633	2	0	NA	NA	conserved	40	5	77	65	59	17	86	2	5	7	12	9	9	18	6	53	11	25	16	10	4	12	145	8	48	188	14	12	7	3	19	12	28	22	66
1	31691407	31692646	HS_H3K27ac_5518	HS_H3K27ac_5518	1239	ENSG00000084636	-	protein_coding	11673	1	0	NA	NA	conserved	117	45	354	190	180	58	157	25	44	23	63	72	42	48	60	195	40	60	43	38	27	2	4	5	3	2	1	16	15	25	29	49	44	61	85
1	31694141	31698787	HS_H3K27ac_5519	HS_H3K27ac_5519;HS_H3K27ac_5520;HS_H3K27ac_5521;HS_H3K27ac_5522	4646	ENSG00000084636	-	protein_coding	5532	28	1	NA	NA	conserved	378	37	306	204	164	80	250	14	59	24	41	54	36	39	33	153	77	80	45	40	32	55	272	50	169	455	75	43	44	21	53	61	96	94	230
1	31698987	31707471	HS_H3K27ac_5523	HS_H3K27ac_5523;HS_H3K27ac_5524;HS_H3K27ac_5525;HS_H3K27ac_5526;HS_H3K27ac_5527	8484	ENSG00000084636	-	protein_coding	0	22	38	NA	NA	conserved	720	22	343	264	227	75	183	29	46	33	52	78	43	54	62	186	19	42	19	33	15	12	101	16	34	136	20	22	25	29	24	40	84	54	80
1	31713859	31716937	HS_H3K27ac_5528	HS_H3K27ac_5528	3078	ENSG00000084636	-	protein_coding	9541	86	17	NA	NA	conserved	46	29	169	96	101	42	100	13	21	13	49	23	17	41	23	87	14	32	20	24	8	26	198	11	132	272	15	5	14	5	17	29	46	48	75
1	31725182	31726439	HS_H3K4me1_3987	HS_H3K4me1_3987	1257	ENSG00000084636	-	protein_coding	20864	3	0	NA	NA	conserved	22	3	58	71	76	19	89	0	11	2	12	19	6	24	25	54	14	32	13	24	10	27	201	12	95	294	25	7	8	2	19	16	30	23	46
1	31726724	31728023	HS_H3K27ac_5529	HS_H3K27ac_5529	1299	ENSG00000084636	-	protein_coding	22406	3	0	NA	NA	conserved	41	38	225	85	74	55	108	20	18	14	43	22	23	32	28	71	38	55	29	37	8	92	140	55	472	188	115	19	15	9	44	58	82	59	54
1	31730338	31731910	HS_H3K27ac_5530	HS_H3K27ac_5530	1572	ENSG00000084636	-	protein_coding	26020	5	0	NA	NA	other_recently_evolved	45	10	106	84	87	26	104	9	10	15	16	10	2	11	14	75	14	28	20	16	4	28	161	17	100	240	26	8	8	5	15	24	29	29	74
1	31731924	31734561	HS_H3K27ac_5531	HS_H3K27ac_5531;HS_H3K27ac_5532;HS_H3K27ac_5533	2637	ENSG00000084636	-	protein_coding	27606	1	1	NA	NA	conserved	39	13	127	89	71	34	73	22	12	15	28	26	42	45	23	77	34	54	24	42	16	61	159	22	141	220	51	3	13	6	37	25	64	47	85
1	31735245	31736499	HS_H3K27ac_5534	HS_H3K27ac_5534	1254	ENSG00000121753	-	protein_coding	28394	2	0	NA	NA	conserved	167	52	470	337	254	100	303	38	69	50	101	61	105	151	82	277	95	151	88	116	45	201	519	103	636	775	213	73	60	31	93	89	200	172	273
1	31735907	31737214	HS_H3K4me1_3993	HS_H3K4me1_3993	1307	ENSG00000121753	-	protein_coding	27679	2	0	NA	NA	conserved	38	20	143	112	81	36	77	18	15	14	37	27	42	56	26	91	31	50	22	45	16	63	164	21	162	228	48	8	11	11	29	21	57	52	78
1	31736806	31747486	HS_H3K27ac_5535	HS_H3K27ac_5535;HS_H3K27ac_5536;HS_H3K27ac_5537;HS_H3K27ac_5538;HS_H3K27ac_5539;HS_H3K27ac_5540;HS_H3K27ac_5541;HS_H3K27ac_5542;HS_H3K27ac_5543	10680	ENSG00000121753	-	protein_coding	17407	12	4	NA	NA	conserved	38	16	109	71	43	15	75	0	15	9	8	12	12	16	20	45	12	25	11	20	19	60	147	41	175	208	58	10	11	4	16	22	28	34	44
1	31752270	31756158	HS_H3K27ac_5544	HS_H3K27ac_5544;HS_H3K27ac_5545	3888	ENSG00000121753	-	protein_coding	8735	4	2	NA	NA	conserved	72	36	160	62	85	61	66	123	52	35	114	42	93	174	39	72	107	48	65	46	26	106	119	71	356	191	103	59	78	17	75	30	80	67	549
1	31760028	31761979	HS_H3K27ac_5546	HS_H3K27ac_5546	1951	ENSG00000121753	-	protein_coding	2914	34	4	NA	NA	conserved	87	33	231	115	120	50	135	103	44	51	120	63	97	162	67	101	23	52	19	29	17	74	172	71	215	238	89	25	26	9	23	32	65	53	90
1	31762123	31763715	HS_H3K4me1_4005	HS_H3K4me1_4005	1592	ENSG00000121753	-	protein_coding	1178	57	3	NA	NA	conserved	11	9	92	30	58	18	80	0	9	7	11	24	18	15	11	28	14	34	15	9	14	7	40	18	31	96	21	20	7	3	13	28	27	37	31
1	31763036	31765158	HS_H3K27ac_5547	HS_H3K27ac_5547;HS_H3K27ac_5548	2122	ENSG00000121753	-	protein_coding	0	5	4	NA	NA	conserved	59	19	223	137	112	40	103	15	26	25	44	38	33	51	52	128	15	48	26	24	28	8	9	4	33	13	15	15	21	22	28	37	61	54	64
1	31769411	31773575	HS_H3K27ac_5549	HS_H3K27ac_5549;HS_H3K27ac_5550;HS_H3K27ac_5551	4164	ENSG00000121753	-	protein_coding	4519	11	0	NA	NA	conserved	244	31	271	195	173	59	166	27	37	29	25	58	42	42	59	95	16	41	55	48	35	3	8	1	18	12	3	17	12	15	24	15	20	21	22
1	31781330	31783796	HS_H3K27ac_5552	HS_H3K27ac_5552;HS_H3K27ac_5553	2466	ENSG00000121753	-	protein_coding	16438	21	0	NA	NA	conserved	25	12	109	68	41	18	124	1	12	8	10	7	11	6	15	43	14	32	19	17	1	13	67	17	39	140	32	8	15	9	25	22	34	15	73
1	31784353	31785789	HS_H3K27ac_5554	HS_H3K27ac_5554	1436	ENSG00000121753	-	protein_coding	19461	1	0	NA	NA	conserved	335	15	159	147	90	41	208	12	11	20	5	33	36	23	18	103	28	66	22	31	21	47	213	19	117	274	44	16	31	9	22	28	55	27	104
1	31787782	31790206	HS_H3K27ac_5555	HS_H3K27ac_5555	2424	ENSG00000121753	-	protein_coding	22890	3	12	NA	NA	conserved	42	14	124	90	85	31	130	3	11	18	15	17	15	22	11	92	12	41	27	20	7	14	120	22	49	185	25	19	11	7	25	25	46	31	80
1	31790208	31793398	HS_H3K27ac_5556	HS_H3K27ac_5556;HS_H3K27ac_5557;HS_H3K27ac_5558	3190	ENSG00000134668	-	protein_coding	22653	8	0	NA	NA	conserved	20	10	59	51	20	18	66	1	11	13	13	18	8	14	14	30	6	18	14	10	13	13	79	9	54	144	17	3	6	0	9	16	10	20	23
1	31790932	31792249	HS_H3K4me1_4012	HS_H3K4me1_4012	1317	ENSG00000134668	-	protein_coding	23802	1	0	SINE	MIR	conserved	43	15	162	105	101	36	118	3	24	22	27	44	26	30	27	99	14	39	34	19	15	14	123	22	51	218	29	19	11	6	23	25	47	30	90
1	31797651	31799296	HS_H3K27ac_5559	HS_H3K27ac_5559	1645	ENSG00000134668	-	protein_coding	16755	8	0	NA	NA	conserved	35	15	120	96	85	27	132	1	3	28	24	6	12	19	17	113	21	54	19	14	10	68	120	19	229	224	60	11	14	4	20	26	46	43	93
1	31799699	31801196	HS_H3K27ac_5560	HS_H3K27ac_5560	1497	ENSG00000134668	-	protein_coding	14855	10	2	NA	NA	other_recently_evolved	71	21	164	123	122	41	166	11	19	16	27	31	27	23	50	76	31	34	28	31	16	8	43	11	18	90	19	28	19	23	36	38	58	58	69
1	31811106	31812391	HS_H3K4me1_4017	HS_H3K4me1_4017	1285	ENSG00000134668	-	protein_coding	3660	66	0	SINE	MIRc	other_recently_evolved	15	19	99	22	36	31	43	4	16	4	10	24	11	3	19	17	5	11	20	12	16	1	11	1	1	20	2	21	6	26	12	11	10	24	28
1	31828936	31831395	HS_H3K27ac_5563	HS_H3K27ac_5563	2459	ENSG00000134668	-	protein_coding	12886	2	2	NA	NA	conserved	51	58	183	79	88	55	109	12	49	38	56	79	61	50	51	9	10	33	25	17	38	25	21	24	33	27	44	49	38	80	51	45	49	96	32
1	31924950	31926519	HS_H3K27ac_5565	HS_H3K27ac_5565	1569	ENSG00000269967	-	lincRNA	3110	30	1	NA	NA	conserved	62	31	182	114	107	54	69	4	20	14	19	31	10	13	24	63	7	17	16	14	14	1	14	1	9	14	2	13	11	19	15	23	20	34	47
1	31929466	31930936	HS_H3K27ac_5566	HS_H3K27ac_5566	1470	ENSG00000228634	+	lincRNA	2084	12	0	SINE	AluYf4	conserved	367	88	476	291	292	91	195	150	105	64	226	121	173	309	119	220	98	133	94	100	55	120	196	56	481	296	153	29	25	13	40	48	92	61	184
1	31933511	31934786	HS_H3K27ac_5567	HS_H3K27ac_5567	1275	ENSG00000228634	+	lincRNA	492	8	0	SINE	AluSx	other_recently_evolved	0	0	2	3	1	1	3	0	0	0	1	0	0	0	0	1	0	1	0	1	0	0	5	1	1	6	2	0	0	0	1	0	1	0	3
1	31936750	31941512	HS_H3K27ac_5568	HS_H3K27ac_5568	4762	ENSG00000184007	-	protein_coding	3344	71	39	NA	NA	other_recently_evolved	470	35	182	158	73	49	100	12	46	38	41	54	99	38	54	117	23	42	40	29	37	18	32	10	43	74	29	19	17	15	18	28	22	41	73
1	31943725	31946797	HS_H3K27ac_5569	HS_H3K27ac_5569;HS_H3K27ac_5570	3072	ENSG00000184007	-	protein_coding	0	61	0	NA	NA	conserved	272	51	324	112	60	99	154	22	75	54	83	146	139	53	157	18	18	33	55	40	65	37	38	14	19	76	16	53	37	53	45	23	46	75	51
1	31953447	31957749	HS_H3K27ac_5571	HS_H3K27ac_5571;HS_H3K27ac_5572;HS_H3K27ac_5573	4302	ENSG00000184007	-	protein_coding	8592	1	12	NA	NA	conserved	1838	40	428	572	104	142	183	22	103	348	100	121	1250	159	133	468	115	111	224	123	77	256	80	56	293	92	81	413	138	60	150	80	375	177	679
1	32012696	32015590	HS_H3K27ac_5574	HS_H3K27ac_5574	2894	ENSG00000121774	+	protein_coding	0	18	19	NA	NA	conserved	82	19	165	77	74	46	125	2	17	12	17	36	21	14	35	42	17	33	30	21	31	7	11	6	2	27	8	17	14	9	15	17	25	25	50
1	32015314	32016603	HS_H3K4me1_4026	HS_H3K4me1_4026	1289	ENSG00000121774	+	protein_coding	1486	186	0	Low_complexity	AT_rich	other_recently_evolved	118	32	163	50	66	45	95	19	30	35	28	63	41	42	48	29	15	28	26	25	14	8	13	6	9	25	11	46	47	57	40	28	33	68	25
1	32076503	32077783	HS_H3K4me1_4028	HS_H3K4me1_4028	1280	ENSG00000121775	+	protein_coding	4473	3	0	NA	NA	conserved	24	13	78	39	56	27	94	8	16	26	15	21	10	15	24	9	20	25	19	13	14	10	65	26	16	82	19	6	13	3	11	7	10	17	47
1	32091108	32092518	HS_H3K27ac_5579	HS_H3K27ac_5579	1410	ENSG00000025800	+	protein_coding	15520	4	0	SINE	MIR	other_recently_evolved	61	32	158	60	47	32	110	5	27	17	25	49	38	20	57	20	11	36	27	30	20	12	2	11	15	2	10	107	85	105	90	71	76	133	24
1	32203361	32206895	HS_H3K27ac_5592	HS_H3K27ac_5592;HS_H3K27ac_5593	3534	ENSG00000160051	+	protein_coding	0	13	14	NA	NA	conserved	31	15	136	51	39	48	111	7	31	24	26	69	15	13	39	30	23	26	38	21	27	14	26	20	27	58	13	43	22	55	40	24	33	66	15
1	32208636	32209896	HS_H3K27ac_5594	HS_H3K27ac_5594	1260	ENSG00000222046	+	protein_coding	0	1	0	NA	NA	other_recently_evolved	41	35	213	81	42	42	91	4	47	14	43	76	30	29	63	12	17	38	20	6	21	20	75	28	42	145	30	22	6	26	25	15	28	52	44
1	32212001	32213375	HS_H3K27ac_5595	HS_H3K27ac_5595	1374	ENSG00000222046	+	protein_coding	2908	4	0	SINE	AluSx3	conserved	116	5	96	86	56	21	183	5	7	28	19	15	39	34	7	34	11	33	14	27	0	19	65	22	35	92	23	16	20	16	26	16	42	55	60
1	32215294	32217151	HS_H3K27ac_5596	HS_H3K27ac_5596	1857	ENSG00000084623	+	protein_coding	4777	93	3	NA	NA	other_recently_evolved	552	19	160	151	56	45	107	11	39	52	30	64	54	41	49	26	7	14	12	12	20	22	23	25	31	36	26	35	21	30	37	36	31	31	48
1	32221212	32224113	HS_H3K27ac_5597	HS_H3K27ac_5597	2901	ENSG00000084623	+	protein_coding	0	47	17	NA	NA	conserved	36	18	128	27	24	31	92	2	21	12	19	52	23	13	50	39	17	32	21	23	23	1	26	8	18	42	11	32	17	30	28	35	22	59	37
1	32231365	32232604	HS_H3K27ac_5598	HS_H3K27ac_5598	1239	ENSG00000160055	-	protein_coding	9007	1	1	NA	NA	conserved	60	23	178	95	62	40	91	4	45	25	29	69	32	34	56	55	9	36	41	20	28	7	69	9	32	123	16	18	18	28	20	29	30	60	23
1	32233877	32235234	HS_H3K27ac_5599	HS_H3K27ac_5599	1357	ENSG00000220785	-	pseudogene	6386	2	0	SINE	AluSx	other_recently_evolved	2351	147	950	815	538	228	303	394	211	81	85	84	252	156	110	1425	897	521	602	617	296	114	61	54	241	76	103	91	90	37	75	71	125	97	318
1	32239251	32242894	HS_H3K27ac_5600	HS_H3K27ac_5600	3643	ENSG00000220785	-	pseudogene	0	8	7	NA	NA	other_recently_evolved	891	72	461	391	240	112	246	53	71	63	105	102	139	103	89	402	64	108	60	41	31	96	133	22	168	171	37	41	43	54	40	54	84	88	101
1	32246718	32252888	HS_H3K27ac_5601	HS_H3K27ac_5601;HS_H3K27ac_5602;HS_H3K27ac_5603	6170	ENSG00000183615	+	protein_coding	0	2	43	NA	NA	conserved	510	55	368	207	130	76	211	37	86	67	106	116	160	99	92	168	63	73	71	57	56	81	179	30	149	301	61	43	28	47	47	46	87	84	184
1	32274222	32277348	HS_H3K27ac_5604	HS_H3K27ac_5604	3126	ENSG00000116478	+	protein_coding	14738	3	0	NA	NA	other_recently_evolved	167	34	318	179	210	69	192	41	87	35	32	63	50	56	63	103	64	61	36	37	34	151	241	68	371	352	138	16	19	12	25	17	23	26	135
1	32290281	32293702	HS_H3K27ac_5605	HS_H3K27ac_5605;HS_H3K27ac_5606	3421	ENSG00000116478	+	protein_coding	0	3	25	NA	NA	conserved	53	34	189	40	51	56	95	6	75	30	47	114	20	24	69	12	13	37	49	16	52	6	1	12	9	6	9	19	15	25	6	14	13	21	26
1	32300699	32301973	HS_H3K4me1_4045	HS_H3K4me1_4045	1274	ENSG00000116478	+	protein_coding	8614	7	0	LINE	L2c	other_recently_evolved	25	34	251	46	62	75	86	19	48	33	49	117	15	53	97	1	1	3	4	3	6	5	6	5	8	14	16	48	18	88	38	25	35	65	13
1	32314110	32315358	HS_H3K27ac_5608	HS_H3K27ac_5608	1248	ENSG00000175130	-	protein_coding	21021	1	0	DNA	MER6	ape_specific	34	32	234	63	49	71	107	8	43	17	29	73	43	33	60	4	4	15	12	15	17	4	0	2	2	3	6	17	10	13	26	32	19	46	6
1	32319501	32320758	HS_H3K4me1_4046	HS_H3K4me1_4046	1257	ENSG00000175130	-	protein_coding	15621	7	0	SINE	FRAM	other_recently_evolved	56	44	193	63	74	72	102	16	63	40	56	133	56	38	108	21	20	27	60	17	52	1	1	0	0	0	2	22	12	20	15	15	15	31	2
1	32331112	32333090	HS_H3K27ac_5609	HS_H3K27ac_5609;HS_H3K27ac_5610	1978	ENSG00000175130	-	protein_coding	3289	2	1	NA	NA	conserved	38	9	75	30	19	20	80	4	8	10	7	9	5	18	12	6	7	23	13	15	8	16	22	16	23	18	16	4	9	3	13	18	32	20	39
1	32333890	32339875	HS_H3K27ac_5611	HS_H3K27ac_5611;HS_H3K27ac_5612;HS_H3K27ac_5613	5985	ENSG00000175130	-	protein_coding	0	151	19	NA	NA	conserved	682	53	292	284	197	94	195	99	69	70	82	40	221	112	57	271	153	99	93	81	31	248	232	110	355	286	125	66	56	18	50	64	96	96	321
1	32340894	32342304	HS_H3K27ac_5614	HS_H3K27ac_5614	1410	ENSG00000175130	-	protein_coding	4516	1	0	SINE	AluJo	other_recently_evolved	72	39	203	79	57	70	111	8	46	20	28	82	29	18	85	34	15	23	37	18	28	9	45	11	6	59	11	35	14	39	31	35	28	52	35
1	32345708	32347572	HS_H3K27ac_5615	HS_H3K27ac_5615;HS_H3K27ac_5616	1864	ENSG00000233775	-	lincRNA	3091	49	1	NA	NA	conserved	2213	93	486	708	205	159	223	24	123	110	100	203	153	91	152	462	40	65	113	58	77	39	68	10	46	125	18	107	41	71	69	48	133	112	110
1	32348625	32354413	HS_H3K27ac_5617	HS_H3K27ac_5617;HS_H3K27ac_5618;HS_H3K27ac_5619	5788	ENSG00000233775	-	lincRNA	0	2	25	NA	NA	conserved	840	49	320	238	122	109	171	36	71	89	54	127	174	74	92	192	72	56	116	74	52	149	124	56	180	241	83	56	31	39	57	52	118	90	447
1	32361225	32364425	HS_H3K27ac_5620	HS_H3K27ac_5620;HS_H3K27ac_5621	3200	ENSG00000225828	-	protein_coding	0	8	1	NA	NA	conserved	190	34	186	82	65	70	37	141	77	82	169	65	333	249	65	140	160	65	120	91	40	204	129	83	434	135	162	45	52	18	76	46	109	85	280
1	32375798	32377077	HS_H3K27ac_5622	HS_H3K27ac_5622	1279	ENSG00000225828	-	protein_coding	11521	0	0	NA	NA	conserved	39	21	162	44	37	33	115	4	26	14	20	57	18	17	64	22	14	39	43	28	54	4	58	10	15	56	7	28	25	19	21	17	21	28	32
1	32378076	32379347	HS_H3K27ac_5623	HS_H3K27ac_5623	1271	ENSG00000225828	-	protein_coding	13799	1	0	LINE	L2b	conserved	51	9	121	46	34	42	99	5	11	11	15	25	10	16	24	0	6	44	21	13	21	15	50	27	20	75	19	23	8	6	11	22	34	42	38
1	32393199	32396010	HS_H3K27ac_5624	HS_H3K27ac_5624	2811	ENSG00000160058	-	protein_coding	0	64	27	NA	NA	conserved	1314	27	316	258	68	65	161	19	39	64	48	111	68	33	52	189	42	48	19	26	44	18	50	21	27	51	17	68	25	29	24	53	61	66	115
1	32400464	32401808	HS_H3K27ac_5625	HS_H3K27ac_5625	1344	ENSG00000160058	-	protein_coding	5734	1	3	NA	NA	other_recently_evolved	67	41	162	46	35	40	130	0	27	33	30	58	22	30	37	14	13	37	23	30	19	5	5	2	5	11	5	45	27	30	34	30	30	41	16
1	32426259	32427609	HS_H3K27ac_5627	HS_H3K27ac_5627	1350	ENSG00000229259	-	pseudogene	0	1	1	NA	NA	ape_specific	25	10	114	38	54	45	92	7	21	26	44	124	29	40	117	62	14	33	18	16	12	14	50	19	34	70	15	3	7	0	12	25	23	41	52
1	32464338	32466058	HS_H3K27ac_5628	HS_H3K27ac_5628	1720	ENSG00000254553	+	protein_coding	0	127	1	NA	NA	other_recently_evolved	87	23	264	88	117	37	108	93	45	26	123	63	65	137	48	113	36	53	22	32	11	103	83	51	299	124	77	10	22	5	21	43	95	49	35
1	32520137	32521418	HS_H3K27ac_5633	HS_H3K27ac_5633	1281	ENSG00000160062	+	protein_coding	18009	95	6	SINE	AluSz6	ape_specific	73	31	258	64	61	80	102	6	53	29	55	143	23	35	96	21	7	24	32	12	35	6	2	10	12	18	14	34	20	43	31	30	20	52	11
1	32538651	32540721	HS_H3K27ac_5634	HS_H3K27ac_5634	2070	ENSG00000160062	+	protein_coding	0	1	3	NA	NA	other_recently_evolved	573	39	218	189	51	75	128	28	70	50	15	25	45	44	27	132	82	51	158	107	44	362	133	140	334	177	138	298	243	60	175	98	291	185	319
1	32694512	32695890	HS_H3K27ac_5641	HS_H3K27ac_5641	1378	ENSG00000162520	-	protein_coding	7706	1	11	NA	NA	conserved	87	25	150	75	51	44	102	6	38	18	29	60	21	19	54	11	15	25	39	16	25	12	105	23	29	141	17	33	25	44	37	28	33	86	70
1	32700962	32704456	HS_H3K27ac_5642	HS_H3K27ac_5642;HS_H3K27ac_5643	3494	ENSG00000162520	-	protein_coding	0	147	1	NA	NA	conserved	79	21	127	102	67	35	136	10	32	35	23	50	45	27	43	47	21	38	27	21	14	1	18	13	7	25	9	23	14	12	29	19	39	35	66
1	32711777	32713482	HS_H3K27ac_5644	HS_H3K27ac_5644	1705	ENSG00000162520	-	protein_coding	8182	95	6	NA	NA	other_recently_evolved	136	63	319	129	98	100	137	40	87	66	140	136	304	158	136	75	33	58	60	47	50	9	7	19	20	9	20	34	32	37	41	37	67	98	102
1	32715796	32717462	HS_H3K27ac_5645	HS_H3K27ac_5645	1666	ENSG00000162520	-	protein_coding	12201	6	12	NA	NA	other_recently_evolved	139	20	124	102	68	53	135	12	35	24	27	46	41	38	45	51	27	24	26	30	11	59	94	67	88	124	66	47	18	24	32	22	37	31	49
1	32719295	32720590	HS_H3K27ac_5646	HS_H3K27ac_5646	1295	ENSG00000162520	-	protein_coding	15700	1	0	NA	NA	other_recently_evolved	39	11	93	81	45	23	97	2	16	8	12	18	13	13	14	35	14	21	23	14	17	21	125	18	53	215	25	45	24	32	34	27	38	67	69
1	32724519	32725864	HS_H3K27ac_5647	HS_H3K27ac_5647	1345	ENSG00000162522	+	protein_coding	16021	7	2	NA	NA	other_recently_evolved	55	31	186	74	57	58	124	6	32	23	37	54	25	26	61	19	20	39	41	29	27	11	46	12	15	83	14	32	20	18	24	26	27	57	67
1	32733212	32734541	HS_H3K27ac_5648	HS_H3K27ac_5648	1329	ENSG00000162522	+	protein_coding	7344	2	4	NA	NA	ape_specific	123	37	198	95	45	63	107	4	57	30	33	90	44	37	103	6	5	18	38	12	24	14	21	7	10	41	7	41	22	35	25	15	37	41	8
1	32736595	32738940	HS_H3K27ac_5649	HS_H3K27ac_5649	2345	ENSG00000162522	+	protein_coding	2945	7	23	NA	NA	other_recently_evolved	284	41	355	146	72	105	151	18	76	60	94	167	65	45	154	11	19	51	75	72	108	11	31	8	19	66	9	113	46	77	96	74	93	112	25
1	32739926	32743612	HS_H3K27ac_5650	HS_H3K27ac_5650;HS_H3K27ac_5651	3686	ENSG00000162522	+	protein_coding	0	2	18	NA	NA	conserved	218	50	289	130	109	85	98	74	72	23	36	67	47	46	75	89	107	62	54	80	31	131	142	87	234	122	83	196	142	64	140	90	197	181	469
1	32752864	32754978	HS_H3K27ac_5652	HS_H3K27ac_5652	2114	ENSG00000162522	+	protein_coding	10980	1	0	NA	NA	conserved	244	13	161	155	71	35	121	16	27	20	6	15	20	19	26	39	15	39	31	23	28	16	65	18	23	85	11	17	14	8	22	16	35	30	67
1	32758920	32762088	HS_H3K27ac_5653	HS_H3K27ac_5653;HS_H3K27ac_5654	3168	ENSG00000162522	+	protein_coding	17036	10	29	NA	NA	conserved	59	18	123	28	28	35	104	5	19	21	20	42	19	19	26	12	13	39	21	18	20	16	35	27	9	53	18	8	16	0	12	15	9	24	36
1	32764547	32772997	HS_H3K27ac_5655	HS_H3K27ac_5655;HS_H3K27ac_5656;HS_H3K27ac_5657;HS_H3K27ac_5658;HS_H3K27ac_5659;HS_H3K27ac_5660	8450	ENSG00000162522	+	protein_coding	22663	8	2	NA	NA	conserved	24	15	84	31	44	18	97	3	9	25	14	30	16	6	36	7	4	29	8	8	15	16	33	25	24	57	27	27	23	9	14	21	19	24	27
1	32773036	32774374	HS_H3K27ac_5661	HS_H3K27ac_5661	1338	ENSG00000162522	+	protein_coding	31152	95	4	NA	NA	other_recently_evolved	53	14	86	70	32	30	118	6	8	12	11	11	19	9	12	25	26	23	15	21	3	22	110	19	39	226	34	10	12	4	23	14	65	23	41
1	32815295	32819224	HS_H3K27ac_5662	HS_H3K27ac_5662;HS_H3K27ac_5663	3929	ENSG00000116497	+	protein_coding	0	1	38	NA	NA	conserved	27	38	146	62	67	34	82	3	18	19	17	66	22	27	53	70	39	68	55	65	70	6	62	3	27	93	11	40	14	46	21	14	18	32	19
1	32863776	32866029	HS_H3K27ac_5664	HS_H3K27ac_5664	2253	ENSG00000160097	-	protein_coding	6453	2	1	NA	NA	conserved	507	30	257	112	78	42	176	20	49	40	46	81	46	39	35	47	46	43	63	35	46	30	96	29	35	148	19	51	32	32	31	22	86	52	42
1	32868558	32872973	HS_H3K27ac_5665	HS_H3K27ac_5665;HS_H3K27ac_5666;HS_H3K27ac_5667	4415	ENSG00000160097	-	protein_coding	0	1	4	NA	NA	conserved	520	33	231	196	70	53	80	14	35	27	45	49	103	45	51	188	28	42	39	20	22	47	56	15	73	57	34	24	9	14	25	33	70	49	39
1	32876162	32877519	HS_H3K27ac_5668	HS_H3K27ac_5668	1357	ENSG00000160097	-	protein_coding	3681	2	4	NA	NA	other_recently_evolved	42	7	100	56	74	26	81	8	9	7	8	7	8	11	8	56	12	25	29	15	20	58	119	20	145	154	57	12	14	11	26	35	22	28	68
1	32881846	32883096	HS_H3K27ac_5669	HS_H3K27ac_5669	1250	ENSG00000121905	+	protein_coding	2898	1	0	NA	NA	conserved	32	16	154	58	55	38	95	3	23	21	28	61	21	9	57	59	16	31	4	27	28	13	114	10	31	129	14	20	21	28	26	17	25	52	50
1	32884170	32885561	HS_H3K27ac_5670	HS_H3K27ac_5670	1391	ENSG00000121905	+	protein_coding	433	1	0	NA	NA	other_recently_evolved	38	18	121	66	71	37	69	99	21	15	103	31	42	101	34	52	60	26	26	33	18	46	116	26	142	135	54	44	44	14	52	20	59	41	148
1	32886288	32888423	HS_H3K27ac_5671	HS_H3K27ac_5671;HS_H3K27ac_5672	2135	ENSG00000121905	+	protein_coding	295	2	12	NA	NA	conserved	22	11	131	60	57	19	90	6	10	11	7	7	6	16	14	42	9	27	5	10	11	8	86	14	18	156	27	11	23	5	21	17	25	30	68
1	32888517	32889806	HS_H3K27ac_5673	HS_H3K27ac_5673	1289	ENSG00000121905	+	protein_coding	2524	1	0	SINE	MIR	conserved	63	28	152	31	42	51	86	11	34	11	28	52	14	12	46	4	11	30	12	15	23	7	5	8	14	6	17	11	20	14	20	21	20	40	7
1	32942324	32943563	HS_H3K27ac_5684	HS_H3K27ac_5684	1239	ENSG00000116514	-	protein_coding	21122	2	0	SINE	MIRb	other_recently_evolved	38	26	193	42	62	57	87	6	45	30	49	94	43	43	100	12	8	25	46	20	59	7	7	13	10	9	18	21	12	22	19	18	20	32	23
1	32944141	32945507	HS_H3K27ac_5685	HS_H3K27ac_5685	1366	ENSG00000116514	-	protein_coding	19178	2	0	SINE	MIRc	other_recently_evolved	68	29	145	42	47	47	90	3	35	26	33	45	47	32	35	22	12	26	14	25	28	4	19	27	28	24	25	21	18	5	9	21	22	33	21
1	32950796	32952070	HS_H3K27ac_5686	HS_H3K27ac_5686	1274	ENSG00000116514	-	protein_coding	12615	3	0	SINE	AluJb	other_recently_evolved	43	43	224	87	55	66	88	7	52	24	48	111	46	44	117	10	18	37	39	28	48	7	17	12	11	49	14	52	24	33	20	9	13	31	121
1	32997711	32999865	HS_H3K27ac_5693	HS_H3K27ac_5693;HS_H3K27ac_5694	2154	ENSG00000239670	+	pseudogene	10760	82	0	NA	NA	conserved	81	21	95	36	47	27	72	5	21	22	21	21	28	20	20	19	17	23	22	15	13	36	64	16	31	114	28	18	22	18	21	23	33	25	42
1	33005623	33006907	HS_H3K27ac_5695	HS_H3K27ac_5695	1284	ENSG00000239670	+	pseudogene	18672	46	0	SINE	MIRb	conserved	45	23	119	46	67	38	120	11	36	11	20	42	36	31	40	16	17	32	29	29	18	12	10	14	11	11	14	38	16	16	15	20	27	41	37
1	33006166	33007505	HS_H3K4me1_4089	HS_H3K4me1_4089	1339	ENSG00000239670	+	pseudogene	19215	11	3	DNA	MER1B	other_recently_evolved	46	28	119	47	65	40	118	14	32	6	24	43	31	33	45	14	20	29	30	31	23	14	7	15	15	5	12	38	17	16	22	22	22	44	44
1	33010109	33011567	HS_H3K27ac_5696	HS_H3K27ac_5696	1458	ENSG00000239670	+	pseudogene	23158	5	2	NA	NA	conserved	39	8	55	25	12	12	78	4	5	18	7	11	19	6	5	3	7	20	7	15	8	11	17	11	11	29	12	8	6	2	13	9	16	15	29
1	33146579	33148230	HS_H3K27ac_5709	HS_H3K27ac_5709	1651	ENSG00000116525	-	protein_coding	33829	1	2	NA	NA	conserved	27	9	136	76	85	21	124	1	4	19	9	20	15	9	10	88	14	43	11	17	15	17	123	11	27	231	29	6	11	6	11	24	33	39	74
1	33150644	33151937	HS_H3K27ac_5710	HS_H3K27ac_5710	1293	ENSG00000116525	-	protein_coding	30122	9	0	NA	NA	other_recently_evolved	40	6	71	68	54	26	83	15	11	12	21	29	12	12	24	26	14	20	11	13	10	12	92	18	14	147	10	5	14	2	12	14	29	12	67
1	33152243	33153482	HS_H3K27ac_5711	HS_H3K27ac_5711	1239	ENSG00000116525	-	protein_coding	28577	5	0	SINE	MIRc	ape_specific	66	16	128	52	30	35	98	4	31	13	25	57	24	19	54	24	22	22	22	14	15	15	76	16	20	107	14	12	11	5	16	15	23	22	56
1	33153671	33154920	HS_H3K27ac_5712	HS_H3K27ac_5712	1249	ENSG00000116525	-	protein_coding	27139	3	0	SINE	MIRc	ape_specific	68	26	187	65	60	80	105	5	66	16	24	90	25	22	71	9	6	18	16	17	11	1	38	2	13	65	9	21	10	22	12	20	27	26	27
1	33159055	33160535	HS_H3K4me1_4097	HS_H3K4me1_4097	1480	ENSG00000116525	-	protein_coding	21524	1	0	NA	NA	ape_specific	30	46	268	63	84	63	115	18	53	27	44	72	27	30	61	57	21	45	34	25	36	23	64	17	110	93	39	18	12	17	11	26	42	36	27
1	33160645	33162439	HS_H3K27ac_5713	HS_H3K27ac_5713	1794	ENSG00000116525	-	protein_coding	19620	51	0	NA	NA	conserved	105	32	215	96	68	68	149	3	35	35	37	53	36	48	47	81	19	55	33	30	55	28	137	18	45	207	29	31	16	17	23	37	38	34	69
1	33163079	33164348	HS_H3K27ac_5714	HS_H3K27ac_5714	1269	ENSG00000116525	-	protein_coding	17711	51	0	SINE	AluSq	conserved	43	16	139	65	47	48	115	4	25	12	20	69	17	15	45	0	9	30	30	11	18	5	74	10	39	191	19	9	20	21	17	18	21	33	40
1	33171784	33173144	HS_H3K27ac_5715	HS_H3K27ac_5715	1360	ENSG00000116525	-	protein_coding	8915	3	0	SINE	AluSx1	conserved	39	25	156	65	54	52	137	6	18	26	18	74	23	21	59	21	5	19	19	34	20	12	112	15	30	155	27	23	11	32	23	13	15	27	45
1	33175789	33177191	HS_H3K27ac_5716	HS_H3K27ac_5716	1402	ENSG00000116525	-	protein_coding	4868	1	0	NA	NA	conserved	22	0	62	32	33	15	68	4	3	5	11	6	7	8	26	10	6	12	14	12	10	2	9	0	5	15	2	17	4	8	10	9	4	15	9
1	33180541	33182784	HS_H3K27ac_5717	HS_H3K27ac_5717	2243	ENSG00000116525	-	protein_coding	0	94	9	NA	NA	other_recently_evolved	476	34	298	146	135	90	109	123	78	80	192	106	347	222	86	185	145	83	96	89	35	342	192	148	563	228	205	77	69	26	97	65	231	174	368
1	33218784	33220148	HS_H3K27ac_5718	HS_H3K27ac_5718	1364	ENSG00000160094	+	protein_coding	36397	88	8	NA	NA	conserved	24	9	71	17	9	16	42	7	9	11	10	25	11	9	16	10	5	21	10	6	5	17	36	15	14	61	16	8	15	6	10	18	15	20	20
1	33220585	33221824	HS_H3K27ac_5719	HS_H3K27ac_5719	1239	ENSG00000160094	+	protein_coding	34721	9	0	NA	NA	other_recently_evolved	25	12	65	47	43	27	113	4	8	28	13	13	10	10	18	27	5	18	5	12	12	16	111	20	41	160	28	18	10	5	16	14	13	33	91
1	33234102	33235486	HS_H3K27ac_5720	HS_H3K27ac_5720	1384	ENSG00000160094	+	protein_coding	21059	28	4	NA	NA	conserved	59	30	93	30	34	17	75	4	14	23	22	55	28	27	44	2	6	17	8	13	11	3	8	4	7	6	7	9	4	13	8	12	20	11	26
1	33333405	33335066	HS_H3K27ac_5752	HS_H3K27ac_5752	1661	ENSG00000184389	-	protein_coding	12308	1	6	NA	NA	conserved	163	20	98	62	51	21	161	14	13	36	31	11	46	21	16	6	24	31	17	17	13	18	40	20	20	42	11	21	24	4	17	20	53	24	75
1	33335405	33337406	HS_H3K27ac_5753	HS_H3K27ac_5753	2001	ENSG00000184389	-	protein_coding	14308	55	0	NA	NA	conserved	157	29	208	54	74	37	125	11	32	43	37	90	38	27	66	20	44	43	45	37	41	12	18	24	17	7	4	66	51	30	33	39	45	65	27
1	33338939	33341184	HS_H3K27ac_5754	HS_H3K27ac_5754;HS_H3K27ac_5755	2245	ENSG00000184389	-	protein_coding	17842	125	5	NA	NA	conserved	197	33	199	137	124	50	90	11	46	28	54	80	31	28	66	34	10	26	18	21	22	6	41	2	6	54	4	55	41	60	41	29	41	62	37
1	33341248	33343671	HS_H3K27ac_5756	HS_H3K27ac_5756	2423	ENSG00000184389	-	protein_coding	20151	32	33	NA	NA	conserved	377	42	162	110	58	70	166	29	27	50	54	56	81	56	38	24	35	32	63	21	29	21	44	15	29	114	15	13	16	5	12	26	72	27	101
1	33343999	33345537	HS_H3K27ac_5757	HS_H3K27ac_5757	1538	ENSG00000184389	-	protein_coding	22902	50	0	NA	NA	conserved	141	28	164	59	25	39	100	21	25	35	47	23	48	52	33	0	28	39	26	18	22	25	15	25	20	11	17	34	24	11	17	25	41	41	34
1	33347036	33351373	HS_H3K27ac_5758	HS_H3K27ac_5758;HS_H3K27ac_5759	4337	ENSG00000184389	-	protein_coding	25939	86	32	NA	NA	conserved	138	9	40	42	11	15	65	4	11	28	12	5	16	9	9	1	9	14	3	10	6	15	26	21	21	28	17	11	5	5	10	11	26	15	40
1	33353854	33355778	HS_H3K27ac_5760	HS_H3K27ac_5760;HS_H3K27ac_5761	1924	ENSG00000184389	-	protein_coding	32757	1	0	NA	NA	conserved	25	11	90	43	44	18	72	3	7	10	10	14	11	13	8	31	15	34	8	18	8	13	54	20	21	71	28	15	14	9	21	19	21	27	43
1	33356265	33357559	HS_H3K4me1_4119	HS_H3K4me1_4119	1294	ENSG00000184389	-	protein_coding	35168	0	0	Simple_repeat	(TA)n	conserved	8	16	102	34	34	28	101	28	24	6	9	19	11	19	13	0	4	28	10	7	5	11	12	16	11	15	13	9	6	2	13	13	13	14	33
1	33363405	33365058	HS_H3K27ac_5762	HS_H3K27ac_5762	1653	ENSG00000184389	-	protein_coding	42308	3	2	NA	NA	other_recently_evolved	89	11	114	53	25	28	133	9	18	34	19	35	40	10	22	18	14	30	18	30	7	26	50	34	39	58	33	11	3	8	32	14	37	29	103
1	33365133	33366372	HS_H3K27ac_5763	HS_H3K27ac_5763	1239	ENSG00000184389	-	protein_coding	44036	8	1	SINE	MIRb	other_recently_evolved	54	8	75	19	14	19	113	4	16	27	13	16	27	10	11	16	28	23	17	12	4	21	19	25	30	19	35	7	5	3	20	13	25	26	60
1	33366509	33369451	HS_H3K27ac_5764	HS_H3K27ac_5764;HS_H3K27ac_5765	2942	ENSG00000184389	-	protein_coding	45412	2	6	NA	NA	conserved	286	28	215	183	165	63	232	16	27	37	42	42	29	54	33	60	42	64	29	30	23	11	45	22	32	112	21	64	72	27	76	95	124	124	108
1	33370873	33373481	HS_H3K27ac_5766	HS_H3K27ac_5766;HS_H3K27ac_5767	2608	ENSG00000184389	-	protein_coding	49776	3	1	NA	NA	conserved	40	20	152	71	59	38	96	1	22	13	17	32	19	20	28	54	32	38	37	23	28	35	95	29	82	150	37	26	10	20	23	28	29	41	56
1	33374882	33376121	HS_H3K27ac_5768	HS_H3K27ac_5768	1239	ENSG00000184389	-	protein_coding	53785	2	0	Simple_repeat	(CTG)n	conserved	26	19	133	32	34	37	114	7	27	18	18	30	6	17	41	9	19	22	24	17	19	5	34	22	17	45	12	17	20	20	21	24	35	25	17
1	33379130	33380655	HS_H3K27ac_5769	HS_H3K27ac_5769	1525	ENSG00000134686	-	protein_coding	50397	12	2	Low_complexity	C-rich	other_recently_evolved	66	5	123	44	52	28	121	5	19	3	4	2	3	1	2	6	11	30	30	14	14	16	19	22	15	22	14	25	12	10	26	23	34	30	88
1	33471788	33473534	HS_H3K27ac_5774	HS_H3K27ac_5774	1746	ENSG00000121903	+	protein_coding	0	6	12	NA	NA	conserved	112	11	81	44	36	25	79	7	20	21	11	24	25	23	14	52	19	30	3	18	15	41	17	20	32	24	21	26	12	6	17	25	24	33	38
1	33478884	33480185	HS_H3K4me1_4124	HS_H3K4me1_4124	1301	ENSG00000121903	+	protein_coding	6240	2	0	NA	NA	other_recently_evolved	5	11	94	38	49	21	106	8	9	8	12	23	11	22	25	22	11	32	16	12	23	15	82	18	27	104	33	18	12	16	25	24	31	34	32
1	33492782	33494038	HS_H3K27ac_5775	HS_H3K27ac_5775	1256	ENSG00000121903	+	protein_coding	20138	0	0	NA	NA	conserved	15	9	99	37	27	38	116	1	14	10	29	47	15	16	42	14	18	23	11	19	24	7	49	15	19	77	7	11	11	2	7	15	27	12	14
1	33501295	33502534	HS_H3K27ac_5776	HS_H3K27ac_5776	1239	ENSG00000121903	+	protein_coding	28651	1	0	NA	NA	conserved	13	5	97	32	62	21	126	7	15	8	14	25	10	14	31	2	11	31	7	19	13	5	10	6	12	39	12	12	18	8	11	17	24	23	32
1	33518832	33520727	HS_H3K27ac_5778	HS_H3K27ac_5778	1895	ENSG00000121903	+	protein_coding	46188	4	0	NA	NA	other_recently_evolved	43	10	112	101	105	16	131	4	6	21	16	15	17	25	40	88	19	46	14	20	18	18	45	2	52	63	18	9	14	4	28	34	26	27	84
1	33532487	33533726	HS_H3K27ac_5779	HS_H3K27ac_5779	1239	ENSG00000121903	+	protein_coding	59843	0	0	NA	NA	conserved	10	15	108	43	38	16	104	4	7	16	16	13	19	15	10	31	9	24	5	11	14	37	74	10	108	104	40	11	9	8	8	16	24	26	28
1	33545474	33546731	HS_H3K4me1_4130	HS_H3K4me1_4130	1257	ENSG00000121903	+	protein_coding	72830	0	0	NA	NA	conserved	7	9	42	23	22	12	50	1	6	6	9	7	9	12	12	15	9	23	12	11	7	14	36	5	56	52	23	7	13	5	4	8	13	19	24
1	33576789	33578053	HS_H3K27ac_5780	HS_H3K27ac_5780	1264	ENSG00000121903	+	protein_coding	104145	6	0	NA	NA	other_recently_evolved	32	18	118	28	59	48	115	13	27	17	14	50	16	17	36	31	9	37	18	14	15	3	30	9	13	59	9	25	14	10	16	24	21	40	42
1	33601828	33603123	HS_H3K27ac_5781	HS_H3K27ac_5781	1295	ENSG00000121903	+	protein_coding	129184	0	2	NA	NA	conserved	27	8	73	35	34	17	92	1	8	13	10	8	13	8	10	7	11	22	15	21	14	10	77	14	42	112	17	12	15	2	28	11	22	12	45
1	33607075	33608925	HS_H3K27ac_5782	HS_H3K27ac_5782	1850	ENSG00000121903	+	protein_coding	134431	1	0	LTR	MLT1C	conserved	19	11	75	105	45	19	133	6	12	13	5	21	15	27	5	46	8	38	8	12	7	1	24	1	10	19	7	20	12	3	16	36	28	20	41
1	33623797	33625867	HS_H3K27ac_5783	HS_H3K27ac_5783;HS_H3K27ac_5784	2070	ENSG00000121903	+	protein_coding	151153	5	2	NA	NA	conserved	21	2	116	74	68	21	77	2	7	17	9	14	18	16	11	52	15	21	12	16	9	40	69	10	181	78	44	11	9	5	22	13	37	19	57
1	33632656	33634337	HS_H3K27ac_5785	HS_H3K27ac_5785	1681	ENSG00000121903	+	protein_coding	160012	95	4	NA	NA	other_recently_evolved	58	12	107	63	64	29	131	3	6	18	15	13	15	12	8	76	7	42	16	21	16	31	52	20	68	71	28	28	27	19	24	51	104	75	50
1	33635708	33636947	HS_H3K27ac_5786	HS_H3K27ac_5786	1239	ENSG00000121903	+	protein_coding	163064	4	0	NA	NA	conserved	14	12	89	52	46	15	100	1	12	10	12	16	6	9	16	40	10	14	5	14	12	5	98	10	26	138	19	8	6	2	18	18	25	13	58
1	33662347	33663642	HS_H3K27ac_5787	HS_H3K27ac_5787	1295	ENSG00000121903	+	protein_coding	189703	0	0	NA	NA	conserved	13	14	99	39	40	25	80	6	15	14	17	13	15	12	8	14	14	38	12	22	8	26	23	12	46	43	38	21	11	4	24	18	28	29	66
1	33671760	33673049	HS_H3K4me1_4133	HS_H3K4me1_4133	1289	ENSG00000176256	+	protein_coding	187426	1	0	Simple_repeat	(CAAAAA)n	ape_specific	12	4	83	33	40	25	76	2	5	10	13	12	9	11	22	0	0	10	1	3	1	5	23	4	10	38	7	2	1	1	3	7	16	5	28
1	33714049	33715590	HS_H3K27ac_5788	HS_H3K27ac_5788	1541	ENSG00000176256	+	protein_coding	144885	1	0	NA	NA	conserved	20	6	131	55	44	23	120	4	20	26	29	18	16	12	17	25	25	29	17	19	8	18	134	14	47	184	27	20	13	5	13	16	24	28	85
1	33819051	33820317	HS_H3K4me1_4134	HS_H3K4me1_4134	1266	ENSG00000176256	+	protein_coding	40158	2	0	NA	NA	conserved	4	9	95	40	44	25	120	6	17	13	17	19	15	18	12	13	24	32	18	6	10	10	32	14	29	44	14	10	19	6	15	22	25	13	67
1	33824975	33826296	HS_H3K27ac_5790	HS_H3K27ac_5790	1321	ENSG00000176256	+	protein_coding	34179	1	0	NA	NA	conserved	16	12	103	55	26	25	130	4	20	13	3	20	12	12	14	21	15	22	10	18	18	12	69	8	25	148	27	11	9	7	13	12	43	27	48
1	33846344	33847698	HS_H3K27ac_5791	HS_H3K27ac_5791	1354	ENSG00000176256	+	protein_coding	12777	0	0	NA	NA	conserved	23	11	117	44	35	22	105	8	10	24	13	13	9	17	16	24	5	39	22	8	10	3	59	13	19	128	16	14	11	2	19	28	30	17	43
1	33895000	33896263	HS_H3K27ac_5792	HS_H3K27ac_5792	1263	ENSG00000176256	+	protein_coding	34526	3	0	NA	NA	other_recently_evolved	28	13	80	44	37	22	106	8	8	9	10	9	8	6	9	16	14	26	12	7	17	18	72	33	35	102	34	29	22	24	36	21	38	51	29
1	33898599	33899859	HS_H3K27ac_5793	HS_H3K27ac_5793	1260	ENSG00000176256	+	protein_coding	38125	5	0	NA	NA	other_recently_evolved	26	8	69	34	32	21	102	2	7	16	7	10	13	14	3	11	11	26	6	11	12	10	67	19	42	138	29	11	14	5	23	12	22	27	67
1	33935152	33936511	HS_H3K4me1_4135	HS_H3K4me1_4135	1359	ENSG00000176256	+	protein_coding	74678	0	0	NA	NA	conserved	13	18	108	39	63	34	94	2	29	17	25	26	21	28	23	44	11	37	25	15	31	10	46	12	22	74	17	20	14	6	10	18	38	25	56
1	33969954	33971247	HS_H3K27ac_5794	HS_H3K27ac_5794	1293	ENSG00000176256	+	protein_coding	109480	4	0	NA	NA	ape_specific	30	30	133	49	45	34	83	11	11	13	27	40	9	23	46	8	18	28	12	20	10	4	93	9	20	132	13	6	7	4	10	17	21	7	41
1	33984822	33986089	HS_H3K27ac_5795	HS_H3K27ac_5795	1267	ENSG00000176256	+	protein_coding	124348	28	0	NA	NA	conserved	39	16	126	30	29	30	99	6	23	14	13	30	21	19	20	22	20	20	13	15	8	15	70	7	27	123	31	15	17	9	17	11	23	17	63
1	34012783	34014036	HS_H3K27ac_5796	HS_H3K27ac_5796	1253	ENSG00000121904	-	protein_coding	151806	0	1	LINE	L2a	conserved	22	21	108	43	20	25	104	5	16	25	10	22	12	14	17	16	15	24	7	19	13	8	68	7	27	157	26	13	21	13	12	20	22	32	46
1	34019970	34021229	HS_H3K4me1_4137	HS_H3K4me1_4137	1259	ENSG00000121904	-	protein_coding	144613	5	2	LINE	L2a	conserved	15	17	111	47	49	19	118	3	9	18	20	5	13	26	9	14	15	22	12	15	8	20	61	19	30	107	17	28	11	2	12	19	27	31	44
1	34060697	34062007	HS_H3K27ac_5797	HS_H3K27ac_5797	1310	ENSG00000121904	-	protein_coding	103835	14	0	NA	NA	other_recently_evolved	25	9	85	48	54	16	91	2	9	13	10	12	9	13	17	6	12	19	9	8	9	21	65	8	43	149	19	11	11	1	9	7	26	16	52
1	34091900	34093146	HS_H3K27ac_5798	HS_H3K27ac_5798	1246	ENSG00000121904	-	protein_coding	72696	2	0	LINE	L1M5	conserved	9	7	34	14	16	6	28	0	3	4	4	4	2	2	3	0	4	10	2	2	6	2	4	8	7	0	6	6	7	0	12	5	5	10	4
1	34148670	34149965	HS_H3K27ac_5799	HS_H3K27ac_5799	1295	ENSG00000121904	-	protein_coding	15877	1	0	NA	NA	conserved	16	15	93	52	38	24	119	0	16	16	13	29	16	27	31	4	9	37	15	13	17	10	30	8	13	83	15	17	14	8	24	22	18	29	35
1	34162603	34165404	HS_H3K27ac_5800	HS_H3K27ac_5800;HS_H3K27ac_5801	2801	ENSG00000121904	-	protein_coding	438	2	2	NA	NA	conserved	166	47	285	136	86	64	90	20	43	27	17	48	41	29	53	12	2	9	10	6	13	10	3	9	9	6	6	16	7	5	4	8	12	8	6
1	34165722	34167758	HS_H3K27ac_5802	HS_H3K27ac_5802	2036	ENSG00000121904	-	protein_coding	0	22	0	NA	NA	other_recently_evolved	81	20	179	117	91	34	101	13	16	18	31	29	27	39	34	69	19	23	33	21	9	19	142	35	71	161	33	29	27	7	21	14	47	42	87
1	34176808	34178047	HS_H3K27ac_5803	HS_H3K27ac_5803	1239	ENSG00000142698	+	protein_coding	9926	3	0	NA	NA	other_recently_evolved	34	28	154	70	97	46	114	92	31	29	69	14	27	71	34	85	55	74	46	49	27	127	153	73	510	257	157	14	10	2	30	25	137	42	206
1	34189132	34190384	HS_H3K27ac_5804	HS_H3K27ac_5804	1252	ENSG00000142698	+	protein_coding	22250	1	0	NA	NA	other_recently_evolved	16	10	124	42	29	40	104	6	9	23	34	50	16	25	32	5	10	34	27	27	14	52	56	50	73	106	38	46	26	35	29	31	32	41	22
1	34200177	34201506	HS_H3K4me1_4141	HS_H3K4me1_4141	1329	ENSG00000142698	+	protein_coding	33295	39	0	NA	NA	other_recently_evolved	18	18	129	26	57	25	112	2	19	21	20	28	10	26	21	2	10	29	14	18	21	0	0	0	0	0	0	50	50	35	37	55	45	62	49
1	34393891	34395189	HS_H3K4me1_4142	HS_H3K4me1_4142	1298	ENSG00000142698	+	protein_coding	227009	0	0	Low_complexity	AT_rich	conserved	13	34	136	29	51	32	82	4	26	24	23	42	22	27	36	12	10	38	33	9	41	8	18	8	14	41	22	18	12	0	17	21	20	30	20
1	34650061	34651362	HS_H3K27ac_5805	HS_H3K27ac_5805	1301	ENSG00000189280	+	protein_coding	103685	1	0	SINE	AluJr	other_recently_evolved	15	28	228	57	31	52	96	11	48	28	33	84	35	15	62	16	21	29	24	15	29	1	9	1	6	4	3	45	26	30	18	45	45	50	15
1	34736274	34737580	HS_H3K4me1_4144	HS_H3K4me1_4144	1306	ENSG00000189280	+	protein_coding	17467	1	0	NA	NA	other_recently_evolved	11	11	146	53	60	35	98	6	26	17	13	54	23	29	50	29	15	26	14	23	29	11	66	11	36	105	9	12	8	23	16	13	25	29	45
1	34741152	34742391	HS_H3K27ac_5807	HS_H3K27ac_5807	1239	ENSG00000189280	+	protein_coding	12656	1	0	NA	NA	conserved	20	11	147	63	39	40	117	10	24	12	12	23	23	12	19	45	19	29	28	16	13	19	89	25	30	188	32	14	9	2	16	33	46	45	45
1	34742130	34743441	HS_H3K4me1_4145	HS_H3K4me1_4145	1311	ENSG00000189280	+	protein_coding	11606	2	3	NA	NA	conserved	34	17	141	50	63	37	124	6	9	5	6	13	19	15	12	43	14	25	24	18	13	14	98	7	22	177	18	13	9	6	18	42	41	66	62
1	34754410	34755817	HS_H3K27ac_5808	HS_H3K27ac_5808	1407	ENSG00000189280	+	protein_coding	0	7	0	NA	NA	other_recently_evolved	19	15	73	53	48	16	88	5	5	20	11	10	11	28	10	64	17	22	16	12	5	24	109	24	36	183	13	31	21	9	33	31	40	34	56
1	34756973	34758257	HS_H3K27ac_5809	HS_H3K27ac_5809	1284	ENSG00000189433	+	protein_coding	1484	1	0	NA	NA	conserved	22	5	92	69	51	17	99	7	10	4	15	13	8	13	4	44	5	39	16	9	6	27	117	13	109	260	34	7	10	2	28	25	26	36	63
1	34760812	34762204	HS_H3K27ac_5810	HS_H3K27ac_5810	1392	ENSG00000189433	+	protein_coding	1072	1	0	NA	NA	conserved	19	19	65	76	56	11	58	0	10	3	5	10	4	7	3	57	7	36	12	8	6	48	126	11	112	153	28	4	10	4	14	18	28	29	67
1	34767689	34768984	HS_H3K27ac_5811	HS_H3K27ac_5811	1295	ENSG00000189433	+	protein_coding	7949	4	0	LINE	L2a	other_recently_evolved	16	23	148	40	38	32	98	2	40	0	0	0	0	0	0	4	8	23	22	8	20	9	12	10	20	29	19	9	6	13	11	25	15	35	21
1	34783043	34787186	HS_H3K27ac_5814	HS_H3K27ac_5814;HS_H3K27ac_5815;HS_H3K27ac_5816	4143	ENSG00000188910	+	protein_coding	1855	1	4	NA	NA	conserved	152	19	145	103	108	38	165	4	17	9	16	31	18	12	17	57	28	39	30	25	18	35	169	32	113	293	55	25	13	19	33	32	46	37	96
1	34788484	34789723	HS_H3K27ac_5817	HS_H3K27ac_5817	1239	ENSG00000187513	+	protein_coding	3275	1	1	LTR	MLT1A	conserved	41	19	104	44	21	28	117	4	26	12	18	31	27	22	44	10	31	35	37	13	21	6	25	4	7	47	10	17	10	6	17	12	28	30	47
1	34790611	34796755	HS_H3K27ac_5818	HS_H3K27ac_5818;HS_H3K27ac_5819;HS_H3K27ac_5820;HS_H3K27ac_5821	6144	ENSG00000187513	+	protein_coding	0	7	1	NA	NA	conserved	145	63	437	277	255	74	277	37	76	45	86	113	79	105	93	284	74	106	61	78	46	2	15	2	2	17	2	76	56	65	66	64	113	108	10
1	34824551	34826561	HS_H3K27ac_5822	HS_H3K27ac_5822	2010	ENSG00000187513	+	protein_coding	31554	2	6	NA	NA	conserved	43	7	93	41	20	21	107	1	18	18	24	16	12	16	14	8	8	23	15	3	10	14	42	15	39	69	24	31	15	4	17	30	37	28	50
1	34827646	34828887	HS_H3K27ac_5823	HS_H3K27ac_5823	1241	ENSG00000163866	-	protein_coding	30929	1	0	NA	NA	conserved	27	13	131	55	53	43	94	0	22	24	18	42	30	14	25	56	11	25	13	16	12	3	0	0	6	9	2	30	24	28	20	22	26	61	46
1	34831364	34832703	HS_H3K27ac_5824	HS_H3K27ac_5824	1339	ENSG00000163866	-	protein_coding	27113	10	0	NA	NA	conserved	100	24	177	41	26	50	88	13	28	34	27	72	25	26	70	20	13	40	38	22	25	9	10	11	6	15	8	34	25	53	41	39	52	62	36
1	34835197	34836665	HS_H3K27ac_5825	HS_H3K27ac_5825	1468	ENSG00000163866	-	protein_coding	23151	2	0	NA	NA	other_recently_evolved	90	22	162	45	25	52	115	9	49	26	21	71	20	25	62	20	16	30	34	27	36	10	28	4	16	46	8	44	14	27	26	30	23	35	50
1	34836959	34838290	HS_H3K27ac_5826	HS_H3K27ac_5826	1331	ENSG00000163866	-	protein_coding	21526	9	0	LINE	L3	other_recently_evolved	49	20	189	65	79	55	120	2	31	20	26	50	15	35	53	60	10	43	24	15	16	1	13	1	0	8	3	24	17	17	21	23	24	43	58
1	34844348	34848117	HS_H3K27ac_5827	HS_H3K27ac_5827;HS_H3K27ac_5828;HS_H3K27ac_5829;HS_H3K27ac_5830	3769	ENSG00000163866	-	protein_coding	11699	29	4	NA	NA	conserved	37	7	97	40	46	19	108	2	13	11	11	8	11	5	11	40	9	18	8	12	4	3	19	5	8	32	3	4	4	1	18	12	20	24	30
1	34851007	34852258	HS_H3K27ac_5831	HS_H3K27ac_5831	1251	ENSG00000163866	-	protein_coding	7558	6	0	NA	NA	conserved	46	9	94	14	23	20	100	8	2	26	20	8	16	31	11	4	27	31	15	18	8	23	21	18	7	52	17	14	17	4	23	19	39	29	48
1	34858430	34861369	HS_H3K27ac_5832	HS_H3K27ac_5832;HS_H3K27ac_5833	2939	ENSG00000163866	-	protein_coding	0	87	24	NA	NA	conserved	170	46	369	273	232	94	360	7	57	43	55	118	42	65	101	241	68	98	88	80	60	37	91	22	145	177	53	20	28	25	39	28	54	54	122
1	34864629	34867645	HS_H3K27ac_5834	HS_H3K27ac_5834	3016	ENSG00000163866	-	protein_coding	4814	1	7	NA	NA	other_recently_evolved	1020	27	309	304	138	94	214	86	66	36	26	12	48	36	28	272	155	126	109	104	45	254	342	88	545	378	173	128	95	49	107	82	258	164	471
1	34867879	34869549	HS_H3K27ac_5835	HS_H3K27ac_5835	1670	ENSG00000163866	-	protein_coding	8064	1	0	NA	NA	conserved	15	7	44	26	34	10	64	2	13	11	9	9	9	13	9	6	8	20	4	6	2	9	44	8	64	51	25	5	4	7	11	22	16	27	51
1	34885005	34886860	HS_H3K27ac_5836	HS_H3K27ac_5836	1855	ENSG00000163866	-	protein_coding	25190	10	2	NA	NA	other_recently_evolved	99	61	269	116	115	62	122	160	62	58	151	78	119	212	67	100	73	69	68	59	22	144	169	52	423	232	115	86	119	16	81	55	163	72	258
1	34903816	34905586	HS_H3K27ac_5837	HS_H3K27ac_5837	1770	ENSG00000116544	-	protein_coding	23999	1	0	NA	NA	conserved	43	16	233	95	89	28	121	3	17	23	11	23	13	11	19	84	16	47	15	17	12	27	150	17	93	257	23	16	30	17	26	39	45	34	62
1	34917908	34919713	HS_H3K27ac_5838	HS_H3K27ac_5838;HS_H3K27ac_5839	1805	ENSG00000116544	-	protein_coding	9872	1	1	NA	NA	conserved	27	21	119	37	51	35	91	8	16	15	20	36	21	21	47	28	10	20	13	23	20	7	74	10	29	111	16	16	15	15	18	14	28	33	40
1	34928574	34930969	HS_H3K27ac_5840	HS_H3K27ac_5840;HS_H3K27ac_5841	2395	ENSG00000116544	-	protein_coding	0	3	2	NA	NA	conserved	115	57	252	83	103	89	64	144	78	66	165	85	109	196	76	63	154	51	101	81	50	107	130	101	245	178	99	120	179	37	115	55	134	102	159
1	34947243	34948661	HS_H3K27ac_5842	HS_H3K27ac_5842	1418	ENSG00000116544	-	protein_coding	17659	2	0	LINE	L1ME3A	conserved	17	36	183	57	66	27	85	18	56	41	104	95	65	140	114	5	6	21	27	20	39	2	6	15	15	15	14	54	27	38	32	23	25	36	7
1	34967195	34968726	HS_H3K4me1_4161	HS_H3K4me1_4161	1531	ENSG00000243749	-	protein_coding	16627	2	0	Other	SVA_D	other_recently_evolved	9	25	157	36	56	40	61	25	37	8	15	44	12	20	30	0	11	11	13	10	11	1	1	4	2	0	1	15	8	20	13	8	15	19	3
1	34971929	34973190	HS_H3K27ac_5843	HS_H3K27ac_5843	1261	ENSG00000243749	-	protein_coding	12163	4	0	NA	NA	other_recently_evolved	20	2	89	42	26	18	76	9	7	9	23	16	16	9	5	12	9	30	13	4	12	4	26	6	23	19	4	10	12	2	14	17	26	35	42
1	34984400	34986246	HS_H3K27ac_5844	HS_H3K27ac_5844	1846	ENSG00000243749	-	protein_coding	0	207	10	NA	NA	other_recently_evolved	726	37	193	215	65	52	125	15	58	133	55	59	658	72	81	132	90	67	110	89	23	391	188	106	499	243	150	96	54	30	85	48	249	104	1013
1	35354456	35355863	HS_H3K27ac_5857	HS_H3K27ac_5857	1407	ENSG00000146463	+	protein_coding	85490	4	0	SINE	AluSx1	other_recently_evolved	108	41	219	41	50	80	84	13	47	26	67	111	38	36	89	3	14	49	23	21	53	9	2	17	7	2	17	34	20	26	21	26	13	33	9
1	35432392	35434057	HS_H3K27ac_5858	HS_H3K27ac_5858	1665	ENSG00000020129	+	protein_coding	123416	1	0	NA	NA	other_recently_evolved	75	22	131	93	71	31	130	4	34	9	22	22	23	7	30	30	11	28	10	11	6	24	65	7	62	106	23	44	51	58	35	48	35	81	44
1	35434069	35435446	HS_H3K27ac_5859	HS_H3K27ac_5859	1377	ENSG00000020129	+	protein_coding	122027	4	0	SINE	AluSc8	other_recently_evolved	51	24	112	86	69	37	105	4	26	10	9	7	8	17	10	70	8	22	7	11	8	28	62	6	56	103	17	11	13	0	7	17	16	11	43
1	35435619	35437830	HS_H3K27ac_5860	HS_H3K27ac_5860;HS_H3K27ac_5861	2211	ENSG00000020129	+	protein_coding	119643	2	0	NA	NA	conserved	46	13	93	77	52	28	96	4	13	16	19	19	15	12	15	45	11	28	15	16	11	21	115	16	63	151	25	19	14	15	24	21	36	30	68
1	35556212	35563080	HS_H3K27ac_5862	HS_H3K27ac_5862;HS_H3K27ac_5863;HS_H3K27ac_5864;HS_H3K27ac_5865	6868	ENSG00000020129	+	protein_coding	0	57	32	NA	NA	conserved	26	13	82	83	62	21	108	3	5	25	13	13	14	15	18	45	5	27	14	10	8	31	154	29	51	218	29	34	10	11	25	25	38	36	56
1	35565292	35566815	HS_H3K27ac_5866	HS_H3K27ac_5866	1523	ENSG00000116819	+	protein_coding	6555	3	0	NA	NA	other_recently_evolved	71	37	235	94	74	44	100	14	49	10	39	32	11	30	33	104	17	54	19	20	17	67	190	30	155	216	59	14	11	10	27	53	91	53	91
1	35572598	35575641	HS_H3K27ac_5867	HS_H3K27ac_5867;HS_H3K27ac_5868	3043	ENSG00000116819	+	protein_coding	0	1	5	NA	NA	conserved	126	13	112	56	29	33	49	6	39	35	28	40	113	30	33	50	14	22	44	24	12	48	26	26	102	33	42	16	10	17	19	6	58	31	74
1	35576355	35578440	HS_H3K27ac_5869	HS_H3K27ac_5869	2085	ENSG00000116819	+	protein_coding	2986	20	0	NA	NA	conserved	219	83	402	203	222	90	165	169	108	76	224	97	261	266	96	218	157	87	93	78	38	34	26	26	101	67	37	24	33	15	116	94	217	130	155
1	35587857	35591532	HS_H3K27ac_5870	HS_H3K27ac_5870;HS_H3K27ac_5871;HS_H3K27ac_5872	3675	ENSG00000116819	+	protein_coding	14488	1	0	NA	NA	conserved	45	30	188	85	82	39	119	6	38	20	39	73	18	26	55	67	39	51	134	94	57	23	109	25	36	206	34	24	24	22	16	20	38	41	67
1	35593869	35595119	HS_H3K27ac_5873	HS_H3K27ac_5873	1250	ENSG00000116819	+	protein_coding	20500	31	0	NA	NA	other_recently_evolved	23	8	91	21	38	14	122	8	5	17	5	7	9	18	19	20	22	29	17	16	12	12	50	23	13	83	25	20	10	7	15	23	24	50	9
1	35638495	35639812	HS_H3K27ac_5874	HS_H3K27ac_5874	1317	ENSG00000126067	-	protein_coding	2032	139	0	SINE	MIRc	conserved	51	32	171	25	56	41	91	17	34	26	43	49	39	26	44	2	19	43	23	22	17	15	21	24	20	9	26	7	16	4	7	22	35	28	36
1	35640154	35642685	HS_H3K27ac_5875	HS_H3K27ac_5875	2531	ENSG00000126067	-	protein_coding	0	29	22	NA	NA	other_recently_evolved	926	48	288	251	69	93	183	5	40	103	46	86	153	57	90	204	24	49	42	42	57	22	39	10	14	50	11	71	16	28	37	42	112	78	48
1	35768505	35770801	HS_H3K27ac_5880	HS_H3K27ac_5880	2296	ENSG00000092853	-	protein_coding	0	35	18	NA	NA	conserved	565	35	349	267	85	98	115	40	76	77	89	123	420	131	118	190	61	63	90	71	42	84	76	42	179	103	75	42	37	60	66	46	105	94	278
1	35882150	35884646	HS_H3K27ac_5884	HS_H3K27ac_5884	2496	ENSG00000092847	+	protein_coding	12343	16	16	NA	NA	other_recently_evolved	820	30	296	269	115	79	169	18	60	167	112	93	442	128	94	10	19	17	9	13	4	226	195	92	391	236	171	245	107	20	105	66	290	108	672
1	35893050	35894387	HS_H3K27ac_5885	HS_H3K27ac_5885	1337	ENSG00000092847	+	protein_coding	23243	1	0	NA	NA	conserved	53	4	95	33	57	27	113	1	5	13	18	14	20	13	12	37	10	37	12	9	11	8	56	20	22	81	22	14	7	2	8	10	32	24	78
1	35901479	35902720	HS_H3K27ac_5886	HS_H3K27ac_5886	1241	ENSG00000271914	-	lincRNA	27395	1	0	NA	NA	conserved	23	11	122	50	44	34	102	2	17	15	21	48	24	21	39	19	11	27	18	10	14	12	35	9	21	61	17	14	9	10	18	24	22	29	33
1	36027072	36028343	HS_H3K4me1_4183	HS_H3K4me1_4183	1271	ENSG00000092850	+	protein_coding	55732	9	0	Low_complexity	AT_rich	other_recently_evolved	4	13	166	32	50	52	84	4	21	21	23	58	15	15	40	1	3	19	13	20	15	6	4	8	15	3	6	11	7	12	21	14	18	18	16
1	36083294	36085604	HS_H3K27ac_5888	HS_H3K27ac_5888	2310	ENSG00000092850	+	protein_coding	0	2	1	NA	NA	conserved	30	4	86	46	41	17	67	5	4	7	13	32	8	24	28	37	10	14	9	24	16	6	33	4	13	69	2	23	4	18	24	11	28	18	32
1	36086834	36090151	HS_H3K27ac_5889	HS_H3K27ac_5889	3317	ENSG00000116863	+	protein_coding	0	9	21	NA	NA	conserved	985	38	404	361	176	94	183	40	91	166	78	114	769	126	74	421	78	89	144	121	37	177	191	83	290	312	101	210	109	62	118	110	280	165	486
1	36091220	36094830	HS_H3K27ac_5890	HS_H3K27ac_5890;HS_H3K27ac_5891;HS_H3K27ac_5892;HS_H3K27ac_5893	3610	ENSG00000116863	+	protein_coding	2346	1	0	NA	NA	conserved	118	39	172	75	73	61	133	18	27	47	39	98	39	31	78	57	16	65	48	21	28	4	40	4	19	72	8	8	11	5	19	25	30	39	15
1	36095434	36100744	HS_H3K27ac_5894	HS_H3K27ac_5894;HS_H3K27ac_5895;HS_H3K27ac_5896;HS_H3K27ac_5897;HS_H3K27ac_5898	5310	ENSG00000116863	+	protein_coding	6560	3	7	NA	NA	conserved	416	39	244	123	39	80	181	14	57	65	62	132	64	41	101	31	28	45	81	40	60	6	53	15	18	122	12	18	10	19	15	10	11	24	62
1	36105872	36108469	HS_H3K27ac_5899	HS_H3K27ac_5899;HS_H3K27ac_5900	2597	ENSG00000171812	-	protein_coding	16751	1	1	NA	NA	conserved	19	21	104	44	17	18	103	1	14	14	23	40	8	11	34	19	12	12	19	14	7	0	4	0	0	2	1	29	30	19	24	32	35	56	78
1	36114315	36116101	HS_H3K27ac_5902	HS_H3K27ac_5902	1786	ENSG00000171812	-	protein_coding	9119	1	0	NA	NA	other_recently_evolved	122	51	256	93	90	75	134	45	71	26	87	60	90	100	80	51	31	45	56	58	24	71	135	31	178	177	68	23	21	17	28	41	62	49	60
1	36117784	36120342	HS_H3K27ac_5903	HS_H3K27ac_5903;HS_H3K27ac_5904	2558	ENSG00000171812	-	protein_coding	4878	5	0	NA	NA	conserved	12	10	110	63	38	11	95	2	17	8	22	14	19	10	13	15	10	39	14	12	9	10	65	12	29	123	17	5	10	4	11	17	30	26	70
1	36122539	36126801	HS_H3K27ac_5905	HS_H3K27ac_5905;HS_H3K27ac_5906;HS_H3K27ac_5907	4262	ENSG00000171812	-	protein_coding	0	3	2	NA	NA	conserved	18	5	60	62	38	10	103	2	7	20	16	15	21	22	10	23	12	23	13	16	8	38	48	34	39	71	15	14	14	7	18	17	37	43	53
1	36133574	36134826	HS_H3K27ac_5908	HS_H3K27ac_5908	1252	ENSG00000171812	-	protein_coding	8355	77	3	NA	NA	conserved	13	2	30	15	4	12	42	0	4	3	10	1	9	8	2	6	0	19	8	3	9	8	23	4	16	40	17	3	4	4	9	3	9	10	32
1	36147815	36153788	HS_H3K27ac_5909	HS_H3K27ac_5909;HS_H3K27ac_5910;HS_H3K27ac_5911	5973	ENSG00000116871	+	protein_coding	1791	2	32	NA	NA	conserved	35	35	183	89	55	48	123	25	33	23	22	36	19	44	37	82	44	77	34	47	30	51	96	20	158	122	63	21	8	10	19	31	43	60	92
1	36154510	36163024	HS_H3K27ac_5912	HS_H3K27ac_5912;HS_H3K27ac_5913;HS_H3K27ac_5914;HS_H3K27ac_5915	8514	ENSG00000116871	+	protein_coding	0	2	15	NA	NA	conserved	1937	51	364	542	178	111	256	30	83	228	53	86	668	94	88	787	212	181	275	194	128	431	262	117	492	365	146	322	101	70	97	99	422	149	659
1	36168733	36170084	HS_H3K27ac_5916	HS_H3K27ac_5916	1351	ENSG00000054116	-	protein_coding	12681	21	3	SINE	MIR	other_recently_evolved	35	25	218	53	52	57	86	10	64	25	40	177	25	42	113	22	9	34	47	33	84	1	17	3	2	24	10	20	28	33	17	29	20	43	23
1	36170549	36173095	HS_H3K27ac_5917	HS_H3K27ac_5917;HS_H3K27ac_5918	2546	ENSG00000054116	-	protein_coding	14497	9	0	NA	NA	conserved	23	6	97	65	59	18	88	1	13	16	24	23	24	16	29	51	21	41	14	14	9	42	114	30	63	138	29	11	15	4	15	15	20	23	44
1	36174729	36176603	HS_H3K27ac_5919	HS_H3K27ac_5919;HS_H3K27ac_5920	1874	ENSG00000054116	-	protein_coding	18677	1	0	NA	NA	conserved	143	15	149	82	58	31	128	2	23	18	24	20	28	16	29	123	24	28	26	21	26	57	118	25	198	135	49	14	16	10	18	29	22	22	62
1	36305393	36308716	HS_H3K27ac_5938	HS_H3K27ac_5938	3323	ENSG00000214193	+	protein_coding	0	38	15	NA	NA	conserved	816	54	388	360	170	88	173	86	95	30	40	46	59	62	32	260	100	103	160	83	40	72	163	51	204	181	84	104	77	40	106	67	432	139	217
1	36318926	36325231	HS_H3K27ac_5939	HS_H3K27ac_5939;HS_H3K27ac_5940	6305	ENSG00000142694	-	protein_coding	0	1	14	NA	NA	conserved	312	19	194	128	129	57	105	28	33	35	37	38	67	51	46	155	36	63	34	29	35	67	168	41	200	179	67	32	35	17	31	51	86	58	83
1	36364642	36368003	HS_H3K27ac_5954	HS_H3K27ac_5954;HS_H3K27ac_5955	3361	ENSG00000196182	-	protein_coding	17893	53	0	NA	NA	conserved	18	3	44	15	21	17	46	2	5	9	5	6	12	7	16	6	8	14	17	7	10	21	33	25	26	68	26	6	12	7	17	21	32	25	29
1	36369039	36370680	HS_H3K27ac_5956	HS_H3K27ac_5956	1641	ENSG00000196182	-	protein_coding	15216	94	4	NA	NA	other_recently_evolved	120	13	114	68	43	48	143	7	22	20	29	16	28	19	19	28	26	27	42	20	33	10	91	13	40	91	26	17	13	3	18	16	32	18	85
1	36370734	36376796	HS_H3K27ac_5957	HS_H3K27ac_5957;HS_H3K27ac_5958	6062	ENSG00000196182	-	protein_coding	9100	1	35	NA	NA	conserved	92	21	134	72	72	41	86	3	21	23	26	50	36	36	41	36	12	29	14	13	14	17	42	15	15	72	13	28	21	20	26	20	33	43	43
1	36377859	36380264	HS_H3K27ac_5959	HS_H3K27ac_5959;HS_H3K27ac_5960	2405	ENSG00000196182	-	protein_coding	5632	13	6	NA	NA	conserved	2110	18	210	496	118	55	177	62	49	86	73	35	370	85	40	416	72	64	68	48	24	217	181	62	254	246	80	38	20	13	30	27	206	73	384
1	36384314	36387544	HS_H3K27ac_5961	HS_H3K27ac_5961	3230	ENSG00000196182	-	protein_coding	0	184	48	NA	NA	conserved	1957	65	334	550	70	139	186	25	115	144	55	86	490	64	89	358	86	109	108	95	42	174	141	82	194	167	113	192	93	38	95	86	395	140	877
1	36393333	36394692	HS_H3K27ac_5962	HS_H3K27ac_5962	1359	ENSG00000181817	-	protein_coding	3200	0	0	NA	NA	conserved	50	26	157	64	48	42	89	8	29	29	33	55	22	30	67	4	14	22	16	15	7	15	47	21	21	97	13	21	9	25	20	9	12	26	38
1	36396460	36398889	HS_H3K27ac_5963	HS_H3K27ac_5963	2429	ENSG00000181817	-	protein_coding	0	3	18	NA	NA	other_recently_evolved	1101	33	292	400	95	73	221	19	65	38	73	88	103	63	92	246	23	60	71	49	71	41	45	11	46	47	16	77	37	55	65	66	193	120	36
1	36567390	36568877	HS_H3K27ac_5980	HS_H3K27ac_5980	1487	ENSG00000119535	-	protein_coding	84113	4	0	NA	NA	other_recently_evolved	30	18	132	57	80	39	106	1	12	24	28	47	18	24	38	34	6	20	28	15	16	7	4	4	9	6	8	50	33	30	29	28	43	50	80
1	36570194	36572165	HS_H3K27ac_5981	HS_H3K27ac_5981	1971	ENSG00000119535	-	protein_coding	86917	1	0	SINE	MIR	conserved	48	20	126	111	88	29	106	1	17	16	20	11	9	16	22	53	1	28	9	5	7	18	104	15	34	156	18	15	22	29	32	21	35	59	68
1	36572972	36574298	HS_H3K27ac_5982	HS_H3K27ac_5982	1326	ENSG00000119535	-	protein_coding	89695	3	0	NA	NA	other_recently_evolved	29	13	56	74	47	16	122	2	14	11	11	15	6	7	8	27	6	23	17	7	13	12	96	25	44	127	35	5	11	5	8	20	23	27	79
1	36586692	36587931	HS_H3K27ac_5983	HS_H3K27ac_5983	1239	ENSG00000119535	-	protein_coding	103415	1	0	NA	NA	other_recently_evolved	30	9	77	37	47	13	97	0	6	9	7	8	18	16	11	27	12	28	15	23	6	5	85	19	17	182	12	9	9	4	16	14	21	20	59
1	36706034	36707313	HS_H3K27ac_5991	HS_H3K27ac_5991	1279	ENSG00000119535	-	protein_coding	222757	1	0	NA	NA	conserved	16	8	92	31	33	16	55	1	7	15	16	16	7	13	7	24	2	18	14	17	12	7	42	3	17	86	12	1	11	2	6	11	12	14	19
1	36752355	36753719	HS_H3K4me1_4241	HS_H3K4me1_4241	1364	ENSG00000119535	-	protein_coding	269078	20	1	NA	NA	conserved	17	10	120	42	61	29	133	0	15	20	17	36	18	20	22	60	18	32	15	11	12	5	32	4	11	88	18	21	16	18	12	17	35	33	42
1	36770897	36772377	HS_H3K27ac_5993	HS_H3K27ac_5993	1480	ENSG00000163873	-	protein_coding	261752	3	1	NA	NA	other_recently_evolved	27	16	97	65	61	30	103	4	23	16	9	45	15	19	43	42	11	24	14	24	15	47	138	27	146	178	64	13	12	13	11	26	29	20	61
1	36795293	36796743	HS_H3K27ac_5994	HS_H3K27ac_5994	1450	ENSG00000163873	-	protein_coding	237386	5	0	NA	NA	conserved	28	2	68	69	72	18	115	2	11	4	6	3	2	4	10	48	18	25	14	12	6	25	109	6	112	245	29	5	14	5	24	20	27	40	71
1	36801142	36802401	HS_H3K4me1_4244	HS_H3K4me1_4244	1259	ENSG00000163873	-	protein_coding	231728	4	1	NA	NA	other_recently_evolved	21	12	84	33	44	15	110	2	6	14	12	17	15	18	15	37	10	41	12	12	9	17	102	16	40	185	27	8	11	0	18	23	29	36	47
1	36805559	36808060	HS_H3K27ac_5995	HS_H3K27ac_5995;HS_H3K27ac_5996	2501	ENSG00000163873	-	protein_coding	226069	11	0	NA	NA	conserved	764	43	308	229	110	63	91	113	75	83	121	80	345	159	65	217	128	67	102	100	51	294	167	72	427	197	131	105	85	27	83	84	226	113	295
1	36818801	36820121	HS_H3K27ac_5997	HS_H3K27ac_5997	1320	ENSG00000163873	-	protein_coding	214008	1	0	NA	NA	conserved	37	8	88	75	49	23	116	5	11	12	15	3	14	22	5	18	10	39	16	19	5	6	126	12	63	202	18	9	10	4	17	22	21	23	81
1	36820962	36822314	HS_H3K4me1_4246	HS_H3K4me1_4246	1352	ENSG00000163873	-	protein_coding	211815	0	0	LTR	LTR78	other_recently_evolved	11	3	77	44	45	19	123	11	11	18	15	9	11	15	9	51	11	40	18	17	14	31	56	20	131	95	57	13	10	2	12	13	24	28	38
1	36823749	36825239	HS_H3K27ac_5998	HS_H3K27ac_5998	1490	ENSG00000163873	-	protein_coding	208890	2	0	NA	NA	conserved	15	14	104	78	61	15	111	0	14	9	13	36	11	25	22	72	13	16	12	12	6	10	118	9	30	205	20	9	10	4	14	19	21	26	39
1	36832282	36833521	HS_H3K27ac_5999	HS_H3K27ac_5999	1239	ENSG00000163873	-	protein_coding	200608	1	0	NA	NA	conserved	21	7	85	52	43	12	111	4	11	9	12	15	11	6	13	25	8	24	19	16	5	11	123	15	42	203	17	6	9	4	18	12	33	31	73
1	36832684	36834149	HS_H3K4me1_4248	HS_H3K4me1_4248	1465	ENSG00000163873	-	protein_coding	199980	0	0	NA	NA	conserved	22	6	98	54	52	17	110	4	15	12	13	17	12	12	15	25	9	30	17	18	6	14	103	11	33	177	14	9	15	7	26	13	39	37	79
1	36835374	36836658	HS_H3K27ac_6000	HS_H3K27ac_6000	1284	ENSG00000163873	-	protein_coding	197471	7	0	LTR	LTR16E2	conserved	24	13	99	61	49	17	103	3	23	17	10	15	15	23	11	20	21	32	14	16	2	4	88	7	17	124	13	12	11	6	19	20	35	28	68
1	36849003	36850260	HS_H3K4me1_4249	HS_H3K4me1_4249	1257	ENSG00000163873	-	protein_coding	183869	3	0	NA	NA	conserved	20	12	91	71	64	20	106	0	19	15	11	18	16	13	27	22	9	22	7	18	4	10	140	21	23	241	23	8	8	3	17	24	25	37	47
1	36849307	36850743	HS_H3K27ac_6001	HS_H3K27ac_6001	1436	ENSG00000163873	-	protein_coding	183386	3	0	NA	NA	other_recently_evolved	17	13	90	82	69	17	121	1	12	20	15	17	20	11	16	22	10	31	13	20	5	10	161	19	33	273	27	9	8	3	19	23	28	35	67
1	36859953	36861306	HS_H3K4me1_4250	HS_H3K4me1_4250	1353	ENSG00000163873	-	protein_coding	172823	1	0	LTR	LTR37B	other_recently_evolved	24	9	110	63	59	19	109	6	8	11	17	18	9	15	16	34	13	40	32	25	13	45	132	27	106	203	28	12	10	2	23	20	37	23	68
1	36871561	36872836	HS_H3K4me1_4251	HS_H3K4me1_4251	1275	ENSG00000163873	-	protein_coding	161293	7	0	NA	NA	conserved	22	15	76	55	48	12	104	2	11	4	8	16	20	8	16	12	8	25	12	9	6	6	102	3	32	132	8	8	10	1	9	24	18	12	60
1	36879813	36881474	HS_H3K27ac_6002	HS_H3K27ac_6002	1661	ENSG00000163873	-	protein_coding	152655	1	0	NA	NA	conserved	31	12	158	93	86	38	134	0	15	17	22	40	13	14	42	46	20	33	35	16	21	28	97	21	92	137	34	20	24	21	18	21	28	50	60
1	36911247	36913043	HS_H3K27ac_6003	HS_H3K27ac_6003;HS_H3K27ac_6004	1796	ENSG00000163873	-	protein_coding	121086	3	0	NA	NA	conserved	18	4	52	61	36	17	68	6	7	4	8	7	7	11	4	19	9	21	9	19	16	39	106	26	156	171	59	9	10	4	14	17	20	20	39
1	36941614	36942871	HS_H3K4me1_4253	HS_H3K4me1_4253	1257	ENSG00000163873	-	protein_coding	91258	3	0	NA	NA	other_recently_evolved	8	13	59	44	44	12	92	0	9	7	8	2	9	5	7	30	5	24	10	7	6	41	73	25	85	140	35	4	11	4	8	19	28	29	67
1	36948167	36949498	HS_H3K27ac_6005	HS_H3K27ac_6005	1331	ENSG00000163873	-	protein_coding	84631	0	0	NA	NA	conserved	22	17	93	48	54	41	102	4	15	20	5	42	12	15	38	73	15	38	23	20	22	7	111	13	21	155	15	8	8	6	12	17	38	36	51
1	36951138	36952496	HS_H3K4me1_4255	HS_H3K4me1_4255	1358	ENSG00000163873	-	protein_coding	81633	2	0	NA	NA	other_recently_evolved	20	19	88	40	44	18	127	6	9	1	2	9	2	5	2	4	14	15	14	16	8	11	53	14	28	141	13	9	7	5	21	8	19	33	65
1	36953151	36956698	HS_H3K27ac_6006	HS_H3K27ac_6006;HS_H3K27ac_6007;HS_H3K27ac_6008;HS_H3K27ac_6009	3547	ENSG00000163873	-	protein_coding	77431	2	0	NA	NA	conserved	73	17	106	92	35	26	140	10	18	11	13	19	21	13	15	31	15	20	22	17	17	24	94	37	43	148	39	36	20	13	24	23	35	47	56
1	36956942	36960799	HS_H3K27ac_6010	HS_H3K27ac_6010;HS_H3K27ac_6011;HS_H3K27ac_6012;HS_H3K27ac_6013	3857	ENSG00000163873	-	protein_coding	73330	0	0	NA	NA	conserved	34	23	144	65	63	30	108	4	10	11	21	28	14	22	40	46	20	22	18	26	21	15	83	7	36	178	20	34	21	21	24	19	31	44	40
1	36960542	36962198	HS_H3K4me1_4258	HS_H3K4me1_4258	1656	ENSG00000163873	-	protein_coding	71931	0	0	NA	NA	conserved	35	20	114	76	86	27	141	5	4	13	16	19	22	20	19	34	7	40	17	7	9	27	77	20	82	194	20	7	14	3	26	39	25	38	67
1	36979755	36981029	HS_H3K27ac_6014	HS_H3K27ac_6014	1274	ENSG00000163873	-	protein_coding	53100	0	0	LTR	MLT1M	other_recently_evolved	13	12	78	48	17	16	119	9	13	13	11	8	10	12	14	18	13	31	10	9	8	26	147	28	134	261	47	9	17	7	10	32	17	30	51
1	36981471	36982945	HS_H3K27ac_6015	HS_H3K27ac_6015	1474	ENSG00000163873	-	protein_coding	51184	6	0	NA	NA	other_recently_evolved	31	11	83	73	58	28	83	8	15	10	8	17	6	23	11	57	9	27	25	14	9	25	121	21	66	281	41	14	16	11	15	24	33	46	63
1	36984273	36985676	HS_H3K27ac_6016	HS_H3K27ac_6016	1403	ENSG00000163873	-	protein_coding	48453	0	0	NA	NA	conserved	28	14	79	74	51	33	106	3	4	13	7	15	11	14	15	8	13	22	16	18	11	11	117	23	54	245	22	10	16	10	19	15	36	38	71
1	36987720	36989070	HS_H3K27ac_6017	HS_H3K27ac_6017	1350	ENSG00000163873	-	protein_coding	45059	1	0	SINE	AluSz	conserved	30	13	134	59	72	21	137	11	34	19	15	42	20	14	36	23	2	15	30	23	35	36	68	12	85	139	24	21	24	16	18	14	21	38	52
1	36989707	36990946	HS_H3K27ac_6018	HS_H3K27ac_6018	1239	ENSG00000163873	-	protein_coding	43183	0	0	NA	NA	other_recently_evolved	28	15	54	61	54	19	108	5	11	18	9	6	12	12	11	24	8	22	12	20	2	25	155	22	40	239	39	22	24	17	32	16	36	35	78
1	37028662	37029934	HS_H3K27ac_6019	HS_H3K27ac_6019	1272	ENSG00000163873	-	protein_coding	4195	10	2	NA	NA	conserved	19	13	71	35	42	12	82	4	11	10	8	11	7	20	14	36	11	39	21	14	8	8	90	13	35	168	21	10	9	4	16	18	30	32	74
1	37032032	37035849	HS_H3K4me1_4263	HS_H3K4me1_4263	3817	ENSG00000163873	-	protein_coding	0	1	0	NA	NA	conserved	93	64	298	146	199	108	161	168	87	45	172	78	111	246	86	178	154	78	131	111	51	151	219	108	635	356	209	72	75	27	126	69	155	119	297
1	37035630	37037509	HS_H3K27ac_6020	HS_H3K27ac_6020	1879	ENSG00000163873	-	protein_coding	1502	3	1	NA	NA	other_recently_evolved	59	18	101	91	119	26	127	19	12	17	21	23	12	20	14	48	21	24	10	9	12	24	112	30	96	273	30	22	23	12	25	19	51	37	38
1	37046953	37049180	HS_H3K4me1_4266	HS_H3K4me1_4266;HS_H3K4me1_4267	2227	ENSG00000163873	-	protein_coding	12825	1	0	NA	NA	conserved	8	21	97	30	46	22	74	6	16	19	14	29	12	14	33	7	23	17	8	9	9	18	58	17	17	73	14	7	12	3	11	12	19	18	45
1	37055947	37057249	HS_H3K27ac_6021	HS_H3K27ac_6021	1302	ENSG00000163873	-	protein_coding	21819	6	0	NA	NA	other_recently_evolved	15	22	133	55	53	39	97	4	23	26	26	41	19	32	45	26	9	31	23	18	17	3	27	5	7	50	6	37	22	27	34	39	33	73	68
1	37064521	37065828	HS_H3K27ac_6022	HS_H3K27ac_6022	1307	ENSG00000163873	-	protein_coding	30393	0	0	NA	NA	conserved	15	11	77	60	35	14	95	4	15	8	17	24	9	15	17	15	11	33	22	11	18	2	21	4	17	41	13	22	22	5	11	17	30	31	36
1	37067504	37068777	HS_H3K27ac_6023	HS_H3K27ac_6023	1273	ENSG00000163873	-	protein_coding	33376	1	0	NA	NA	conserved	6	12	103	40	33	25	104	0	15	10	9	12	9	21	12	44	15	17	7	13	14	14	85	15	25	203	16	10	9	7	26	34	32	22	66
1	37231644	37232926	HS_H3K27ac_6025	HS_H3K27ac_6025	1282	ENSG00000223944	-	lincRNA	92174	0	0	LINE	L1M3e	other_recently_evolved	16	14	93	49	37	27	112	0	14	15	10	3	11	20	17	10	9	28	19	19	17	0	5	1	0	2	1	13	5	6	12	32	38	37	25
1	37240359	37241732	HS_H3K27ac_6026	HS_H3K27ac_6026	1373	ENSG00000223944	-	lincRNA	83368	2	0	NA	NA	other_recently_evolved	26	5	138	53	60	28	105	2	17	11	11	22	10	23	19	49	25	39	22	12	14	68	164	49	383	256	137	28	15	22	24	19	33	46	76
1	37243311	37244557	HS_H3K27ac_6027	HS_H3K27ac_6027	1246	ENSG00000223944	-	lincRNA	80543	2	0	NA	NA	conserved	21	8	75	44	23	18	123	2	7	3	5	8	2	3	8	5	6	15	10	15	2	9	20	5	5	43	17	14	10	11	25	21	22	14	53
1	37259408	37260696	HS_H3K27ac_6028	HS_H3K27ac_6028	1288	ENSG00000223944	-	lincRNA	64404	0	0	NA	NA	other_recently_evolved	16	12	89	50	27	20	118	4	5	19	21	16	6	10	8	0	5	11	4	9	3	26	46	21	86	102	28	12	15	5	18	12	27	15	47
1	37272093	37273429	HS_H3K27ac_6029	HS_H3K27ac_6029	1336	ENSG00000223944	-	lincRNA	51671	2	0	NA	NA	conserved	23	14	88	75	67	29	114	5	7	13	20	7	15	10	14	41	12	34	15	20	9	4	77	2	22	108	8	10	13	1	17	23	41	21	73
1	37291417	37292710	HS_H3K27ac_6030	HS_H3K27ac_6030	1293	ENSG00000223944	-	lincRNA	32390	1	0	NA	NA	other_recently_evolved	14	10	64	48	21	14	89	2	12	10	9	10	15	12	11	16	2	25	10	10	16	6	110	18	29	195	22	21	3	1	12	12	23	26	64
1	37305057	37306672	HS_H3K27ac_6031	HS_H3K27ac_6031	1615	ENSG00000223944	-	lincRNA	18428	1	0	NA	NA	other_recently_evolved	43	12	83	74	87	21	137	8	12	17	24	9	6	20	10	32	7	9	9	10	3	62	98	25	202	198	89	12	7	12	19	20	49	25	78
1	37307637	37308935	HS_H3K27ac_6032	HS_H3K27ac_6032	1298	ENSG00000223944	-	lincRNA	16165	9	0	NA	NA	conserved	8	11	91	79	51	15	96	3	16	6	9	10	8	13	13	38	22	39	8	7	13	11	91	2	25	155	14	14	12	13	15	17	32	40	37
1	37317430	37319287	HS_H3K27ac_6033	HS_H3K27ac_6033	1857	ENSG00000223944	-	lincRNA	5813	2	0	NA	NA	other_recently_evolved	73	31	244	93	113	56	136	2	34	21	46	63	23	42	53	66	18	33	44	30	17	16	61	15	29	118	16	33	29	34	20	20	37	40	38
1	37513243	37517038	HS_H3K27ac_6046	HS_H3K27ac_6046;HS_H3K27ac_6047	3795	ENSG00000163875	-	protein_coding	0	5	13	NA	NA	conserved	14	8	32	13	19	14	9	53	13	10	28	15	18	42	6	21	20	9	16	18	8	31	26	11	84	38	23	0	4	2	12	6	42	23	97
1	37531608	37533990	HS_H3K27ac_6050	HS_H3K27ac_6050;HS_H3K27ac_6051	2382	ENSG00000163875	-	protein_coding	16835	2	7	NA	NA	conserved	38	28	129	26	28	35	104	9	17	30	36	63	16	29	44	18	13	21	48	27	25	4	9	8	11	6	7	24	17	26	20	30	25	43	26
1	37535207	37536661	HS_H3K27ac_6052	HS_H3K27ac_6052	1454	ENSG00000163877	-	protein_coding	17641	3	1	SINE	AluSx3	ape_specific	139	13	163	59	35	35	112	7	35	17	60	91	22	13	54	2	7	21	23	26	21	2	6	4	2	5	3	17	18	18	8	3	17	25	14
1	37537648	37539056	HS_H3K27ac_6053	HS_H3K27ac_6053	1408	ENSG00000163877	-	protein_coding	15246	69	0	SINE	AluY	ape_specific	112	28	119	47	47	64	79	6	37	8	35	63	13	28	39	10	6	33	8	14	8	3	2	2	5	1	6	36	17	15	23	16	22	32	4
1	37544116	37545430	HS_H3K4me1_4291	HS_H3K4me1_4291	1314	ENSG00000163877	-	protein_coding	8872	1	1	SINE	AluSz	other_recently_evolved	21	34	245	61	59	62	94	31	74	15	68	88	55	98	90	31	7	30	25	7	51	101	31	40	132	34	58	19	8	31	11	6	8	24	28
1	37553070	37554974	HS_H3K27ac_6054	HS_H3K27ac_6054	1904	ENSG00000163877	-	protein_coding	0	1	17	LINE	L2a	conserved	762	33	287	226	66	70	144	20	42	39	62	78	131	78	72	119	44	75	26	48	42	170	71	43	221	104	92	79	40	42	60	58	233	100	282
1	37556205	37557782	HS_H3K27ac_6055	HS_H3K27ac_6055	1577	ENSG00000163879	+	protein_coding	0	87	3	NA	NA	other_recently_evolved	142	17	123	63	59	46	106	6	20	22	28	39	21	18	48	36	26	41	13	18	14	25	50	53	45	124	26	10	19	10	21	15	35	37	41
1	37558741	37560189	HS_H3K27ac_6056	HS_H3K27ac_6056	1448	ENSG00000163879	+	protein_coding	1823	3	0	LTR	LTR5B	conserved	32	17	91	48	26	33	115	2	14	14	9	18	8	15	11	22	8	32	30	20	10	10	30	16	23	33	22	13	10	1	9	13	9	25	27
1	37662805	37664156	HS_H3K27ac_6069	HS_H3K27ac_6069	1351	ENSG00000169218	-	protein_coding	27883	11	0	SINE	MIRb	other_recently_evolved	14	8	72	57	36	32	56	0	9	4	11	26	9	11	21	60	11	23	23	18	11	17	112	26	41	138	26	16	10	14	11	21	19	30	49
1	37666431	37667954	HS_H3K27ac_6070	HS_H3K27ac_6070	1523	ENSG00000116922	-	protein_coding	24295	2	0	NA	NA	other_recently_evolved	22	9	85	78	40	24	118	3	15	13	6	17	15	11	9	79	38	72	40	51	16	25	108	28	21	193	28	8	19	5	15	10	21	18	57
1	37673519	37674876	HS_H3K27ac_6071	HS_H3K27ac_6071	1357	ENSG00000116922	-	protein_coding	17373	14	0	NA	NA	conserved	22	16	172	52	50	38	133	4	24	17	20	52	30	16	65	38	22	49	30	32	36	3	53	7	17	80	14	18	12	16	11	19	20	13	25
1	37689026	37693526	HS_H3K27ac_6072	HS_H3K27ac_6072;HS_H3K27ac_6073;HS_H3K27ac_6074	4500	ENSG00000116922	-	protein_coding	0	2	39	NA	NA	conserved	6	3	20	5	15	3	8	2	1	4	3	2	3	7	1	16	3	6	2	2	1	2	11	3	19	5	5	1	2	0	2	2	7	4	8
1	37716553	37720956	HS_H3K27ac_6075	HS_H3K27ac_6075;HS_H3K27ac_6076;HS_H3K27ac_6077;HS_H3K27ac_6078;HS_H3K27ac_6079	4403	ENSG00000134690	+	protein_coding	24136	5	0	NA	NA	conserved	115	44	218	92	57	48	137	10	35	43	45	102	57	50	70	3	33	47	39	41	24	7	50	13	26	82	8	23	24	25	38	19	43	56	49
1	37721127	37723892	HS_H3K27ac_6080	HS_H3K27ac_6080;HS_H3K27ac_6081	2765	ENSG00000134690	+	protein_coding	28710	5	10	NA	NA	conserved	30	27	144	73	63	37	105	2	29	14	22	37	18	25	35	47	13	22	17	18	13	23	106	15	54	178	20	14	13	10	15	15	44	36	67
1	37726527	37727833	HS_H3K27ac_6082	HS_H3K27ac_6082	1306	ENSG00000134690	+	protein_coding	34110	4	0	NA	NA	other_recently_evolved	44	7	85	71	63	30	105	0	17	12	10	15	23	18	12	53	11	32	20	29	20	15	146	10	46	195	30	15	12	5	19	18	32	28	75
1	37734674	37736040	HS_H3K27ac_6083	HS_H3K27ac_6083	1366	ENSG00000183317	-	protein_coding	29093	1	0	NA	NA	conserved	21	30	180	48	64	33	103	6	29	23	24	54	17	32	64	66	14	27	44	13	43	12	42	29	34	59	23	15	21	20	12	15	28	40	30
1	37799063	37800343	HS_H3K4me1_4316	HS_H3K4me1_4316	1280	ENSG00000185090	+	protein_coding	5262	3	0	NA	NA	conserved	19	11	129	57	64	35	131	8	35	20	36	53	27	17	33	37	12	32	15	8	13	8	47	17	32	124	18	14	21	21	17	19	21	24	43
1	37799594	37801030	HS_H3K27ac_6089	HS_H3K27ac_6089	1436	ENSG00000185090	+	protein_coding	5793	1	0	NA	NA	conserved	29	9	121	59	67	27	133	6	21	14	22	30	28	21	20	40	19	35	8	7	10	19	54	29	27	136	26	6	15	11	13	18	29	26	55
1	37806844	37809874	HS_H3K27ac_6090	HS_H3K27ac_6090	3030	ENSG00000197982	+	protein_coding	0	3	17	NA	NA	conserved	1973	56	343	515	97	131	186	74	104	252	122	137	1031	170	112	411	155	114	218	108	71	523	181	129	470	209	176	673	191	64	164	113	819	190	1710
1	37817961	37819201	HS_H3K27ac_6091	HS_H3K27ac_6091	1240	ENSG00000196449	-	protein_coding	9777	0	0	SINE	MIRb	other_recently_evolved	66	30	212	50	41	66	103	11	42	9	27	60	27	15	41	5	12	19	44	14	46	7	8	15	17	4	11	28	21	28	34	28	21	36	16
1	37858355	37861048	HS_H3K27ac_6092	HS_H3K27ac_6092	2693	ENSG00000188786	-	protein_coding	0	1	21	NA	NA	conserved	1258	23	254	376	107	65	164	17	52	59	38	61	95	22	56	410	54	76	56	66	58	25	71	13	40	100	28	45	27	21	29	39	92	50	148
1	37862357	37863718	HS_H3K27ac_6093	HS_H3K27ac_6093	1361	ENSG00000188786	-	protein_coding	2738	28	7	DNA	Tigger3a	other_recently_evolved	65	39	220	94	90	64	95	6	47	16	29	73	17	31	56	11	10	38	47	25	31	4	4	3	5	3	5	29	20	41	23	21	21	37	3
1	37885380	37886629	HS_H3K27ac_6094	HS_H3K27ac_6094	1249	ENSG00000188786	-	protein_coding	25761	1	0	SINE	AluY	other_recently_evolved	31	30	189	47	26	44	92	1	50	12	19	88	24	25	99	30	16	58	67	40	84	3	4	7	18	8	14	9	16	7	6	11	6	25	28
1	38011507	38013829	HS_H3K27ac_6106	HS_H3K27ac_6106	2322	ENSG00000183520	+	protein_coding	2250	1	21	NA	NA	other_recently_evolved	653	34	274	193	82	86	169	8	57	55	46	101	73	41	60	154	31	53	39	23	52	12	39	9	19	45	10	45	24	20	26	43	61	67	53
1	38026586	38027955	HS_H3K27ac_6107	HS_H3K27ac_6107	1369	ENSG00000183520	+	protein_coding	17329	90	4	NA	NA	conserved	45	20	98	44	55	44	116	2	21	16	17	36	16	14	41	17	14	21	25	5	23	10	60	5	23	72	16	26	8	9	22	22	25	33	85
1	38028541	38032302	HS_H3K27ac_6108	HS_H3K27ac_6108;HS_H3K27ac_6109;HS_H3K27ac_6110	3761	ENSG00000185668	-	protein_coding	14492	66	6	NA	NA	conserved	112	25	195	125	112	53	157	9	37	30	32	81	31	33	62	98	29	38	24	20	25	10	131	13	35	251	34	32	21	25	30	26	55	55	76
1	38059503	38060742	HS_H3K27ac_6117	HS_H3K27ac_6117	1239	ENSG00000224592	+	lincRNA	12190	1	2	NA	NA	other_recently_evolved	14	8	78	32	40	10	94	4	11	17	20	19	10	22	9	33	10	31	19	15	9	5	86	16	34	175	11	11	6	12	15	17	20	28	80
1	38063749	38064993	HS_H3K27ac_6118	HS_H3K27ac_6118	1244	ENSG00000224592	+	lincRNA	16436	4	0	Low_complexity	G-rich	other_recently_evolved	18	12	110	47	29	18	94	0	18	11	13	28	13	15	35	24	26	28	24	10	17	0	6	0	5	19	0	14	11	25	11	22	7	15	67
1	38082989	38087950	HS_H3K27ac_6119	HS_H3K27ac_6119;HS_H3K27ac_6120;HS_H3K27ac_6121;HS_H3K27ac_6122	4961	ENSG00000224592	+	lincRNA	35676	8	7	NA	NA	conserved	1209	43	277	277	63	84	185	22	64	101	95	83	386	77	64	243	71	71	92	71	48	305	79	87	348	77	120	115	48	24	60	38	127	69	668
1	38088088	38089405	HS_H3K27ac_6123	HS_H3K27ac_6123	1317	ENSG00000224592	+	lincRNA	40775	21	2	LINE	L2a	conserved	25	15	127	62	46	38	115	5	23	11	19	41	13	22	49	25	10	22	22	24	17	15	100	13	52	138	20	20	22	7	8	22	27	25	54
1	38096655	38098165	HS_H3K27ac_6124	HS_H3K27ac_6124	1510	ENSG00000224592	+	lincRNA	49342	4	0	NA	NA	conserved	19	4	70	24	16	8	52	0	6	7	3	15	7	13	16	22	8	17	8	4	7	9	46	16	18	83	12	15	15	10	11	14	25	25	21
1	38113560	38114917	HS_H3K27ac_6125	HS_H3K27ac_6125	1357	ENSG00000224592	+	lincRNA	66247	33	0	NA	NA	conserved	28	10	25	17	15	10	54	4	4	7	5	7	2	10	4	24	4	14	5	3	11	12	59	10	21	161	7	4	5	0	6	9	22	14	34
1	38116862	38119735	HS_H3K27ac_6126	HS_H3K27ac_6126;HS_H3K27ac_6127	2873	ENSG00000224592	+	lincRNA	69549	6	2	NA	NA	conserved	1324	41	341	392	87	83	155	18	69	88	77	108	404	69	93	268	51	80	96	70	46	371	103	53	363	90	116	121	57	29	73	54	259	75	504
1	38120765	38122291	HS_H3K27ac_6128	HS_H3K27ac_6128	1526	ENSG00000224592	+	lincRNA	73452	11	0	LINE	L2a	conserved	30	15	119	65	99	30	112	4	26	23	21	50	20	11	47	62	14	35	17	19	21	11	70	18	19	129	15	34	26	19	15	24	39	37	37
1	38125479	38126902	HS_H3K27ac_6129	HS_H3K27ac_6129	1423	ENSG00000224592	+	lincRNA	78166	13	0	NA	NA	conserved	38	10	109	65	71	22	98	5	16	9	17	14	13	14	15	34	18	36	12	28	13	13	108	14	32	155	26	22	16	22	17	36	51	41	66
1	38127335	38130344	HS_H3K27ac_6130	HS_H3K27ac_6130;HS_H3K27ac_6131;HS_H3K27ac_6132	3009	ENSG00000224592	+	lincRNA	80022	21	1	NA	NA	conserved	72	24	135	71	67	30	111	12	39	20	26	38	13	30	39	39	18	30	51	28	34	20	138	17	32	217	24	31	22	20	9	24	28	41	52
1	38132813	38135442	HS_H3K27ac_6133	HS_H3K27ac_6133;HS_H3K27ac_6134	2629	ENSG00000237290	-	lincRNA	79325	14	0	NA	NA	conserved	73	16	134	64	63	37	103	16	26	25	37	44	30	47	47	57	42	44	28	30	19	42	109	35	120	190	66	63	50	22	41	32	76	54	127
1	38135648	38136892	HS_H3K27ac_6135	HS_H3K27ac_6135	1244	ENSG00000237290	-	lincRNA	77875	1	0	NA	NA	other_recently_evolved	30	9	128	56	35	19	83	5	6	10	19	18	8	12	14	42	14	44	8	14	11	21	84	28	36	135	22	8	18	6	21	15	26	16	74
1	38138109	38139401	HS_H3K27ac_6136	HS_H3K27ac_6136	1292	ENSG00000237290	-	lincRNA	75366	78	0	NA	NA	other_recently_evolved	59	2	57	47	47	17	77	4	1	14	10	11	9	20	16	17	17	26	6	8	11	14	98	23	24	218	41	21	23	2	13	26	21	29	65
1	38139407	38140831	HS_H3K27ac_6137	HS_H3K27ac_6137	1424	ENSG00000237290	-	lincRNA	73936	1	4	NA	NA	conserved	57	7	100	58	51	32	103	13	3	15	14	24	15	18	23	6	13	30	17	17	13	9	40	10	14	62	11	17	17	17	8	21	23	33	76
1	38205414	38206671	HS_H3K4me1_4340	HS_H3K4me1_4340	1257	ENSG00000237290	-	lincRNA	8096	1	0	LINE	L2b	conserved	26	27	120	73	79	27	102	7	13	21	23	9	17	24	14	55	19	49	17	13	11	55	137	25	144	200	47	21	18	9	29	32	59	54	47
1	38206555	38208966	HS_H3K27ac_6138	HS_H3K27ac_6138;HS_H3K27ac_6139	2411	ENSG00000237290	-	lincRNA	5801	1	0	NA	NA	conserved	45	12	109	51	40	29	118	5	20	19	20	34	22	18	20	29	13	30	16	20	8	10	103	17	32	207	19	27	15	33	28	22	32	39	63
1	38213217	38215000	HS_H3K27ac_6140	HS_H3K27ac_6140;HS_H3K27ac_6141	1783	ENSG00000237290	-	lincRNA	0	1	0	NA	NA	conserved	42	7	66	76	50	29	114	4	1	16	22	12	16	10	8	68	12	29	7	15	6	27	84	19	29	142	25	24	23	18	42	38	35	66	82
1	38238820	38240068	HS_H3K27ac_6142	HS_H3K27ac_6142	1248	ENSG00000237290	-	lincRNA	24054	3	1	NA	NA	other_recently_evolved	32	11	122	40	58	25	108	1	12	16	20	30	14	28	15	35	5	20	12	7	7	11	38	9	18	50	15	22	22	13	22	19	32	30	50
1	38243756	38245019	HS_H3K27ac_6143	HS_H3K27ac_6143	1263	ENSG00000237290	-	lincRNA	28990	3	0	NA	NA	conserved	25	11	80	64	38	24	84	0	18	8	19	16	14	12	20	24	6	19	8	13	15	25	60	7	88	115	20	15	7	6	5	6	21	20	42
1	38246082	38249368	HS_H3K27ac_6144	HS_H3K27ac_6144;HS_H3K27ac_6145;HS_H3K27ac_6146	3286	ENSG00000237290	-	lincRNA	31316	49	4	NA	NA	conserved	36	4	89	37	25	25	121	1	16	12	17	17	16	10	21	3	19	23	17	13	9	20	76	19	26	119	9	14	16	6	19	20	29	18	55
1	38255682	38256976	HS_H3K4me1_4345	HS_H3K4me1_4345	1294	ENSG00000237290	-	lincRNA	40916	1	0	NA	NA	conserved	18	18	104	27	40	19	139	10	7	17	9	16	8	9	17	16	13	29	15	6	7	18	81	22	42	114	14	15	16	12	24	19	29	40	33
1	38269993	38271994	HS_H3K27ac_6147	HS_H3K27ac_6147;HS_H3K27ac_6148	2001	ENSG00000237290	-	lincRNA	55227	5	0	NA	NA	conserved	33	3	64	10	15	13	67	4	9	18	9	26	17	18	19	3	9	12	18	12	6	11	8	6	9	7	6	22	12	16	13	11	34	18	35
1	38272980	38274318	HS_H3K27ac_6149	HS_H3K27ac_6149	1338	ENSG00000237290	-	lincRNA	58214	9	0	NA	NA	other_recently_evolved	27	12	103	43	36	30	111	8	12	13	11	27	6	22	19	10	7	27	23	14	4	1	35	3	6	66	3	14	13	4	6	20	27	28	36
1	38274656	38276039	HS_H3K27ac_6150	HS_H3K27ac_6150	1383	ENSG00000237290	-	lincRNA	59890	1	1	NA	NA	other_recently_evolved	57	12	81	35	33	22	110	6	8	9	9	22	9	8	22	20	15	19	15	16	2	10	70	13	28	146	18	12	6	6	13	23	31	16	55
1	38283466	38285144	HS_H3K27ac_6151	HS_H3K27ac_6151	1678	ENSG00000237290	-	lincRNA	68700	1	0	LINE	L2	other_recently_evolved	88	7	127	75	35	25	129	2	15	23	13	19	24	17	21	26	18	41	17	14	11	10	125	24	29	173	33	12	13	4	9	20	34	23	59
1	38285197	38286650	HS_H3K27ac_6152	HS_H3K27ac_6152	1453	ENSG00000237290	-	lincRNA	70431	4	0	NA	NA	conserved	80	8	96	62	22	16	109	3	14	13	18	12	13	13	15	27	18	37	20	9	7	9	93	16	35	146	30	6	9	6	15	19	40	18	39
1	38475692	38477535	HS_H3K27ac_6154	HS_H3K27ac_6154	1843	ENSG00000238063	+	lincRNA	497	4	0	NA	NA	other_recently_evolved	68	24	142	62	77	25	117	72	20	17	19	9	25	34	9	52	78	42	39	25	27	64	79	33	73	91	34	51	36	10	43	45	108	64	109
1	38529507	38531178	HS_H3K27ac_6155	HS_H3K27ac_6155	1671	ENSG00000238063	+	lincRNA	54312	9	0	NA	NA	conserved	31	18	163	91	69	22	135	5	13	14	15	23	10	15	14	91	22	98	32	20	12	7	27	12	14	31	21	9	15	7	6	20	13	29	34
1	38558934	38560261	HS_H3K27ac_6156	HS_H3K27ac_6156	1327	ENSG00000238063	+	lincRNA	83739	13	0	NA	NA	other_recently_evolved	57	10	56	38	42	20	94	2	7	6	4	3	7	5	6	23	11	26	16	22	5	14	72	12	15	90	23	11	20	3	22	19	19	23	51
1	38569267	38570849	HS_H3K27ac_6157	HS_H3K27ac_6157	1582	ENSG00000238063	+	lincRNA	94072	1	0	NA	NA	conserved	50	27	209	71	74	32	116	2	29	18	12	47	9	16	25	55	16	36	17	17	19	11	92	12	29	169	20	25	23	27	19	21	33	36	76
1	38577823	38579360	HS_H3K27ac_6158	HS_H3K27ac_6158	1537	ENSG00000238063	+	lincRNA	102628	6	0	NA	NA	other_recently_evolved	52	45	166	71	71	39	99	69	35	40	95	31	58	130	48	41	52	69	51	44	16	27	89	51	152	163	57	64	47	6	64	38	98	59	191
1	38708226	38709751	HS_H3K27ac_6159	HS_H3K27ac_6159	1525	ENSG00000116954	-	protein_coding	150072	1	0	NA	NA	other_recently_evolved	20	30	212	85	84	36	118	10	38	21	23	40	18	21	28	50	7	50	9	4	20	22	42	14	24	43	10	20	6	11	7	6	6	20	55
1	38719021	38720430	HS_H3K4me1_4353	HS_H3K4me1_4353	1409	ENSG00000116954	-	protein_coding	139393	0	0	SINE	MIRb	other_recently_evolved	13	16	139	40	58	39	77	2	34	13	25	53	21	23	48	2	9	23	11	17	11	0	3	0	4	9	2	18	24	14	28	29	22	40	25
1	38740426	38742267	HS_H3K27ac_6160	HS_H3K27ac_6160;HS_H3K27ac_6161	1841	ENSG00000116954	-	protein_coding	117556	20	0	LINE	L2b	conserved	16	16	49	21	34	12	43	1	7	6	12	10	7	13	5	22	10	11	6	6	3	5	25	4	13	24	9	3	8	5	9	9	25	18	26
1	38783176	38784644	HS_H3K27ac_6162	HS_H3K27ac_6162	1468	ENSG00000116954	-	protein_coding	75179	1	1	NA	NA	other_recently_evolved	38	14	140	55	71	19	90	4	14	7	19	22	14	13	17	22	20	27	11	20	7	83	77	28	182	143	64	19	15	7	14	30	50	32	60
1	38800459	38802963	HS_H3K27ac_6163	HS_H3K27ac_6163;HS_H3K27ac_6164	2504	ENSG00000116954	-	protein_coding	56860	1	0	DNA	Tigger1	conserved	47	6	41	30	39	22	72	8	11	9	11	11	9	20	19	11	13	19	11	13	7	10	56	8	14	122	18	8	12	8	10	10	18	15	44
1	38803494	38804956	HS_H3K4me1_4357	HS_H3K4me1_4357	1462	ENSG00000116954	-	protein_coding	54867	1	0	NA	NA	conserved	25	41	193	93	85	74	93	65	57	73	150	79	99	221	92	49	86	38	84	104	40	55	90	47	127	87	65	256	239	38	135	49	162	117	258
1	38815674	38819574	HS_H3K27ac_6165	HS_H3K27ac_6165;HS_H3K27ac_6166	3900	ENSG00000116954	-	protein_coding	40249	20	5	NA	NA	conserved	35	20	174	85	57	38	110	7	31	22	20	100	16	16	60	63	10	21	17	9	22	9	47	7	13	65	18	15	12	23	21	11	28	36	44
1	38822109	38823722	HS_H3K27ac_6167	HS_H3K27ac_6167	1613	ENSG00000116954	-	protein_coding	36101	1	0	NA	NA	conserved	22	16	135	70	45	34	69	3	31	33	21	52	12	18	57	2	21	32	15	23	21	20	47	36	16	58	23	22	15	11	16	27	36	45	60
1	39075247	39078451	HS_H3K27ac_6176	HS_H3K27ac_6176;HS_H3K27ac_6177;HS_H3K27ac_6178	3204	ENSG00000127603	+	protein_coding	2865	67	3	NA	NA	conserved	36	12	120	65	52	30	107	3	20	13	23	29	16	15	31	37	13	23	21	12	13	4	98	7	21	107	28	28	24	20	20	24	29	43	54
1	39080268	39083253	HS_H3K27ac_6179	HS_H3K27ac_6179	2985	ENSG00000127603	+	protein_coding	0	3	0	NA	NA	conserved	815	57	346	167	164	113	192	184	102	42	75	64	120	139	66	199	209	116	147	135	58	240	289	112	568	287	161	170	155	25	113	62	242	133	617
1	39083597	39085029	HS_H3K27ac_6180	HS_H3K27ac_6180	1432	ENSG00000127603	+	protein_coding	2282	1	0	NA	NA	other_recently_evolved	59	13	67	35	71	26	118	1	8	8	11	16	25	9	16	25	18	49	11	14	10	18	93	22	30	146	38	26	10	4	21	21	38	33	45
1	39155239	39156793	HS_H3K27ac_6186	HS_H3K27ac_6186	1554	ENSG00000127603	+	protein_coding	73924	111	1	NA	NA	other_recently_evolved	155	52	274	59	100	94	90	24	65	56	71	131	83	68	85	5	7	26	21	17	32	11	10	15	10	18	13	42	20	27	20	21	26	31	34
1	39171011	39172308	HS_H3K4me1_4368	HS_H3K4me1_4368	1297	ENSG00000127603	+	protein_coding	89696	35	0	Simple_repeat	(TG)n	other_recently_evolved	37	33	147	35	48	33	110	11	22	32	28	50	25	24	42	1	21	13	14	18	5	16	8	14	6	5	17	27	25	6	13	15	22	28	22
1	39176587	39177838	HS_H3K27ac_6188	HS_H3K27ac_6188	1251	ENSG00000127603	+	protein_coding	95272	3	0	SINE	MIRc	conserved	49	24	132	44	35	41	84	13	50	32	36	82	34	48	51	11	20	36	47	36	35	21	29	37	22	12	20	40	43	32	48	50	52	60	26
1	39184494	39187023	HS_H3K27ac_6189	HS_H3K27ac_6189;HS_H3K27ac_6190	2529	ENSG00000127603	+	protein_coding	103179	28	1	NA	NA	conserved	80	24	116	48	52	28	96	5	14	23	18	46	18	30	35	47	14	25	20	8	10	10	59	8	11	98	7	22	17	9	11	6	31	20	27
1	39217209	39218569	HS_H3K27ac_6191	HS_H3K27ac_6191	1360	ENSG00000127603	+	protein_coding	135894	8	0	SINE	MIRb	ape_specific	55	36	224	51	49	70	113	14	62	57	58	136	50	38	83	6	12	18	32	18	66	3	2	3	3	2	0	5	6	8	5	8	5	8	20
1	39219994	39221264	HS_H3K27ac_6192	HS_H3K27ac_6192	1270	ENSG00000127603	+	protein_coding	138679	7	1	SINE	AluSx	other_recently_evolved	53	36	234	60	60	60	117	14	43	26	45	124	32	45	97	0	8	23	23	18	32	0	1	1	1	3	6	72	19	37	28	27	15	50	19
1	39272587	39273852	HS_H3K27ac_6193	HS_H3K27ac_6193	1265	ENSG00000127603	+	protein_coding	191272	57	1	SINE	AluSx1	conserved	60	24	153	55	67	49	88	9	31	22	32	59	19	27	61	1	17	26	11	13	17	11	22	24	19	67	22	42	40	35	32	18	24	47	48
1	39274543	39275782	HS_H3K27ac_6194	HS_H3K27ac_6194	1239	ENSG00000127603	+	protein_coding	193228	1	0	DNA	MER2	conserved	24	23	179	35	50	43	89	3	28	22	44	91	20	22	57	10	6	38	27	19	35	11	6	21	16	3	13	38	31	11	12	22	18	27	16
1	39337040	39338523	HS_H3K27ac_6195	HS_H3K27ac_6195	1483	ENSG00000183682	+	protein_coding	153123	1	0	NA	NA	conserved	103	42	188	35	53	51	103	3	51	23	49	68	36	20	70	2	18	25	32	27	18	19	7	31	24	37	27	11	21	4	20	24	25	24	26
1	39383169	39384412	HS_H3K27ac_6196	HS_H3K27ac_6196	1243	ENSG00000183682	+	protein_coding	107234	7	0	DNA	Charlie1b	ape_specific	53	26	187	61	45	61	118	8	33	24	48	61	23	26	83	9	9	8	20	17	25	7	9	9	12	4	15	10	16	13	13	19	28	41	10
1	39390194	39391585	HS_H3K27ac_6197	HS_H3K27ac_6197	1391	ENSG00000183682	+	protein_coding	100061	4	0	DNA	Tigger15a	conserved	99	18	127	37	39	37	82	24	35	30	29	47	40	37	43	2	22	28	3	18	14	21	9	24	16	34	22	20	6	4	9	10	39	23	18
1	39393078	39395167	HS_H3K27ac_6198	HS_H3K27ac_6198;HS_H3K27ac_6199	2089	ENSG00000183682	+	protein_coding	96479	27	0	NA	NA	conserved	44	21	120	39	36	25	89	16	12	26	25	46	36	28	22	2	15	14	24	21	20	13	9	11	9	9	17	39	31	26	26	28	38	53	29
1	39407563	39410250	HS_H3K27ac_6200	HS_H3K27ac_6200	2687	ENSG00000183682	+	protein_coding	81396	85	27	NA	NA	other_recently_evolved	1114	41	350	342	88	95	174	80	113	198	135	83	769	215	118	351	109	100	98	74	40	556	183	208	716	148	294	314	148	34	158	70	435	159	1002
1	39413142	39416077	HS_H3K27ac_6201	HS_H3K27ac_6201;HS_H3K27ac_6202	2935	ENSG00000183682	+	protein_coding	75569	8	0	NA	NA	conserved	145	6	80	59	9	16	52	2	8	15	8	22	34	8	19	25	8	18	13	7	10	12	20	5	14	25	9	32	20	25	20	13	24	23	26
1	39421216	39422606	HS_H3K27ac_6203	HS_H3K27ac_6203	1390	ENSG00000183682	+	protein_coding	69040	9	0	SINE	MamSINE1	conserved	39	27	180	47	66	50	87	10	33	12	35	69	41	32	49	13	8	32	29	18	37	10	6	29	21	13	38	54	33	40	32	35	48	55	13
1	39449882	39451505	HS_H3K27ac_6204	HS_H3K27ac_6204	1623	ENSG00000183682	+	protein_coding	40141	10	0	NA	NA	other_recently_evolved	152	31	193	108	45	64	109	23	41	51	73	95	79	57	95	8	14	33	33	27	38	4	10	12	2	5	12	35	28	37	25	22	27	45	10
1	39484997	39486298	HS_H3K27ac_6205	HS_H3K27ac_6205	1301	ENSG00000183682	+	protein_coding	5348	2	0	NA	NA	other_recently_evolved	21	4	31	12	15	3	39	1	1	6	7	5	11	4	5	12	5	9	5	9	6	3	17	6	9	43	15	7	6	2	4	11	6	15	23
1	39489682	39494211	HS_H3K27ac_6206	HS_H3K27ac_6206;HS_H3K27ac_6207;HS_H3K27ac_6208;HS_H3K27ac_6209	4529	ENSG00000183682	+	protein_coding	0	67	0	NA	NA	conserved	47	27	176	72	58	36	85	4	34	8	30	68	21	21	53	13	10	32	32	23	17	8	33	4	12	60	9	56	23	50	29	27	34	67	47
1	39498425	39500253	HS_H3K27ac_6210	HS_H3K27ac_6210	1828	ENSG00000183682	+	protein_coding	6780	1	0	NA	NA	conserved	61	15	135	88	80	21	116	4	9	9	11	16	20	6	33	89	9	26	18	15	14	33	38	15	73	48	35	25	14	19	29	38	41	48	64
1	39508505	39511666	HS_H3K27ac_6211	HS_H3K27ac_6211;HS_H3K27ac_6212;HS_H3K27ac_6213	3161	ENSG00000237624	+	pseudogene	3290	1	2	NA	NA	conserved	165	13	114	101	112	25	135	9	12	15	20	14	14	21	10	68	20	35	14	21	9	100	204	42	309	306	106	15	26	7	18	30	34	38	61
1	39514015	39516319	HS_H3K27ac_6214	HS_H3K27ac_6214;HS_H3K27ac_6215	2304	ENSG00000237624	+	pseudogene	0	21	0	NA	NA	conserved	8	3	25	34	17	6	55	1	3	6	4	9	6	6	4	18	5	9	7	2	3	0	0	0	0	0	0	4	2	0	0	1	4	3	25
1	39522234	39526352	HS_H3K27ac_6216	HS_H3K27ac_6216;HS_H3K27ac_6217	4118	ENSG00000237624	+	pseudogene	7279	1	0	NA	NA	conserved	179	42	181	100	76	56	139	10	32	27	48	76	35	35	65	60	21	49	28	17	23	59	107	35	103	189	51	30	29	42	32	23	49	56	73
1	39526924	39528236	HS_H3K27ac_6218	HS_H3K27ac_6218	1312	ENSG00000237624	+	pseudogene	11969	1	0	NA	NA	conserved	50	7	107	64	46	26	111	2	12	11	20	23	7	21	21	62	10	45	12	15	17	8	47	11	13	103	11	9	13	3	25	11	16	21	79
1	39529875	39531155	HS_H3K27ac_6219	HS_H3K27ac_6219	1280	ENSG00000237624	+	pseudogene	14920	5	0	LINE	L1ME4a	conserved	50	18	109	68	36	36	107	7	30	11	21	53	16	19	24	44	9	25	26	21	35	7	65	12	13	100	8	8	10	20	22	21	27	38	44
1	39545141	39546464	HS_H3K27ac_6220	HS_H3K27ac_6220	1323	ENSG00000243970	-	pseudogene	12243	1	0	NA	NA	other_recently_evolved	36	19	166	52	29	55	135	5	33	17	32	71	19	27	62	8	3	22	21	16	19	3	20	9	9	38	10	33	33	32	20	28	34	34	13
1	39558840	39560284	HS_H3K27ac_6221	HS_H3K27ac_6221	1444	ENSG00000243970	-	pseudogene	134	1	2	SINE	AluY	conserved	74	25	135	60	45	36	105	9	24	22	35	42	25	13	31	61	21	12	8	8	13	15	9	14	19	6	16	14	9	5	9	16	28	20	53
1	39563083	39564574	HS_H3K27ac_6222	HS_H3K27ac_6222	1491	ENSG00000243970	-	pseudogene	4377	2	3	NA	NA	conserved	43	14	80	52	34	27	141	7	12	13	17	21	13	24	19	18	14	17	19	22	20	14	26	16	21	58	23	8	14	1	8	20	13	25	53
1	39570354	39571783	HS_H3K27ac_6223	HS_H3K27ac_6223	1429	ENSG00000090621	-	protein_coding	5007	2	0	NA	NA	other_recently_evolved	22	9	52	20	29	13	45	4	9	7	10	17	7	9	15	13	2	17	6	1	7	0	1	0	0	2	1	3	4	0	3	4	1	6	18
1	39574686	39577840	HS_H3K27ac_6224	HS_H3K27ac_6224	3154	ENSG00000090621	-	protein_coding	0	72	29	NA	NA	conserved	1446	41	364	399	126	113	172	42	116	287	157	182	904	233	164	433	151	112	261	153	89	110	62	32	135	76	72	203	121	23	69	72	207	100	1089
1	39622597	39623926	HS_H3K27ac_6226	HS_H3K27ac_6226	1329	ENSG00000163909	-	protein_coding	16019	7	0	SINE	MIRb	conserved	23	19	128	50	58	40	122	1	21	26	13	41	12	16	53	46	16	23	23	16	12	12	65	8	12	89	19	16	14	19	14	21	28	36	51
1	39624934	39627773	HS_H3K27ac_6227	HS_H3K27ac_6227	2839	ENSG00000163909	-	protein_coding	12172	2	0	NA	NA	conserved	375	23	227	185	135	47	200	11	14	49	13	31	29	21	38	74	29	64	18	25	8	47	219	44	110	288	35	26	34	35	54	66	55	73	119
1	39631282	39634155	HS_H3K27ac_6228	HS_H3K27ac_6228;HS_H3K27ac_6229;HS_H3K27ac_6230	2873	ENSG00000163909	-	protein_coding	5790	1	0	NA	NA	conserved	26	9	37	54	49	23	97	2	14	16	5	8	4	11	6	42	16	10	11	0	11	6	4	3	16	19	13	11	5	5	9	14	5	15	36
1	39636681	39638055	HS_H3K27ac_6231	HS_H3K27ac_6231	1374	ENSG00000163909	-	protein_coding	1890	1	1	NA	NA	conserved	81	14	105	27	23	33	139	0	31	14	17	34	24	23	27	6	27	22	20	8	14	20	52	11	24	89	19	14	4	5	25	17	28	12	23
1	39638646	39640974	HS_H3K27ac_6232	HS_H3K27ac_6232	2328	ENSG00000163909	-	protein_coding	0	6	4	NA	NA	conserved	454	53	266	172	121	99	146	142	64	122	205	82	297	282	74	236	129	48	120	98	35	215	77	64	232	94	65	107	98	15	91	53	173	100	307
1	39645596	39648364	HS_H3K27ac_6233	HS_H3K27ac_6233;HS_H3K27ac_6234	2768	ENSG00000163909	-	protein_coding	5652	1	0	NA	NA	conserved	51	25	205	114	102	51	138	2	42	25	33	76	24	27	99	59	12	29	25	18	24	23	80	14	91	101	31	40	33	45	34	52	61	72	80
1	39658677	39659926	HS_H3K27ac_6235	HS_H3K27ac_6235	1249	ENSG00000116981	-	protein_coding	12112	7	0	NA	NA	other_recently_evolved	11	5	80	39	27	15	119	4	4	15	18	14	16	13	4	31	13	23	24	12	8	14	80	26	44	110	22	33	38	32	29	26	40	72	79
1	39660535	39661824	HS_H3K27ac_6236	HS_H3K27ac_6236	1289	ENSG00000116981	-	protein_coding	10214	1	0	DNA	MamRep38	conserved	32	12	116	61	37	19	115	3	18	11	14	16	15	15	22	25	19	30	22	13	19	13	133	25	42	211	27	13	5	8	14	14	24	18	50
1	39670700	39673401	HS_H3K27ac_6237	HS_H3K27ac_6237	2701	ENSG00000116981	-	protein_coding	0	5	3	NA	NA	other_recently_evolved	150	45	285	169	196	59	164	155	57	67	116	62	151	161	38	140	100	105	58	66	26	188	264	72	443	401	182	49	41	18	59	56	137	96	450
1	39848059	39849376	HS_H3K27ac_6261	HS_H3K27ac_6261	1317	ENSG00000043514	-	protein_coding	34135	1	2	SINE	AluSg	conserved	20	25	153	41	42	32	103	5	42	20	25	46	21	20	53	18	7	24	22	16	16	15	11	10	4	5	27	29	21	19	23	16	19	43	33
1	39882569	39884500	HS_H3K27ac_6263	HS_H3K27ac_6263	1931	ENSG00000043514	-	protein_coding	0	41	13	NA	NA	other_recently_evolved	289	39	274	163	114	57	166	6	62	47	29	89	39	34	62	141	16	34	49	32	40	8	42	12	17	67	16	24	17	18	21	25	76	56	50
1	39900082	39903161	HS_H3K27ac_6264	HS_H3K27ac_6264	3079	ENSG00000116990	-	protein_coding	0	4	7	NA	NA	conserved	1428	81	510	438	153	155	213	179	177	184	268	148	743	379	111	546	225	139	245	149	64	520	310	140	811	456	267	220	151	48	149	108	388	165	1102
1	39921678	39923246	HS_H3K27ac_6265	HS_H3K27ac_6265	1568	ENSG00000116990	-	protein_coding	19423	10	0	NA	NA	other_recently_evolved	211	46	203	83	82	76	122	23	59	32	52	63	69	43	78	116	36	68	74	53	54	17	42	6	11	45	21	124	37	67	63	49	107	93	39
1	39925137	39929953	HS_H3K27ac_6266	HS_H3K27ac_6266;HS_H3K27ac_6267;HS_H3K27ac_6268	4816	ENSG00000116990	-	protein_coding	22882	40	1	NA	NA	conserved	713	82	765	648	628	160	556	50	114	75	120	139	77	118	132	591	77	148	101	81	61	64	595	101	165	969	107	65	59	30	93	94	183	150	345
1	39929957	39931196	HS_H3K27ac_6269	HS_H3K27ac_6269	1239	ENSG00000168389	+	protein_coding	23916	2	1	SINE	FLAM_C	other_recently_evolved	116	34	294	32	46	80	110	10	53	14	41	48	29	33	34	6	16	18	26	29	32	3	1	3	3	9	5	60	33	62	39	38	37	82	7
1	39932899	39935765	HS_H3K27ac_6270	HS_H3K27ac_6270;HS_H3K27ac_6271	2866	ENSG00000168389	+	protein_coding	19347	2	13	NA	NA	conserved	154	39	232	55	42	81	123	6	49	48	63	97	80	44	80	17	22	39	36	27	40	11	30	10	13	45	8	31	20	27	26	21	37	35	56
1	39935798	39937470	HS_H3K27ac_6272	HS_H3K27ac_6272	1672	ENSG00000168389	+	protein_coding	17642	1	0	NA	NA	other_recently_evolved	240	25	121	57	40	20	143	10	14	26	15	14	42	28	20	19	22	30	20	13	12	11	41	13	22	55	19	27	16	14	12	24	42	33	80
1	39939965	39941364	HS_H3K27ac_6273	HS_H3K27ac_6273	1399	ENSG00000168389	+	protein_coding	13748	8	0	NA	NA	other_recently_evolved	37	23	93	67	29	35	123	2	20	18	11	27	28	23	19	0	0	0	0	0	0	20	33	13	32	63	21	22	12	2	16	21	41	24	53
1	39958047	39961612	HS_H3K27ac_6275	HS_H3K27ac_6275;HS_H3K27ac_6276	3565	ENSG00000168389	+	protein_coding	2936	11	0	NA	NA	conserved	298	31	153	110	55	49	129	12	32	32	20	33	69	24	24	1	1	1	3	0	1	33	78	9	31	103	21	37	21	15	21	24	101	39	104
1	39961978	39964472	HS_H3K27ac_6277	HS_H3K27ac_6277;HS_H3K27ac_6278	2494	ENSG00000168389	+	protein_coding	6867	9	0	NA	NA	conserved	839	91	539	277	153	178	216	25	126	59	88	144	93	58	132	36	22	44	54	41	55	1	18	3	3	15	1	62	67	73	56	45	44	91	69
1	39964494	39965981	HS_H3K27ac_6279	HS_H3K27ac_6279	1487	ENSG00000168389	+	protein_coding	9383	2	0	NA	NA	conserved	60	11	56	48	24	45	79	16	8	2	7	7	15	14	12	27	4	7	15	10	2	15	88	12	17	148	9	14	9	2	12	18	47	20	32
1	39966091	39971154	HS_H3K27ac_6280	HS_H3K27ac_6280;HS_H3K27ac_6281;HS_H3K27ac_6282;HS_H3K27ac_6283;HS_H3K27ac_6284	5063	ENSG00000168389	+	protein_coding	10980	2	1	NA	NA	conserved	10	4	28	33	43	13	47	0	1	1	7	3	5	8	6	32	10	14	11	2	1	10	40	11	11	109	11	2	3	1	12	9	16	7	25
1	39972243	39973831	HS_H3K27ac_6285	HS_H3K27ac_6285	1588	ENSG00000168389	+	protein_coding	17132	2	3	NA	NA	ape_specific	89	41	216	77	56	67	126	9	49	28	59	100	55	42	90	18	17	29	25	26	30	6	11	2	13	35	6	27	21	19	13	10	42	21	34
1	40313567	40318201	HS_H3K27ac_6301	HS_H3K27ac_6301;HS_H3K27ac_6302;HS_H3K27ac_6303	4634	ENSG00000049089	-	protein_coding	0	41	29	NA	NA	conserved	101	19	209	76	70	53	104	12	44	39	37	85	23	26	59	40	18	70	30	11	33	7	4	16	8	15	8	35	26	43	17	28	30	42	20
1	40373084	40375359	HS_H3K27ac_6305	HS_H3K27ac_6305	2275	ENSG00000084070	+	protein_coding	28235	2	16	NA	NA	conserved	1804	28	256	464	71	66	126	21	59	80	67	53	642	83	60	241	51	66	88	55	36	137	55	45	129	46	37	172	38	38	81	65	459	83	791
1	40375417	40377879	HS_H3K27ac_6306	HS_H3K27ac_6306;HS_H3K27ac_6307	2462	ENSG00000084070	+	protein_coding	30568	2	0	NA	NA	conserved	290	34	255	182	157	83	175	17	43	52	47	73	45	41	73	72	30	45	39	39	28	46	154	25	114	209	47	44	21	25	36	36	56	53	87
1	40386866	40389859	HS_H3K27ac_6308	HS_H3K27ac_6308	2993	ENSG00000084070	+	protein_coding	42017	2	2	SINE	AluJb	ape_specific	1274	74	336	227	212	88	177	240	77	53	56	51	217	95	47	9	38	29	31	35	27	29	17	13	14	15	20	40	30	16	18	27	66	23	40
1	40393007	40394417	HS_H3K27ac_6309	HS_H3K27ac_6309	1410	ENSG00000084070	+	protein_coding	48158	14	0	SINE	AluSc8	other_recently_evolved	117	38	198	60	30	63	85	18	40	33	34	64	63	47	71	6	29	38	28	32	24	34	27	22	26	59	19	28	16	22	12	19	34	30	28
1	40400564	40401813	HS_H3K27ac_6310	HS_H3K27ac_6310	1249	ENSG00000187801	+	protein_coding	48289	15	0	LINE	L2b	other_recently_evolved	50	25	157	34	52	44	115	6	32	17	8	8	19	12	14	24	18	50	15	14	38	25	7	18	12	17	17	11	11	8	14	9	15	25	38
1	40402699	40404059	HS_H3K27ac_6311	HS_H3K27ac_6311	1360	ENSG00000187801	+	protein_coding	46043	6	0	LINE	L1MA4	other_recently_evolved	76	38	256	46	31	65	116	9	27	29	41	86	53	31	71	23	24	45	48	21	23	12	6	10	21	10	22	61	29	45	22	25	56	35	16
1	40449210	40451643	HS_H3K27ac_6313	HS_H3K27ac_6313;HS_H3K27ac_6314	2433	ENSG00000187801	+	protein_coding	0	2	21	NA	NA	conserved	23	8	76	48	43	8	63	0	6	10	5	9	16	8	12	28	6	17	9	9	7	1	6	4	25	19	8	14	7	6	21	13	18	21	28
1	40476462	40478438	HS_H3K27ac_6315	HS_H3K27ac_6315	1976	ENSG00000187815	+	protein_coding	0	15	7	NA	NA	conserved	449	44	388	191	91	96	98	60	77	178	137	183	725	171	191	152	69	77	159	119	54	146	80	64	218	67	81	323	153	81	144	57	308	157	505
1	40507716	40509854	HS_H3K27ac_6316	HS_H3K27ac_6316	2138	ENSG00000164002	+	protein_coding	0	1	10	NA	NA	conserved	642	57	286	162	94	68	147	33	58	46	57	84	108	73	75	127	25	45	14	23	12	18	47	20	34	59	24	17	19	9	18	48	71	73	24
1	40530768	40532658	HS_H3K27ac_6317	HS_H3K27ac_6317	1890	ENSG00000117010	+	protein_coding	0	32	11	SINE	AluJb	conserved	268	17	183	116	51	62	143	5	25	38	24	58	50	12	42	18	30	45	36	32	26	12	13	14	29	36	14	25	14	20	19	19	54	66	30
1	40538489	40539788	HS_H3K27ac_6319	HS_H3K27ac_6319	1299	ENSG00000117010	+	protein_coding	6929	3	1	LINE	L1MB8	other_recently_evolved	95	41	202	25	43	72	93	4	45	15	25	45	32	17	56	3	9	22	38	27	36	5	3	7	7	7	5	3	3	4	6	6	14	12	3
1	40632531	40633834	HS_H3K27ac_6322	HS_H3K27ac_6322	1303	ENSG00000117016	-	protein_coding	31823	4	0	NA	NA	other_recently_evolved	25	4	53	31	18	9	62	0	1	8	4	9	4	10	8	15	11	28	9	10	23	9	27	7	6	29	5	7	14	3	8	11	27	17	23
1	40635353	40637598	HS_H3K27ac_6323	HS_H3K27ac_6323;HS_H3K27ac_6324	2245	ENSG00000117016	-	protein_coding	28059	30	0	NA	NA	conserved	14	21	125	46	59	30	98	6	22	15	27	22	17	23	22	45	29	46	32	27	25	32	82	21	74	103	36	23	9	5	30	30	56	30	74
1	40641167	40642553	HS_H3K27ac_6325	HS_H3K27ac_6325	1386	ENSG00000117016	-	protein_coding	23104	1	0	NA	NA	other_recently_evolved	20	26	150	56	49	50	110	4	19	19	11	42	11	14	44	29	10	35	17	13	13	5	18	9	16	36	10	23	18	17	17	16	24	33	58
1	40653747	40655024	HS_H3K27ac_6326	HS_H3K27ac_6326	1277	ENSG00000117016	-	protein_coding	10633	16	2	NA	NA	other_recently_evolved	19	15	168	66	63	23	74	11	23	27	19	34	17	13	38	16	3	23	29	19	28	53	90	82	62	141	55	24	23	22	34	17	18	33	63
1	40659487	40660769	HS_H3K27ac_6327	HS_H3K27ac_6327	1282	ENSG00000117016	-	protein_coding	4888	4	1	LINE	L2c	conserved	53	23	144	54	18	43	129	11	13	14	19	30	14	15	28	7	11	39	12	16	15	8	20	7	23	30	11	8	18	16	25	21	25	22	37
1	40661000	40662563	HS_H3K27ac_6328	HS_H3K27ac_6328	1563	ENSG00000117016	-	protein_coding	3094	3	0	NA	NA	other_recently_evolved	58	19	113	43	44	23	129	9	6	16	14	25	20	24	18	34	13	43	20	15	20	11	64	14	35	118	17	16	21	8	18	33	34	41	52
1	40662822	40664503	HS_H3K27ac_6329	HS_H3K27ac_6329	1681	ENSG00000117016	-	protein_coding	1154	44	2	NA	NA	conserved	77	19	121	77	52	21	117	8	21	17	7	16	16	18	8	18	19	32	12	13	12	21	66	14	41	145	23	11	13	5	20	19	35	21	55
1	40664821	40666279	HS_H3K27ac_6330	HS_H3K27ac_6330	1458	ENSG00000117016	-	protein_coding	0	5	4	NA	NA	other_recently_evolved	152	28	181	96	44	56	71	48	36	68	103	101	198	100	107	52	78	34	42	36	27	160	97	81	210	140	96	144	117	33	90	47	119	70	422
1	40668264	40669597	HS_H3K27ac_6331	HS_H3K27ac_6331	1333	ENSG00000117016	-	protein_coding	2608	94	5	NA	NA	conserved	60	7	132	21	48	32	73	5	26	10	10	15	4	25	7	25	9	11	9	7	9	30	99	21	40	116	30	18	10	7	17	15	23	19	28
1	40690771	40693223	HS_H3K27ac_6332	HS_H3K27ac_6332	2452	ENSG00000066136	+	protein_coding	0	34	29	NA	NA	conserved	1773	42	260	439	74	60	186	28	37	122	52	58	738	60	63	406	55	94	105	83	56	184	56	37	200	54	56	222	62	40	72	76	468	138	386
1	40698466	40699705	HS_H3K27ac_6333	HS_H3K27ac_6333	1239	ENSG00000066136	+	protein_coding	6897	61	1	SINE	AluSx	ape_specific	53	42	200	37	37	43	124	14	44	50	48	92	30	32	96	7	24	26	38	17	34	8	1	10	11	1	13	27	26	17	14	13	19	24	4
1	40703515	40704849	HS_H3K27ac_6334	HS_H3K27ac_6334	1334	ENSG00000066136	+	protein_coding	11946	69	0	DNA	MER102c	ape_specific	54	24	179	50	49	52	95	9	43	31	54	67	33	43	74	5	16	27	33	23	32	10	2	12	15	3	12	20	20	9	14	11	26	31	23
1	40714214	40715676	HS_H3K27ac_6335	HS_H3K27ac_6335	1462	ENSG00000066136	+	protein_coding	22645	1	2	SINE	AluJb	conserved	107	39	207	52	49	71	91	13	47	44	40	79	51	43	72	16	25	38	56	17	26	34	13	9	17	8	25	38	11	23	13	26	37	44	29
1	40731003	40732242	HS_H3K27ac_6336	HS_H3K27ac_6336	1239	ENSG00000066136	+	protein_coding	39434	1	0	DNA	MER6A	ape_specific	37	17	143	29	63	34	91	8	42	19	47	71	30	41	56	7	12	41	33	23	31	7	7	10	12	11	9	19	20	6	4	14	19	21	7
1	40737374	40738816	HS_H3K27ac_6337	HS_H3K27ac_6337	1442	ENSG00000117013	+	protein_coding	45196	1	0	SINE	AluSx1	conserved	84	35	166	47	47	51	97	9	48	25	40	94	34	28	64	7	12	29	30	18	31	21	7	11	11	11	21	25	19	33	35	23	33	36	15
1	40757281	40759076	HS_H3K27ac_6338	HS_H3K27ac_6338	1795	ENSG00000117013	+	protein_coding	24936	11	22	NA	NA	conserved	263	26	137	86	83	36	148	12	29	36	20	45	47	29	42	41	15	34	28	23	13	6	44	11	24	74	14	16	22	7	19	27	31	46	61
1	40769880	40771604	HS_H3K27ac_6339	HS_H3K27ac_6339	1724	ENSG00000117013	+	protein_coding	12408	30	3	NA	NA	other_recently_evolved	83	15	148	49	78	37	115	4	18	15	21	27	29	9	21	46	21	40	32	26	21	22	101	27	60	117	47	15	14	10	27	34	26	33	73
1	40781790	40789768	HS_H3K27ac_6340	HS_H3K27ac_6340;HS_H3K27ac_6341;HS_H3K27ac_6342;HS_H3K27ac_6343;HS_H3K27ac_6344;HS_H3K27ac_6345;HS_H3K27ac_6346;HS_H3K27ac_6347	7978	ENSG00000117013	+	protein_coding	0	1	2	NA	NA	conserved	16	0	32	13	8	4	36	2	6	7	6	7	7	8	4	9	2	10	1	4	5	6	11	4	5	28	13	2	4	7	9	7	8	7	24
1	40790363	40792165	HS_H3K27ac_6348	HS_H3K27ac_6348	1802	ENSG00000117013	+	protein_coding	6352	1	2	NA	NA	conserved	58	6	89	78	53	22	133	1	10	22	24	25	25	22	19	47	20	23	13	9	6	19	123	14	28	221	18	17	28	13	24	25	30	32	100
1	40796604	40800887	HS_H3K27ac_6349	HS_H3K27ac_6349;HS_H3K27ac_6350	4283	ENSG00000117013	+	protein_coding	12593	38	0	NA	NA	conserved	165	18	164	118	90	40	176	13	20	23	30	32	52	33	31	50	18	39	33	15	24	13	116	18	41	238	24	19	14	15	33	29	43	45	90
1	40801357	40804446	HS_H3K27ac_6351	HS_H3K27ac_6351;HS_H3K27ac_6352	3089	ENSG00000117013	+	protein_coding	17346	2	1	NA	NA	conserved	196	27	149	86	51	37	150	22	36	30	48	44	70	47	41	54	41	38	27	26	20	39	69	30	103	128	50	15	5	5	12	17	21	17	82
1	40806304	40808173	HS_H3K27ac_6353	HS_H3K27ac_6353	1869	ENSG00000117013	+	protein_coding	22293	12	1	NA	NA	conserved	114	20	138	123	80	48	146	5	21	26	17	52	16	24	46	46	17	36	17	24	11	10	90	14	41	156	12	13	28	10	21	22	34	41	55
1	40816793	40821921	HS_H3K27ac_6354	HS_H3K27ac_6354;HS_H3K27ac_6355;HS_H3K27ac_6356	5128	ENSG00000117013	+	protein_coding	32782	1	3	NA	NA	conserved	63	26	225	144	186	31	131	4	17	35	19	21	21	27	24	116	24	35	18	37	5	18	23	11	82	31	27	25	17	38	25	38	59	84	67
1	40822342	40823876	HS_H3K27ac_6357	HS_H3K27ac_6357	1534	ENSG00000117013	+	protein_coding	38331	0	0	NA	NA	other_recently_evolved	37	13	123	121	84	32	107	17	12	17	55	29	45	52	37	91	20	34	38	33	18	59	145	23	153	267	71	25	23	7	53	29	62	54	150
1	40824854	40826143	HS_H3K27ac_6358	HS_H3K27ac_6358	1289	ENSG00000179862	-	protein_coding	36223	81	3	NA	NA	other_recently_evolved	51	11	82	50	39	19	123	7	16	16	23	13	24	23	8	30	20	24	29	16	12	19	111	18	67	167	37	18	6	5	35	19	45	27	76
1	40826160	40828259	HS_H3K27ac_6359	HS_H3K27ac_6359;HS_H3K27ac_6360	2099	ENSG00000179862	-	protein_coding	34107	4	0	NA	NA	conserved	35	5	67	64	42	11	95	1	4	8	11	16	6	17	11	28	11	17	10	9	9	14	82	18	43	145	20	9	10	1	10	9	25	13	39
1	40830564	40833097	HS_H3K27ac_6361	HS_H3K27ac_6361;HS_H3K27ac_6362	2533	ENSG00000179862	-	protein_coding	29269	0	0	NA	NA	conserved	39	10	113	70	32	18	78	4	16	8	8	39	16	16	26	43	6	17	15	9	16	11	86	10	36	122	25	26	21	17	32	18	32	55	59
1	40834544	40835783	HS_H3K27ac_6363	HS_H3K27ac_6363	1239	ENSG00000179862	-	protein_coding	26583	4	0	NA	NA	conserved	19	17	102	60	53	48	102	4	12	27	18	30	21	21	39	35	8	27	14	10	21	15	23	10	11	70	19	13	16	8	20	8	24	36	48
1	40838117	40840846	HS_H3K27ac_6364	HS_H3K27ac_6364;HS_H3K27ac_6365;HS_H3K27ac_6366	2729	ENSG00000179862	-	protein_coding	21520	3	0	NA	NA	conserved	50	16	138	149	135	37	165	8	15	15	17	21	18	27	34	80	13	53	22	22	14	20	9	18	43	13	23	15	9	8	18	23	30	27	103
1	40860131	40864166	HS_H3K27ac_6367	HS_H3K27ac_6367;HS_H3K27ac_6368	4035	ENSG00000179862	-	protein_coding	0	9	13	NA	NA	conserved	1268	39	277	341	98	94	113	36	95	197	130	99	640	163	139	132	130	65	139	77	44	306	138	74	282	164	127	211	174	37	131	55	248	110	453
1	40877340	40878685	HS_H3K27ac_6369	HS_H3K27ac_6369	1345	ENSG00000179862	-	protein_coding	14975	85	0	LINE	L3b	other_recently_evolved	52	10	118	31	20	39	128	0	31	20	26	38	34	28	29	4	5	16	11	10	19	22	31	6	12	50	10	20	17	14	14	19	26	34	26
1	40880732	40882211	HS_H3K27ac_6370	HS_H3K27ac_6370	1479	ENSG00000179862	-	protein_coding	18367	1	2	SINE	MIRb	other_recently_evolved	38	23	186	55	60	46	136	8	17	24	29	89	31	21	69	14	21	34	28	24	46	9	11	9	9	22	7	45	38	29	24	25	26	58	42
1	40883478	40884907	HS_H3K27ac_6371	HS_H3K27ac_6371	1429	ENSG00000179862	-	protein_coding	21113	1	0	SINE	MIRb	conserved	99	59	299	79	82	85	90	120	75	40	124	110	179	193	100	110	138	81	99	98	57	146	88	64	293	102	117	125	144	36	122	65	187	126	281
1	40901869	40903232	HS_H3K27ac_6372	HS_H3K27ac_6372	1363	ENSG00000228940	-	pseudogene	36531	75	1	LTR	LTR50	other_recently_evolved	47	13	117	67	14	30	109	2	21	26	18	22	28	15	19	0	11	25	8	8	11	4	4	5	3	4	2	21	11	17	14	16	41	31	30
1	40918914	40920377	HS_H3K27ac_6373	HS_H3K27ac_6373	1463	ENSG00000228940	-	pseudogene	19386	13	27	SINE	AluSx	other_recently_evolved	58	24	164	63	56	42	100	8	30	23	37	51	21	19	55	18	16	31	24	22	19	2	40	3	6	47	2	29	20	36	33	29	37	44	25
1	40929963	40931286	HS_H3K27ac_6374	HS_H3K27ac_6374	1323	ENSG00000228940	-	pseudogene	8477	5	2	SINE	FLAM_A	other_recently_evolved	53	12	126	45	19	38	123	6	21	14	21	50	16	25	57	24	22	23	19	20	27	6	34	2	9	46	2	24	16	28	18	25	25	32	3
1	40938902	40941138	HS_H3K27ac_6376	HS_H3K27ac_6376;HS_H3K27ac_6377	2236	ENSG00000228940	-	pseudogene	0	10	22	NA	NA	conserved	87	30	181	54	52	67	111	19	42	32	45	98	43	45	84	6	4	7	14	6	11	5	26	16	8	28	8	45	35	26	26	20	21	36	170
1	40942998	40944561	HS_H3K27ac_6378	HS_H3K27ac_6378	1563	ENSG00000228940	-	pseudogene	3236	8	4	NA	NA	other_recently_evolved	123	30	201	79	62	58	110	13	37	34	41	82	44	25	42	17	31	60	80	54	70	0	3	1	1	4	5	21	24	21	33	19	44	59	9
1	40951952	40953310	HS_H3K27ac_6379	HS_H3K27ac_6379	1358	ENSG00000228940	-	pseudogene	12190	93	7	NA	NA	ape_specific	50	22	169	50	49	38	114	2	30	24	29	65	24	29	51	16	16	39	20	15	29	4	18	4	7	42	4	21	24	9	24	20	38	26	44
1	40978431	40981424	HS_H3K27ac_6380	HS_H3K27ac_6380	2993	ENSG00000171793	+	protein_coding	0	8	7	NA	NA	conserved	1755	55	399	473	143	97	230	73	136	239	167	105	1029	253	154	407	118	134	140	119	56	217	103	69	338	118	144	241	136	65	178	118	508	203	534
1	40985451	40987216	HS_H3K27ac_6381	HS_H3K27ac_6381	1765	ENSG00000171793	+	protein_coding	6117	12	1	SINE	MIR	conserved	252	19	82	58	52	26	120	8	4	14	12	8	20	31	16	25	27	39	19	20	16	17	49	23	22	47	22	28	22	15	28	20	36	49	30
1	41003340	41004745	HS_H3K27ac_6382	HS_H3K27ac_6382	1405	ENSG00000171790	-	protein_coding	18492	15	9	SINE	MIR	conserved	92	12	113	42	32	26	110	5	22	27	22	40	24	10	35	10	16	16	12	15	19	16	68	25	15	107	8	17	17	23	18	20	33	22	31
1	41013251	41019028	HS_H3K27ac_6383	HS_H3K27ac_6383;HS_H3K27ac_6384;HS_H3K27ac_6385;HS_H3K27ac_6386	5777	ENSG00000171790	-	protein_coding	4209	1	0	NA	NA	conserved	156	51	344	140	147	77	191	22	50	45	59	88	43	55	96	102	45	66	58	43	36	85	202	48	303	273	94	31	19	17	31	42	60	74	81
1	41019169	41024572	HS_H3K27ac_6387	HS_H3K27ac_6387;HS_H3K27ac_6388;HS_H3K27ac_6389	5403	ENSG00000171790	-	protein_coding	0	11	3	NA	NA	conserved	222	25	188	147	105	52	200	12	19	25	30	42	26	33	41	89	26	59	28	23	17	40	154	29	110	265	56	31	14	12	24	15	37	40	91
1	41027479	41028842	HS_H3K27ac_6391	HS_H3K27ac_6391	1363	ENSG00000171790	-	protein_coding	4243	15	1	NA	NA	conserved	36	13	103	71	47	27	106	6	25	13	16	31	20	10	34	12	7	20	15	12	4	4	70	13	14	97	17	14	13	14	21	18	34	29	56
1	41036627	41038071	HS_H3K27ac_6392	HS_H3K27ac_6392	1444	ENSG00000171790	-	protein_coding	13391	1	0	LINE	L2c	other_recently_evolved	81	13	134	27	21	24	138	8	4	20	17	21	14	12	18	5	12	32	27	27	12	17	36	33	23	25	28	28	18	10	18	19	42	41	39
1	41045695	41047191	HS_H3K27ac_6393	HS_H3K27ac_6393	1496	ENSG00000171790	-	protein_coding	22459	67	0	NA	NA	conserved	78	17	122	59	38	31	128	10	17	23	27	26	31	25	25	9	37	36	32	27	15	27	51	17	25	52	20	50	35	33	23	43	77	28	47
1	41161394	41163871	HS_H3K27ac_6394	HS_H3K27ac_6394;HS_H3K27ac_6395	2477	ENSG00000010803	-	protein_coding	78283	8	0	LINE	L1ME4a	conserved	39	18	79	34	55	19	95	1	10	16	12	7	14	21	11	36	16	27	7	17	10	4	4	4	9	5	9	21	10	5	13	13	35	36	8
1	41240399	41243358	HS_H3K27ac_6397	HS_H3K27ac_6397	2959	ENSG00000010803	-	protein_coding	0	94	27	NA	NA	conserved	3	2	41	4	7	5	36	0	5	3	9	6	7	8	11	0	2	7	6	5	1	4	1	5	8	4	8	9	2	2	2	5	12	3	5
1	41456509	41458654	HS_H3K27ac_6434	HS_H3K27ac_6434;HS_H3K27ac_6435	2145	ENSG00000127129	-	protein_coding	26019	2	0	NA	NA	conserved	218	43	409	261	227	89	227	17	63	41	48	91	38	44	83	351	52	111	54	52	51	4	33	0	7	51	2	30	22	28	39	46	47	61	78
1	41465763	41467089	HS_H3K27ac_6436	HS_H3K27ac_6436	1326	ENSG00000127129	-	protein_coding	17584	22	0	LINE	L1ME3A	conserved	16	10	113	59	51	30	104	1	6	9	24	21	9	7	13	43	19	29	16	10	8	18	46	12	21	89	8	8	5	4	17	12	38	28	31
1	41468127	41469393	HS_H3K27ac_6437	HS_H3K27ac_6437	1266	ENSG00000127129	-	protein_coding	15280	1	0	NA	NA	conserved	15	10	97	48	33	21	103	2	14	18	9	18	17	13	14	34	21	30	23	6	14	9	44	8	50	66	15	11	7	6	16	12	36	31	40
1	41474056	41476109	HS_H3K27ac_6438	HS_H3K27ac_6438	2053	ENSG00000127129	-	protein_coding	8564	6	0	NA	NA	other_recently_evolved	119	5	100	86	85	15	104	2	9	19	16	17	32	16	14	63	8	25	12	14	6	85	127	26	236	202	73	6	12	6	16	16	17	22	56
1	41476210	41481382	HS_H3K27ac_6439	HS_H3K27ac_6439;HS_H3K27ac_6440;HS_H3K27ac_6441;HS_H3K27ac_6442	5172	ENSG00000127129	-	protein_coding	3291	19	7	NA	NA	conserved	178	49	238	169	150	67	131	81	78	92	117	121	251	174	132	300	228	112	226	202	109	98	111	52	131	213	84	114	91	28	93	58	204	88	233
1	41481537	41488044	HS_H3K27ac_6443	HS_H3K27ac_6443;HS_H3K27ac_6444;HS_H3K27ac_6445;HS_H3K27ac_6446;HS_H3K27ac_6447	6507	ENSG00000127129	-	protein_coding	0	10	1	NA	NA	conserved	208	33	216	233	196	56	221	22	29	37	47	53	42	38	51	126	28	59	45	39	20	75	351	40	264	556	83	19	26	6	44	51	82	68	136
1	41492529	41502470	HS_H3K27ac_6448	HS_H3K27ac_6448;HS_H3K27ac_6449;HS_H3K27ac_6450;HS_H3K27ac_6451;HS_H3K27ac_6452	9941	ENSG00000127129	-	protein_coding	7857	65	6	NA	NA	conserved	536	38	354	394	199	97	320	99	57	101	88	62	248	157	62	231	129	132	95	105	36	105	341	68	359	592	120	59	41	17	57	63	124	82	199
1	41503943	41505282	HS_H3K27ac_6453	HS_H3K27ac_6453	1339	ENSG00000127129	-	protein_coding	19271	95	1	NA	NA	other_recently_evolved	35	11	106	48	35	28	116	4	11	18	7	10	19	13	10	6	15	26	11	10	6	3	5	2	2	21	1	37	24	31	25	17	46	52	12
1	41506730	41508928	HS_H3K27ac_6454	HS_H3K27ac_6454	2198	ENSG00000127129	-	protein_coding	22058	4	0	NA	NA	conserved	44	10	117	120	66	28	145	4	28	13	12	26	10	22	26	56	16	35	18	17	10	18	119	16	51	230	31	25	10	10	19	20	33	30	84
1	41509942	41511565	HS_H3K27ac_6455	HS_H3K27ac_6455	1623	ENSG00000127129	-	protein_coding	25270	1	0	NA	NA	other_recently_evolved	73	29	224	89	83	41	126	33	69	28	70	59	90	135	59	80	75	61	53	64	39	102	168	50	408	230	121	26	32	18	36	65	113	110	75
1	41512279	41513566	HS_H3K4me1_4517	HS_H3K4me1_4517	1287	ENSG00000127129	-	protein_coding	27607	7	1	LTR	MSTA	conserved	2	23	152	14	38	42	84	6	18	10	28	59	17	26	63	0	8	12	10	9	8	1	2	9	8	2	7	6	10	3	7	23	14	18	10
1	41512730	41519228	HS_H3K27ac_6456	HS_H3K27ac_6456;HS_H3K27ac_6457;HS_H3K27ac_6458;HS_H3K27ac_6459;HS_H3K27ac_6460;HS_H3K27ac_6461	6498	ENSG00000127129	-	protein_coding	28058	7	7	NA	NA	conserved	175	35	313	179	179	76	217	60	71	41	107	43	69	103	45	139	59	98	52	47	27	77	180	47	228	253	99	31	31	13	48	57	95	68	308
1	41520849	41525266	HS_H3K27ac_6462	HS_H3K27ac_6462;HS_H3K27ac_6463;HS_H3K27ac_6464	4417	ENSG00000127129	-	protein_coding	36177	1	0	NA	NA	conserved	57	17	167	128	107	32	151	1	13	13	12	17	18	18	15	125	22	43	20	25	12	36	172	20	92	338	44	14	23	6	24	37	69	59	116
1	41525378	41526676	HS_H3K27ac_6465	HS_H3K27ac_6465	1298	ENSG00000127129	-	protein_coding	40706	2	0	SINE	MIRb	human_specific	39	27	181	55	66	46	62	6	20	4	0	0	2	4	1	45	8	13	9	17	1	5	15	2	8	21	2	9	7	6	6	6	17	16	32
1	41580929	41582814	HS_H3K27ac_6472	HS_H3K27ac_6472	1885	ENSG00000127129	-	protein_coding	96257	3	0	NA	NA	other_recently_evolved	64	12	118	128	121	39	141	4	16	12	17	32	18	16	19	89	7	29	23	16	18	48	157	36	150	267	45	13	22	12	26	25	23	30	107
1	41582696	41584165	HS_H3K4me1_4528	HS_H3K4me1_4528	1469	ENSG00000127129	-	protein_coding	98024	2	0	NA	NA	conserved	3	27	145	33	59	43	91	3	32	16	31	23	29	17	53	6	16	38	19	19	15	16	23	20	18	14	8	12	26	15	14	35	28	30	15
1	41583824	41585288	HS_H3K27ac_6473	HS_H3K27ac_6473	1464	ENSG00000127129	-	protein_coding	99152	2	0	NA	NA	other_recently_evolved	30	5	84	105	87	18	97	0	13	8	11	15	19	13	8	41	19	36	23	10	2	57	165	27	190	249	49	4	12	3	16	13	28	20	63
1	41678062	41679346	HS_H3K4me1_4537	HS_H3K4me1_4537	1284	ENSG00000127129	-	protein_coding	193390	81	0	NA	NA	other_recently_evolved	23	6	72	57	63	25	123	2	3	16	9	15	18	13	23	37	19	22	18	13	7	20	120	16	59	251	30	16	12	8	22	11	14	31	69
1	41681695	41683160	HS_H3K27ac_6484	HS_H3K27ac_6484	1465	ENSG00000127129	-	protein_coding	197023	32	0	NA	NA	other_recently_evolved	33	13	106	64	44	39	134	2	14	15	25	40	33	30	23	21	22	37	25	8	9	23	125	32	59	223	48	32	23	16	20	45	38	33	43
1	41683707	41685033	HS_H3K27ac_6485	HS_H3K27ac_6485	1326	ENSG00000127129	-	protein_coding	199035	11	0	NA	NA	conserved	6	4	62	21	7	13	63	0	5	9	8	5	10	10	7	1	7	16	24	14	16	10	56	10	24	89	8	10	4	2	12	8	13	10	44
1	41695739	41697149	HS_H3K27ac_6486	HS_H3K27ac_6486	1410	ENSG00000127129	-	protein_coding	211067	1	0	NA	NA	conserved	17	12	94	67	41	18	120	4	19	22	11	11	18	11	13	40	6	36	24	3	7	13	54	11	36	111	14	24	14	12	19	25	32	28	44
1	41698416	41700331	HS_H3K27ac_6487	HS_H3K27ac_6487;HS_H3K27ac_6488	1915	ENSG00000127129	-	protein_coding	213744	11	0	NA	NA	conserved	18	13	70	42	34	13	82	4	8	12	11	16	14	15	12	14	10	29	14	12	8	5	39	4	18	44	6	12	11	7	15	7	16	12	40
1	41765431	41766739	HS_H3K27ac_6502	HS_H3K27ac_6502	1308	ENSG00000127124	-	protein_coding	269186	15	0	NA	NA	conserved	35	3	63	36	19	14	106	3	4	15	12	10	17	14	7	16	8	24	4	23	5	10	87	8	24	181	23	13	13	2	9	23	26	21	58
1	41776487	41777979	HS_H3K27ac_6503	HS_H3K27ac_6503	1492	ENSG00000127124	-	protein_coding	257946	9	0	NA	NA	conserved	36	7	90	68	71	26	116	4	14	18	11	10	13	25	25	37	27	41	31	18	12	23	159	25	108	243	25	7	24	7	18	13	25	25	55
1	41799883	41802290	HS_H3K4me1_4544	HS_H3K4me1_4544;HS_H3K4me1_4545	2407	ENSG00000127124	-	protein_coding	233635	42	0	NA	NA	conserved	15	11	116	34	39	36	113	10	15	18	13	45	25	20	24	15	13	16	12	9	8	8	90	24	25	168	23	14	11	14	24	27	20	31	30
1	41851572	41852811	HS_H3K27ac_6504	HS_H3K27ac_6504	1239	ENSG00000127124	-	protein_coding	183114	78	0	NA	NA	conserved	20	19	117	39	48	48	119	8	28	6	11	19	9	2	19	27	15	35	31	21	18	24	82	20	27	125	31	18	11	7	8	17	24	26	32
1	41865738	41866978	HS_H3K27ac_6505	HS_H3K27ac_6505	1240	ENSG00000127124	-	protein_coding	168947	4	0	NA	NA	conserved	12	11	82	45	25	26	118	6	5	5	27	9	8	28	18	30	23	22	12	11	13	7	69	18	5	178	19	15	12	2	8	22	51	17	38
1	41874316	41876292	HS_H3K27ac_6506	HS_H3K27ac_6506	1976	ENSG00000127124	-	protein_coding	159633	1	0	LINE	L2b	other_recently_evolved	67	8	113	82	70	36	179	8	20	12	23	21	23	30	16	16	24	53	22	9	20	17	81	26	40	136	42	13	21	0	25	23	28	32	77
1	41919273	41920967	HS_H3K27ac_6509	HS_H3K27ac_6509	1694	ENSG00000127124	-	protein_coding	114958	4	0	NA	NA	other_recently_evolved	26	5	52	40	49	17	57	0	9	3	5	23	13	7	13	29	7	18	2	9	6	28	53	12	71	80	14	9	9	3	11	20	16	22	30
1	41976792	41978052	HS_H3K27ac_6510	HS_H3K27ac_6510	1260	ENSG00000127124	-	protein_coding	57873	1	0	NA	NA	other_recently_evolved	4	11	92	44	46	25	104	3	9	13	23	17	15	15	14	4	2	14	5	3	0	0	2	2	1	5	2	16	13	3	8	41	33	39	52
1	42190794	42192199	HS_H3K27ac_6528	HS_H3K27ac_6528	1405	ENSG00000197273	-	protein_coding	26077	2	0	NA	NA	other_recently_evolved	58	10	108	35	42	29	126	5	17	24	24	12	18	37	11	4	15	25	12	7	19	12	25	17	7	34	11	73	43	54	40	52	52	115	15
1	42333828	42337383	HS_H3K27ac_6533	HS_H3K27ac_6533;HS_H3K27ac_6534	3555	ENSG00000198815	-	protein_coding	0	139	40	NA	NA	conserved	44	3	101	47	56	27	74	3	16	8	17	9	10	11	5	0	3	5	0	0	2	82	86	24	168	112	58	37	28	16	32	44	38	66	24
1	42657414	42659558	HS_H3K27ac_6539	HS_H3K27ac_6539	2144	ENSG00000171960	+	protein_coding	0	8	27	NA	NA	other_recently_evolved	425	18	118	151	68	28	132	9	7	48	14	14	49	33	16	84	17	37	19	16	10	45	117	34	93	178	37	26	26	16	28	29	66	34	69
1	42733211	42742200	HS_H3K27ac_6541	HS_H3K27ac_6541;HS_H3K27ac_6542;HS_H3K27ac_6543;HS_H3K27ac_6544;HS_H3K27ac_6545;HS_H3K27ac_6546;HS_H3K27ac_6547;HS_H3K27ac_6548;HS_H3K27ac_6549;HS_H3K27ac_6550	8989	ENSG00000164007	-	protein_coding	0	1	17	NA	NA	conserved	27	13	116	44	32	31	65	3	16	16	15	43	15	24	30	19	9	20	13	10	10	15	79	3	27	104	9	10	6	9	13	20	25	27	29
1	42746004	42747874	HS_H3K27ac_6551	HS_H3K27ac_6551;HS_H3K27ac_6552	1870	ENSG00000164007	-	protein_coding	5751	13	3	NA	NA	conserved	38	9	77	39	45	21	79	5	7	11	19	17	11	11	20	4	4	4	3	6	0	19	114	11	31	199	16	15	16	10	13	19	19	21	42
1	42748257	42749500	HS_H3K27ac_6553	HS_H3K27ac_6553	1243	ENSG00000164007	-	protein_coding	8004	3	0	NA	NA	other_recently_evolved	45	13	80	42	42	30	102	2	9	17	28	10	8	13	16	15	10	18	13	11	8	17	104	12	22	140	22	5	8	2	13	14	23	17	53
1	42798179	42799599	HS_H3K4me1_4576	HS_H3K4me1_4576	1420	ENSG00000274386	+	lincRNA	10190	8	0	SINE	AluYf5	conserved	5	9	74	24	25	11	53	1	14	7	11	21	5	12	16	1	5	14	6	5	8	1	9	4	4	16	6	4	1	1	2	5	9	7	18
1	42815994	42817998	HS_H3K27ac_6558	HS_H3K27ac_6558	2004	ENSG00000164010	+	protein_coding	0	107	13	NA	NA	other_recently_evolved	618	15	195	146	48	72	117	15	32	34	16	24	44	22	16	96	35	45	43	14	27	0	0	0	0	0	0	58	52	23	28	41	129	60	405
1	42823352	42824923	HS_H3K27ac_6559	HS_H3K27ac_6559	1571	ENSG00000177868	-	protein_coding	6101	65	2	DNA	Charlie1a	other_recently_evolved	103	29	142	62	41	38	104	10	31	29	34	47	33	36	23	5	14	31	18	12	40	38	23	44	39	19	39	19	24	5	18	10	28	30	7
1	42830127	42831428	HS_H3K27ac_6560	HS_H3K27ac_6560	1301	ENSG00000177868	-	protein_coding	12876	1	0	NA	NA	other_recently_evolved	16	25	114	41	56	16	101	2	9	14	20	35	13	13	19	43	18	31	26	6	11	41	127	26	124	198	36	28	11	10	27	23	28	42	36
1	42845845	42847821	HS_H3K27ac_6561	HS_H3K27ac_6561	1976	ENSG00000164011	+	protein_coding	0	7	12	NA	NA	conserved	504	26	195	203	71	45	129	6	16	14	13	5	12	13	11	169	24	41	41	15	16	17	40	22	31	29	20	45	35	24	64	40	62	74	93
1	42850885	42852152	HS_H3K4me1_4579	HS_H3K4me1_4579	1267	ENSG00000164011	+	protein_coding	4313	2	0	NA	NA	conserved	9	15	82	35	49	32	120	1	5	8	5	16	14	7	11	10	9	44	2	10	1	12	64	23	25	82	15	9	3	5	5	14	21	23	37
1	42885914	42889215	HS_H3K27ac_6565	HS_H3K27ac_6565;HS_H3K27ac_6566	3301	ENSG00000164011	+	protein_coding	39342	1	2	NA	NA	conserved	184	34	238	116	101	41	139	16	37	40	52	61	59	43	62	71	39	49	43	43	36	31	46	17	80	88	19	33	33	11	24	23	26	34	89
1	42923594	42925401	HS_H3K27ac_6568	HS_H3K27ac_6568	1807	ENSG00000227533	+	lincRNA	33648	18	16	NA	NA	other_recently_evolved	371	11	166	108	69	22	136	15	18	44	12	6	50	25	16	207	23	36	10	21	18	74	71	37	220	90	68	23	11	13	19	39	101	52	57
1	42928390	42933291	HS_H3K27ac_6569	HS_H3K27ac_6569;HS_H3K27ac_6570;HS_H3K27ac_6571;HS_H3K27ac_6572	4901	ENSG00000227533	+	lincRNA	25758	6	6	NA	NA	conserved	137	20	181	132	102	42	183	2	20	27	22	38	45	31	38	79	17	48	19	25	23	27	161	32	71	251	33	22	17	13	36	32	51	49	90
1	42934101	42937319	HS_H3K27ac_6573	HS_H3K27ac_6573;HS_H3K27ac_6574	3218	ENSG00000227533	+	lincRNA	21730	7	3	NA	NA	conserved	1659	25	285	557	62	77	197	16	58	95	84	72	550	88	75	490	76	95	97	71	41	266	69	50	250	63	108	137	75	47	111	89	516	200	448
1	42937594	42938887	HS_H3K27ac_6575	HS_H3K27ac_6575	1293	ENSG00000227533	+	lincRNA	20162	19	1	NA	NA	other_recently_evolved	52	22	72	61	19	25	129	2	6	18	24	17	23	21	13	3	12	14	8	18	6	17	83	17	31	148	15	14	17	4	17	15	35	29	62
1	42942057	42943345	HS_H3K27ac_6576	HS_H3K27ac_6576	1288	ENSG00000227533	+	lincRNA	15704	85	3	NA	NA	other_recently_evolved	45	6	88	56	19	30	94	9	3	16	26	8	21	16	15	16	21	40	9	14	3	17	60	33	31	129	33	9	9	4	11	9	27	28	62
1	42948343	42949639	HS_H3K4me1_4588	HS_H3K4me1_4588	1296	ENSG00000227533	+	lincRNA	9410	8	2	SINE	AluSx	ape_specific	13	16	75	19	21	16	49	9	21	9	26	41	14	24	24	8	14	16	20	10	12	2	5	4	5	30	1	5	3	0	2	4	1	1	21
1	43035405	43036986	HS_H3K27ac_6583	HS_H3K27ac_6583	1581	ENSG00000117394	-	protein_coding	76233	6	18	NA	NA	other_recently_evolved	52	24	217	57	58	47	109	0	19	36	27	53	22	15	56	40	12	76	38	48	25	10	45	9	32	76	5	40	30	36	32	50	51	83	61
1	43062053	43063385	HS_H3K27ac_6584	HS_H3K27ac_6584	1332	ENSG00000186973	+	protein_coding	81768	3	0	NA	NA	conserved	18	7	76	26	15	13	80	2	8	13	5	18	4	8	17	2	10	12	6	11	12	8	15	3	3	24	5	13	11	12	13	10	8	17	7
1	43066174	43070608	HS_H3K27ac_6585	HS_H3K27ac_6585;HS_H3K27ac_6586;HS_H3K27ac_6587	4434	ENSG00000186973	+	protein_coding	74545	4	5	NA	NA	conserved	123	28	126	64	33	38	112	13	26	31	39	55	53	18	56	21	3	32	20	15	39	17	12	6	10	29	14	29	22	31	15	30	23	50	23
1	43147118	43148720	HS_H3K27ac_6591	HS_H3K27ac_6591	1602	ENSG00000186973	+	protein_coding	1966	2	4	NA	NA	other_recently_evolved	57	28	173	67	83	36	129	16	37	30	46	39	17	43	43	63	19	48	8	12	22	9	28	2	32	50	7	29	22	14	27	43	40	64	34
1	43171128	43173037	HS_H3K27ac_6592	HS_H3K27ac_6592	1909	ENSG00000243710	+	protein_coding	0	1	14	NA	NA	other_recently_evolved	232	12	119	129	73	32	134	6	2	13	19	22	8	18	7	97	36	38	6	21	12	26	70	9	57	88	24	14	23	15	34	46	46	43	151
1	43233530	43237706	HS_H3K27ac_6596	HS_H3K27ac_6596;HS_H3K27ac_6597;HS_H3K27ac_6598	4176	ENSG00000179178	+	protein_coding	32288	1	0	NA	NA	conserved	157	40	192	78	69	51	98	80	57	142	100	96	430	255	90	86	110	56	95	63	36	17	24	9	66	29	24	93	64	29	44	55	101	83	123
1	43238502	43239747	HS_H3K27ac_6599	HS_H3K27ac_6599	1245	ENSG00000179178	+	protein_coding	30247	1	0	NA	NA	conserved	40	16	75	30	32	26	95	11	8	13	25	14	16	21	14	5	22	27	15	24	5	9	11	5	11	4	5	20	10	3	11	14	23	21	19
1	43252811	43254075	HS_H3K27ac_6604	HS_H3K27ac_6604	1264	ENSG00000179178	+	protein_coding	15919	0	0	LINE	L1MEd	other_recently_evolved	28	24	74	38	29	18	91	11	17	9	7	24	9	17	10	38	17	18	12	15	6	2	33	1	4	78	3	16	17	8	18	13	20	29	14
1	43255129	43256679	HS_H3K27ac_6605	HS_H3K27ac_6605	1550	ENSG00000179178	+	protein_coding	13315	0	0	NA	NA	conserved	66	11	117	56	45	43	149	9	30	17	28	39	25	31	28	6	22	24	20	30	9	6	22	11	4	39	8	33	25	18	16	17	26	25	55
[truncated: 38,027 more rows]
[truncated: 5 more columns]
