# Supplementary material for: Transposable elements are the primary source of novelty in primate gene regulation
Source: Genome Res. 2017 Oct;27(10):1623–33. doi: 10.1101/gr.218149.116 (PMC5630026; doi:10.1101/gr.218149.116)
Supplement: Supplemental Material [file supp_gr.218149.116_Supplemental_TABLE_S3.csv]

#Six-way-orthologous genes used for analyses, with read depths per sample
Human_gene_ID	BB_1413m_Tuff	BB_1409m_Mica	CH_4X0519	CH_4X0430	CH_4X0523	HS_B2	HS_B16	HS_B48	ML_CITRONELLA	ML_7022f_Basil	ML_ALFA_ALFA	ML_WILBUR	MS_17086	MS_31480	MS_32842	RH_27415	RH_27418	RH_27425
ENSG00000149218	0	0	0	0	0	0	2	0	0	0	0	0	0	0	1	0	0	0
ENSG00000149212	0	0	0	2	0	1	0	0	0	0	0	0	0	0	0	0	0	0
ENSG00000077458	4	7	0	1	1	6	0	0	0	0	0	0	0	0	0	0	0	0
ENSG00000087053	0	0	19	8	72	23	23	9	1	1	4	2	0	3	2	15	22	17
ENSG00000184384	0	0	4	0	0	0	2	0	0	0	0	0	0	0	0	0	0	0
ENSG00000149231	0	0	4	0	0	2	0	2	0	0	0	0	0	0	0	2	0	0
ENSG00000149972	0	0	0	0	0	0	0	0	0	0	0	0	0	0	0	0	0	0
ENSG00000084463	0	0	2	0	4	0	1	0	0	1	0	0	5	4	2	1	12	0
ENSG00000165895	0	0	0	0	0	0	0	5	0	0	0	0	0	0	0	0	0	0
ENSG00000082175	0	8	0	0	0	0	0	0	0	0	0	0	0	2	0	0	0	0
ENSG00000137672	0	0	0	0	0	0	0	0	0	0	0	0	0	0	0	0	0	0
ENSG00000187151	0	0	0	0	2	0	0	0	0	0	0	0	0	0	0	0	0	0
ENSG00000110318	0	0	0	0	0	0	0	0	0	0	0	0	0	0	0	0	0	0
ENSG00000137691	0	0	0	0	0	0	0	0	0	0	0	0	0	0	0	0	0	0
ENSG00000137693	0	0	1	0	3	0	1	0	0	0	0	0	1	0	0	0	0	1
ENSG00000110330	1	0	2	0	0	0	0	0	0	0	0	5	0	0	0	1	0	0
ENSG00000137673	0	0	0	0	0	0	0	0	0	0	0	0	0	0	0	0	0	0
ENSG00000137674	0	0	0	0	0	0	0	0	0	0	0	0	0	0	0	0	0	0
ENSG00000196611	0	0	0	0	0	0	0	0	0	1	0	0	0	0	0	0	0	0
ENSG00000149968	0	0	0	0	1	0	0	0	0	0	0	0	0	0	0	0	0	0
ENSG00000137745	0	0	0	0	0	0	0	0	0	0	0	0	0	0	0	0	0	0
ENSG00000137692	0	0	0	0	2	0	0	0	0	0	0	0	29	42	17	1	3	1
ENSG00000166025	0	0	0	0	1	0	0	0	0	1	0	0	0	0	0	0	0	0
ENSG00000134627	0	0	0	0	0	0	0	0	0	0	0	0	0	0	0	0	0	0
ENSG00000168876	0	0	0	2	0	8	9	0	0	0	0	0	0	0	0	0	0	0
ENSG00000123901	0	0	0	0	0	0	0	0	0	0	0	0	0	0	0	0	0	0
ENSG00000110218	0	0	1	1	2	0	0	0	0	0	0	0	3	0	0	0	0	0
ENSG00000089006	0	0	0	0	0	0	2	10	0	1	0	0	0	0	0	0	10	0
ENSG00000042429	0	0	0	0	0	3	0	0	0	0	0	0	0	0	0	0	10	0
ENSG00000207145	0	0	0	0	0	0	0	0	5	4	1	1	0	0	0	0	0	0
ENSG00000239195	0	0	0	0	0	0	0	0	3	1	0	0	0	0	0	0	0	0
ENSG00000166004	5	14	12	24	176	92	94	64	0	0	0	0	0	51	45	44	118	65
ENSG00000166002	0	0	1	6	2	4	0	0	0	3	0	1	4	3	0	4	17	0
ENSG00000165325	0	0	0	1	0	0	6	0	0	0	0	0	0	0	0	0	0	0
ENSG00000180773	0	0	0	0	0	1	0	0	0	0	0	0	0	0	1	0	0	0
ENSG00000110172	2	0	4	0	3	0	8	0	0	0	0	0	3	6	3	2	0	2
ENSG00000077616	0	0	0	0	4	0	1	0	0	0	0	0	0	7	0	1	11	4
ENSG00000086205	3	0	0	0	0	0	0	0	0	0	0	0	0	0	0	0	0	0
ENSG00000086991	0	0	0	0	0	0	0	0	0	0	0	0	0	0	0	0	0	0
ENSG00000077498	0	0	0	0	2	0	0	0	0	0	0	0	0	0	0	0	0	0
ENSG00000168959	0	0	3	0	0	0	0	0	13	2	3	2	0	0	0	0	0	0
ENSG00000109861	0	0	0	1	1	1	0	0	0	10	1	3	7	1	0	3	30	0
ENSG00000123892	0	0	0	0	0	0	0	0	0	7	0	5	0	0	0	0	0	0
ENSG00000119335	0	0	1	21	7	21	8	7	3	13	0	21	0	0	0	6	61	3
ENSG00000166575	0	0	0	0	0	1	0	0	0	0	0	0	0	0	0	0	0	0
ENSG00000174804	2	0	10	1	19	33	11	13	0	0	0	0	0	5	3	1	0	0
ENSG00000151376	0	0	1	0	5	0	0	2	0	2	0	0	0	0	0	0	0	0
ENSG00000149201	0	0	0	0	0	0	2	0	0	0	0	0	0	0	0	0	0	0
ENSG00000073921	3	0	0	0	7	3	6	0	0	2	0	1	0	0	2	4	7	0
ENSG00000150676	0	0	0	0	0	0	0	0	0	0	0	0	0	0	0	0	0	0
ENSG00000137501	0	0	0	0	2	0	0	0	0	0	0	0	0	0	0	0	0	0
ENSG00000150672	0	0	0	0	0	0	0	0	0	1	0	0	0	0	0	0	0	0
ENSG00000137500	3	0	0	0	2	0	2	0	0	0	0	0	0	0	0	5	15	5
ENSG00000137494	5	0	0	0	0	5	11	2	0	0	0	0	0	0	0	1	0	1
ENSG00000165494	3	0	0	0	2	5	6	0	4	3	0	0	0	0	1	2	0	1
ENSG00000137502	0	0	0	0	0	0	1	0	0	0	0	0	0	0	1	0	0	1
ENSG00000165490	0	0	0	0	0	1	0	0	0	0	0	0	0	0	0	0	0	0
ENSG00000137509	0	0	5	2	7	1	1	0	0	0	0	0	0	3	2	2	0	0
ENSG00000149256	0	3	0	0	2	0	0	0	0	1	0	0	0	0	0	0	0	1
ENSG00000137513	0	0	0	1	0	0	0	0	0	0	0	0	0	0	0	0	0	0
ENSG00000159063	1	0	0	0	0	0	1	0	0	2	0	0	2	0	0	0	0	0
ENSG00000151366	0	0	3	4	0	56	132	4	0	1	2	0	0	0	1	5	0	2
ENSG00000149262	2	0	0	2	0	0	0	10	0	0	0	0	0	1	2	1	0	0
ENSG00000087884	0	0	0	0	8	11	12	2	2	1	0	1	0	0	0	7	6	0
ENSG00000048649	7	0	0	0	0	0	0	4	0	0	0	1	2	0	0	2	0	0
ENSG00000074201	0	0	0	0	0	73	83	10	0	1	0	0	5	3	5	1	10	0
ENSG00000149269	0	0	0	0	0	0	0	0	0	0	0	0	0	8	1	0	0	0
ENSG00000178795	0	0	0	3	0	3	21	3	0	0	0	0	4	9	19	0	0	0
ENSG00000078124	0	0	0	0	1	0	0	0	0	0	0	0	0	0	0	0	0	0
ENSG00000158636	0	0	0	0	0	0	0	0	0	0	0	0	0	0	0	0	0	0
ENSG00000085741	0	0	0	0	0	0	6	0	0	0	0	0	4	0	0	0	0	0
ENSG00000198382	0	0	0	0	0	0	0	0	0	1	0	0	0	0	0	0	0	0
ENSG00000062282	2	0	12	3	0	0	1	0	0	23	1	0	31	1	4	4	3	0
ENSG00000166391	0	0	0	0	0	3	1	0	0	0	0	0	0	0	0	0	0	0
ENSG00000171533	0	0	0	0	0	0	6	7	0	0	0	0	0	0	0	0	0	1
ENSG00000149257	0	0	5	0	4	0	0	0	0	0	0	1	1	2	0	0	0	1
ENSG00000149243	3	0	0	0	0	0	0	0	0	0	0	0	0	0	0	0	0	0
ENSG00000137486	0	0	0	0	1	0	0	0	0	0	0	0	0	0	0	0	0	0
ENSG00000137491	2	1	5	2	6	2	5	0	0	0	0	0	35	5	5	0	0	0
ENSG00000118363	0	0	6	2	0	11	2	0	0	3	0	0	0	0	0	0	0	0
ENSG00000166439	0	0	2	20	42	54	44	49	0	0	1	0	0	0	0	0	0	0
ENSG00000054938	0	11	0	10	0	0	3	8	0	0	0	0	0	0	0	2	5	1
ENSG00000077514	0	0	15	0	1	0	0	0	0	0	0	0	0	0	0	0	0	0
ENSG00000165434	0	0	0	1	0	0	0	0	0	0	0	0	0	0	0	1	0	0
ENSG00000149380	0	0	0	0	0	27	5	17	0	0	0	0	0	0	0	0	0	0
ENSG00000214517	0	0	0	0	0	0	0	0	0	0	0	0	6	0	0	0	0	0
ENSG00000168014	0	0	0	0	2	0	0	0	0	0	0	0	0	0	0	1	0	0
ENSG00000175564	0	0	0	0	0	0	0	0	0	0	0	0	0	0	0	0	0	0
ENSG00000175567	9	0	0	0	0	0	0	0	0	1	0	0	0	2	0	0	0	0
ENSG00000175575	0	0	0	0	0	1	0	0	0	0	0	0	3	0	0	0	0	0
ENSG00000181924	0	0	0	3	2	3	6	2	2	0	1	1	11	3	0	0	1	0
ENSG00000175581	0	0	0	7	4	5	4	10	0	0	0	0	7	3	0	3	5	0
ENSG00000021300	0	0	0	0	0	0	0	0	0	0	0	0	8	0	5	0	0	0
ENSG00000175029	0	0	0	2	8	742	890	473	0	3	13	9	4	8	7	10	27	12
ENSG00000054965	6	0	0	7	3	6	3	0	0	0	0	0	0	3	0	0	0	0
ENSG00000137478	2	0	0	11	16	9	8	4	3	4	4	4	0	28	11	1	0	0
ENSG00000186642	0	0	0	6	7	0	2	0	0	0	0	3	3	0	0	0	0	0
ENSG00000162129	0	5	0	0	3	0	4	6	1	1	0	0	5	0	0	1	16	0
ENSG00000165458	1	1	4	0	0	0	0	0	0	2	0	1	0	1	0	1	0	0
ENSG00000165457	1	0	1	0	0	0	0	0	0	0	0	0	0	0	0	0	0	0
ENSG00000137497	30	0	19	24	40	33	45	34	2	6	3	14	52	8	20	8	9	2
ENSG00000137522	0	0	0	2	0	0	0	0	0	0	0	0	1	0	2	1	0	0
ENSG00000167311	0	0	0	0	0	0	0	0	0	0	0	0	0	0	0	0	0	0
ENSG00000110713	0	0	0	1	0	0	4	0	0	1	0	0	2	0	0	0	1	0
ENSG00000148985	0	0	0	2	0	3	3	0	0	0	0	0	0	0	0	0	0	0
ENSG00000167323	0	0	0	1	1	4	3	1	0	1	0	0	3	0	0	1	0	0
ENSG00000010278	0	0	0	0	0	1	0	0	0	2	0	1	0	0	0	6	0	12
ENSG00000167325	0	0	2	2	1	3	0	1	0	0	0	0	1	0	0	4	0	3
ENSG00000197790	0	0	0	0	0	0	0	0	0	0	0	0	0	3	1	0	0	0
ENSG00000167333	0	0	0	0	0	0	0	0	1	0	3	1	0	0	0	0	0	0
ENSG00000176879	0	0	0	0	0	0	0	0	0	0	0	0	0	0	0	0	0	0
ENSG00000176742	0	0	0	0	0	0	0	0	0	0	0	0	0	0	0	0	0	0
ENSG00000184698	0	0	0	0	0	0	0	0	0	0	0	0	0	0	0	0	0	0
ENSG00000187918	0	0	0	0	0	0	0	0	0	0	0	0	0	0	0	0	0	0
ENSG00000181616	0	0	0	0	0	0	0	0	0	0	0	0	0	0	0	0	0	0
ENSG00000132256	0	0	0	0	5	2	0	0	0	0	0	0	0	2	1	0	0	0
ENSG00000175485	0	0	0	0	0	0	0	0	0	0	0	0	0	0	0	0	0	0
ENSG00000051009	0	0	0	0	0	0	0	0	0	0	0	0	1	0	0	0	0	0
ENSG00000132259	0	0	0	0	0	0	0	0	0	0	0	0	0	0	0	0	0	0
ENSG00000110169	131	370	121	141	41	30	91	61	71	116	4	77	517	57	40	47	50	5
ENSG00000132254	0	0	0	0	1	0	0	0	0	0	0	0	5	0	0	0	0	0
ENSG00000132286	0	0	0	0	1	3	0	0	0	0	0	0	12	1	0	0	0	0
ENSG00000179532	28	9	0	7	3	8	19	10	4	9	0	15	0	1	0	0	0	0
ENSG00000132275	33	0	6	0	0	0	3	0	0	0	0	1	0	0	0	0	0	0
ENSG00000166333	85	91	9	44	90	149	95	220	1	1	1	2	34	51	45	26	4	11
ENSG00000166340	13	0	1	0	2	0	2	0	0	2	0	0	16	7	6	0	0	0
ENSG00000166341	0	0	0	2	0	0	0	2	0	0	0	0	0	0	0	0	0	0
ENSG00000158077	0	0	0	0	0	0	0	0	0	0	0	0	0	0	0	0	0	0
ENSG00000170743	0	0	0	0	0	0	0	0	0	0	0	0	0	0	0	0	0	0
ENSG00000183801	0	0	0	0	0	0	0	0	1	2	1	0	0	0	1	2	0	0
ENSG00000166387	0	0	0	0	4	4	4	4	1	1	0	1	2	0	4	1	7	0
ENSG00000166394	2	0	0	4	5	7	17	36	0	0	0	1	7	7	0	0	0	1
ENSG00000182261	0	0	0	0	0	0	0	0	0	0	0	0	0	0	0	0	0	0
ENSG00000166402	0	0	4	8	16	8	8	12	3	0	0	0	4	10	9	3	0	0
ENSG00000166405	0	0	0	0	0	3	7	0	0	0	0	0	0	0	0	0	0	0
ENSG00000130413	0	0	0	0	0	0	0	0	0	0	0	0	0	0	0	0	0	0
ENSG00000166444	0	0	0	1	0	0	0	1	0	5	0	0	0	1	1	4	12	8
ENSG00000166452	0	0	0	0	0	0	0	0	0	0	0	0	0	0	1	0	0	0
ENSG00000176029	139	95	0	0	1	0	0	0	0	0	0	0	0	0	0	1	1	2
ENSG00000176009	0	0	0	0	0	0	0	0	0	0	0	0	0	0	0	0	0	0
ENSG00000175348	0	0	0	4	1	16	19	21	0	0	0	0	0	0	2	1	0	0
ENSG00000175352	0	0	0	0	0	0	0	0	0	0	0	0	0	0	0	0	0	0
ENSG00000175356	0	0	0	1	1	0	0	0	0	0	0	0	0	0	0	0	0	0
ENSG00000184014	0	0	0	1	1	0	0	1	0	1	0	1	0	0	0	0	0	0
ENSG00000166471	0	0	0	1	1	4	0	0	0	0	0	0	7	0	3	0	0	0
ENSG00000205339	1	0	0	0	4	0	0	0	0	1	0	2	1	0	1	1	64	0
ENSG00000166483	1	3	0	0	0	2	1	0	0	3	0	0	1	0	1	2	0	0
ENSG00000133789	0	0	0	0	1	0	0	0	0	2	0	1	0	0	0	0	9	0
ENSG00000148926	0	0	0	0	1	0	0	1	0	0	0	0	0	0	0	0	0	0
ENSG00000133805	0	0	3	4	2	1	0	0	1	2	0	0	0	0	0	0	0	0
ENSG00000110315	4	0	0	0	1	0	0	0	0	0	0	0	0	1	0	0	0	0
ENSG00000133800	0	0	0	0	3	2	0	0	0	0	0	0	0	0	0	2	11	0
ENSG00000072952	0	0	0	0	1	0	0	0	0	0	0	0	0	0	0	0	0	0
ENSG00000198730	0	7	10	6	1	14	4	13	1	3	0	4	5	2	5	2	1	3
ENSG00000110321	0	0	0	1	4	3	2	15	0	19	0	5	31	3	6	4	35	2
ENSG00000110328	0	0	0	0	0	0	0	0	1	0	31	4	0	0	0	0	0	0
ENSG00000170242	3	0	0	3	2	13	4	19	0	1	0	1	11	6	6	1	0	1
ENSG00000050165	0	0	0	0	0	0	0	0	0	0	0	0	0	0	0	0	0	0
ENSG00000133816	0	0	0	0	0	1	0	0	0	1	0	4	0	0	0	0	0	0
ENSG00000133808	0	0	0	0	1	0	0	0	0	0	0	0	0	0	0	0	0	0
ENSG00000197702	0	0	0	0	0	2	5	1	0	0	0	0	6	0	0	0	0	0
ENSG00000187079	0	0	0	0	0	0	0	0	0	0	0	0	0	0	0	0	0	0
ENSG00000133794	0	0	3	0	4	0	3	0	0	0	0	1	0	0	0	0	0	0
ENSG00000129083	0	1	0	0	3	0	4	0	0	4	0	0	0	3	0	1	0	1
ENSG00000152270	1	7	0	1	3	0	2	0	0	1	0	0	0	3	4	3	0	2
ENSG00000188487	0	0	0	0	0	0	0	0	0	0	0	0	51	49	37	0	0	0
ENSG00000110693	0	0	7	0	0	3	2	6	0	0	0	0	1	0	0	0	0	0
ENSG00000166689	0	0	2	2	1	8	16	39	0	0	0	0	0	0	0	1	8	0
ENSG00000011405	0	0	0	0	1	0	0	7	4	0	0	0	0	7	1	0	2	0
ENSG00000070081	0	24	0	2	5	3	7	3	4	8	0	6	0	0	0	0	6	0
ENSG00000006071	11	0	0	0	0	0	0	0	0	0	0	0	0	0	0	0	0	0
ENSG00000006611	0	0	4	0	0	0	0	0	0	0	0	0	4	0	0	0	0	0
ENSG00000129152	0	0	0	0	0	0	0	0	0	0	0	0	0	0	0	0	0	0
ENSG00000129159	0	0	0	0	0	5	0	4	0	0	0	0	0	0	0	0	0	0
ENSG00000129158	0	0	0	0	0	0	0	0	0	0	0	0	4	0	0	0	0	0
ENSG00000129167	0	0	0	2	0	124	56	156	0	0	0	0	0	0	0	0	0	0
ENSG00000166788	0	0	0	1	0	0	0	0	0	0	0	1	0	0	0	0	0	0
ENSG00000148965	12	124	42	49	14	0	0	0	274	13	1	808	13	1	1	16	57	2
ENSG00000173432	114	246	43	473	72	337	353	556	23	46	0	4	26	2	4	2	90	0
ENSG00000110756	0	0	0	2	7	0	0	0	0	2	0	24	0	0	2	0	0	0
ENSG00000110768	0	0	0	0	0	0	1	0	0	1	0	0	0	0	0	1	0	0
ENSG00000166796	0	0	0	0	0	0	0	0	0	0	0	0	0	1	0	0	0	0
ENSG00000074319	0	6	0	2	1	0	0	0	0	0	0	0	0	0	2	4	0	0
ENSG00000151116	0	0	0	0	0	1	0	0	0	0	0	0	0	0	0	0	0	0
ENSG00000179119	0	0	0	0	0	0	0	0	0	0	0	0	0	0	2	2	0	0
ENSG00000179057	2	8	4	0	6	13	12	17	0	0	0	0	0	5	1	8	21	19
ENSG00000110786	0	0	0	0	0	0	0	0	0	0	0	0	0	0	0	0	0	0
ENSG00000183695	0	0	0	0	0	0	0	0	0	0	0	0	0	0	0	0	0	0
ENSG00000177054	0	0	0	0	0	0	0	0	0	0	0	0	0	0	0	0	0	0
ENSG00000129170	0	0	0	0	0	0	0	0	0	0	0	0	0	0	0	0	0	0
ENSG00000129173	0	0	0	0	0	0	0	0	0	0	0	0	0	0	0	0	0	0
ENSG00000166833	9	0	0	1	8	0	8	1	8	2	0	39	7	2	1	0	0	0
ENSG00000109854	0	0	0	0	0	2	1	0	0	0	0	0	0	0	0	4	0	0
ENSG00000185238	0	0	0	0	0	0	0	0	0	1	0	0	0	0	0	1	0	0
ENSG00000165970	0	0	0	0	1	0	0	0	0	0	0	0	0	0	0	0	0	0
ENSG00000165973	0	0	0	0	0	0	0	0	0	0	0	0	0	0	0	0	0	0
ENSG00000171714	0	0	0	0	0	0	0	0	0	0	0	0	0	0	0	0	0	0
ENSG00000091664	0	0	0	0	1	0	0	0	0	0	0	0	0	0	0	0	0	0
ENSG00000148935	0	0	0	0	5	6	10	0	0	0	1	0	0	15	2	0	9	12
ENSG00000198168	3	0	0	1	1	0	0	7	0	4	0	3	0	0	0	0	0	0
ENSG00000187398	0	0	0	0	0	0	0	0	0	0	0	0	0	0	0	0	0	0
ENSG00000134343	0	0	13	1	0	1	0	0	0	0	0	1	0	0	0	0	0	0
ENSG00000169550	0	0	0	0	4	0	0	0	0	0	0	0	0	0	0	0	0	0
ENSG00000148942	0	0	0	0	6	1	7	0	0	0	0	0	0	0	0	0	0	0
ENSG00000129151	0	6	0	2	0	0	0	0	0	2	0	0	3	0	0	1	0	0
ENSG00000205213	0	0	0	0	0	3	2	0	0	2	0	0	2	0	5	1	13	1
ENSG00000148943	0	0	0	2	1	0	0	0	0	0	0	0	6	0	0	0	6	0
ENSG00000121621	0	0	0	0	0	0	0	0	0	0	0	0	0	0	0	0	0	0
ENSG00000169519	0	0	0	0	3	0	0	0	0	0	0	0	0	0	0	0	0	0
ENSG00000131808	0	0	0	0	0	0	0	0	0	0	0	0	0	0	0	0	0	0
ENSG00000152219	0	0	0	0	0	0	0	0	0	0	0	0	0	0	0	0	0	0
ENSG00000066382	0	0	0	0	0	0	0	0	0	0	0	0	0	0	0	0	0	0
ENSG00000170959	0	0	0	0	0	0	0	0	0	0	0	0	0	0	0	0	0	0
ENSG00000007372	0	0	0	0	0	13	22	10	0	0	0	0	34	25	41	0	0	3
ENSG00000049449	0	0	0	0	0	6	9	16	0	0	0	5	0	8	1	4	12	1
ENSG00000184937	0	0	0	0	0	0	0	0	0	0	0	0	0	0	0	0	0	0
ENSG00000149100	0	0	10	2	8	6	1	0	0	1	0	0	0	12	1	0	1	1
ENSG00000060749	0	0	0	1	2	1	0	0	0	0	0	0	0	0	0	1	1	3
ENSG00000121690	0	0	0	0	1	3	3	0	0	2	0	0	2	0	0	1	0	0
ENSG00000176148	0	0	0	0	0	89	111	92	0	0	0	0	50	108	88	82	161	87
ENSG00000176102	0	0	4	0	3	14	1	0	0	0	5	0	1	7	0	0	0	2
ENSG00000110422	1	0	0	0	0	0	0	0	0	0	0	2	0	0	0	0	0	0
ENSG00000110427	0	0	0	0	0	5	0	0	0	0	0	0	0	0	0	0	0	0
ENSG00000135363	0	0	0	0	0	1	1	0	0	0	0	0	0	0	0	0	0	0
ENSG00000135387	50	26	2	19	8	3	3	6	0	1	0	0	8	0	1	0	1	0
ENSG00000135372	2	0	0	0	1	4	0	0	0	0	3	0	0	0	2	0	2	2
ENSG00000121691	1	1	18	6	3	3	4	0	0	23	2	0	42	6	12	57	65	13
ENSG00000110435	0	0	4	47	40	31	38	58	0	1	0	1	2	0	0	0	0	0
ENSG00000026508	0	0	0	3	12	0	0	0	0	0	0	3	4	0	1	0	0	0
ENSG00000110436	0	0	0	0	0	0	3	0	0	1	0	0	0	0	0	0	0	0
ENSG00000179241	0	0	0	0	0	0	0	0	0	0	0	0	0	0	0	0	0	0
ENSG00000110442	3	0	0	1	6	0	0	0	0	0	0	0	0	0	0	4	3	0
ENSG00000135362	0	0	0	1	0	0	0	0	0	0	0	1	0	0	0	2	0	0
ENSG00000175104	0	0	0	2	0	4	4	1	0	0	0	0	0	0	0	0	0	0
ENSG00000166352	6	0	0	0	3	0	0	0	0	1	0	0	0	0	0	0	0	0
ENSG00000166181	0	0	0	0	0	0	3	0	0	1	0	1	0	0	0	4	0	1
ENSG00000052841	2	0	2	0	1	0	1	0	0	0	0	1	3	0	0	1	0	1
ENSG00000149084	0	0	1	1	2	0	0	0	0	0	0	0	0	0	0	0	0	0
ENSG00000166199	2	26	15	0	0	0	0	0	0	1	0	0	0	0	2	0	4	0
ENSG00000110455	4	0	0	0	0	3	1	0	2	0	0	0	3	0	0	0	1	0
ENSG00000151348	0	0	0	0	0	0	0	0	0	2	0	3	2	1	0	1	7	0
ENSG00000157570	0	0	0	33	40	42	12	40	0	0	0	0	0	0	0	0	0	0
ENSG00000019485	0	0	0	0	0	0	0	0	0	0	0	0	0	0	0	0	0	0
ENSG00000121653	0	0	3	4	16	0	0	0	0	0	4	0	1	9	8	14	11	12
ENSG00000121680	2	0	0	2	0	1	0	0	2	20	3	9	2	0	2	1	0	0
ENSG00000135365	0	0	0	0	0	0	3	0	1	1	0	1	0	3	0	0	0	0
ENSG00000028116	0	0	1	31	84	72	114	34	7	13	7	121	11	183	86	0	0	0
ENSG00000180423	0	0	0	0	0	46	28	27	0	0	0	0	0	0	0	0	0	0
ENSG00000175224	0	0	0	0	0	1	0	0	0	0	0	0	3	1	0	0	0	0
ENSG00000175220	0	0	0	0	1	1	1	2	0	0	2	4	0	0	1	18	16	7
ENSG00000175213	0	0	0	0	0	0	0	0	0	6	1	2	4	0	0	3	0	0
ENSG00000180210	26	135	92	70	39	26	65	33	12	71	24	7	262	53	47	42	51	1
ENSG00000175216	0	0	14	62	88	856	522	460	40	38	53	17	7	15	17	8	0	2
ENSG00000212135	0	0	0	0	0	0	0	0	0	0	0	0	0	0	0	0	0	0
ENSG00000134569	0	0	0	0	5	0	0	0	0	1	0	0	0	0	0	0	0	0
ENSG00000149179	0	0	0	0	4	267	323	198	0	0	1	0	140	287	127	0	2	0
ENSG00000149182	0	0	12	6	8	8	1	6	0	1	0	0	17	2	0	4	0	0
ENSG00000165912	0	12	3	4	2	5	7	4	0	3	2	0	8	7	8	10	0	0
ENSG00000134574	87	46	8	54	70	77	102	42	145	127	162	40	4	11	1	7	0	0
ENSG00000134575	3	0	6	14	103	9	2	2	0	1	0	0	2	3	1	1	0	0
ENSG00000025434	0	0	0	4	0	90	87	140	0	0	0	0	157	20	101	1	2	0
ENSG00000110514	0	7	0	0	0	0	0	0	0	0	0	0	0	0	0	1	0	0
ENSG00000134571	3	0	0	0	1	0	0	0	0	0	0	0	0	0	0	0	0	0
ENSG00000066336	0	0	0	0	0	1	0	0	0	0	0	0	13	0	0	0	0	0
ENSG00000165915	0	0	0	0	1	0	0	0	0	0	0	0	0	0	0	2	9	1
ENSG00000165916	3	5	10	4	6	2	7	16	0	7	0	1	17	6	3	3	0	0
ENSG00000165917	0	1	0	0	0	0	0	0	0	0	0	0	0	0	0	0	0	0
ENSG00000213619	2	4	4	0	0	1	1	0	0	5	7	0	1	2	2	14	7	11
ENSG00000165923	0	0	0	0	1	0	0	0	0	0	0	0	2	2	0	0	0	0
ENSG00000109920	4	0	0	2	5	0	1	8	0	2	0	0	0	1	3	0	0	0
ENSG00000030066	0	0	0	0	0	0	0	0	0	0	0	0	0	0	0	0	0	0
ENSG00000149177	0	0	0	1	0	0	2	0	0	0	0	0	0	0	0	0	0	0
ENSG00000085382	1	0	0	0	0	0	0	0	0	0	0	0	0	0	0	0	0	0
ENSG00000187772	0	0	0	0	0	0	0	0	0	0	0	0	0	0	0	0	0	0
ENSG00000112276	0	0	0	0	0	0	0	0	0	0	0	0	0	0	0	0	0	0
ENSG00000132429	0	0	0	0	0	0	0	0	0	0	0	0	0	0	0	0	0	0
ENSG00000085377	0	0	0	2	1	0	0	3	3	0	0	0	1	5	1	0	0	0
ENSG00000057657	0	0	0	0	0	0	0	0	0	0	0	1	3	2	3	0	0	0
ENSG00000057663	0	0	0	0	0	0	0	4	0	0	0	0	0	3	2	1	0	1
ENSG00000112297	3	3	0	0	1	4	2	0	2	0	0	2	5	9	7	1	0	0
ENSG00000130347	0	2	0	3	3	0	0	0	3	2	1	2	0	9	2	0	0	0
ENSG00000130348	0	0	0	0	4	0	0	0	0	0	0	0	0	0	0	1	4	0
ENSG00000178409	0	0	0	0	0	0	0	0	0	0	0	1	0	0	0	0	0	0
ENSG00000164494	0	0	0	0	0	0	0	13	0	0	0	0	0	0	0	1	0	0
ENSG00000146285	0	0	0	0	1	0	0	0	0	3	0	0	0	0	0	0	0	0
ENSG00000025796	6	0	7	3	17	8	0	0	1	9	2	28	27	10	7	6	9	1
ENSG00000081087	0	0	0	0	1	0	0	0	0	0	0	0	0	0	0	0	0	0
ENSG00000112333	9	0	0	0	0	0	0	0	4	1	0	0	0	0	0	0	0	0
ENSG00000112335	0	2	0	5	6	0	1	4	2	4	2	1	8	1	0	3	1	0
ENSG00000135537	0	0	0	1	0	0	0	0	0	0	0	0	0	0	0	0	0	0
ENSG00000118689	0	4	0	0	1	1	5	7	0	0	0	1	0	0	0	0	1	0
ENSG00000118690	0	0	0	0	0	0	0	0	0	0	0	0	0	0	0	0	0	0
ENSG00000183137	0	0	0	0	1	0	0	0	0	0	0	0	0	0	0	0	0	0
ENSG00000135587	0	0	0	1	1	0	0	0	0	0	0	0	0	3	0	0	0	0
ENSG00000135596	3	0	0	2	3	6	2	0	1	1	0	1	0	3	0	3	5	7
ENSG00000112365	0	0	0	0	0	0	0	0	0	0	0	0	0	0	0	0	0	0
ENSG00000155085	0	0	0	2	0	0	0	0	0	0	0	0	0	4	1	0	0	0
ENSG00000112367	0	0	1	1	1	0	4	0	0	0	0	0	3	0	1	0	0	0
ENSG00000146360	0	0	0	0	0	0	0	0	0	0	0	0	0	0	0	0	0	0
ENSG00000112290	0	0	0	0	0	0	0	0	0	0	0	0	0	0	0	0	0	0
ENSG00000168438	0	0	0	0	0	0	3	0	0	0	0	0	4	0	0	2	0	0
ENSG00000053328	0	0	0	0	0	0	0	0	0	0	0	0	0	0	0	0	0	0
ENSG00000203797	0	0	0	0	0	0	0	0	1	0	0	0	1	0	0	0	0	0
ENSG00000004809	0	0	0	0	0	0	0	0	0	0	0	0	0	0	0	0	0	0
ENSG00000155111	0	0	0	1	0	0	0	1	0	0	0	0	0	0	0	1	0	0
ENSG00000100629	0	0	0	0	0	0	0	0	0	0	0	0	0	0	0	0	0	0
ENSG00000197498	0	23	0	1	1	0	2	0	0	0	0	0	0	0	0	0	0	0
ENSG00000112394	0	0	0	0	2	0	0	0	0	0	0	1	0	0	0	0	0	0
ENSG00000009413	0	0	0	4	9	1	3	0	0	5	1	0	0	0	0	0	0	1
ENSG00000056972	0	0	1	0	3	8	5	5	0	1	0	3	16	4	2	7	0	2
ENSG00000010810	0	0	0	0	0	8	0	0	0	0	0	0	0	0	0	0	0	0
ENSG00000112761	0	0	0	4	8	11	21	2	0	0	0	1	13	13	15	5	17	26
ENSG00000074935	0	0	0	0	0	0	0	11	0	0	0	0	0	0	0	0	0	0
ENSG00000112769	0	0	0	5	17	101	26	1	0	0	0	0	1	0	0	0	0	0
ENSG00000152795	0	0	7	7	3	1	16	1	0	4	7	10	7	1	3	2	3	2
ENSG00000196591	0	0	5	2	5	0	6	0	1	6	0	1	0	0	0	7	0	1
ENSG00000249853	0	0	0	0	0	0	0	0	0	0	0	0	0	0	0	0	0	0
ENSG00000178425	2	0	0	0	1	0	4	0	0	0	0	0	0	5	2	1	1	0
ENSG00000123500	0	0	0	0	0	0	0	3	0	2	0	1	0	0	0	0	0	0
ENSG00000111817	0	0	0	0	3	138	87	50	0	0	0	0	0	0	0	0	0	0
ENSG00000173626	2	0	0	0	5	0	0	0	0	0	0	0	0	0	0	0	0	0
ENSG00000178033	0	0	0	0	0	0	5	0	0	0	0	0	0	0	0	0	0	0
ENSG00000164451	0	0	0	0	0	0	0	0	2	0	0	1	0	0	1	0	0	0
ENSG00000111834	3	0	0	0	0	0	6	0	0	0	0	0	0	0	0	1	0	1
ENSG00000153975	0	0	0	0	0	0	0	0	0	0	0	0	0	0	0	0	0	0
ENSG00000196911	0	0	0	0	0	0	0	0	0	1	0	0	0	0	0	0	0	0
ENSG00000183807	0	0	0	0	0	0	0	0	0	0	0	0	0	0	0	0	0	0
ENSG00000173612	0	0	0	0	0	0	0	0	0	0	0	0	0	0	0	0	0	0
ENSG00000185002	0	0	0	0	0	0	0	0	0	0	0	0	0	0	0	0	0	0
ENSG00000047936	0	0	0	0	0	0	0	0	0	0	0	0	0	0	0	0	1	0
ENSG00000047932	0	3	4	16	13	0	0	0	0	0	0	0	5	0	1	0	0	0
ENSG00000196376	0	0	0	0	0	0	0	0	0	0	0	0	0	0	0	0	0	0
ENSG00000111860	5	0	0	0	0	2	0	0	1	0	0	0	2	1	0	0	0	0
ENSG00000111877	0	0	0	0	0	12	9	12	0	0	0	0	1	0	5	0	5	0
ENSG00000111875	2	0	1	3	9	2	0	0	1	1	1	2	4	0	4	5	20	16
ENSG00000111879	0	0	0	0	1	2	0	0	0	0	0	1	0	0	0	0	0	0
ENSG00000111885	0	0	5	2	5	0	10	22	1	2	0	0	19	0	2	2	9	1
ENSG00000025156	0	0	0	0	0	0	0	0	0	5	0	0	0	0	0	1	0	0
ENSG00000135549	0	0	0	0	0	0	0	0	0	4	0	0	0	0	0	0	0	0
ENSG00000172594	0	0	3	4	9	4	5	0	2	8	0	1	104	63	109	4	7	1
ENSG00000186439	0	0	0	0	0	0	0	0	0	0	0	0	0	0	0	0	0	0
ENSG00000188580	0	0	0	0	0	0	0	0	0	0	0	0	0	0	0	0	0	0
ENSG00000146373	0	0	0	0	0	2	0	1	0	0	0	0	0	1	1	0	0	0
ENSG00000111907	0	0	0	0	0	0	2	4	2	1	0	0	3	0	1	1	0	0
ENSG00000111906	0	0	0	0	3	100	96	222	0	1	1	0	0	0	0	0	0	0
ENSG00000135547	0	0	0	0	0	0	0	0	0	0	0	0	0	1	1	0	0	0
ENSG00000111912	0	0	0	2	7	2	0	0	0	1	0	2	1	0	0	1	0	0
ENSG00000111911	0	0	10	3	2	2	0	0	0	2	0	2	0	1	2	0	0	0
ENSG00000066651	0	0	0	0	2	0	0	0	0	0	0	0	0	0	0	0	0	0
ENSG00000203760	0	0	0	0	0	0	0	0	0	1	0	0	3	0	0	0	0	0
ENSG00000146374	0	0	0	0	2	0	7	0	0	0	0	0	0	0	0	3	0	0
ENSG00000118518	1	0	0	3	1	0	0	0	7	7	5	0	0	0	0	2	0	0
ENSG00000093144	4	13	5	7	7	15	13	11	0	7	0	1	20	25	30	23	43	36
ENSG00000214338	0	2	0	0	0	0	0	0	0	0	0	0	0	0	0	0	5	0
ENSG00000172673	0	0	0	0	0	0	0	0	0	0	0	0	0	0	0	0	0	0
ENSG00000196569	0	0	4	0	4	0	0	0	0	0	0	0	0	0	0	0	0	0
ENSG00000146376	0	0	0	0	2	0	0	0	0	0	0	0	0	2	0	0	0	0
ENSG00000198945	0	0	0	0	2	0	0	0	0	0	0	0	9	8	6	0	0	0
ENSG00000164483	0	0	0	0	0	0	0	0	1	0	0	0	1	0	1	0	0	0
ENSG00000079819	11	0	15	3	13	4	13	0	0	1	0	4	17	9	2	0	23	0
ENSG00000118507	0	0	0	0	0	0	4	0	0	1	0	0	0	0	0	0	0	0
ENSG00000118520	0	0	16	17	34	10	31	22	0	10	0	1	115	13	17	16	98	8
ENSG00000112282	3	3	1	7	298	1	21	0	0	26	17	0	10	16	22	12	13	36
ENSG00000154269	0	0	0	0	0	0	0	0	0	0	0	0	0	0	0	0	0	0
ENSG00000197594	0	0	0	2	4	2	0	0	0	2	0	0	0	0	1	37	21	8
ENSG00000118523	0	0	5	3	8	0	0	12	0	0	0	0	0	0	1	0	0	0
ENSG00000079931	0	23	0	0	0	0	0	0	0	0	0	0	10	0	1	0	0	0
ENSG00000079950	0	0	8	0	0	0	0	0	0	0	0	0	0	0	0	1	7	0
ENSG00000146378	0	0	0	0	0	0	0	0	0	0	0	0	0	0	0	0	0	0
ENSG00000146409	0	0	0	0	0	4	0	0	0	0	0	0	0	0	0	0	0	0
ENSG00000163666	0	0	0	0	1	0	0	0	0	0	0	0	0	0	0	0	0	0
ENSG00000144730	0	0	0	0	0	0	0	0	0	0	0	0	0	0	0	10	3	5
ENSG00000163947	0	0	0	0	0	0	0	0	0	0	0	0	0	0	0	0	0	0
ENSG00000163946	2	0	7	6	2	9	21	12	24	16	13	10	0	4	1	2	10	7
ENSG00000180376	1	0	8	3	5	14	18	0	4	7	1	0	2	5	1	7	12	10
ENSG00000187672	0	0	0	0	0	0	0	0	0	0	0	0	0	0	0	0	0	0
ENSG00000114251	0	36	0	0	1	0	0	0	1	0	0	0	0	3	1	0	0	0
ENSG00000144771	0	0	0	0	0	0	0	0	0	3	0	0	0	0	0	0	0	0
ENSG00000138246	0	0	5	2	2	0	1	0	0	0	0	0	0	2	0	0	0	1
ENSG00000014257	0	0	0	0	0	7	0	0	0	0	0	0	0	0	0	0	0	0
ENSG00000196353	0	0	0	0	0	0	0	0	0	0	0	0	0	0	0	0	0	0
ENSG00000114686	0	0	0	3	1	4	0	0	0	1	0	0	13	3	2	0	0	0
ENSG00000198585	0	0	0	2	0	25	5	0	0	0	0	0	7	8	6	2	0	0
ENSG00000114670	0	0	0	0	0	0	0	0	0	2	0	1	1	0	0	0	0	0
ENSG00000017260	29	91	3	18	21	29	26	24	69	42	39	57	53	25	13	24	8	21
ENSG00000130770	0	0	8	11	12	24	14	20	0	3	0	0	6	1	4	4	9	0
ENSG00000196455	0	0	3	1	8	0	2	0	0	0	0	0	0	2	0	0	0	0
ENSG00000131375	0	0	0	0	9	0	2	0	0	2	0	0	3	8	2	1	0	0
ENSG00000144597	0	0	0	3	8	45	54	9	0	1	0	0	0	0	0	16	24	8
ENSG00000131373	0	0	0	0	0	8	18	13	2	1	5	3	17	0	2	0	14	0
ENSG00000206560	0	0	0	4	4	15	3	14	0	0	0	0	62	69	149	0	0	0
ENSG00000131386	0	0	0	0	5	0	0	0	3	12	0	12	0	0	0	76	48	193
ENSG00000154813	0	0	0	0	0	0	0	0	0	0	0	0	3	0	0	6	0	3
ENSG00000154814	4	0	0	0	2	4	2	0	0	1	0	2	1	5	5	0	0	0
ENSG00000131378	0	0	0	7	30	4	2	1	0	0	1	0	2	10	8	19	45	9
ENSG00000131374	0	0	0	0	0	0	2	0	0	0	0	0	0	1	1	0	0	0
ENSG00000069535	0	0	15	1	9	2	18	11	0	3	0	2	12	0	2	1	16	0
ENSG00000182568	0	4	14	0	1	0	0	0	0	1	0	0	0	4	3	0	0	0
ENSG00000183960	0	0	0	0	0	0	0	0	0	0	0	0	0	0	0	0	0	0
ENSG00000163576	0	0	0	0	0	0	0	0	0	0	0	0	0	0	0	0	0	0
ENSG00000144566	0	0	7	1	1	2	0	0	0	0	0	0	16	0	2	0	1	2
ENSG00000114166	0	0	0	0	1	1	0	0	0	3	0	0	2	1	0	0	0	0
ENSG00000129810	2	0	0	0	1	5	6	0	0	0	0	0	0	0	0	0	0	0
ENSG00000151789	0	0	0	0	0	0	0	3	0	0	0	0	0	0	0	0	0	0
ENSG00000170142	2	0	2	4	18	11	26	7	0	1	0	0	22	33	24	3	0	0
ENSG00000174748	7	22	15	23	18	43	19	14	2	3	5	2	0	0	0	7	0	0
ENSG00000174738	0	0	0	1	2	0	0	0	0	1	0	0	0	2	1	0	0	0
ENSG00000151090	0	0	0	0	1	0	0	0	0	1	0	0	10	0	0	0	0	0
ENSG00000077092	0	0	0	2	7	0	1	0	2	9	2	0	3	24	20	1	0	2
ENSG00000077097	0	15	3	9	0	1	1	12	0	1	0	0	0	0	0	1	0	0
ENSG00000151092	0	1	0	1	2	3	7	0	0	0	0	0	37	5	10	3	3	1
ENSG00000151093	0	0	4	0	0	11	20	13	0	0	0	0	0	0	0	0	0	0
ENSG00000163491	0	0	0	0	0	0	0	0	0	1	0	0	0	0	0	0	0	0
ENSG00000033867	0	0	0	0	2	0	0	0	0	0	0	0	0	0	0	0	0	0
ENSG00000187118	0	0	0	2	3	366	260	411	0	0	0	1	0	0	2	0	0	0
ENSG00000163512	0	0	0	4	1	5	6	0	0	1	0	0	6	0	1	2	0	0
ENSG00000163513	0	0	0	2	1	5	0	0	0	2	0	1	0	0	1	3	1	0
ENSG00000144644	0	0	0	0	0	0	0	0	0	0	0	0	0	0	0	0	0	0
ENSG00000163527	1	0	7	1	0	0	4	0	0	4	0	1	2	1	1	2	3	0
ENSG00000144645	0	5	0	0	0	0	0	0	0	1	0	1	3	0	0	0	0	6
ENSG00000091317	0	0	0	7	10	4	3	2	0	0	0	0	1	2	1	2	14	0
ENSG00000144635	0	0	0	5	4	7	1	2	0	1	0	0	50	24	24	0	0	0
ENSG00000182973	0	0	0	1	0	0	0	0	0	0	0	0	0	0	0	0	0	0
ENSG00000206557	0	0	0	0	0	0	0	0	0	0	0	0	0	0	0	0	0	0
ENSG00000183813	0	9	0	0	0	0	0	0	0	0	0	1	0	0	0	0	0	0
ENSG00000170266	0	0	0	4	0	0	2	9	0	0	0	0	0	0	0	0	0	0
ENSG00000170275	3	0	0	0	0	6	0	32	0	0	0	0	0	1	0	0	0	0
ENSG00000173705	0	0	0	0	0	6	0	0	0	0	0	0	0	0	0	0	0	0
ENSG00000153560	0	0	3	0	6	1	8	0	0	0	0	0	0	2	2	2	16	2
ENSG00000163539	0	4	0	0	0	0	0	0	0	0	0	0	0	0	0	0	0	0
ENSG00000172995	0	0	0	0	0	2	0	0	0	0	0	0	0	1	0	0	0	0
ENSG00000144681	0	0	0	0	0	0	0	0	0	0	0	0	0	0	0	0	0	0
ENSG00000163673	0	0	0	0	0	0	0	0	0	0	0	0	0	0	0	0	0	1
ENSG00000168016	0	0	0	1	3	0	0	0	0	0	0	0	3	0	1	1	0	0
ENSG00000076242	0	0	0	4	1	0	5	0	5	1	0	0	0	0	0	0	0	0
ENSG00000093167	0	0	0	3	8	9	16	0	2	5	0	2	2	2	6	0	0	0
ENSG00000144674	0	0	0	4	6	9	7	1	0	8	0	4	26	4	13	10	15	1
ENSG00000144668	4	10	0	7	22	2	17	27	0	1	0	0	0	0	0	4	0	0
ENSG00000136059	7	6	0	0	0	0	0	0	0	0	0	0	5	0	0	2	0	0
ENSG00000187091	0	0	0	2	0	0	0	0	0	0	0	0	1	7	0	0	0	0
ENSG00000172936	0	0	0	3	2	0	0	0	0	0	0	2	7	22	18	0	0	0
ENSG00000172939	0	0	0	3	0	0	2	0	0	0	0	0	8	0	0	0	0	0
ENSG00000172940	0	0	0	0	0	0	0	0	0	0	0	0	0	0	0	0	0	0
ENSG00000144671	0	0	0	0	0	0	0	0	0	0	0	0	0	0	0	0	0	0
ENSG00000160867	0	4	0	0	0	1	0	0	1	0	0	0	5	0	1	2	0	1
ENSG00000087206	0	12	0	2	0	0	4	4	0	0	0	1	0	0	0	0	0	0
ENSG00000134057	0	0	0	0	0	0	0	0	0	0	0	1	0	0	0	2	3	0
ENSG00000175766	0	0	0	0	0	0	0	0	0	0	0	0	0	0	0	0	0	0
ENSG00000074276	0	0	0	0	0	6	6	26	0	0	0	0	0	0	0	0	0	0
ENSG00000146083	0	0	3	0	0	2	0	0	0	0	0	0	4	5	0	0	0	0
ENSG00000113194	0	0	0	0	3	0	1	0	0	2	0	2	3	0	1	5	16	0
ENSG00000048162	0	0	7	0	2	539	556	609	0	0	0	0	0	0	0	568	323	309
ENSG00000170085	0	0	0	0	2	0	0	0	0	0	1	0	1	3	9	3	8	4
ENSG00000124562	0	0	0	1	0	0	6	1	0	2	0	0	0	0	0	0	0	0
ENSG00000184845	0	0	0	0	0	0	0	0	0	0	0	0	0	0	0	0	0	0
ENSG00000120149	0	0	0	0	0	0	0	0	0	0	0	0	0	0	0	0	0	0
ENSG00000113742	0	0	0	0	0	2	10	1	0	0	0	1	5	4	2	1	15	0
ENSG00000145919	0	0	0	0	0	1	0	0	0	0	0	0	0	0	1	0	0	0
ENSG00000113739	0	0	0	0	1	0	0	0	0	0	0	0	0	0	0	0	0	0
ENSG00000113734	11	35	0	0	0	0	0	6	0	4	0	0	0	6	2	0	0	0
ENSG00000164463	0	0	0	0	6	0	0	0	0	0	0	0	0	0	1	0	0	0
ENSG00000113732	0	0	0	3	3	0	0	0	0	0	0	0	14	0	1	1	0	1
ENSG00000113719	0	0	1	0	5	0	6	11	0	0	0	0	9	3	3	6	11	0
ENSG00000120129	0	3	5	0	8	4	6	6	0	0	0	1	48	1	0	0	0	0
ENSG00000174705	0	0	0	0	0	0	3	10	0	1	0	0	0	0	0	0	0	0
ENSG00000168246	0	0	0	0	0	0	0	0	0	0	0	0	0	0	0	0	0	0
ENSG00000072786	0	0	7	2	1	0	0	9	0	0	0	2	0	0	1	10	26	2
ENSG00000072803	0	0	0	0	2	0	0	0	0	1	0	0	0	0	2	0	0	0
ENSG00000070831	0	0	0	0	0	2	3	0	0	0	0	0	0	0	0	0	5	0
ENSG00000156427	0	0	0	0	0	0	0	0	0	0	0	0	0	0	0	0	0	0
ENSG00000164438	0	0	0	0	0	0	0	0	0	0	0	0	0	0	0	0	0	0
ENSG00000204764	0	0	0	0	0	0	0	0	0	0	0	0	0	0	0	0	0	0
ENSG00000094755	0	0	0	0	1	2	0	0	0	0	0	0	0	2	1	0	0	0
ENSG00000182132	0	0	0	0	0	0	0	0	0	0	0	0	0	0	0	0	0	0
ENSG00000145936	0	0	0	0	0	0	0	0	0	0	0	0	5	0	0	0	0	0
ENSG00000043462	0	0	0	1	1	0	0	0	0	0	0	3	0	0	0	0	0	0
ENSG00000168269	0	0	0	0	0	0	0	0	0	0	0	0	0	0	0	0	0	0
ENSG00000134516	0	0	0	0	1	0	0	0	0	0	0	0	0	4	0	0	0	0
ENSG00000040275	0	0	1	0	0	0	0	0	0	0	0	0	0	0	0	0	0	0
ENSG00000184347	1	5	1	3	3	5	9	0	7	10	0	0	11	0	2	0	0	0
ENSG00000113643	0	0	0	2	0	0	0	0	0	0	0	1	0	0	1	0	0	0
ENSG00000113645	1	0	4	4	1	0	1	14	1	0	0	0	9	1	1	0	21	0
ENSG00000038274	0	0	0	0	3	0	0	0	0	0	0	0	1	0	0	1	0	0
ENSG00000072571	0	0	0	0	0	2	0	0	0	0	1	0	0	0	1	0	0	0
ENSG00000170584	0	0	0	4	0	196	121	42	0	0	0	0	0	1	1	0	0	0
ENSG00000113328	0	0	1	0	8	0	0	0	0	0	0	0	0	0	0	2	0	1
ENSG00000022355	0	0	0	0	0	0	0	0	0	0	0	0	0	0	0	0	0	0
ENSG00000145863	0	0	0	0	0	0	0	0	0	0	0	0	0	0	0	0	0	0
ENSG00000145864	0	0	0	0	0	0	0	0	0	0	0	0	0	0	0	0	0	0
ENSG00000118322	0	0	0	0	6	0	0	0	0	0	0	0	2	0	5	0	0	0
ENSG00000164611	0	0	0	0	0	0	0	0	0	0	0	0	0	0	0	0	0	0
ENSG00000135083	0	0	0	0	1	0	0	0	0	0	0	1	0	4	0	0	0	0
ENSG00000170234	0	0	0	0	0	0	0	0	0	0	0	0	12	19	10	0	0	0
ENSG00000113312	0	0	4	2	8	4	0	0	0	0	1	0	11	0	3	0	3	0
ENSG00000170214	0	0	0	0	0	1	0	0	0	1	2	1	0	5	1	0	0	0
ENSG00000113302	0	0	0	3	0	0	0	0	0	0	0	0	0	0	0	0	0	0
ENSG00000164332	0	0	0	0	0	0	7	0	0	0	0	0	0	0	0	0	10	0
ENSG00000145860	0	0	0	10	4	4	1	7	0	0	0	0	5	0	2	1	7	0
ENSG00000164330	0	0	0	0	0	1	1	0	0	0	0	0	0	0	0	0	0	0
ENSG00000155858	8	15	0	0	0	0	0	0	0	0	0	0	0	0	0	0	2	0
ENSG00000113272	16	0	1	0	3	0	0	0	0	0	0	0	1	0	0	0	0	0
ENSG00000162623	0	0	0	0	5	2	0	0	0	0	0	1	4	4	1	1	8	1
ENSG00000039600	0	0	0	0	0	1	0	0	0	0	0	0	0	0	0	54	18	19
ENSG00000151500	0	0	0	4	1	0	0	0	8	5	5	3	9	8	10	0	5	0
ENSG00000135074	0	0	0	0	0	0	9	0	0	0	0	0	0	0	0	0	0	0
ENSG00000172548	0	0	0	0	0	0	0	0	0	0	0	0	0	0	0	1	0	0
ENSG00000055163	0	9	6	0	0	3	2	0	0	0	0	0	0	0	0	0	0	0
ENSG00000113263	0	0	0	0	0	0	0	0	0	0	0	0	0	0	0	0	0	0
ENSG00000069509	0	0	0	0	0	0	0	0	0	0	0	0	0	0	0	0	0	0
ENSG00000155868	0	0	0	0	0	0	0	6	0	0	0	0	0	0	0	0	0	0
ENSG00000135077	0	0	0	0	0	0	0	0	0	0	0	0	0	0	0	0	0	0
ENSG00000113249	0	0	0	0	2	0	0	0	0	0	0	0	2	3	5	0	0	0
ENSG00000170624	0	4	0	0	0	0	0	0	0	0	0	0	0	0	0	0	0	0
ENSG00000082515	0	0	0	0	2	0	2	0	0	0	0	0	0	0	0	0	0	0
ENSG00000082516	0	0	0	0	0	0	0	0	2	0	0	1	0	0	0	1	1	3
ENSG00000155506	10	0	5	7	10	10	38	2	0	6	0	3	27	9	8	5	14	1
ENSG00000164574	0	0	5	0	1	9	3	0	0	0	0	0	4	4	1	0	0	0
ENSG00000037749	0	0	0	0	0	0	0	0	0	0	0	0	0	0	0	0	0	0
ENSG00000055147	0	0	0	0	3	0	0	0	0	2	0	0	0	0	0	0	0	0
ENSG00000155511	1	3	0	0	0	0	0	0	0	0	0	0	0	0	0	0	0	0
ENSG00000132911	0	0	0	0	0	0	0	0	0	0	0	0	0	0	0	0	0	0
ENSG00000145888	0	0	2	0	0	0	0	0	1	0	0	0	0	0	0	1	0	0
ENSG00000145907	0	0	6	3	1	5	2	0	1	0	0	0	14	1	0	2	5	0
ENSG00000177556	1	14	0	0	0	1	6	0	1	2	0	0	0	0	0	0	0	0
ENSG00000113140	0	0	16	0	13	3	14	0	0	2	0	11	8	1	1	0	0	0
ENSG00000123643	0	0	0	0	0	0	0	10	0	0	0	0	0	0	0	0	0	0
ENSG00000186335	0	0	0	0	0	0	0	0	0	0	0	0	0	0	0	0	0	0
ENSG00000186334	0	0	0	0	0	0	0	0	0	0	0	0	0	0	0	0	0	0
ENSG00000196743	0	0	0	0	1	8	0	0	0	0	0	0	0	0	1	0	0	0
ENSG00000198624	0	0	0	0	2	0	0	0	10	21	27	18	0	0	1	4	28	0
ENSG00000145901	46	8	5	12	5	9	27	4	0	4	0	16	11	20	11	7	6	3
ENSG00000132912	0	0	0	0	2	0	0	0	1	0	0	0	0	0	0	0	0	0
ENSG00000070614	1	0	5	2	3	6	11	0	0	1	0	0	3	0	0	0	0	0
ENSG00000070814	12	5	0	0	0	4	8	23	0	2	0	1	0	1	1	2	0	0
ENSG00000070808	0	0	0	0	0	0	0	0	0	0	0	0	0	0	0	0	0	0
ENSG00000182578	9	8	0	0	1	1	9	0	0	1	0	3	3	2	2	1	0	0
ENSG00000113716	0	0	5	12	29	9	5	10	1	1	0	2	9	11	5	1	30	0
ENSG00000132915	0	0	0	0	0	0	3	0	1	1	0	1	0	0	0	0	0	0
ENSG00000155846	0	0	0	3	0	0	0	0	0	0	0	0	0	0	2	0	0	0
ENSG00000183111	0	0	0	2	3	0	0	0	0	1	0	0	0	0	0	0	0	0
ENSG00000276365	0	0	0	0	0	0	0	0	0	0	0	0	0	0	0	0	0	0
ENSG00000145882	0	0	0	2	1	0	0	0	0	0	0	0	0	0	0	0	0	0
ENSG00000164284	0	0	0	0	0	0	0	0	0	0	0	0	0	0	0	0	0	0
ENSG00000157510	0	0	0	0	2	0	0	0	0	1	6	1	0	0	4	0	0	0
ENSG00000173210	0	0	4	19	14	41	21	58	0	8	0	5	0	1	2	0	0	0
ENSG00000169247	0	0	0	0	0	0	0	0	0	0	0	0	0	3	1	0	0	0
ENSG00000169252	0	0	0	0	0	0	0	0	0	0	0	0	1	5	5	0	0	0
ENSG00000145868	0	0	0	0	3	0	0	0	0	0	0	0	7	0	0	0	0	0
ENSG00000164270	0	0	0	2	0	0	0	0	0	0	0	0	0	0	0	0	0	0
ENSG00000145879	0	0	0	0	1	1	0	0	0	0	0	0	0	0	0	0	0	0
ENSG00000164265	0	0	0	0	0	0	0	0	0	0	0	2	0	0	0	0	0	0
ENSG00000176049	0	0	0	0	0	6	6	0	0	0	0	0	0	0	0	0	0	0
ENSG00000113657	0	0	0	0	2	0	0	0	0	0	0	0	0	0	0	0	0	0
ENSG00000169302	0	0	0	0	0	0	0	0	0	0	0	0	0	0	0	0	0	0
ENSG00000156475	0	0	0	0	0	0	0	0	0	2	0	0	0	0	0	0	0	0
ENSG00000173250	0	0	0	0	0	0	0	0	0	0	0	0	0	0	0	0	0	0
ENSG00000113649	0	3	0	0	2	0	2	0	0	0	0	0	11	0	0	1	8	0
ENSG00000091010	0	0	0	0	0	0	0	0	0	0	0	0	0	0	0	0	0	0
ENSG00000091009	0	0	0	0	2	0	0	0	0	0	0	0	0	1	0	0	0	0
ENSG00000156463	0	0	0	1	1	0	0	0	0	0	0	0	8	0	0	0	8	0
ENSG00000204928	0	0	0	0	0	0	0	0	0	0	0	0	0	0	0	0	0	0
ENSG00000186314	0	0	0	0	0	0	0	0	0	0	0	0	0	0	0	0	0	0
ENSG00000145817	0	1	0	0	1	0	1	0	0	0	0	0	1	0	0	1	0	0
ENSG00000113580	0	0	0	1	4	1	8	0	0	1	0	1	0	0	1	0	0	0
ENSG00000145819	0	0	0	0	0	0	0	0	1	0	0	0	2	0	0	0	0	0
ENSG00000113578	0	0	6	1	0	0	0	0	0	0	0	0	0	0	0	0	0	0
ENSG00000113552	0	0	0	3	5	0	12	2	0	0	0	1	0	0	0	0	0	0
ENSG00000013561	4	0	0	2	0	0	0	0	0	0	0	0	0	0	0	0	0	0
ENSG00000113555	0	2	2	4	29	4	15	8	0	0	0	0	0	0	0	0	4	0
ENSG00000081791	0	5	3	0	1	0	0	0	0	0	0	1	4	5	2	0	0	0
ENSG00000156453	0	0	0	5	0	0	5	0	1	6	0	2	17	0	3	0	0	0
ENSG00000120318	0	0	0	0	0	0	0	0	0	1	0	0	0	0	0	0	0	0
ENSG00000197948	0	0	8	71	50	23	65	38	0	0	0	0	6	0	1	14	17	10
ENSG00000164620	112	153	6	22	19	8	20	11	21	25	47	128	31	122	10	30	33	16
ENSG00000171720	0	0	0	2	0	0	3	0	0	1	0	0	3	1	0	0	0	0
ENSG00000187372	0	0	0	0	0	0	0	0	0	0	0	0	0	0	0	0	0	0
ENSG00000138650	0	0	0	0	0	0	0	0	0	0	0	1	9	3	4	0	0	0
ENSG00000202529	0	0	0	0	0	0	0	0	0	0	0	0	0	0	0	0	0	0
ENSG00000146007	5	0	5	5	10	10	8	6	2	1	2	9	11	4	2	5	0	1
ENSG00000112855	0	0	0	0	0	0	0	0	0	0	0	0	4	0	1	0	0	0
ENSG00000170445	0	0	4	22	35	76	89	69	0	0	0	2	61	22	34	0	0	0
ENSG00000256453	0	0	36	111	131	143	136	227	37	39	59	87	82	79	86	1	0	0
ENSG00000131495	7	12	4	11	8	79	135	73	0	1	0	0	57	168	55	122	94	123
ENSG00000113119	1	0	0	6	10	29	16	47	0	1	0	0	0	7	3	7	8	8
ENSG00000113073	0	0	5	6	11	0	0	0	4	1	0	0	0	0	0	2	2	0
ENSG00000113070	0	0	0	0	0	0	0	0	0	0	0	0	0	0	0	3	1	0
ENSG00000182700	0	0	0	0	0	0	0	0	0	0	0	0	0	0	0	0	0	0
ENSG00000171604	3	9	3	5	0	2	3	11	3	4	0	0	12	0	0	2	6	1
ENSG00000184584	0	0	0	2	0	0	0	0	0	0	0	0	0	0	0	0	0	0
ENSG00000170469	7	3	0	3	0	0	0	0	0	1	0	1	2	4	2	0	0	0
ENSG00000170482	1	8	0	7	21	3	1	6	1	1	4	4	28	45	36	18	64	25
ENSG00000120727	22	0	0	2	6	0	2	0	51	47	31	7	3	12	4	17	22	3
ENSG00000280987	3	0	0	0	2	0	0	0	4	17	9	4	0	0	3	3	3	0
ENSG00000120725	8	0	0	11	1	7	5	0	0	3	0	3	29	2	3	1	9	0
ENSG00000044115	39	5	4	3	15	11	9	3	7	10	4	2	9	1	3	10	14	2
ENSG00000206989	0	0	0	0	1	0	0	0	0	0	0	0	0	0	0	0	0	0
ENSG00000120705	0	0	0	0	4	0	0	0	1	0	0	0	0	0	0	6	0	0
ENSG00000132563	0	0	0	0	0	0	0	0	0	0	0	0	0	0	0	0	0	0
ENSG00000120733	0	0	0	1	1	0	1	11	0	1	0	0	0	0	0	0	0	0
ENSG00000158402	0	0	0	0	0	2	0	0	0	0	0	0	0	0	0	2	5	0
ENSG00000146013	0	0	0	0	0	0	0	0	0	0	0	0	0	0	0	0	0	0
ENSG00000094880	0	0	0	5	2	0	3	0	0	0	0	0	0	0	0	1	0	0
ENSG00000112984	17	19	11	37	35	31	30	40	1	1	0	1	0	0	0	0	0	0
ENSG00000112983	0	4	0	0	4	0	0	0	0	0	0	0	2	0	2	1	0	0
ENSG00000061492	0	0	0	0	0	0	0	0	0	0	0	2	0	0	0	0	0	0
ENSG00000031003	0	0	0	1	0	0	0	0	0	0	0	0	0	0	0	0	0	0
ENSG00000120729	0	0	4	2	19	0	0	0	0	0	0	0	0	0	0	0	0	2
ENSG00000152377	0	0	0	0	0	0	0	0	0	0	0	0	0	5	0	0	0	0
ENSG00000069018	0	0	0	0	0	0	0	0	0	0	0	1	0	0	0	0	0	0
ENSG00000120708	0	6	7	6	12	3	1	1	19	0	5	143	55	1	3	11	34	3
ENSG00000145826	2	2	1	3	0	0	5	0	2	16	0	10	24	5	5	4	11	0
ENSG00000145839	0	0	0	0	0	0	0	0	4	1	3	0	0	0	0	0	0	0
ENSG00000145832	0	0	0	0	0	0	0	0	0	0	0	0	0	0	0	0	0	0
ENSG00000145824	0	0	7	3	8	2	0	0	0	0	0	0	0	0	0	0	0	0
ENSG00000113648	0	0	0	3	6	1	6	2	4	17	5	10	6	8	6	7	0	0
ENSG00000069011	0	0	0	0	0	0	0	0	0	0	0	0	0	0	0	0	0	0
ENSG00000113621	4	0	6	0	0	0	0	0	0	1	0	0	0	0	0	4	0	1
ENSG00000181904	0	8	0	0	1	0	0	0	0	0	0	0	0	0	0	0	0	0
ENSG00000164615	0	0	3	0	1	0	0	0	0	0	0	0	0	0	0	0	0	0
ENSG00000113615	0	0	0	0	2	0	0	1	0	0	0	0	0	0	0	0	20	0
ENSG00000152700	0	0	0	3	2	15	7	8	0	0	0	0	0	0	1	0	0	0
ENSG00000119048	1	0	3	0	8	6	1	1	0	3	0	0	0	0	0	0	7	0
ENSG00000006837	0	0	0	0	0	0	0	0	0	0	0	0	0	0	0	0	0	0
ENSG00000081059	0	0	0	1	2	3	13	1	1	0	0	0	0	1	0	1	0	0
ENSG00000213585	0	0	0	2	2	8	14	14	2	3	1	0	0	0	0	6	31	2
ENSG00000113583	0	0	0	0	0	0	1	0	0	0	0	0	3	0	1	0	0	0
ENSG00000053108	0	0	0	0	0	0	0	0	0	0	4	0	6	0	2	0	0	0
ENSG00000170606	3	0	28	16	22	0	13	20	1	6	2	1	0	4	3	3	0	0
ENSG00000072364	0	0	149	597	251	597	343	487	0	0	3	2	0	1	0	78	113	65
ENSG00000164406	0	7	0	0	5	0	0	12	4	1	0	1	16	1	0	1	0	1
ENSG00000164405	1	6	6	22	10	3	7	4	4	5	2	1	0	0	1	4	38	2
ENSG00000164403	47	36	1	6	1	4	0	9	2	0	0	1	0	1	1	4	1	0
ENSG00000164402	0	0	0	5	0	0	6	0	0	0	0	0	0	0	0	1	0	0
ENSG00000131437	0	0	4	0	0	0	0	0	0	0	0	0	0	0	0	0	0	0
ENSG00000113520	0	0	0	0	0	3	0	0	0	0	0	0	0	0	0	0	0	0
ENSG00000169194	0	0	0	0	0	0	0	0	0	0	0	0	0	0	0	0	0	0
ENSG00000125347	0	0	3	1	4	9	12	2	2	2	0	6	5	3	0	0	0	0
ENSG00000197208	0	0	0	0	0	21	2	2	0	1	0	0	4	8	4	0	0	0
ENSG00000139343	0	0	0	3	3	14	6	11	0	5	15	1	0	3	3	0	29	0
ENSG00000072682	0	0	0	0	0	0	0	0	0	1	0	0	4	0	1	0	0	0
ENSG00000164400	0	0	0	0	0	0	0	0	0	0	0	0	0	0	0	0	0	0
ENSG00000164398	0	0	0	0	0	0	0	0	0	0	0	0	5	0	0	0	0	0
ENSG00000273217	0	0	0	0	1	0	0	0	0	0	0	2	0	0	0	1	0	0
ENSG00000158985	0	0	0	0	0	0	0	0	0	0	0	1	0	0	0	1	0	0
ENSG00000186687	0	0	0	0	0	0	0	0	0	0	0	0	0	0	0	0	0	0
ENSG00000169567	4	16	1	20	13	16	21	0	2	4	2	2	4	0	0	6	49	0
ENSG00000096384	0	0	28	31	39	25	41	16	6	5	0	4	21	3	0	50	138	19
ENSG00000145808	0	0	0	0	0	0	0	0	0	0	0	1	0	0	0	0	0	0
ENSG00000066583	0	0	1	20	10	12	8	9	0	0	0	0	0	0	0	7	0	1
ENSG00000113396	0	0	0	0	0	0	0	0	0	0	0	0	0	2	0	0	0	0
ENSG00000138829	0	0	0	0	0	0	0	0	0	0	0	0	0	0	0	0	0	2
ENSG00000064651	0	0	0	0	0	5	0	0	0	0	0	0	0	0	0	0	0	0
ENSG00000164244	0	0	0	0	4	5	4	0	0	0	0	0	0	0	0	0	0	0
ENSG00000145794	0	0	0	0	0	0	0	0	0	0	0	0	0	0	0	0	0	0
ENSG00000173926	0	0	0	0	4	0	1	0	0	0	0	0	0	0	0	0	0	0
ENSG00000196900	0	0	0	0	0	0	0	0	0	0	0	0	0	0	0	0	0	0
ENSG00000155897	0	0	0	0	0	0	0	0	0	0	0	0	0	0	0	0	0	0
ENSG00000153310	0	0	4	0	0	0	0	0	0	0	0	0	0	0	0	0	0	0
ENSG00000136997	6	0	9	0	4	0	1	6	4	5	0	7	11	1	1	0	0	0
ENSG00000173334	0	0	0	0	1	6	2	0	0	0	0	0	0	0	1	1	3	0
ENSG00000156831	0	0	0	0	1	0	0	2	0	0	0	0	0	0	0	0	0	0
ENSG00000164961	0	3	0	0	0	2	0	0	0	0	0	1	0	1	1	1	1	0
ENSG00000104549	0	0	0	0	0	0	0	0	0	1	0	0	3	0	2	4	3	5
ENSG00000180938	0	0	0	0	0	0	0	0	0	0	0	0	0	2	0	0	0	0
ENSG00000170873	0	0	0	2	7	15	21	2	1	5	0	0	16	0	5	1	0	0
ENSG00000147684	11	11	6	0	1	190	100	129	0	7	0	1	12	5	0	1	3	0
ENSG00000170881	0	12	8	5	19	0	0	0	0	3	0	0	1	14	4	0	0	0
ENSG00000164983	0	0	0	0	0	0	0	0	0	0	0	0	0	0	0	0	0	0
ENSG00000176853	0	0	0	2	7	3	0	0	0	0	0	0	0	0	0	0	0	0
ENSG00000104537	0	0	0	0	0	0	2	0	0	0	0	0	0	0	0	0	0	0
ENSG00000175946	0	0	0	0	0	0	0	0	0	0	0	0	0	0	0	0	0	0
ENSG00000112312	0	0	0	0	0	0	0	0	0	0	0	0	0	0	0	0	0	0
ENSG00000156804	5	0	0	0	0	0	0	0	0	0	0	0	0	0	0	0	0	0
ENSG00000156795	0	0	0	0	0	0	0	0	0	0	0	0	0	0	0	0	0	0
ENSG00000156802	0	0	0	1	0	0	0	4	0	0	0	2	0	7	1	1	0	0
ENSG00000147689	0	0	11	193	567	7	0	18	0	0	0	1	0	0	0	0	0	23
ENSG00000136986	3	0	0	0	0	2	0	0	0	0	2	0	1	5	1	1	6	0
ENSG00000170961	0	7	0	0	2	0	0	0	0	0	0	0	0	0	0	0	0	0
ENSG00000172164	0	17	0	15	5	59	115	212	0	3	0	0	2	1	1	15	18	5
ENSG00000172167	0	0	0	0	0	414	180	294	0	0	0	0	0	0	1	0	0	0
ENSG00000172172	0	0	0	0	0	0	0	0	0	0	0	0	1	0	0	1	2	0
ENSG00000187955	0	0	0	3	0	0	0	0	0	1	0	0	0	0	0	0	0	0
ENSG00000155792	2	0	0	0	3	0	0	0	0	0	0	0	0	1	0	1	0	0
ENSG00000136982	2	0	0	0	0	0	0	6	0	0	0	0	0	7	1	1	0	0
ENSG00000064313	0	0	2	0	0	0	0	0	2	2	0	0	0	0	0	1	0	0
ENSG00000136960	0	6	0	0	2	0	4	0	0	0	0	0	2	0	0	0	0	0
ENSG00000136999	0	0	0	0	0	0	0	0	0	0	0	0	0	0	0	0	0	0
ENSG00000184374	5	0	0	0	2	0	2	0	0	0	0	0	0	0	3	1	0	0
ENSG00000164761	0	0	9	0	0	0	0	0	0	0	0	0	0	0	0	0	0	0
ENSG00000182197	0	3	6	0	0	2	0	13	0	2	0	0	0	0	0	1	0	2
ENSG00000164758	0	0	0	0	0	1	0	0	0	0	0	0	0	0	3	0	0	0
ENSG00000164756	0	0	0	0	0	0	0	0	0	0	0	0	0	0	0	1	9	0
ENSG00000147677	20	17	9	8	6	18	20	12	0	4	0	0	0	0	1	3	14	1
ENSG00000104447	0	0	0	0	0	0	1	0	0	0	0	0	0	0	0	0	0	0
ENSG00000164796	0	0	0	0	0	1	1	0	0	0	0	0	0	0	0	0	0	0
ENSG00000147642	0	0	0	1	3	4	0	4	0	0	0	0	0	0	0	12	8	5
ENSG00000147654	3	0	0	4	10	0	2	19	0	1	4	1	9	10	1	3	12	0
ENSG00000205038	0	0	0	0	2	0	0	0	0	0	0	0	0	0	2	3	0	1
ENSG00000120533	0	0	0	0	0	0	0	6	1	4	0	2	14	0	1	0	0	0
ENSG00000120526	0	0	1	1	2	43	42	71	0	0	0	0	0	0	0	0	0	0
ENSG00000174417	0	0	0	0	0	0	0	0	0	0	0	0	0	0	0	0	0	0
ENSG00000164841	0	0	0	0	0	0	0	0	0	0	0	0	0	0	2	0	0	0
ENSG00000104412	3	0	0	0	1	0	11	0	1	0	0	0	0	1	0	0	0	0
ENSG00000147655	0	0	0	0	0	0	0	0	0	0	0	0	0	0	0	0	0	0
ENSG00000154188	0	0	0	0	0	2	0	0	0	0	0	0	2	0	0	1	0	0
ENSG00000174429	0	0	0	0	0	0	0	0	0	2	0	0	0	0	0	0	0	0
ENSG00000169946	0	8	0	0	0	0	0	0	0	0	0	0	0	0	0	0	0	0
ENSG00000147650	0	0	0	3	11	11	0	0	0	0	0	0	0	0	0	0	0	0
ENSG00000147647	12	10	14	15	9	1	20	0	13	100	18	8	52	5	14	2	28	2
ENSG00000164935	0	0	0	0	1	0	9	0	0	0	0	1	152	365	184	0	0	0
ENSG00000164934	0	0	0	5	2	20	7	23	4	19	63	18	13	4	10	0	0	0
ENSG00000164933	0	0	0	0	0	3	11	0	0	0	1	0	0	0	4	1	4	0
ENSG00000164932	0	0	0	4	5	0	5	0	0	0	0	0	0	3	1	0	0	2
ENSG00000164930	0	0	0	0	16	0	0	0	0	0	0	0	0	0	0	0	0	0
ENSG00000155097	0	0	0	0	0	0	2	0	0	0	0	2	0	0	0	0	10	0
ENSG00000155096	0	0	1	10	6	10	9	4	0	0	0	2	0	0	3	2	1	0
ENSG00000155090	7	10	2	2	3	0	0	0	0	0	0	0	22	0	0	0	0	0
ENSG00000155087	0	0	0	0	0	0	0	0	0	0	0	0	0	0	0	0	0	0
ENSG00000104517	0	0	0	2	1	11	0	3	0	3	0	0	4	2	1	1	0	0
ENSG00000048392	0	0	0	0	1	0	0	0	0	0	0	0	0	0	1	0	14	0
ENSG00000104490	0	0	0	0	0	0	1	0	0	0	0	0	0	0	0	0	0	0
ENSG00000083307	0	0	0	0	0	0	2	0	0	0	0	0	0	0	0	0	0	0
ENSG00000174226	0	0	0	0	0	0	0	0	0	0	0	0	0	0	1	0	0	4
ENSG00000186106	0	0	0	0	0	0	0	0	0	1	0	0	1	6	1	1	0	2
ENSG00000147669	0	0	0	0	2	0	0	0	0	0	0	0	0	0	0	0	0	0
ENSG00000156509	0	0	0	0	0	0	0	0	0	0	0	0	0	0	0	0	0	0
ENSG00000132549	0	0	1	2	10	1	4	0	1	4	3	6	0	0	1	3	0	0
ENSG00000207804	0	0	0	0	0	0	0	0	0	0	0	0	0	0	0	0	0	0
ENSG00000164920	0	0	0	0	0	0	0	0	0	0	0	0	0	0	0	0	0	0
ENSG00000104375	0	0	0	0	0	0	0	0	1	2	0	1	0	0	0	0	0	0
ENSG00000156486	0	0	0	0	0	0	1	0	0	0	0	0	0	0	0	0	0	0
ENSG00000104361	0	0	0	0	0	0	2	0	0	0	0	0	0	0	0	0	0	0
ENSG00000104356	0	0	0	0	0	3	0	0	0	0	0	0	0	1	0	0	0	0
ENSG00000177459	7	2	8	3	1	0	0	0	0	0	0	0	0	3	0	0	12	0
ENSG00000132561	0	9	0	0	0	3	2	0	0	0	0	0	0	0	1	0	0	2
ENSG00000147649	0	1	3	1	1	8	2	0	0	2	0	3	4	0	4	0	3	0
ENSG00000104324	0	0	1	1	0	0	0	0	0	1	0	0	8	0	0	5	0	0
ENSG00000169439	0	0	17	22	4	4	8	14	0	5	1	2	41	19	22	50	18	2
ENSG00000156471	0	0	3	2	0	0	0	0	0	1	0	1	0	0	0	1	0	0
ENSG00000156469	0	0	0	0	0	0	0	0	0	0	0	0	3	5	0	0	0	1
ENSG00000156466	0	0	0	0	0	0	0	0	0	0	0	0	0	0	0	0	0	0
ENSG00000156172	0	0	0	0	0	0	0	0	0	0	0	0	0	0	0	0	0	0
ENSG00000175895	0	0	0	0	1	0	8	0	0	0	0	0	0	0	0	0	0	0
ENSG00000156170	0	4	0	0	0	0	0	5	0	0	0	0	0	0	0	0	0	0
ENSG00000164938	0	0	0	3	18	14	10	1	0	0	0	0	0	0	1	0	0	0
ENSG00000175305	0	0	0	0	3	95	54	107	0	2	0	0	0	0	1	12	24	17
ENSG00000164941	0	0	0	2	0	6	0	7	0	1	0	0	6	0	1	0	0	0
ENSG00000104413	0	0	0	0	0	0	0	0	0	0	0	0	0	0	0	0	0	0
ENSG00000162244	0	0	0	0	0	14	60	33	0	0	0	0	0	0	0	0	0	0
ENSG00000164944	0	0	0	3	0	2	0	0	0	0	0	0	3	1	1	0	0	0
ENSG00000197275	0	0	0	0	0	0	0	0	0	0	0	0	0	0	0	0	0	0
ENSG00000164949	0	0	0	0	3	0	0	0	0	0	0	0	0	0	0	0	0	0
ENSG00000079112	0	0	0	0	0	0	0	0	0	0	0	0	0	0	0	0	0	0
ENSG00000164951	0	0	0	0	0	0	0	0	0	0	0	0	0	0	0	0	0	0
ENSG00000164953	0	0	0	0	0	0	0	0	0	0	0	0	0	0	0	0	0	0
ENSG00000188343	1	4	0	0	0	19	8	3	0	0	0	0	0	7	0	2	6	19
ENSG00000079102	0	0	0	0	0	2	0	0	0	0	0	0	0	0	0	0	0	0
ENSG00000147606	0	0	0	0	0	0	0	0	0	0	0	0	0	0	0	0	0	0
ENSG00000155100	0	0	0	0	0	0	0	0	0	0	0	0	0	0	0	0	0	0
ENSG00000155099	0	0	0	0	3	0	0	0	0	0	0	0	0	0	0	0	0	0
ENSG00000123119	0	0	0	0	0	3	13	3	0	0	0	0	0	6	0	6	0	13
ENSG00000104327	0	0	0	0	0	0	6	0	0	0	1	0	0	3	1	10	0	5
ENSG00000104325	25	12	26	45	27	25	13	33	0	2	0	0	21	10	7	32	47	8
ENSG00000164823	0	0	0	2	0	3	3	0	0	0	0	1	0	0	0	0	0	0
ENSG00000104312	0	1	0	0	0	0	0	0	0	0	0	3	0	0	0	4	0	3
ENSG00000156103	0	0	0	0	0	0	0	0	0	0	0	0	0	0	0	0	0	0
ENSG00000170289	0	0	0	0	0	2	0	0	0	0	0	0	0	2	1	0	0	0
ENSG00000085719	0	0	0	0	0	0	0	0	0	0	0	0	0	0	0	1	0	0
ENSG00000176623	3	0	8	5	33	11	24	7	1	0	0	2	20	189	100	2	0	7
ENSG00000123124	13	18	0	0	0	13	1	13	1	3	0	0	9	0	2	0	19	1
ENSG00000164893	0	0	0	0	0	0	0	0	0	0	0	0	0	0	0	0	0	0
ENSG00000147614	0	0	1	0	1	0	0	0	0	0	0	0	0	0	0	48	25	13
ENSG00000147613	0	0	0	0	0	0	0	0	0	0	0	0	0	0	0	0	0	0
ENSG00000164879	0	0	0	2	8	0	0	0	0	0	0	0	0	0	0	0	0	0
ENSG00000133742	0	0	0	0	1	0	0	0	0	0	0	0	0	0	0	0	0	0
ENSG00000185015	0	0	0	0	0	0	4	0	0	0	0	0	0	0	0	0	0	0
ENSG00000133740	0	0	0	1	55	401	447	423	1	1	0	0	0	2	1	59	95	71
ENSG00000133739	0	0	0	0	0	0	0	0	0	1	0	0	0	0	0	0	0	0
ENSG00000184672	0	0	0	0	3	0	0	0	0	0	0	0	0	0	0	0	0	0
ENSG00000104497	0	0	0	0	2	0	0	0	0	0	0	1	0	0	0	0	0	0
ENSG00000164695	0	0	0	0	2	0	0	0	0	0	0	0	0	0	0	0	0	0
ENSG00000104231	0	0	0	0	0	31	4	19	0	0	0	0	0	0	0	0	1	0
ENSG00000197416	0	0	0	0	0	0	0	0	0	0	0	0	0	0	0	0	0	0
ENSG00000170323	0	0	0	0	1	0	0	0	0	1	0	0	0	1	0	0	0	0
ENSG00000205186	0	0	0	0	0	0	0	0	0	0	0	0	0	0	0	0	0	0
ENSG00000164684	7	0	0	0	0	0	0	0	0	0	0	0	0	4	0	0	4	0
ENSG00000205189	0	0	1	0	0	20	33	38	0	0	0	0	3	0	3	3	0	3
ENSG00000164683	0	0	0	0	5	1	3	0	0	0	0	0	1	0	0	0	0	0
ENSG00000104435	0	0	0	0	0	0	0	0	0	0	0	0	0	0	0	0	0	0
ENSG00000164751	3	0	0	0	0	2	0	0	0	1	0	0	0	0	0	0	0	0
ENSG00000091656	0	0	0	0	2	0	1	0	0	0	0	1	7	5	3	0	0	0
ENSG00000128590	0	0	0	4	5	13	0	11	0	2	0	1	6	0	1	3	5	0
ENSG00000091129	0	0	0	0	0	0	0	0	0	0	0	0	0	0	0	0	0	0
ENSG00000091128	0	0	0	0	0	0	0	0	0	0	0	0	0	0	0	0	0	0
ENSG00000091136	0	15	0	0	0	11	7	15	9	32	16	9	27	63	41	17	41	16
ENSG00000091138	0	0	0	0	1	0	0	0	0	0	0	0	0	0	0	0	0	1
ENSG00000105879	0	0	0	1	3	1	2	0	0	0	0	0	0	0	0	0	12	0
ENSG00000091137	0	0	0	0	0	0	0	0	0	0	0	0	3	5	6	1	0	0
ENSG00000075790	0	0	0	0	0	1	6	0	2	0	0	0	0	1	0	0	0	2
ENSG00000105865	0	0	0	0	0	0	0	0	0	0	0	0	0	0	0	0	0	0
ENSG00000164597	0	0	0	4	15	450	496	172	0	0	0	0	42	2	10	0	13	0
ENSG00000105856	10	1	15	57	120	45	27	55	0	3	1	1	3	41	44	30	35	21
ENSG00000005249	0	0	0	0	0	0	0	0	0	0	0	0	0	0	0	0	0	0
ENSG00000105851	0	0	0	0	0	0	0	0	1	0	5	11	0	0	0	0	0	0
ENSG00000105835	0	5	3	3	18	63	51	7	4	2	2	19	0	9	5	5	2	10
ENSG00000008282	0	0	0	2	0	0	0	0	0	0	0	0	0	1	0	0	0	0
ENSG00000128536	0	0	0	0	0	26	8	1	0	0	0	0	0	0	0	0	0	0
ENSG00000146776	0	7	0	0	0	0	6	0	0	0	0	0	0	0	0	0	0	0
ENSG00000185055	5	16	6	32	60	85	68	39	5	8	3	1	26	51	52	69	169	109
ENSG00000135249	0	0	0	0	0	0	0	0	0	0	0	0	0	0	0	0	0	0
ENSG00000091127	0	0	0	0	0	0	0	0	0	1	0	0	6	1	0	0	0	0
ENSG00000135250	0	0	0	0	2	18	35	16	0	2	0	0	0	0	1	1	3	3
ENSG00000005483	0	11	0	0	9	16	17	1	0	10	0	3	26	28	17	12	9	12
ENSG00000182481	0	0	0	0	0	0	0	0	0	1	0	0	0	0	0	0	0	0
ENSG00000164815	0	0	0	0	0	0	0	0	0	0	0	0	0	0	1	1	0	0
ENSG00000170615	0	0	0	0	0	4	1	0	0	0	0	0	0	0	0	0	0	0
ENSG00000161057	0	0	0	3	2	0	0	0	0	6	0	0	1	1	0	1	0	0
ENSG00000105821	2	19	0	13	28	33	23	2	1	3	1	0	14	118	119	37	146	105
ENSG00000105819	6	0	0	1	5	169	184	326	2	2	4	0	97	204	104	0	10	4
ENSG00000161048	1	0	20	62	110	29	30	43	0	1	0	0	5	47	56	4	0	9
ENSG00000170632	0	0	0	0	2	0	0	0	0	0	0	0	0	0	0	0	0	1
ENSG00000161040	4	0	2	0	4	0	2	2	0	0	0	0	0	0	2	3	0	0
ENSG00000128606	0	0	0	0	4	1	0	0	0	1	0	0	0	1	0	0	1	0
ENSG00000222011	0	0	0	0	0	0	0	0	0	0	0	0	0	0	0	0	0	0
ENSG00000127951	0	0	0	0	0	1	0	0	0	0	0	1	0	0	0	0	0	0
ENSG00000135205	0	0	0	0	3	25	15	11	1	3	0	1	0	0	2	0	0	0
ENSG00000186088	0	0	0	0	0	0	0	0	0	0	0	0	0	0	0	0	0	0
ENSG00000127947	0	0	0	1	3	0	1	0	0	1	0	0	0	0	0	0	0	0
ENSG00000006576	0	0	0	0	0	0	0	0	0	0	0	0	2	0	0	0	0	0
ENSG00000187391	0	5	0	2	2	6	0	0	0	0	0	0	0	0	0	0	0	0
ENSG00000127955	0	0	0	0	0	1	3	0	0	0	0	0	0	0	0	0	0	0
ENSG00000019991	0	0	0	0	0	0	0	0	0	0	0	0	0	0	0	0	1	0
ENSG00000153956	0	0	0	0	0	0	0	0	0	0	0	0	0	0	0	0	0	0
ENSG00000186472	0	0	0	0	2	0	0	0	0	0	0	0	0	0	0	0	0	0
ENSG00000075213	0	0	0	0	0	0	0	0	0	0	0	0	0	0	0	0	0	0
ENSG00000153993	0	0	0	0	0	0	0	0	0	0	0	1	0	0	0	0	0	0
ENSG00000198822	0	0	0	0	0	0	0	0	0	0	0	0	0	0	0	0	0	0
ENSG00000164659	0	0	0	0	0	0	0	0	0	0	0	0	0	0	0	0	0	0
ENSG00000135164	3	4	0	14	18	2	7	2	18	14	8	10	8	45	34	48	128	60
ENSG00000135185	0	0	0	4	20	3	5	8	0	1	1	1	1	14	6	11	1	11
ENSG00000005469	0	0	0	7	2	18	3	12	1	20	5	6	0	5	5	4	0	0
ENSG00000005471	1	25	8	3	1	0	4	15	17	28	5	3	9	0	0	3	0	3
ENSG00000085563	0	0	0	0	7	0	1	0	0	11	0	3	13	0	1	1	9	0
ENSG00000105784	0	0	0	0	0	3	0	0	0	0	0	0	0	0	1	2	0	1
ENSG00000075303	0	0	0	0	0	0	0	0	0	0	0	0	0	0	0	1	3	2
ENSG00000006634	0	0	0	0	6	3	0	0	0	0	0	0	21	5	1	3	0	1
ENSG00000008277	0	0	0	0	2	1	7	0	0	0	0	0	0	2	1	0	0	0
ENSG00000127954	0	2	0	1	1	0	1	0	0	0	0	2	0	0	0	0	0	0
ENSG00000182348	0	0	0	0	0	0	0	0	0	0	0	0	0	0	0	0	0	0
ENSG00000157214	0	0	0	0	0	0	4	0	0	0	0	0	0	0	0	0	0	0
ENSG00000105792	0	0	0	0	0	1	0	0	0	0	0	0	0	0	0	0	0	0
ENSG00000105793	0	0	0	0	5	0	0	0	0	0	0	0	0	0	0	0	9	0
ENSG00000058091	0	0	0	0	0	0	0	0	0	0	0	0	0	1	0	0	0	0
ENSG00000127914	5	22	5	0	2	17	9	23	0	2	0	0	2	4	10	63	255	25
ENSG00000001629	0	0	0	0	0	0	0	0	0	0	0	0	0	0	2	0	0	0
ENSG00000105810	0	0	0	0	3	0	1	7	0	0	0	0	0	0	0	2	0	0
ENSG00000188175	0	0	0	0	0	0	0	0	0	0	0	0	0	0	0	0	0	0
ENSG00000004766	0	12	0	0	0	0	0	0	0	0	0	1	0	0	0	0	0	0
ENSG00000004948	0	0	0	0	0	0	0	0	0	0	0	0	0	0	0	0	0	0
ENSG00000207656	0	0	0	0	0	0	0	0	0	0	0	0	0	0	0	0	0	0
ENSG00000127928	0	0	0	0	0	0	8	0	0	0	0	0	0	0	0	0	0	0
ENSG00000105829	0	0	0	1	0	0	0	0	0	0	0	0	0	0	0	0	0	0
ENSG00000127990	0	0	0	0	0	1	3	0	0	0	0	0	0	1	1	0	0	0
ENSG00000005421	0	0	9	6	1	5	10	0	0	8	0	0	126	12	17	6	24	2
ENSG00000105854	26	0	0	1	3	47	7	21	0	0	1	0	9	11	14	5	25	2
ENSG00000005981	0	0	0	0	0	0	0	0	0	0	0	0	0	0	0	0	0	0
ENSG00000004799	0	0	0	0	9	12	6	7	0	5	0	0	9	18	19	0	0	1
ENSG00000158560	0	0	0	0	0	0	0	0	0	0	0	0	0	0	0	0	0	0
ENSG00000004864	2	0	1	3	1	2	0	0	0	0	0	1	7	1	2	1	0	0
ENSG00000006377	0	0	0	0	0	0	0	0	0	0	0	0	0	0	0	0	0	0
ENSG00000105880	0	0	0	0	0	0	0	0	0	0	0	0	0	0	0	0	0	0
ENSG00000086300	0	0	0	1	0	4	11	0	0	0	0	0	18	14	7	0	0	0
ENSG00000006128	0	0	0	0	0	0	0	0	0	0	0	0	0	0	0	0	0	0
ENSG00000070669	0	0	0	0	0	0	0	1	0	0	0	0	0	0	0	0	0	0
ENSG00000106392	0	0	0	1	0	0	0	0	0	0	0	0	0	0	0	2	3	0
ENSG00000164654	0	0	0	0	0	0	0	0	0	0	0	0	0	0	1	1	0	0
ENSG00000003147	0	0	0	2	0	5	17	0	0	0	0	0	4	1	1	0	0	1
ENSG00000126953	0	0	0	0	0	1	0	0	0	1	0	0	0	0	0	0	0	0
ENSG00000106443	5	0	0	1	1	0	0	0	0	1	2	2	1	3	1	2	3	2
ENSG00000005108	2	3	4	7	81	26	4	1	0	0	0	0	0	1	1	0	0	0
ENSG00000106460	0	0	0	0	0	0	0	0	0	1	0	0	0	0	0	0	0	0
ENSG00000006747	0	0	0	0	0	0	0	1	0	0	0	0	0	1	0	8	2	1
ENSG00000136267	0	0	0	0	0	0	0	0	0	0	0	0	0	0	0	0	0	0
ENSG00000187546	0	0	0	0	0	0	2	0	0	0	4	0	0	0	0	0	1	0
ENSG00000171243	0	0	0	0	0	0	0	0	0	0	0	0	0	0	0	0	0	0
ENSG00000106524	0	0	0	0	0	0	0	0	0	0	0	0	0	1	1	0	0	1
ENSG00000136261	0	0	0	0	0	0	1	0	0	0	0	1	0	0	0	0	0	0
ENSG00000106537	0	0	0	0	0	0	0	2	0	0	0	0	4	2	4	0	0	0
ENSG00000106541	0	0	0	0	0	0	0	0	1	0	0	0	0	2	0	0	1	0
ENSG00000173467	0	0	0	0	0	0	0	0	0	0	0	0	0	0	0	0	0	0
ENSG00000086200	0	0	0	0	0	0	0	0	0	1	0	0	0	0	0	0	0	0
ENSG00000086189	2	5	8	12	6	39	19	31	0	0	1	1	3	30	10	20	22	28
ENSG00000068796	0	0	0	0	1	0	0	5	1	3	1	4	0	0	1	0	0	0
ENSG00000130449	0	0	0	0	0	0	0	0	0	0	0	0	5	0	0	0	0	0
ENSG00000188725	0	0	0	1	3	0	0	0	0	1	0	0	0	0	1	3	12	0
ENSG00000049167	0	0	0	0	0	0	0	0	0	0	0	0	0	0	0	0	0	0
ENSG00000164181	0	0	0	0	0	0	0	0	0	0	0	0	0	0	0	0	0	0
ENSG00000035499	0	0	0	0	1	0	0	0	0	0	0	0	0	0	0	0	0	0
ENSG00000113448	0	0	0	0	0	3	0	21	0	0	0	0	0	0	0	0	0	0
ENSG00000152932	0	0	0	0	0	0	0	0	0	0	0	0	0	0	0	0	0	0
ENSG00000175857	0	0	0	0	0	0	0	0	0	0	0	0	0	0	0	0	0	0
ENSG00000145632	2	0	0	0	1	0	0	2	0	1	0	0	15	0	0	1	0	1
ENSG00000062194	3	0	0	1	4	1	0	0	0	2	0	2	0	2	0	2	6	0
ENSG00000155545	0	0	2	0	8	0	0	17	0	0	0	0	0	8	5	10	5	11
ENSG00000155542	0	0	0	0	0	0	0	0	0	0	2	0	0	0	1	0	0	0
ENSG00000095015	15	0	0	0	5	0	3	0	0	2	0	0	0	0	0	0	0	0
ENSG00000164754	0	0	0	5	5	4	5	1	0	1	0	0	13	11	9	0	0	0
ENSG00000164512	15	17	0	9	43	3	10	4	0	0	0	0	0	0	0	1	4	0
ENSG00000134352	6	7	0	0	0	3	0	0	0	0	0	0	5	0	3	2	33	6
ENSG00000164509	0	0	0	0	0	0	0	0	0	0	0	0	0	0	0	0	0	0
ENSG00000152670	0	0	0	0	1	0	0	0	0	0	0	0	0	0	0	0	0	0
ENSG00000177058	0	0	0	0	0	1	4	0	0	0	0	0	0	0	1	20	7	0
ENSG00000039123	0	0	112	756	2602	915	962	1412	0	1	0	0	732	1368	935	801	992	872
ENSG00000067248	0	0	0	0	2	0	0	0	0	0	0	0	0	1	0	1	0	1
ENSG00000152669	0	0	0	0	0	0	0	0	0	0	0	0	0	0	0	0	0	0
ENSG00000164294	0	0	0	0	0	0	0	0	0	0	0	0	0	0	0	0	0	0
ENSG00000164287	0	0	0	0	0	0	0	0	0	0	0	0	0	0	0	0	0	0
ENSG00000145649	0	0	0	0	0	0	0	0	0	0	0	0	0	0	0	0	0	0
ENSG00000113088	0	0	0	0	0	0	0	0	0	0	0	0	0	0	0	0	0	0
ENSG00000164283	0	0	0	0	0	0	0	0	0	0	0	0	0	0	0	0	0	0
ENSG00000169271	0	0	0	0	0	0	0	0	0	0	0	0	0	0	0	0	0	0
ENSG00000185305	0	0	0	0	0	0	0	0	3	0	0	1	0	0	0	0	0	0
ENSG00000134363	0	0	0	0	2	0	0	0	0	0	0	0	0	1	0	0	0	1
ENSG00000164172	0	0	0	7	5	17	12	14	0	2	0	0	0	0	3	1	18	0
ENSG00000164171	0	0	0	0	3	7	8	0	0	0	1	0	0	12	9	16	18	16
ENSG00000213949	0	0	0	0	0	0	1	0	0	1	3	1	0	0	0	4	2	4
ENSG00000016082	0	0	0	0	0	0	0	0	0	0	0	0	0	0	0	0	0	0
ENSG00000151883	13	5	0	0	0	21	46	44	0	0	0	1	0	6	0	4	12	1
ENSG00000164588	0	0	0	0	0	0	0	0	0	0	0	0	0	0	0	0	0	0
ENSG00000215966	0	0	0	0	0	0	0	0	0	0	0	0	0	0	0	0	0	0
ENSG00000174482	0	0	0	0	0	0	0	0	0	0	0	0	0	2	0	0	0	0
ENSG00000147894	2	0	0	0	0	0	0	0	0	0	0	0	0	0	0	0	0	0
ENSG00000120162	0	0	0	2	0	3	0	0	0	0	0	0	4	0	0	0	0	0
ENSG00000120156	5	0	0	3	5	0	0	0	0	0	0	0	0	0	0	0	0	0
ENSG00000096872	0	0	0	5	1	3	1	4	0	0	0	0	25	0	15	0	0	0
ENSG00000137055	0	0	0	0	4	0	1	0	0	0	0	0	0	5	1	0	0	1
ENSG00000120159	0	0	5	1	1	11	2	0	0	0	0	0	0	0	0	0	0	0
ENSG00000107105	0	0	0	0	0	0	0	0	0	0	0	0	0	0	0	0	0	0
ENSG00000176399	0	0	0	0	0	0	0	0	0	0	0	0	0	0	0	0	0	0
ENSG00000099810	0	0	6	0	0	0	3	0	0	0	0	0	0	0	0	0	0	0
ENSG00000171855	0	0	0	0	0	0	0	0	0	0	0	0	0	0	0	0	0	0
ENSG00000188352	0	0	8	0	5	0	4	0	0	0	0	0	0	10	1	0	0	0
ENSG00000171843	0	0	0	0	0	0	0	0	0	0	0	0	0	0	0	0	0	0
ENSG00000155886	0	14	0	1	0	0	0	0	0	0	0	0	0	0	0	0	0	0
ENSG00000177076	0	0	0	0	0	0	0	0	0	0	0	0	0	0	0	0	0	0
ENSG00000147872	0	0	4	16	5	7	9	2	0	0	0	7	1	2	4	0	0	0
ENSG00000251733	0	0	0	0	0	0	0	0	0	0	0	0	0	0	0	0	0	0
ENSG00000178031	0	0	0	0	0	0	0	0	0	0	0	0	0	0	0	0	0	0
ENSG00000107295	0	0	0	0	0	0	0	0	0	0	0	0	0	0	0	0	0	0
ENSG00000044459	0	0	0	0	1	0	0	0	0	0	0	0	0	0	0	0	2	0
ENSG00000173068	0	0	0	0	0	0	0	0	0	0	0	0	0	0	0	0	0	0
ENSG00000164989	0	0	0	0	0	0	0	0	0	0	0	0	0	0	0	0	0	0
ENSG00000164985	1	7	0	8	57	23	15	1	2	4	2	0	6	15	7	5	8	5
ENSG00000155158	4	0	0	0	0	0	0	0	0	0	0	0	0	0	0	0	0	0
ENSG00000164946	1	0	0	0	1	0	0	0	0	19	0	0	7	0	0	0	0	0
ENSG00000147862	1	0	7	1	10	0	0	0	0	0	0	0	0	0	0	1	0	0
ENSG00000107186	9	0	1	6	9	2	1	0	0	2	0	0	0	0	0	2	0	1
ENSG00000107165	0	0	0	0	3	0	0	0	0	0	0	0	0	0	0	0	0	0
ENSG00000107077	0	0	0	3	0	0	2	0	0	0	0	0	0	1	1	0	0	0
ENSG00000169188	0	0	0	0	0	0	0	0	0	0	0	0	0	0	0	0	0	0
ENSG00000178445	0	0	0	5	1	3	8	0	0	5	0	0	7	1	5	3	5	0
ENSG00000137033	0	0	0	0	2	0	0	0	0	3	0	1	0	0	0	0	0	0
ENSG00000120215	0	0	0	5	1	9	2	0	0	3	3	0	0	2	1	24	10	19
ENSG00000099219	0	0	1	2	5	5	14	12	0	0	0	0	11	11	20	27	45	27
ENSG00000107036	0	0	4	0	9	6	0	6	0	0	0	0	0	0	0	2	31	6
ENSG00000197646	0	0	0	0	1	0	0	0	0	1	0	0	0	0	0	0	0	0
ENSG00000120217	0	0	0	0	1	0	0	0	0	0	0	0	0	0	0	0	1	0
ENSG00000107020	0	0	0	0	1	1	0	0	0	2	0	0	0	0	0	1	6	0
ENSG00000096968	0	0	0	0	0	0	0	0	0	1	0	0	0	0	2	0	0	0
ENSG00000120158	8	0	0	1	2	0	4	1	0	6	0	1	6	2	0	1	0	0
ENSG00000147853	3	0	0	0	0	9	1	0	0	2	0	0	16	0	1	7	32	0
ENSG00000106993	6	0	0	0	3	5	7	3	4	33	8	6	2	0	3	3	5	11
ENSG00000106686	0	0	0	13	0	96	42	87	0	0	0	0	0	0	0	1	0	1
ENSG00000106688	0	0	0	4	13	10	26	0	1	0	0	0	4	9	1	23	42	51
ENSG00000107249	0	0	0	0	0	2	0	6	0	0	0	0	8	6	3	0	0	0
ENSG00000080608	0	5	0	0	1	5	0	0	0	1	0	0	0	0	0	0	0	0
ENSG00000147852	0	0	0	0	0	7	0	0	0	0	0	1	0	0	0	0	0	0
ENSG00000083123	0	0	0	2	0	0	0	0	0	1	0	0	1	0	0	0	0	0
ENSG00000173253	0	0	0	0	0	0	0	0	0	0	0	0	0	0	0	0	0	0
ENSG00000064218	0	0	0	0	0	0	0	0	0	0	0	0	0	0	0	0	0	0
ENSG00000107099	0	0	1	1	0	0	0	0	0	1	0	0	0	0	0	0	0	1
ENSG00000215126	0	0	0	0	0	0	0	0	0	0	0	1	0	0	1	0	2	0
ENSG00000154330	0	0	0	0	0	0	0	0	0	0	0	0	0	0	0	0	0	0
ENSG00000181778	0	0	0	0	0	3	1	3	0	0	0	1	0	0	0	1	0	0
ENSG00000107242	0	0	0	0	0	0	0	0	0	0	0	0	0	7	8	0	0	0
ENSG00000119139	0	0	0	7	1	3	1	5	0	1	1	3	7	1	1	0	0	0
ENSG00000135063	0	0	0	0	0	0	0	0	0	0	0	0	0	0	0	0	0	3
ENSG00000107282	0	0	0	0	0	0	0	0	0	1	0	1	0	0	0	0	0	0
ENSG00000204711	0	0	0	0	0	0	0	0	0	0	0	0	0	0	0	0	0	0
ENSG00000165072	0	0	0	0	1	1	0	0	0	0	0	0	2	0	0	2	1	0
ENSG00000198887	0	0	0	0	3	0	7	0	0	0	0	0	0	0	1	2	5	0
ENSG00000119138	3	8	1	2	3	128	120	89	1	7	0	2	44	64	40	2	0	1
ENSG00000083067	0	0	0	0	0	0	3	3	0	1	0	0	0	3	5	39	51	31
ENSG00000207935	0	0	0	0	0	0	0	0	0	0	0	0	0	0	0	0	0	0
ENSG00000135048	0	0	0	0	1	0	0	0	0	0	0	1	0	0	3	0	0	0
ENSG00000107362	0	0	0	2	0	0	0	0	1	3	2	4	0	0	0	1	0	0
ENSG00000155621	0	0	0	0	0	0	0	0	0	0	0	2	0	0	0	0	0	0
ENSG00000119125	0	1	0	1	3	2	0	0	0	0	0	0	0	0	0	0	1	2
ENSG00000165091	0	0	0	0	0	0	0	0	0	0	0	0	0	0	0	0	0	0
ENSG00000165092	3	9	92	13	7	6	16	0	0	58	1	15	67	8	10	22	63	9
ENSG00000135046	0	0	0	2	0	0	8	0	0	0	0	2	0	0	0	0	0	0
ENSG00000198963	0	0	0	0	0	0	0	0	0	1	0	0	0	0	0	0	0	0
ENSG00000119121	0	0	0	0	0	0	0	0	0	2	0	0	0	0	0	0	0	1
ENSG00000156017	0	0	0	0	0	1	0	0	0	0	0	0	0	0	0	0	4	0
ENSG00000106733	0	0	0	0	0	3	2	0	1	3	0	0	5	1	0	1	39	0
ENSG00000134996	0	0	0	0	0	1	1	0	0	2	0	0	6	0	1	1	3	0
ENSG00000099139	0	0	0	0	0	0	0	0	0	0	0	0	0	0	0	0	0	2
ENSG00000135002	0	0	0	2	0	4	2	0	0	0	0	0	0	0	0	0	21	0
ENSG00000106772	0	0	11	22	28	0	0	0	0	1	0	0	0	0	0	1	0	0
ENSG00000166226	0	0	15	4	4	1	4	0	1	0	0	0	0	0	0	3	15	0
ENSG00000197969	0	0	0	0	4	4	0	8	2	0	0	0	0	0	0	0	0	0
ENSG00000156049	0	0	0	2	0	0	0	0	0	0	0	0	0	0	0	0	0	1
ENSG00000156052	0	0	0	0	0	0	6	0	0	1	0	0	0	0	0	0	0	0
ENSG00000100410	0	0	0	0	0	0	0	0	0	0	1	0	0	0	0	0	0	0
ENSG00000148019	0	0	0	0	0	0	0	0	0	0	0	0	0	0	0	0	0	0
ENSG00000135069	0	0	0	0	0	0	0	0	0	0	0	0	0	0	0	0	0	0
ENSG00000145331	0	0	0	0	2	0	0	0	0	0	0	0	0	0	0	0	0	0
ENSG00000065328	0	0	0	0	0	0	0	0	0	0	0	0	0	1	1	3	0	0
ENSG00000106829	0	0	0	0	2	0	0	0	0	0	0	0	0	0	0	1	0	0
ENSG00000196781	8	8	0	1	3	4	6	0	0	4	0	34	5	0	0	1	0	0
ENSG00000165105	0	0	0	0	1	0	0	0	0	0	0	0	0	0	0	0	0	0
ENSG00000135018	19	7	0	1	2	8	2	6	0	4	0	1	2	5	3	2	0	0
ENSG00000165113	0	0	0	0	0	0	0	0	2	2	0	0	0	1	0	1	0	0
ENSG00000165118	0	0	0	0	0	0	0	0	0	1	4	3	0	0	1	0	0	0
ENSG00000197506	0	0	0	0	0	0	0	0	0	0	0	0	0	0	0	0	0	0
ENSG00000148053	0	0	0	0	0	0	0	0	0	0	0	0	0	0	1	0	0	0
ENSG00000135049	0	0	0	0	0	0	0	0	0	0	0	0	0	0	1	0	0	0
ENSG00000135040	0	0	0	0	0	0	2	0	0	11	4	1	8	1	4	0	0	0
ENSG00000135052	0	0	3	16	53	36	27	40	0	0	0	0	0	0	0	2	15	7
ENSG00000081377	0	0	0	0	0	69	51	85	0	0	0	0	0	0	0	0	0	0
ENSG00000130956	11	2	1	2	4	10	29	49	0	2	0	0	4	0	0	11	0	10
ENSG00000165244	0	0	0	1	0	1	0	0	0	0	0	0	0	0	0	0	0	0
ENSG00000130958	0	0	0	1	0	0	4	5	0	0	0	0	5	0	1	0	0	0
ENSG00000130948	0	0	0	0	0	6	0	0	0	0	0	0	0	0	1	61	37	49
ENSG00000158169	0	0	0	3	0	9	8	0	0	0	0	0	0	0	0	4	0	0
ENSG00000148120	0	0	0	0	4	0	0	0	0	1	0	0	1	0	0	0	0	0
ENSG00000165140	1	8	8	19	14	14	22	8	0	19	3	0	73	29	19	24	21	1
ENSG00000130957	0	0	0	0	0	6	3	5	0	0	0	1	0	0	0	0	0	0
ENSG00000135047	5	0	17	18	56	6	17	17	0	2	0	0	0	0	0	18	52	0
ENSG00000144134	0	0	2	0	1	0	0	0	0	1	0	0	0	0	0	0	0	0
ENSG00000100299	0	0	0	0	1	0	0	0	0	0	0	0	0	0	0	1	0	0
ENSG00000008735	0	0	0	0	2	0	0	0	0	1	2	0	0	0	0	0	0	0
ENSG00000100288	10	0	0	29	16	0	0	0	1	16	2	14	3	5	1	1	0	0
ENSG00000205560	0	0	15	66	41	0	0	0	0	4	5	1	0	0	2	11	0	0
ENSG00000025708	15	21	1	20	6	0	3	1	9	27	14	36	10	0	1	66	39	4
ENSG00000130489	17	13	8	82	83	32	43	9	16	53	50	57	38	50	48	46	35	24
ENSG00000025770	6	9	106	763	361	0	0	0	1	3	0	1	0	0	0	87	9	3
ENSG00000100253	0	0	0	0	0	0	0	0	0	0	0	0	0	0	0	10	3	4
ENSG00000100241	4	9	4	85	46	100	132	80	1	1	1	5	0	0	1	0	2	1
ENSG00000100239	0	9	8	11	7	104	118	92	0	5	0	0	23	22	8	4	0	1
ENSG00000100429	53	76	0	1	9	0	0	0	0	1	0	0	7	4	0	2	8	0
ENSG00000128159	576	70	1	2	3	2	6	0	0	0	0	0	5	8	1	58	1	20
ENSG00000184164	1	0	0	11	21	21	18	27	12	15	7	4	0	2	1	8	12	0
ENSG00000182858	1	11	1	8	8	8	10	0	0	0	0	2	0	2	1	1	0	0
ENSG00000054611	4	10	0	1	0	0	4	0	0	1	0	0	0	0	0	0	0	0
ENSG00000100416	0	0	0	0	0	6	18	7	0	0	0	0	2	8	105	1	4	0
ENSG00000075218	3	16	0	0	0	5	0	0	0	0	0	0	0	0	0	0	0	0
ENSG00000075234	0	0	17	4	7	6	11	23	0	1	0	1	2	0	0	0	0	0
ENSG00000130943	9	53	0	0	0	8	0	1	0	0	0	1	10	13	6	4	6	2
ENSG00000205643	0	0	0	0	0	0	3	5	0	1	0	0	0	6	0	0	0	0
ENSG00000186951	0	0	0	0	0	0	5	0	0	1	2	1	1	0	0	0	0	0
ENSG00000130638	4	0	0	0	0	0	0	0	0	0	0	0	0	0	0	1	2	0
ENSG00000077942	0	0	0	0	0	0	3	9	0	0	0	0	0	0	0	0	0	0
ENSG00000128408	0	0	0	0	0	0	0	0	0	0	0	0	0	0	0	0	0	0
ENSG00000077935	0	0	0	0	0	4	8	8	0	2	0	0	0	0	0	0	0	0
ENSG00000138964	0	0	0	0	0	0	1	0	0	0	0	1	0	0	0	0	0	0
ENSG00000188677	0	0	0	0	2	0	0	0	0	3	0	0	0	0	0	2	0	0
ENSG00000100347	0	0	0	4	1	0	0	0	0	0	0	0	8	0	0	0	4	0
ENSG00000100344	0	0	0	0	0	2	0	0	0	1	0	0	4	2	0	0	0	1
ENSG00000186976	0	0	0	0	0	0	0	0	0	0	0	0	0	0	0	0	0	0
ENSG00000100304	0	7	3	0	1	0	3	0	0	2	0	0	0	0	0	0	0	0
ENSG00000100271	0	0	0	0	0	0	0	0	0	2	0	2	0	0	0	0	0	0
ENSG00000100266	0	0	1	6	22	1	7	11	1	3	2	2	0	0	0	0	0	1
ENSG00000189306	0	0	0	0	0	0	0	0	3	0	1	0	47	121	41	0	0	0
ENSG00000196419	0	1	7	7	0	0	5	2	0	2	0	2	0	3	0	0	19	1
ENSG00000100413	0	0	0	8	72	1666	1663	1261	0	0	0	0	0	8	4	139	170	100
ENSG00000100412	0	1	2	22	13	286	203	427	0	3	0	1	0	0	0	53	60	38
ENSG00000167074	0	0	0	0	0	0	0	0	0	0	0	0	9	0	0	26	17	5
ENSG00000100401	7	0	1	3	1	12	6	4	1	1	0	2	0	0	0	11	0	5
ENSG00000100395	17	50	2	22	4	15	11	27	0	1	0	1	7	36	2	202	102	96
ENSG00000100393	0	0	1	5	12	16	0	2	0	2	0	1	9	3	1	5	0	2
ENSG00000100387	0	2	0	2	0	0	2	10	0	0	0	0	0	0	0	1	0	0
ENSG00000196236	0	0	0	0	0	0	0	0	0	0	5	0	14	2	0	0	0	0
ENSG00000100372	0	0	0	0	0	0	0	0	0	0	0	0	1	0	0	0	1	0
ENSG00000100311	0	0	0	0	0	0	0	0	0	0	0	0	0	2	1	0	0	0
ENSG00000100307	0	0	0	1	0	0	0	0	0	1	0	1	0	1	0	0	0	1
ENSG00000221890	0	0	0	0	0	0	0	0	0	0	0	0	0	0	0	0	0	0
ENSG00000100242	0	12	4	39	37	109	48	102	1	2	1	2	4	5	0	11	7	4
ENSG00000100226	0	0	0	0	0	1988	1821	1215	0	0	0	0	3	5	0	0	0	0
ENSG00000100221	0	0	0	11	18	14	21	79	0	0	0	0	0	4	0	4	8	5
ENSG00000100211	4	0	0	0	6	0	2	0	0	1	0	1	0	0	0	0	0	0
ENSG00000184949	0	0	0	0	0	0	0	0	0	9	0	0	0	0	0	0	0	0
ENSG00000100206	0	0	0	0	0	0	0	0	0	0	0	0	0	0	0	0	0	0
ENSG00000100201	0	0	1	3	12	3	4	4	0	0	0	0	13	0	0	0	2	0
ENSG00000213923	0	0	1	0	1	0	0	0	0	1	0	0	0	0	0	0	0	0
ENSG00000198792	0	0	0	0	0	0	1	0	0	0	0	0	0	0	0	0	0	0
ENSG00000184381	0	0	0	0	1	0	9	6	0	1	0	0	0	1	0	1	0	0
ENSG00000128298	0	0	0	12	11	12	6	11	0	0	0	0	0	0	0	1	0	0
ENSG00000128346	125	82	20	18	54	52	37	38	60	29	100	101	20	37	18	14	8	3
ENSG00000100129	0	0	0	0	0	0	12	10	2	5	2	6	34	15	11	2	1	0
ENSG00000100124	0	0	0	0	3	5	0	5	1	1	2	0	6	1	1	3	2	5
ENSG00000100116	0	8	0	2	0	0	0	4	2	0	0	0	0	0	0	0	0	0
ENSG00000100092	0	0	0	4	1	1	4	0	0	0	0	0	0	0	0	1	0	0
ENSG00000100060	0	0	0	0	0	0	0	0	0	0	0	0	0	0	0	0	0	0
ENSG00000100055	0	0	0	2	2	0	0	0	0	0	0	0	0	0	0	0	0	0
ENSG00000100385	0	0	0	1	0	0	0	0	0	0	0	10	0	0	0	1	0	0
ENSG00000187045	0	0	6	1	0	2	10	0	1	10	7	0	78	97	78	2	12	2
ENSG00000185264	0	0	0	0	0	0	0	0	0	0	0	0	4	0	0	0	0	0
ENSG00000100368	0	0	0	0	0	0	0	0	0	0	0	0	0	0	0	0	0	0
ENSG00000100360	0	0	0	0	0	0	0	0	0	0	0	0	0	0	0	0	0	0
ENSG00000166862	0	0	0	1	4	0	0	0	0	0	0	0	1	3	2	1	0	5
ENSG00000100353	5	0	0	1	3	0	3	8	0	4	0	1	17	2	5	4	32	2
ENSG00000100350	0	0	0	2	3	2	1	0	0	0	0	0	0	0	0	0	0	0
ENSG00000100345	37	31	43	38	16	11	56	36	2	17	4	25	54	11	10	20	11	14
ENSG00000100320	0	0	0	0	1	0	1	3	0	0	0	0	0	0	0	1	2	0
ENSG00000198125	0	0	0	0	0	0	0	0	0	0	0	0	0	0	0	0	0	1
ENSG00000100302	0	0	0	0	0	0	0	0	0	0	0	0	4	0	2	0	0	6
ENSG00000100297	2	0	0	0	0	0	1	0	0	0	0	0	0	0	0	0	0	0
ENSG00000100292	3	9	11	16	12	1	2	0	2	1	0	6	31	6	3	0	0	0
ENSG00000100284	0	0	3	0	0	0	5	10	1	1	0	2	0	1	0	5	0	0
ENSG00000100281	0	0	0	0	3	2	0	0	0	0	0	0	0	0	0	0	0	0
ENSG00000175329	0	0	0	0	0	0	0	0	0	0	0	0	0	0	0	0	0	0
ENSG00000133424	0	0	0	0	2	5	0	0	0	0	0	0	0	0	0	0	0	0
ENSG00000100234	3	5	2	15	8	14	14	6	0	0	0	0	0	1	0	0	6	0
ENSG00000100225	0	0	0	1	1	2	2	7	0	1	0	0	14	21	16	0	0	0
ENSG00000184459	0	0	0	0	1	0	0	0	0	0	0	0	0	0	0	2	0	7
ENSG00000100220	0	0	0	0	1	5	4	0	0	2	0	0	0	0	0	2	0	0
ENSG00000110851	1	0	2	0	3	0	6	0	0	0	0	0	1	4	0	1	0	0
ENSG00000136045	0	0	0	3	4	3	2	0	0	1	0	0	0	0	1	0	6	0
ENSG00000151136	0	0	0	1	0	3	0	0	0	0	0	0	0	0	0	0	0	0
ENSG00000008405	4	4	0	0	0	3	0	0	0	0	0	0	0	0	0	0	0	0
ENSG00000111785	0	0	1	3	0	0	0	0	0	0	0	0	0	6	6	0	0	0
ENSG00000111783	0	0	0	0	1	3	0	0	0	0	0	0	5	0	6	0	0	0
ENSG00000013503	4	11	0	1	4	11	0	13	0	0	0	0	20	4	1	0	0	0
ENSG00000166046	0	0	0	0	1	0	0	0	0	0	0	0	8	5	3	0	0	0
ENSG00000074590	0	0	0	1	0	0	0	0	0	0	0	0	0	0	0	15	43	6
ENSG00000136044	0	0	0	2	0	5	7	16	1	3	1	1	0	5	2	1	0	1
ENSG00000136051	0	0	0	0	1	0	0	0	0	0	0	0	0	1	0	0	0	1
ENSG00000151131	0	0	0	0	0	0	0	0	0	1	1	0	0	1	0	2	0	0
ENSG00000136052	0	0	0	0	0	1	2	0	0	0	0	1	0	0	0	1	0	0
ENSG00000171310	0	0	0	0	0	0	0	0	0	0	0	0	0	0	0	0	0	0
ENSG00000111727	0	0	0	0	1	0	0	0	0	1	0	1	0	0	0	2	0	0
ENSG00000120820	0	0	0	7	1	0	0	0	0	1	2	0	0	0	0	0	0	0
ENSG00000204954	0	0	0	1	11	175	11	14	0	0	0	0	0	2	1	7	3	15
ENSG00000166598	53	270	127	319	485	111	261	492	98	206	29	53	357	60	73	214	696	33
ENSG00000111696	0	0	0	0	0	0	0	0	0	0	0	1	0	5	0	6	15	4
ENSG00000136011	0	0	0	3	17	13	11	8	0	1	0	10	10	1	1	11	3	0
ENSG00000179088	0	0	0	0	0	0	0	0	0	0	0	0	0	0	0	0	0	0
ENSG00000171759	13	21	0	7	12	14	4	0	0	12	0	0	200	109	186	12	62	0
ENSG00000017427	2	10	6	14	1	3	2	7	0	1	0	2	56	4	3	15	27	4
ENSG00000183395	0	0	0	3	1	0	11	7	0	1	0	1	0	2	3	0	0	0
ENSG00000185480	0	0	0	0	0	0	0	0	0	0	0	0	0	0	0	0	0	0
ENSG00000075188	0	0	0	0	0	0	0	0	0	0	0	0	0	0	0	0	0	0
ENSG00000136048	0	0	0	0	3	2	4	0	0	0	0	2	0	0	0	0	0	0
ENSG00000111670	0	0	0	1	7	5	7	0	0	0	0	1	1	7	16	6	0	2
ENSG00000139351	197	286	8	51	111	255	441	109	755	2210	1148	915	66	365	301	570	1221	616
ENSG00000111666	16	15	0	3	0	1	4	0	0	3	0	2	40	24	22	0	0	0
ENSG00000196091	0	0	0	0	0	0	0	0	1	0	0	0	96	213	156	2	0	0
ENSG00000166211	0	0	0	0	0	0	0	0	0	0	0	0	0	0	0	0	0	0
ENSG00000120805	0	0	0	1	1	0	1	0	0	0	0	0	11	10	8	0	0	0
ENSG00000120800	5	6	1	11	31	7	14	24	9	26	24	13	0	3	4	1	0	0
ENSG00000256870	0	0	0	0	0	0	0	0	0	0	0	0	0	0	0	0	0	0
ENSG00000151572	0	0	0	0	0	0	0	0	0	0	0	0	0	0	0	0	0	0
ENSG00000139354	0	0	0	0	0	0	0	0	0	0	0	0	0	0	0	0	0	0
ENSG00000012504	3	0	1	2	2	0	0	0	0	2	0	0	16	2	0	0	0	0
ENSG00000179520	0	0	0	0	0	0	0	0	0	0	0	0	0	0	0	0	0	0
ENSG00000136021	1	0	0	0	0	2	5	0	0	0	0	0	0	0	0	0	0	0
ENSG00000075089	0	0	0	0	0	0	0	0	0	0	0	0	0	0	0	0	0	0
ENSG00000111647	0	0	0	8	9	5	1	13	4	3	0	3	63	40	84	1	10	0
ENSG00000185046	0	0	8	67	153	72	71	64	0	0	0	2	13	52	36	0	0	0
ENSG00000120868	0	0	0	0	0	0	0	6	0	1	0	0	0	0	0	0	0	0
ENSG00000166130	0	0	0	0	0	0	2	0	0	0	0	4	5	0	1	0	0	0
ENSG00000075415	17	1	0	0	1	4	3	1	0	4	1	0	6	1	0	1	2	0
ENSG00000212443	0	0	0	0	0	0	0	0	0	1	1	0	0	0	0	0	0	0
ENSG00000120802	0	0	0	2	3	3	4	0	0	0	0	0	9	2	2	0	0	0
ENSG00000221479	0	0	0	0	0	0	0	0	0	0	0	0	0	0	0	0	0	0
ENSG00000188596	0	0	0	0	0	0	0	0	0	0	0	0	0	0	0	0	0	0
ENSG00000059758	0	0	2	0	13	0	1	0	0	0	0	0	0	0	0	0	0	0
ENSG00000111144	0	0	3	8	45	248	46	15	0	2	0	0	6	16	14	1	0	0
ENSG00000084110	0	0	0	0	2	1	1	0	1	11	6	1	4	15	9	0	0	0
ENSG00000139344	9	0	0	2	14	3	1	0	0	4	0	0	0	15	1	0	2	2
ENSG00000165972	0	0	0	0	0	5	2	0	2	0	0	1	0	0	0	1	13	0
ENSG00000074527	0	0	0	0	0	0	0	0	0	0	0	1	0	0	0	0	0	0
ENSG00000136014	0	0	0	4	0	2	4	2	2	4	1	2	0	2	1	0	0	0
ENSG00000199172	0	0	0	0	0	0	0	0	0	0	0	0	0	0	0	0	0	0
ENSG00000028203	0	0	0	0	3	0	0	0	0	0	0	0	0	0	1	2	0	0
ENSG00000180263	0	0	1	2	0	0	0	0	0	0	0	0	0	0	0	1	0	0
ENSG00000120798	7	0	0	0	2	0	2	0	0	0	0	0	0	0	0	2	11	2
ENSG00000184752	0	0	10	1	2	2	0	0	0	3	0	0	12	1	2	2	0	1
ENSG00000173588	0	0	0	0	1	0	0	5	0	1	0	1	0	0	0	2	0	0
ENSG00000136040	0	0	0	5	5	15	10	2	0	0	0	1	2	0	1	3	0	1
ENSG00000120833	0	2	0	1	7	0	3	4	0	0	0	1	12	27	29	2	11	2
ENSG00000177889	0	0	0	0	1	1	24	15	0	2	1	0	1	1	0	0	0	0
ENSG00000173598	0	0	0	0	10	44	35	32	0	0	0	0	0	0	0	0	0	0
ENSG00000102189	0	0	0	0	1	0	2	0	0	0	0	0	0	0	0	0	0	0
ENSG00000187510	0	0	0	0	0	0	1	0	0	0	0	0	1	4	7	0	0	0
ENSG00000133639	1	8	0	1	0	0	6	0	0	2	0	2	0	0	0	0	0	0
ENSG00000011465	0	0	0	0	3	0	3	9	0	4	0	0	6	0	0	0	0	1
ENSG00000139330	0	0	0	0	0	0	0	0	0	0	0	0	0	0	0	0	0	0
ENSG00000083782	0	0	0	0	0	0	0	0	0	0	0	0	0	0	0	0	0	0
ENSG00000070961	0	0	0	3	1	3	0	5	0	1	0	1	0	2	1	2	0	0
ENSG00000139323	0	0	0	2	2	0	2	0	0	0	0	0	3	14	8	4	0	8
ENSG00000049130	0	0	0	0	1	3	0	0	0	0	0	0	0	0	0	0	0	0
ENSG00000198707	0	0	7	0	4	4	6	3	1	7	7	2	4	7	14	4	14	25
ENSG00000133641	0	0	4	5	23	5	13	10	1	1	1	0	1	7	4	16	29	28
ENSG00000165805	0	0	0	0	0	0	0	0	0	0	0	0	0	0	0	0	0	0
ENSG00000182050	0	0	0	0	0	0	0	0	0	0	0	0	0	0	0	0	0	0
ENSG00000180318	0	0	0	0	0	0	0	0	0	0	0	0	0	0	0	0	0	0
ENSG00000072041	0	0	0	1	0	0	0	0	0	0	0	0	0	0	0	0	0	0
ENSG00000179104	0	0	0	0	0	0	0	0	0	0	0	0	0	0	0	0	0	0
ENSG00000133773	0	0	0	4	2	2	8	2	0	0	0	0	5	0	0	0	0	0
ENSG00000028528	0	0	0	3	2	0	6	5	2	1	0	0	1	4	2	3	15	0
ENSG00000139220	0	0	0	4	16	12	5	1	3	14	13	7	7	18	3	16	10	9
ENSG00000111058	0	0	0	1	0	18	2	22	0	6	0	1	3	0	0	1	0	0
ENSG00000111049	0	0	0	0	0	0	0	0	0	0	0	0	0	0	0	0	0	0
ENSG00000111046	0	0	0	0	0	0	0	0	0	0	0	0	0	0	0	0	0	0
ENSG00000177425	0	0	0	0	7	0	1	3	0	0	0	0	3	0	0	1	0	0
ENSG00000067715	1	0	0	0	3	0	2	1	0	0	0	0	0	0	0	0	0	0
ENSG00000067798	0	0	0	0	0	0	0	0	0	0	0	0	0	0	0	0	0	0
ENSG00000165891	0	0	0	0	1	0	0	0	1	1	0	0	0	0	0	0	0	0
ENSG00000175183	0	0	0	0	0	0	0	0	0	1	0	1	0	0	0	2	0	0
ENSG00000186908	0	2	0	0	5	0	4	0	0	0	0	0	0	0	0	0	0	4
ENSG00000091039	0	0	0	0	2	0	8	0	0	1	0	1	0	0	0	0	0	0
ENSG00000187109	3	18	24	19	24	3	14	21	2	1	1	8	3	1	1	0	0	0
ENSG00000139278	10	16	3	6	67	159	143	225	20	24	15	7	15	47	16	26	7	26
ENSG00000180481	2	0	0	0	0	0	0	0	0	1	0	0	0	0	0	0	0	0
ENSG00000180881	0	0	0	0	0	0	0	0	0	0	0	0	0	0	0	0	0	0
ENSG00000139684	0	0	0	1	0	0	4	16	0	2	0	1	0	0	0	1	4	1
ENSG00000166006	0	0	0	0	0	2	0	0	0	0	0	0	0	32	5	2	10	0
ENSG00000182771	0	0	0	0	0	0	0	0	0	0	0	0	5	0	0	0	0	0
ENSG00000107771	0	0	0	0	0	0	0	0	0	0	0	0	0	0	0	0	0	0
ENSG00000148604	0	0	0	0	0	0	0	0	0	0	0	0	0	0	0	0	0	0
ENSG00000148602	0	0	0	0	0	0	0	0	0	0	0	0	0	0	0	0	0	0
ENSG00000148600	0	0	0	0	0	0	0	0	0	0	0	0	0	0	0	0	0	0
ENSG00000165678	0	2	5	1	4	2	5	0	0	3	4	2	0	0	0	1	17	0
ENSG00000104320	0	0	0	1	11	4	17	0	0	2	0	1	11	11	7	5	5	1
ENSG00000178217	0	0	0	0	0	0	0	0	0	0	0	0	0	0	0	0	0	0
ENSG00000108219	0	0	5	0	0	12	0	19	0	0	0	0	0	0	0	0	0	0
ENSG00000122378	20	16	1	4	1	3	3	0	1	4	0	2	8	5	4	1	4	0
ENSG00000170788	0	7	0	0	0	0	4	0	0	0	0	0	0	6	1	0	0	0
ENSG00000151224	7	9	74	39	46	37	30	0	4	25	2	2	22	4	6	26	66	4
ENSG00000163221	0	0	0	0	0	0	0	0	0	0	0	1	0	0	0	0	0	0
ENSG00000108179	0	0	0	1	0	2	9	5	0	1	0	3	0	0	0	0	7	0
ENSG00000108175	1	0	0	0	2	0	0	8	0	1	0	0	3	1	1	1	0	0
ENSG00000138326	6	1	80	72	49	11	116	125	11	46	10	26	0	0	0	1	1	3
ENSG00000148606	0	0	0	0	1	0	0	0	0	0	0	0	0	0	0	0	0	0
ENSG00000151208	0	0	0	0	0	0	4	4	0	3	0	0	0	0	0	1	0	0
ENSG00000148655	0	0	0	4	0	0	0	0	0	0	0	0	0	0	0	0	0	0
ENSG00000165644	2	0	0	0	2	0	1	0	0	2	1	0	0	0	0	0	0	0
ENSG00000165637	0	9	0	2	2	4	4	9	2	6	0	0	4	14	3	6	7	3
ENSG00000156671	0	0	0	0	0	0	0	0	0	0	0	0	0	0	0	0	0	0
ENSG00000188716	0	0	0	0	0	0	0	0	0	0	0	0	0	0	0	0	0	0
ENSG00000156650	0	0	0	0	4	0	3	0	0	2	0	1	0	0	0	2	0	0
ENSG00000156110	1	6	0	2	4	0	6	0	0	3	0	0	6	0	0	1	0	2
ENSG00000185009	0	0	0	11	9	6	9	2	0	0	0	0	0	0	0	1	0	0
ENSG00000148660	0	0	2	0	0	0	0	1	0	0	0	0	3	1	2	0	0	0
ENSG00000166507	28	2	0	0	1	0	0	0	1	0	0	0	0	0	0	0	0	2
ENSG00000196968	0	5	0	4	12	2	3	9	0	0	0	0	11	10	9	20	3	5
ENSG00000176986	0	0	0	14	16	3	5	6	0	1	1	0	21	5	0	2	0	6
ENSG00000166317	0	0	0	0	0	0	0	0	0	1	0	0	0	0	2	0	2	0
ENSG00000177791	0	0	0	0	0	0	0	0	0	0	0	0	0	0	0	0	0	0
ENSG00000166348	0	0	0	24	15	20	23	13	0	2	0	1	3	0	0	7	0	2
ENSG00000107758	0	0	0	2	2	3	2	0	0	0	0	1	0	0	0	2	0	0
ENSG00000166343	0	0	0	1	1	0	0	0	0	0	0	0	0	0	0	0	0	0
ENSG00000138279	0	0	0	0	0	0	2	0	0	0	0	1	0	19	6	2	3	0
ENSG00000156042	0	0	1	3	6	0	7	0	15	10	3	11	0	1	1	2	0	1
ENSG00000138286	26	24	2	16	55	273	296	183	3	5	1	5	9	8	8	49	42	43
ENSG00000166321	0	0	3	10	19	13	2	5	0	0	0	0	0	1	2	9	14	8
ENSG00000138308	0	0	1	0	0	2	0	0	0	9	5	1	41	37	23	10	2	8
ENSG00000138315	47	11	48	99	166	128	135	70	7	11	12	0	82	46	62	127	98	151
ENSG00000156026	0	0	0	0	0	0	0	0	0	0	0	0	0	0	0	0	0	0
ENSG00000107745	0	0	0	0	5	0	0	0	0	0	0	0	26	3	4	0	0	0
ENSG00000148719	0	0	5	1	1	3	1	0	0	2	0	0	5	2	0	0	0	0
ENSG00000168209	0	0	0	0	7	2	13	7	0	0	0	0	0	2	3	1	0	0
ENSG00000138303	5	6	0	0	1	159	87	177	0	0	0	0	1	8	0	0	0	0
ENSG00000107742	0	0	0	0	0	0	0	0	0	0	0	0	0	0	0	1	0	0
ENSG00000122863	0	0	0	0	0	0	0	0	0	0	0	0	0	0	0	0	0	0
ENSG00000107738	0	0	0	0	0	4	6	8	0	0	0	1	0	0	1	1	0	4
ENSG00000198246	0	0	0	0	0	0	0	0	0	1	0	2	0	0	0	0	0	0
ENSG00000107731	0	0	0	1	0	3	0	0	0	1	0	0	3	0	0	1	0	0
ENSG00000166228	0	0	0	4	0	5	13	16	0	12	0	0	58	8	5	8	0	4
ENSG00000166224	4	0	0	0	1	1	5	0	1	1	7	2	0	4	0	0	0	0
ENSG00000166220	0	0	0	0	0	0	0	0	0	0	0	0	0	2	2	0	0	0
ENSG00000138316	0	0	0	0	1	0	0	0	0	0	0	0	2	0	0	0	0	0
ENSG00000180644	0	0	0	2	1	0	0	2	0	0	0	1	0	0	0	0	0	0
ENSG00000107719	0	0	0	0	0	0	0	0	0	0	0	0	0	0	0	0	0	0
ENSG00000148730	0	3	0	7	9	9	7	4	0	1	0	1	25	4	7	3	1	0
ENSG00000172731	0	0	1	0	0	0	0	0	0	0	0	0	0	0	0	0	0	0
ENSG00000118181	0	0	43	44	50	57	76	131	5	26	15	8	92	57	26	1	0	0
ENSG00000079332	1	0	0	6	4	7	3	0	0	0	0	0	12	3	5	1	0	0
ENSG00000156521	5	0	0	0	1	0	0	0	3	5	1	0	10	0	1	1	0	2
ENSG00000042286	0	0	0	1	0	2	0	2	0	0	5	1	18	0	1	1	0	0
ENSG00000099284	26	36	4	4	5	1	12	11	43	140	71	20	3	1	0	30	37	3
ENSG00000197467	0	0	0	3	4	0	0	0	0	4	0	1	0	0	0	0	0	0
ENSG00000171224	0	0	0	0	0	0	0	0	0	0	0	0	0	0	0	0	0	0
ENSG00000099282	0	0	0	0	0	0	0	0	0	0	0	0	0	0	0	3	5	0
ENSG00000075073	0	0	0	0	0	0	2	0	0	0	0	0	0	1	1	0	0	0
ENSG00000156515	0	0	0	1	4	0	4	0	0	1	0	0	0	0	0	0	0	0
ENSG00000156510	0	0	0	0	0	0	0	0	0	0	0	0	0	0	0	0	0	0
ENSG00000156502	0	0	0	4	2	0	4	0	0	0	0	0	8	2	0	4	0	0
ENSG00000122958	0	0	0	0	0	0	0	0	0	0	0	0	0	0	0	0	0	0
ENSG00000122862	0	0	0	0	2	2	0	0	0	0	0	0	0	0	0	0	0	0
ENSG00000198954	0	0	0	2	2	0	0	0	0	0	0	0	0	0	1	0	0	0
ENSG00000165732	0	12	0	0	4	0	7	7	0	0	0	4	7	0	2	3	13	0
ENSG00000107625	6	0	0	3	3	0	1	0	0	0	0	0	4	5	3	0	0	0
ENSG00000165730	0	0	0	0	0	0	0	0	0	0	0	0	1	2	1	0	0	0
ENSG00000060339	4	8	0	0	2	1	1	0	1	1	0	2	0	2	0	0	0	0
ENSG00000138336	0	0	0	0	1	0	0	0	0	0	0	0	0	0	0	0	0	0
ENSG00000122912	0	0	0	0	0	0	0	0	0	0	0	0	0	2	0	0	0	0
ENSG00000138346	0	0	0	0	0	0	0	0	1	0	0	0	0	0	0	0	0	0
ENSG00000204130	0	0	0	0	9	177	198	172	0	0	0	0	52	158	110	175	317	140
ENSG00000096746	17	24	0	1	6	4	5	13	1	1	0	3	0	0	0	0	3	0
ENSG00000108187	0	3	2	26	21	21	9	6	0	3	2	0	19	9	16	26	77	7
ENSG00000138347	0	0	0	0	3	0	0	0	0	0	0	0	4	19	9	0	0	0
ENSG00000148634	0	0	0	1	2	0	0	0	0	3	0	0	2	1	0	0	9	3
ENSG00000096717	0	0	1	1	0	0	0	0	0	0	1	0	1	1	2	2	0	2
ENSG00000108176	0	0	0	0	0	0	5	0	0	2	0	0	4	1	1	1	0	0
ENSG00000183230	0	0	0	0	0	0	0	0	0	0	0	0	0	0	0	0	0	0
ENSG00000198739	0	0	0	0	1	0	0	0	0	0	0	0	0	0	0	0	0	0
ENSG00000165476	0	0	10	0	0	0	0	0	0	2	0	0	0	0	0	4	1	0
ENSG00000171988	0	0	0	5	3	2	2	8	0	1	0	0	0	7	1	0	12	0
ENSG00000148572	0	0	0	7	0	0	0	0	0	0	0	1	0	0	0	0	18	0
ENSG00000122877	0	0	0	0	0	0	0	0	0	0	0	0	0	0	0	0	0	0
ENSG00000138311	0	0	0	0	0	0	0	0	0	0	0	0	0	0	0	0	0	0
ENSG00000182010	0	0	0	0	0	0	0	0	0	0	0	0	0	0	0	0	0	0
ENSG00000150347	0	8	0	0	0	0	0	0	1	0	0	2	0	0	0	0	0	0
ENSG00000183346	0	0	0	0	0	0	0	10	0	0	0	0	0	0	0	0	0	2
ENSG00000196932	0	0	0	4	3	0	0	0	0	0	0	0	0	0	1	0	0	0
ENSG00000072422	0	0	0	0	0	0	4	0	0	0	0	0	0	1	0	1	0	0
ENSG00000170312	0	0	0	0	0	0	0	0	0	0	0	0	0	0	0	0	0	0
ENSG00000151150	0	0	0	0	3	0	0	0	33	9	4	0	0	0	0	1	7	0
ENSG00000108091	0	0	4	0	0	0	0	0	0	0	0	0	0	0	1	0	0	0
ENSG00000148541	0	0	0	3	4	5	15	0	1	0	0	1	0	0	0	3	0	0
ENSG00000165443	0	0	0	0	7	8	11	19	0	0	0	0	0	2	0	0	15	5
ENSG00000122870	0	0	0	0	0	0	0	0	0	0	0	0	0	0	0	0	0	0
ENSG00000108064	0	0	0	0	0	1	0	0	0	0	0	0	0	0	0	0	1	0
ENSG00000072401	0	0	0	0	0	0	0	0	0	0	0	0	1	0	0	0	0	0
ENSG00000122873	0	11	0	0	0	3	4	0	0	0	0	0	0	0	0	0	0	0
ENSG00000165471	2	8	0	12	2	5	3	1	1	14	0	1	34	7	4	6	19	0
ENSG00000107984	0	0	0	0	0	0	0	0	0	0	0	0	0	1	0	0	0	0
ENSG00000185532	0	0	0	0	0	1	11	0	0	0	0	0	0	0	0	1	0	1
ENSG00000177613	0	0	0	0	8	0	0	0	0	2	0	0	0	4	0	2	0	0
ENSG00000188611	0	0	1	0	0	0	0	0	0	1	0	0	0	0	1	0	0	0
ENSG00000198964	2	0	0	3	1	0	2	0	0	0	0	0	0	0	1	0	6	0
ENSG00000149806	2	0	0	7	6	5	27	5	12	29	5	6	64	19	11	8	3	0
ENSG00000107789	0	0	0	5	2	0	0	0	1	1	0	2	15	1	8	0	0	0
ENSG00000198682	1	0	0	2	10	14	21	0	0	2	0	0	0	3	3	0	1	2
ENSG00000138138	0	0	0	1	0	0	3	0	0	0	0	0	2	0	0	0	0	0
ENSG00000204022	0	0	0	0	0	0	0	0	0	0	0	0	0	0	0	0	0	0
ENSG00000182333	0	0	0	0	0	0	0	0	0	0	0	0	0	0	0	0	0	0
ENSG00000204021	0	0	0	0	0	0	0	0	0	0	0	0	0	0	0	0	0	0
ENSG00000204020	0	0	0	0	0	0	0	0	0	0	0	0	0	0	0	0	0	0
ENSG00000173239	0	0	0	0	0	0	5	0	0	0	0	0	0	0	0	0	0	0
ENSG00000152766	0	0	0	0	0	0	0	0	0	0	0	0	0	0	0	0	0	0
ENSG00000138134	0	0	3	0	0	0	1	0	0	1	0	0	0	0	0	0	0	0
ENSG00000026103	0	0	0	1	5	11	7	17	0	1	0	0	0	0	0	0	0	0
ENSG00000138135	0	0	0	0	0	0	0	0	0	0	0	0	0	0	0	0	0	0
ENSG00000107798	0	0	5	0	3	0	0	0	0	1	0	0	1	0	0	3	2	0
ENSG00000119917	0	0	0	1	0	0	0	0	0	0	0	12	5	0	0	6	2	0
ENSG00000152779	0	0	0	0	0	0	0	0	1	0	0	5	0	0	0	0	0	0
ENSG00000138182	0	0	0	0	0	0	0	0	0	0	0	0	0	0	0	0	0	0
ENSG00000148680	0	0	0	0	0	0	0	0	0	0	0	0	0	0	0	0	0	0
ENSG00000148688	0	0	0	0	0	0	0	0	0	0	0	0	0	0	0	0	0	0
ENSG00000148677	0	0	0	0	0	0	0	0	0	0	0	0	0	5	0	0	0	0
ENSG00000180628	0	0	0	0	0	0	0	0	0	0	0	0	0	0	0	0	0	0
ENSG00000165338	0	0	0	0	0	2	9	0	0	0	0	0	0	0	0	5	4	9
ENSG00000119938	0	1	0	0	0	0	0	0	0	1	0	0	2	0	0	2	1	0
ENSG00000107854	11	0	5	0	0	1	0	0	0	0	0	0	0	0	2	0	0	0
ENSG00000095564	0	0	0	0	0	1	0	0	1	4	0	0	0	0	0	2	19	1
ENSG00000107864	0	0	0	0	1	6	0	0	0	0	0	0	0	0	0	0	0	0
ENSG00000198060	0	0	0	0	0	0	0	0	0	0	0	0	0	0	0	0	0	1
ENSG00000119912	0	0	0	0	0	0	3	0	0	0	0	1	0	0	0	0	0	0
ENSG00000152804	0	0	0	0	0	0	1	0	0	1	0	0	0	0	0	0	9	0
ENSG00000138190	0	10	0	0	0	0	0	0	0	0	0	0	0	0	0	0	0	0
ENSG00000138119	0	0	0	0	2	0	0	0	0	0	0	5	0	0	0	0	0	0
ENSG00000138180	0	0	0	0	0	0	0	0	0	0	0	0	0	0	0	0	0	0
ENSG00000186188	0	0	0	0	0	1	0	0	0	0	0	0	34	108	58	0	0	0
ENSG00000138207	69	151	204	148	138	87	204	57	34	92	21	10	1279	195	173	64	112	6
ENSG00000095464	0	0	0	0	0	0	8	1	0	0	0	0	5	48	52	36	5	7
ENSG00000148690	0	0	0	0	0	3	2	0	0	0	0	0	0	6	0	1	0	2
ENSG00000108231	6	0	0	0	0	0	0	0	0	0	0	0	0	0	0	0	5	2
ENSG00000176273	0	0	0	0	0	0	0	0	0	0	0	0	0	0	0	1	8	0
ENSG00000138193	0	0	0	4	17	21	27	27	1	2	5	0	7	14	7	1	0	0
ENSG00000173145	0	0	0	0	1	3	0	0	1	1	0	0	0	0	0	0	0	2
ENSG00000108239	0	0	0	0	0	1	5	0	0	0	0	0	0	4	1	0	0	0
ENSG00000119969	0	0	0	0	0	0	0	0	0	0	0	0	0	0	0	0	0	0
ENSG00000147113	0	0	0	0	0	0	0	0	0	0	0	0	0	0	0	0	0	0
ENSG00000147050	0	11	0	1	3	3	0	0	0	0	0	0	0	3	0	0	0	0
ENSG00000183690	0	0	0	0	0	0	0	0	0	0	0	0	0	0	0	0	0	0
ENSG00000124479	0	0	0	0	0	0	0	0	0	0	0	1	0	0	0	0	0	0
ENSG00000125945	0	0	0	0	0	0	0	0	0	1	0	0	0	0	0	0	3	0
ENSG00000125944	0	0	0	0	2	1	2	0	0	1	0	1	7	0	1	3	0	0
ENSG00000179546	0	0	0	0	0	0	0	0	0	0	0	0	0	0	0	0	0	0
ENSG00000004487	0	6	2	1	6	15	5	4	1	3	1	5	2	0	0	1	0	1
ENSG00000184677	0	0	3	0	0	0	0	0	0	0	0	1	0	0	0	0	0	0
ENSG00000142789	0	0	0	0	0	0	0	0	0	0	0	0	0	0	0	0	0	0
ENSG00000090686	0	0	0	2	2	2	0	0	0	0	0	1	0	0	0	0	0	0
ENSG00000076864	0	0	0	2	3	4	0	12	0	0	0	0	4	0	0	0	0	0
ENSG00000162551	0	0	8	1	0	2	4	0	0	2	0	1	1	0	1	2	41	0
ENSG00000117298	0	3	3	0	0	0	3	14	0	7	2	2	10	6	2	3	39	0
ENSG00000127483	0	0	0	0	2	0	0	0	0	1	0	0	10	0	1	0	0	0
ENSG00000189410	0	0	0	0	0	0	0	0	0	0	0	0	0	0	0	0	0	0
ENSG00000244038	11	43	2	0	8	7	5	3	3	4	7	4	28	14	20	2	0	1
ENSG00000158828	5	4	20	132	179	105	28	146	1	2	0	0	7	3	5	2	6	0
ENSG00000090432	0	8	0	0	2	1	3	0	0	0	0	0	0	6	0	1	0	0
ENSG00000158816	0	0	0	0	0	0	0	0	0	0	0	0	0	0	0	0	0	0
ENSG00000187980	0	0	0	0	2	0	0	3	0	0	0	0	0	0	0	0	0	0
ENSG00000158786	0	0	0	0	0	0	0	0	0	0	0	0	0	0	0	0	0	0
ENSG00000188784	0	0	0	0	0	0	0	0	0	0	0	0	0	0	0	0	0	0
ENSG00000169914	0	0	0	0	0	0	0	0	0	0	0	0	0	0	0	1	0	0
ENSG00000162542	0	0	0	0	1	0	0	0	1	0	0	7	0	3	0	0	0	0
ENSG00000173436	0	0	0	5	0	0	0	0	0	1	0	0	13	2	0	0	0	1
ENSG00000077549	0	1	2	1	5	0	3	0	1	0	0	1	4	4	1	0	0	1
ENSG00000053372	1	0	18	34	112	59	95	39	0	1	0	0	4	3	9	0	0	0
ENSG00000127463	228	389	0	12	9	16	14	0	7	13	5	3	5	0	0	8	3	4
ENSG00000127481	0	0	0	2	1	3	6	0	0	2	0	0	9	0	2	6	0	0
ENSG00000169991	0	0	0	0	1	0	0	0	0	0	0	0	0	0	0	0	0	0
ENSG00000159423	3	3	7	5	3	0	7	30	1	11	0	0	20	1	6	5	1	0
ENSG00000179002	0	0	0	0	0	0	0	0	0	0	0	0	0	0	0	0	0	0
ENSG00000009709	0	0	0	0	0	0	0	0	0	0	0	0	0	0	0	0	0	0
ENSG00000117154	0	0	0	0	3	0	0	0	0	0	0	0	0	0	0	0	0	0
ENSG00000117148	0	0	0	0	6	0	0	0	0	0	0	0	0	0	0	0	0	0
ENSG00000074964	1	0	13	1	5	0	6	0	0	3	0	7	29	0	0	1	0	0
ENSG00000159339	0	0	0	0	0	0	0	0	0	0	0	1	0	0	0	0	0	0
ENSG00000142619	0	0	0	0	0	0	0	0	0	0	0	0	0	0	0	0	0	0
ENSG00000142623	0	0	0	0	0	0	0	0	0	0	0	0	0	0	0	0	0	0
ENSG00000117115	114	131	0	0	0	0	0	0	8	7	9	3	0	0	1	0	0	0
ENSG00000117118	3	0	2	2	1	0	0	0	0	6	0	0	13	4	2	1	10	0
ENSG00000159363	0	0	0	1	1	0	0	0	0	0	0	0	0	4	0	0	0	0
ENSG00000058453	6	5	0	0	0	0	1	0	0	0	0	0	2	0	0	0	0	0
ENSG00000157191	0	0	6	7	6	9	17	0	1	8	5	0	3	0	0	0	3	0
ENSG00000187144	3	0	0	0	0	647	442	668	1	3	4	3	2	5	0	1	0	0
ENSG00000055070	0	4	5	14	6	4	4	10	0	0	0	0	22	1	1	1	0	1
ENSG00000037637	0	0	0	0	0	0	2	0	0	0	0	0	0	0	0	0	0	0
ENSG00000132881	2	0	0	0	2	0	0	0	0	0	0	0	0	0	0	1	0	0
ENSG00000184908	0	0	0	0	1	0	0	0	0	0	0	0	0	0	0	0	0	0
ENSG00000183888	0	0	0	0	0	0	0	0	0	0	0	0	0	0	0	0	0	0
ENSG00000116809	586	516	0	0	5	17	7	14	0	1	0	0	5	20	10	5	2	1
ENSG00000065526	4	10	5	1	4	3	2	2	1	2	0	0	21	6	4	1	22	0
ENSG00000116786	3	11	0	0	0	0	5	7	1	3	0	34	0	22	21	0	7	0
ENSG00000116138	2	0	88	240	443	685	1302	654	0	0	0	0	0	0	3	4	5	10
ENSG00000132906	0	0	0	3	0	0	0	0	0	0	0	0	0	0	0	0	7	0
ENSG00000142621	0	0	0	0	0	0	0	0	0	0	0	1	0	0	2	2	2	0
ENSG00000171729	0	0	0	0	0	0	0	0	0	0	0	0	0	1	0	0	3	0
ENSG00000189337	0	1	1	0	0	6	1	7	0	0	0	0	23	10	16	0	0	0
ENSG00000154736	0	0	0	0	0	0	0	0	0	0	0	0	2	0	0	1	0	0
ENSG00000154734	0	0	0	0	9	7	9	5	0	0	0	0	0	0	1	0	5	0
ENSG00000154727	2	0	35	84	90	524	359	841	0	0	0	0	31	22	12	14	2	4
ENSG00000154721	0	0	0	0	0	4	4	0	0	0	0	0	0	0	0	0	0	0
ENSG00000154719	0	0	0	0	0	0	0	0	0	0	0	1	0	0	0	0	11	0
ENSG00000154654	0	0	0	0	0	0	0	0	0	0	0	0	0	0	0	0	0	0
ENSG00000154646	0	0	0	0	0	0	0	0	0	0	0	0	0	0	0	0	0	0
ENSG00000154645	0	0	0	0	0	0	0	0	0	0	0	0	0	0	0	0	0	0
ENSG00000154642	0	0	0	0	0	0	0	1	0	0	0	0	0	0	1	1	0	0
ENSG00000154640	0	0	17	3	4	18	17	31	0	0	0	0	0	0	0	2	11	0
ENSG00000154639	0	0	0	0	1	7	4	0	0	0	0	0	0	0	0	0	0	0
ENSG00000155313	0	0	4	0	1	0	4	0	0	0	1	0	0	0	0	0	0	0
ENSG00000155307	0	0	0	1	2	0	0	0	0	0	0	2	8	0	2	0	0	0
ENSG00000155304	0	0	0	0	0	0	0	0	0	1	0	0	0	0	0	0	5	0
ENSG00000185272	0	0	0	0	0	0	0	0	0	0	0	0	0	0	0	0	0	0
ENSG00000185008	0	0	0	0	0	0	0	0	0	0	0	0	0	0	0	1	1	0
ENSG00000169855	0	0	0	3	0	0	0	0	0	0	0	0	2	0	0	0	0	0
ENSG00000114480	0	0	16	0	2	0	2	0	0	3	0	0	7	0	2	5	2	1
ENSG00000175161	0	0	0	0	0	0	0	0	0	0	0	0	0	0	0	0	0	0
ENSG00000206538	0	0	0	0	0	0	0	0	0	0	0	0	0	0	0	0	0	0
ENSG00000083937	0	0	0	0	1	1	0	0	0	1	0	0	0	0	0	0	0	0
ENSG00000179021	0	0	0	0	0	0	0	0	0	0	5	1	0	0	0	1	0	1
ENSG00000044524	0	0	0	0	0	0	0	0	0	0	0	0	0	0	0	0	0	0
ENSG00000184500	0	0	29	51	83	55	43	18	1	0	0	1	33	36	27	20	188	17
ENSG00000169379	0	0	0	2	5	3	6	0	0	0	0	1	0	0	1	0	0	0
ENSG00000178694	0	0	0	0	0	0	0	0	0	0	0	0	0	0	0	0	0	0
ENSG00000100523	0	0	0	0	0	0	0	0	0	0	0	0	0	0	0	1	0	0
ENSG00000080224	0	0	0	0	3	0	0	0	0	0	0	0	0	0	0	0	0	0
ENSG00000113966	0	0	0	0	2	0	0	0	0	0	0	0	0	0	0	0	0	0
ENSG00000080200	0	0	22	45	150	98	65	80	3	2	4	0	15	38	30	88	91	71
ENSG00000170854	0	0	17	18	163	113	76	106	1	1	0	0	1	28	22	12	47	15
ENSG00000080822	0	0	0	0	1	0	0	0	0	0	0	0	0	0	0	0	0	0
ENSG00000064225	0	5	0	0	2	21	5	4	0	0	0	0	14	3	0	2	10	0
ENSG00000057019	9	11	12	31	103	65	110	20	0	0	1	1	5	19	18	2	1	2
ENSG00000144810	0	0	0	0	0	0	0	5	0	0	0	0	0	0	0	0	0	3
ENSG00000168386	0	0	1	2	4	3	0	0	4	1	1	1	5	0	0	0	0	0
ENSG00000184220	0	0	0	0	0	0	0	0	0	1	0	0	0	0	1	0	0	0
ENSG00000114021	0	13	1	1	1	28	36	26	0	0	0	0	30	12	6	0	0	0
ENSG00000154174	0	0	0	6	5	28	19	2	0	4	0	2	4	6	1	3	0	0
ENSG00000173947	0	0	0	0	0	0	0	0	0	0	0	0	0	0	0	0	0	0
ENSG00000064886	0	0	0	0	0	0	0	5	0	0	0	0	0	0	0	0	0	0
ENSG00000162777	4	0	0	0	2	0	1	1	1	1	0	13	1	0	0	0	9	0
ENSG00000134255	4	6	0	8	9	30	13	30	1	0	0	3	20	1	8	46	60	30
ENSG00000156171	3	0	0	0	0	0	0	0	0	0	0	0	0	0	0	0	0	0
ENSG00000143119	0	0	0	0	0	0	0	0	0	0	0	1	2	0	0	0	0	0
ENSG00000143125	0	0	0	0	0	0	0	0	0	0	0	0	0	0	0	0	0	0
ENSG00000134248	0	0	4	0	0	8	0	0	0	1	0	0	2	0	0	0	0	0
ENSG00000168679	0	17	0	0	0	0	0	1	7	3	0	1	0	0	1	5	4	2
ENSG00000156150	0	0	1	1	13	27	16	7	0	0	0	0	0	0	0	0	0	1
ENSG00000143093	0	0	0	0	0	0	2	0	0	0	0	1	4	0	0	1	0	0
ENSG00000168710	0	0	0	0	3	3	0	3	0	2	0	0	3	2	10	0	0	0
ENSG00000198758	0	0	0	0	0	0	0	0	0	0	0	0	0	0	0	0	0	0
ENSG00000134202	4	11	0	0	0	1	0	0	0	7	0	1	0	0	0	0	0	0
ENSG00000116337	4	20	0	0	0	0	1	0	0	3	0	0	11	0	0	0	0	0
ENSG00000134183	5	0	0	0	3	13	3	0	4	6	12	1	0	2	6	19	2	2
ENSG00000174151	0	0	0	0	0	0	0	0	0	0	0	0	0	0	0	0	0	0
ENSG00000162650	0	0	0	0	0	0	0	0	0	0	0	0	0	0	0	0	0	0
ENSG00000143028	0	0	0	1	0	0	0	0	0	0	0	0	0	0	0	0	0	0
ENSG00000134243	0	0	0	0	0	0	0	0	0	2	0	1	0	0	0	0	0	0
ENSG00000221986	0	0	0	0	0	0	0	0	0	0	0	0	0	0	0	0	0	0
ENSG00000134222	0	0	0	0	0	0	0	0	0	0	0	1	0	0	0	0	0	0
ENSG00000143126	0	0	0	0	2	0	0	0	0	0	0	0	0	2	0	0	0	0
ENSG00000031698	0	2	3	4	10	6	11	21	0	0	1	0	13	4	2	5	0	3
ENSG00000116299	0	0	0	0	0	0	0	0	0	0	0	0	0	0	0	1	0	0
ENSG00000197780	0	0	0	0	1	0	0	0	0	0	0	0	0	0	0	0	0	0
ENSG00000085433	0	0	0	0	0	0	0	0	0	0	0	0	0	0	0	1	0	0
ENSG00000121940	0	0	0	2	6	3	1	0	0	0	0	0	2	0	0	0	0	0
ENSG00000121957	4	0	1	0	5	352	344	407	4	10	9	2	0	0	0	1	0	0
ENSG00000162641	0	0	0	2	2	0	0	0	0	0	2	0	0	0	0	4	1	6
ENSG00000116266	0	4	0	0	0	0	0	0	0	0	0	0	1	0	1	0	0	1
ENSG00000143107	0	0	0	0	0	0	0	0	0	0	0	0	0	0	0	0	0	0
ENSG00000134186	24	18	8	5	10	11	16	3	0	2	0	1	21	7	9	13	8	5
ENSG00000162639	0	0	0	0	0	0	0	0	0	0	1	0	0	2	4	0	0	0
ENSG00000162636	0	0	0	2	0	1	0	10	0	0	0	0	0	0	0	0	0	0
ENSG00000085491	0	0	0	0	2	0	2	0	0	0	0	0	0	0	0	0	0	0
ENSG00000134215	0	0	0	0	0	0	0	0	0	0	0	0	0	0	0	1	0	0
ENSG00000162631	0	1	0	0	0	0	0	0	0	0	0	0	0	0	0	0	0	0
ENSG00000198890	0	0	0	1	17	3	3	0	0	0	0	2	2	0	0	6	7	0
ENSG00000240038	3	3	0	0	5	0	1	0	4	26	1	0	7	6	5	8	0	3
ENSG00000185946	0	0	0	0	0	5	0	0	0	3	3	6	0	2	1	2	0	1
ENSG00000060718	0	0	0	0	0	0	0	0	0	0	0	0	5	14	5	0	0	0
ENSG00000118733	0	0	0	0	0	0	0	0	0	0	0	0	0	0	0	0	0	0
ENSG00000117543	0	0	0	2	0	19	10	22	0	0	0	0	0	0	0	0	0	0
ENSG00000162695	0	0	0	0	0	0	0	0	0	0	0	0	0	0	1	0	0	1
ENSG00000162694	0	0	0	27	27	40	11	1	0	0	0	0	0	0	0	0	11	0
ENSG00000162692	3	0	0	0	4	0	0	0	0	6	0	0	0	0	0	0	15	0
ENSG00000079335	0	0	0	0	0	0	0	0	0	0	0	0	0	0	0	0	0	0
ENSG00000137996	0	0	0	0	0	0	0	0	0	5	0	1	0	0	0	0	0	0
ENSG00000137992	0	0	6	1	2	0	0	0	0	0	0	0	0	0	0	0	0	0
ENSG00000156875	0	1	0	0	0	1	7	0	0	0	0	0	0	0	0	0	0	0
ENSG00000156869	0	0	0	0	2	0	0	0	0	0	0	0	0	0	0	0	0	0
ENSG00000117600	0	0	0	0	1	0	0	0	0	0	0	0	0	0	0	0	0	0
ENSG00000117598	0	0	0	0	0	0	0	0	0	0	0	0	0	0	0	0	0	0
ENSG00000169249	0	0	0	5	4	2	5	0	0	0	0	0	2	6	1	0	4	2
ENSG00000162627	0	0	0	1	4	5	0	0	0	0	0	0	1	0	0	2	0	0
ENSG00000188641	0	0	0	0	0	0	1	0	0	4	0	1	0	0	0	0	0	0
ENSG00000117569	0	0	0	0	0	0	0	0	0	0	0	0	0	0	0	0	0	0
ENSG00000122481	0	6	0	0	1	0	0	0	0	1	0	0	0	0	0	0	0	0
ENSG00000172339	0	0	0	0	0	3	1	0	0	0	0	0	0	0	0	0	0	0
ENSG00000117519	11	24	0	1	1	3	6	6	1	13	0	22	0	0	0	1	0	0
ENSG00000143036	7	0	0	0	0	0	0	0	0	0	0	3	10	1	0	0	0	0
ENSG00000135930	0	9	0	0	3	1	8	20	0	0	0	0	0	0	0	0	0	0
ENSG00000117525	1	0	0	0	1	0	0	0	0	0	2	0	0	0	0	0	0	0
ENSG00000117528	0	0	0	0	5	1	0	5	0	1	0	0	2	8	3	0	0	0
ENSG00000137962	0	0	0	0	0	0	0	0	1	0	0	0	0	0	0	0	0	0
ENSG00000198691	0	0	2	4	2	0	0	0	0	2	0	5	11	6	12	55	9	20
ENSG00000023909	2	0	0	7	0	0	0	0	0	1	0	0	5	2	10	0	0	0
ENSG00000067334	0	0	0	2	0	7	1	10	2	4	0	3	0	0	0	2	0	0
ENSG00000137936	6	0	1	22	41	14	2	10	0	2	0	7	8	0	6	1	0	2
ENSG00000137942	0	9	0	2	1	3	0	0	0	0	0	0	0	0	0	2	1	0
ENSG00000117505	0	0	3	2	1	0	5	0	0	0	0	1	0	6	0	0	0	0
ENSG00000122483	0	0	0	1	0	346	206	308	0	0	0	0	63	5	14	0	0	0
ENSG00000143033	0	0	0	0	0	0	0	0	2	1	0	0	0	2	0	2	0	0
ENSG00000154511	0	0	0	5	19	5	9	12	0	0	0	0	9	33	32	19	2	3
ENSG00000122406	1	0	18	22	26	13	43	22	1	24	1	3	29	31	12	0	0	0
ENSG00000207523	0	0	0	0	0	0	0	0	0	0	0	0	0	0	0	0	0	0
ENSG00000206680	0	0	0	0	0	0	0	0	0	0	0	0	0	0	1	0	0	0
ENSG00000067208	0	0	0	0	1	0	0	6	0	0	0	0	0	0	0	0	0	0
ENSG00000122484	0	0	0	6	0	0	1	0	2	1	0	0	2	0	0	0	0	0
ENSG00000203910	0	0	0	0	0	0	0	0	0	0	0	1	0	0	0	1	8	0
ENSG00000069712	0	0	0	0	0	0	0	0	0	0	0	0	0	0	0	0	0	0
ENSG00000172031	0	0	0	0	0	0	0	0	0	0	0	0	0	0	0	0	0	0
ENSG00000137948	0	0	0	0	0	0	0	0	0	0	0	0	0	0	0	0	0	0
ENSG00000069702	0	0	0	0	3	0	0	1	0	0	0	0	7	0	4	0	0	0
ENSG00000067829	0	0	0	3	1	5	0	0	13	8	6	3	2	5	16	13	4	8
ENSG00000162669	0	0	0	0	1	0	0	0	0	0	0	0	0	0	0	0	0	0
ENSG00000122482	0	0	0	2	3	0	0	0	0	2	0	0	0	0	0	1	1	0
ENSG00000143032	0	0	0	0	0	0	0	0	0	0	0	0	0	0	0	0	0	0
ENSG00000162664	3	16	4	7	0	6	2	0	0	0	0	1	13	2	2	3	7	0
ENSG00000171492	1	0	0	0	0	0	0	0	0	1	0	0	8	0	0	2	2	1
ENSG00000171488	0	0	0	0	0	0	0	0	0	0	1	0	0	0	0	0	10	1
ENSG00000213512	0	0	8	0	1	0	5	0	0	4	1	5	9	7	0	12	51	2
ENSG00000117228	0	0	1	1	0	1	0	5	0	1	0	4	0	0	0	9	0	2
ENSG00000137944	0	0	0	0	0	0	2	0	0	0	0	0	0	0	1	0	18	0
ENSG00000137947	0	0	0	0	0	0	0	0	1	0	0	0	0	0	0	0	0	0
ENSG00000143013	0	0	0	0	0	0	0	0	0	0	0	0	0	0	0	0	0	0
ENSG00000097033	9	7	0	2	2	0	2	0	0	1	0	2	0	0	0	0	1	0
ENSG00000016602	0	0	0	0	1	0	0	0	0	0	0	0	0	0	0	0	0	0
ENSG00000016490	0	0	0	0	0	0	0	0	0	0	0	0	0	0	0	0	0	0
ENSG00000137975	60	28	0	0	0	0	0	0	0	0	0	0	0	0	0	0	0	0
ENSG00000122417	0	0	0	0	0	0	7	0	0	1	0	0	0	0	0	0	0	0
ENSG00000117174	0	0	3	0	0	0	2	8	0	0	0	0	0	0	0	0	1	0
ENSG00000142871	3	9	1	2	7	0	3	0	0	0	0	0	7	2	3	3	0	0
ENSG00000153904	0	0	0	2	3	3	11	19	0	0	0	0	0	0	0	2	0	0
ENSG00000097096	0	0	5	5	0	3	0	0	0	1	0	0	0	0	0	0	0	0
ENSG00000162643	2	0	0	0	0	0	0	0	0	0	0	0	0	2	0	0	0	0
ENSG00000055732	0	0	0	0	0	0	0	0	0	0	0	0	0	0	0	0	0	0
ENSG00000153898	0	0	0	0	0	0	0	0	0	0	0	0	0	0	0	0	0	0
ENSG00000171517	0	0	0	0	0	0	0	0	0	0	0	0	0	0	0	0	0	0
ENSG00000117155	0	0	0	0	0	0	2	0	0	0	0	0	0	0	0	0	7	0
ENSG00000117151	4	12	0	1	0	1	2	0	0	7	1	2	2	16	13	25	2	17
ENSG00000174021	0	7	0	0	0	0	3	10	0	0	0	0	0	0	0	4	1	0
ENSG00000117133	6	0	2	11	83	0	1	0	0	0	0	0	2	2	4	2	14	0
ENSG00000137976	0	25	0	0	0	0	0	0	0	0	0	0	0	0	0	0	0	0
ENSG00000203943	1	4	0	0	0	0	0	0	0	1	1	1	0	0	0	0	0	0
ENSG00000142875	0	0	0	0	0	0	0	0	0	0	0	0	0	0	0	0	0	0
ENSG00000137941	0	0	0	0	0	9	5	0	0	0	0	0	0	0	0	0	0	1
ENSG00000117114	2	0	0	2	6	0	0	0	0	0	0	0	0	0	0	0	3	0
ENSG00000162618	2	0	0	0	3	1	0	0	0	0	0	0	0	0	1	0	0	0
ENSG00000122420	0	0	0	0	0	0	0	0	0	0	0	0	0	0	0	0	0	0
ENSG00000137960	0	0	7	0	0	0	0	0	0	2	0	0	0	0	0	0	0	0
ENSG00000162613	0	0	27	0	5	0	1	0	0	1	1	0	0	2	0	2	0	1
ENSG00000162614	0	0	8	0	1	0	0	8	0	0	0	0	0	0	1	0	0	0
ENSG00000180488	0	0	0	0	1	0	0	0	0	0	0	0	0	0	3	0	12	1
ENSG00000077254	0	0	0	0	3	0	0	4	0	0	0	0	0	0	0	0	0	1
ENSG00000036549	1	0	0	0	0	0	0	0	0	1	0	0	0	0	3	0	4	0
ENSG00000154027	0	0	0	0	0	0	0	0	0	0	2	0	0	3	0	0	0	0
ENSG00000142892	0	0	0	0	0	0	1	0	0	0	0	0	0	0	0	2	0	0
ENSG00000117069	0	0	0	0	0	0	0	0	0	0	0	0	0	0	0	0	0	0
ENSG00000154007	0	0	0	0	0	0	0	0	0	0	0	0	0	0	0	0	0	0
ENSG00000057468	0	0	0	0	2	0	0	0	0	0	0	0	0	0	0	0	0	0
ENSG00000137955	1	0	0	1	3	0	0	0	0	0	0	0	0	1	0	0	0	0
ENSG00000117054	0	0	1	3	3	2	6	0	0	4	1	1	0	3	7	7	29	3
ENSG00000137968	0	0	0	0	0	0	0	0	0	0	0	0	0	0	0	0	0	0
ENSG00000162624	0	0	0	0	0	0	0	0	0	0	0	0	0	0	0	0	0	0
ENSG00000178965	0	0	0	1	5	0	0	0	0	0	0	0	0	0	0	0	0	0
ENSG00000116783	0	0	0	0	0	0	0	0	0	0	0	0	0	0	0	0	0	0
ENSG00000162620	0	0	0	0	0	0	0	0	0	0	0	0	0	0	0	0	0	0
ENSG00000172260	0	0	0	0	0	0	0	0	0	0	0	0	0	0	0	0	0	0
ENSG00000207721	0	0	0	0	0	0	0	0	0	0	0	0	0	0	0	0	0	0
ENSG00000118454	0	0	0	0	1	0	0	0	0	0	0	0	0	0	0	0	0	0
ENSG00000116754	52	21	6	14	26	20	10	12	3	20	14	13	15	8	10	16	5	11
ENSG00000066557	0	0	0	1	0	0	0	0	0	0	0	0	0	1	0	0	7	0
ENSG00000033122	0	0	0	0	0	10	14	9	0	0	0	0	0	0	0	0	0	0
ENSG00000171202	0	0	0	2	1	0	0	0	2	3	2	0	2	9	2	0	0	0
ENSG00000116745	0	0	0	0	0	0	0	0	0	0	0	0	0	0	0	0	0	0
ENSG00000116729	2	0	0	1	1	1	3	0	0	1	0	0	0	0	0	0	3	0
ENSG00000142864	4	2	1	0	5	9	23	8	0	7	10	8	0	0	0	3	17	1
ENSG00000081985	1	0	0	1	0	0	0	0	0	0	0	0	2	0	2	1	0	0
ENSG00000162594	0	0	0	0	0	0	0	0	0	0	0	0	0	0	0	0	0	0
ENSG00000116704	0	0	1	4	1	4	5	0	1	0	0	0	17	4	4	4	0	11
ENSG00000198160	0	0	0	3	10	8	9	2	1	4	10	2	5	12	4	0	1	2
ENSG00000152760	0	0	0	0	0	0	0	0	0	0	0	0	0	0	0	0	0	0
ENSG00000118473	0	0	0	0	1	0	0	0	0	0	0	0	0	0	0	0	0	0
ENSG00000184588	0	0	1	0	6	0	0	0	0	0	0	2	0	2	0	98	40	71
ENSG00000116678	0	0	0	5	5	0	0	0	0	0	0	0	0	0	0	0	25	0
ENSG00000116675	0	0	0	0	0	0	0	0	0	0	0	0	0	1	2	0	0	0
ENSG00000162433	0	0	0	1	3	1	0	0	0	0	0	0	0	0	1	0	0	0
ENSG00000162434	0	12	1	4	1	1	2	0	0	2	0	0	0	3	1	6	0	0
ENSG00000162437	0	0	0	0	0	10	38	12	23	23	24	25	0	0	0	4	0	0
ENSG00000158966	0	0	0	0	2	0	0	0	0	0	0	0	0	0	0	0	0	0
ENSG00000177414	0	0	0	0	0	0	0	0	0	0	0	0	0	0	0	0	0	0
ENSG00000137872	0	0	0	0	4	0	0	0	0	0	0	0	0	0	0	1	0	0
ENSG00000188467	0	0	0	0	0	0	1	0	3	1	0	4	0	10	1	0	0	0
ENSG00000104177	0	0	0	0	0	0	0	0	0	0	0	0	0	0	0	0	0	0
ENSG00000074803	0	0	0	0	2	8	0	0	0	0	0	0	0	0	0	0	0	1
ENSG00000166147	0	0	0	0	1	0	0	1	0	0	0	0	6	1	0	0	0	0
ENSG00000103995	0	0	0	0	31	66	51	1	0	0	0	0	3	0	0	0	0	1
ENSG00000185634	0	0	0	0	0	0	0	0	2	0	0	0	0	0	0	0	4	0
ENSG00000138593	0	0	0	0	0	0	0	0	0	1	0	0	0	2	1	2	0	0
ENSG00000166200	0	0	0	1	2	0	1	0	0	1	0	1	0	0	0	0	0	0
ENSG00000156958	0	0	0	0	0	4	0	0	0	1	0	0	2	3	0	0	3	2
ENSG00000140285	0	0	0	0	0	0	0	0	0	0	0	0	0	0	0	1	0	0
ENSG00000104047	0	0	0	0	0	0	0	0	0	0	0	0	0	0	0	0	0	0
ENSG00000104064	4	11	4	20	57	41	27	29	0	0	0	0	48	28	48	0	0	0
ENSG00000140284	4	20	0	1	3	0	7	2	1	30	5	5	187	226	288	1	23	0
ENSG00000140287	0	0	0	0	1	0	23	10	0	0	0	0	0	2	2	1	0	2
ENSG00000138592	9	0	5	3	3	5	8	0	0	6	0	1	10	1	4	6	29	5
ENSG00000092439	3	0	0	2	0	0	3	0	0	1	0	1	0	0	2	0	0	0
ENSG00000081014	0	0	0	0	0	3	0	0	0	0	0	0	0	0	0	0	4	0
ENSG00000137869	0	0	0	0	0	0	0	0	0	0	0	0	0	7	0	0	0	0
ENSG00000186417	0	0	0	0	0	0	0	0	0	0	0	0	3	0	1	0	0	0
ENSG00000104093	0	0	0	2	8	0	0	0	0	1	0	0	3	20	6	0	0	0
ENSG00000104112	0	0	0	0	0	0	0	0	0	0	0	0	0	0	0	0	22	0
ENSG00000140280	0	0	0	0	0	1	0	0	0	0	0	0	0	0	0	2	0	0
ENSG00000128872	0	0	0	0	0	0	0	0	0	0	0	0	0	0	0	0	0	0
ENSG00000138594	0	0	0	0	1	88	87	116	0	0	0	0	0	0	0	0	7	0
ENSG00000166477	3	0	3	3	6	0	10	0	4	3	0	0	13	2	0	1	4	0
ENSG00000069966	0	0	0	1	0	30	34	70	0	0	0	0	0	0	0	0	0	0
ENSG00000128833	0	0	0	0	0	3	1	0	0	0	0	1	0	0	0	0	3	0
ENSG00000197535	0	0	2	1	0	0	0	1	0	0	0	1	0	2	1	2	0	0
ENSG00000047346	0	0	0	0	3	1	0	0	0	1	0	0	0	0	0	0	0	0
ENSG00000169856	29	32	0	4	8	0	2	1	0	0	0	0	1	0	2	0	0	0
ENSG00000166415	0	0	0	4	0	19	0	0	0	0	0	0	0	0	0	14	7	11
ENSG00000137766	0	0	0	0	0	0	0	0	0	0	0	0	0	0	0	0	0	0
ENSG00000137876	0	0	0	4	17	2	1	6	0	3	0	0	0	0	0	0	2	0
ENSG00000069974	1	0	0	0	0	0	0	9	0	1	0	0	0	0	1	0	0	0
ENSG00000069943	42	122	4	40	126	99	139	101	1	3	4	0	178	227	146	111	188	204
ENSG00000260916	17	0	13	19	108	1	0	3	0	3	0	2	23	112	80	0	0	0
ENSG00000207964	0	0	0	0	0	0	0	0	0	0	0	0	0	0	0	0	0	0
ENSG00000166450	0	0	0	0	3	0	0	0	0	0	0	0	0	0	0	0	0	0
ENSG00000181827	0	0	0	1	5	0	3	0	0	0	0	0	0	0	1	0	0	0
ENSG00000128918	1	11	0	0	0	601	297	247	0	0	0	0	4	0	5	0	0	0
ENSG00000103569	0	0	21	14	7	17	9	45	10	23	0	1	138	5	10	11	21	0
ENSG00000130717	0	0	0	0	0	0	7	0	6	5	4	8	2	0	0	15	9	2
ENSG00000166035	0	9	10	0	0	2	4	19	1	8	1	6	0	0	0	1	4	3
ENSG00000137845	1	4	0	0	0	6	0	0	0	0	0	0	1	0	0	0	1	1
ENSG00000137776	4	0	0	2	9	6	9	15	4	5	0	5	8	1	3	8	0	1
ENSG00000157450	0	0	0	0	2	4	0	0	0	0	0	0	0	2	0	0	0	0
ENSG00000157483	0	6	0	2	6	0	0	1	0	0	0	1	0	9	2	1	8	0
ENSG00000157470	0	0	0	0	1	1	0	0	0	3	0	1	0	0	0	0	0	0
ENSG00000140297	0	0	0	0	1	0	0	0	0	0	0	0	0	0	0	0	0	0
ENSG00000140299	1	0	0	4	3	8	1	0	0	0	0	0	0	0	0	0	0	0
ENSG00000182718	0	2	0	0	0	0	0	20	0	12	0	3	13	2	0	0	17	0
ENSG00000069667	0	0	1	2	2	3	24	10	1	0	0	0	6	0	1	1	0	0
ENSG00000129003	0	0	0	1	2	0	0	0	0	0	0	0	8	0	2	1	8	0
ENSG00000171914	0	0	2	1	0	8	1	13	0	0	1	0	0	1	4	0	0	0
ENSG00000103642	0	0	0	0	0	0	4	0	0	2	0	0	0	0	3	0	3	0
ENSG00000185088	0	0	4	3	2	1	0	0	0	5	2	3	0	2	0	1	11	1
ENSG00000166128	0	0	0	0	0	0	0	0	0	0	0	0	0	0	0	0	0	0
ENSG00000140455	16	9	1	7	22	6	8	2	5	7	3	2	13	30	26	30	76	58
ENSG00000103657	0	0	0	0	0	0	0	0	0	0	0	0	0	0	0	2	0	5
ENSG00000035664	0	0	0	0	0	1	0	0	0	0	0	0	0	3	0	0	1	0
ENSG00000166797	1	7	1	7	2	5	3	1	0	0	0	0	3	0	1	0	0	0
ENSG00000106399	0	0	0	5	0	7	6	7	0	1	1	1	0	0	1	0	0	0
ENSG00000166794	16	69	24	60	22	24	42	50	4	17	6	5	92	25	4	58	114	16
ENSG00000169118	0	0	0	0	0	0	0	0	0	0	0	0	6	0	0	0	0	0
ENSG00000166803	0	0	0	0	1	0	0	0	0	0	0	0	0	0	0	0	0	0
ENSG00000103671	5	0	0	0	0	0	0	0	0	0	0	0	0	0	0	1	0	1
ENSG00000180357	2	0	0	0	1	0	0	8	0	0	0	0	3	13	5	0	0	1
ENSG00000180304	14	0	1	2	2	9	19	11	3	6	6	4	11	8	3	1	0	0
ENSG00000166831	0	0	0	0	0	0	0	1	4	1	4	0	0	0	0	0	0	0
ENSG00000140451	3	0	0	2	1	0	0	0	9	3	9	2	0	0	0	2	0	0
ENSG00000241839	1	29	5	3	0	0	0	0	0	0	0	0	0	0	0	4	0	2
ENSG00000090487	0	0	0	0	0	0	0	0	0	0	0	0	0	0	0	1	1	0
ENSG00000103707	0	0	0	0	0	0	0	0	0	1	3	1	0	0	0	0	0	0
ENSG00000186198	0	0	8	1	11	1	4	5	0	0	0	0	0	0	0	0	0	0
ENSG00000103710	4	0	0	0	2	0	0	0	0	0	0	0	0	0	0	0	0	0
ENSG00000166855	0	0	0	0	1	0	0	0	0	2	0	0	5	0	1	4	1	0
ENSG00000138615	0	0	0	0	0	0	0	0	0	2	1	0	0	0	0	0	0	0
ENSG00000138617	3	0	0	0	1	0	0	0	0	0	0	0	0	0	0	0	0	0
ENSG00000174498	0	0	0	0	0	0	0	0	0	0	0	0	0	0	0	0	0	0
ENSG00000103742	0	0	0	0	1	0	8	0	0	0	0	0	9	0	0	0	0	0
ENSG00000074603	0	0	0	2	0	0	0	0	0	0	0	1	0	0	0	0	4	0
ENSG00000074696	0	0	0	4	0	12	17	13	0	1	0	0	19	25	28	4	9	6
ENSG00000138614	0	0	0	0	0	0	0	0	0	3	2	0	0	0	0	0	0	0
ENSG00000074621	2	0	4	0	0	52	38	67	1	0	0	0	0	0	0	0	0	0
ENSG00000174485	0	0	0	2	0	3	3	3	0	0	0	0	0	2	2	0	0	1
ENSG00000166938	0	0	0	2	14	9	10	5	2	4	0	1	16	31	16	1	24	1
ENSG00000252712	0	0	0	0	0	0	0	0	0	0	0	0	0	0	0	0	0	0
ENSG00000169032	18	69	0	17	11	73	81	43	25	43	12	22	9	37	22	21	15	19
ENSG00000174446	0	0	55	83	353	0	5	0	0	0	0	0	66	79	121	2	1	0
ENSG00000174444	2	9	19	23	23	24	40	40	8	56	2	19	0	0	0	25	25	2
ENSG00000200623	0	0	0	0	0	0	0	0	0	0	0	0	0	0	0	0	0	0
ENSG00000174442	0	0	0	1	0	0	0	0	0	0	0	0	6	11	4	0	0	0
ENSG00000188501	1	10	2	20	19	24	8	43	11	26	8	19	6	18	6	10	25	13
ENSG00000137834	0	4	4	2	4	0	3	9	0	0	0	1	0	0	0	0	0	0
ENSG00000168924	0	0	0	2	2	3	1	0	0	5	0	0	0	0	0	2	0	0
ENSG00000166949	0	0	0	5	2	0	1	15	1	0	0	1	19	12	4	0	0	0
ENSG00000103591	0	0	0	0	0	0	0	0	0	0	0	1	0	0	0	0	0	0
ENSG00000103599	0	0	0	4	6	5	5	1	0	0	0	0	0	1	0	1	0	0
ENSG00000137764	3	0	0	2	4	0	1	0	2	2	0	2	5	1	1	3	0	0
ENSG00000033800	0	0	2	0	0	57	42	66	0	0	0	0	0	0	0	0	0	1
ENSG00000128973	0	0	0	0	0	0	1	1	0	0	0	0	13	15	18	0	0	0
ENSG00000169018	4	0	0	0	3	0	1	7	0	0	0	0	0	0	0	3	0	0
ENSG00000137809	0	4	1	0	0	0	0	0	0	0	0	0	28	258	127	1	0	0
ENSG00000103647	0	0	1	0	0	0	0	0	0	1	0	1	0	0	0	0	0	0
ENSG00000140350	18	19	4	20	6	23	22	7	0	1	0	1	17	5	5	4	32	1
ENSG00000138604	0	0	0	0	1	0	0	0	0	0	0	1	1	1	0	1	12	0
ENSG00000137819	3	3	4	1	1	6	0	0	0	0	0	0	0	2	0	0	0	0
ENSG00000137807	0	0	0	0	0	0	0	0	0	0	0	0	1	30	8	0	0	0
ENSG00000140332	0	0	0	0	2	0	0	0	2	0	0	0	0	2	0	0	0	0
ENSG00000166173	0	0	0	2	0	0	0	0	0	0	0	0	0	0	0	0	0	0
ENSG00000137821	0	0	0	0	2	0	0	6	0	0	0	0	0	0	0	1	0	0
ENSG00000187720	0	0	0	0	1	0	0	0	0	0	0	0	2	0	0	0	0	0
ENSG00000278570	0	0	0	0	0	3	0	0	0	0	0	0	0	0	0	0	0	0
ENSG00000066933	0	0	0	0	1	3	8	0	0	0	0	0	0	0	0	0	0	0
ENSG00000166192	2	0	0	0	0	0	0	0	0	0	0	0	0	0	0	0	0	0
ENSG00000175318	0	0	0	1	8	7	0	0	0	0	0	0	0	2	1	0	0	0
ENSG00000137817	0	4	0	1	0	0	0	0	0	0	0	0	0	0	0	0	0	0
ENSG00000260729	0	0	1	1	8	0	0	0	0	3	0	0	10	0	0	11	10	3
ENSG00000166233	5	7	2	1	3	7	0	0	0	1	3	11	31	16	20	3	1	1
ENSG00000140463	0	4	0	0	0	1	6	2	0	0	0	0	7	0	2	2	0	0
ENSG00000159322	0	0	0	0	2	0	0	0	3	1	0	1	0	0	0	0	3	0
ENSG00000183324	3	0	0	0	0	0	0	3	0	0	2	6	8	4	14	0	0	2
ENSG00000156642	1	0	0	0	0	0	0	17	0	1	0	0	0	1	0	1	0	0
ENSG00000103855	0	0	0	0	0	1	5	0	0	0	0	0	3	2	0	0	4	0
ENSG00000205363	0	0	0	0	0	0	2	0	0	0	0	0	0	0	0	0	0	0
ENSG00000167139	0	0	0	0	1	0	0	0	0	0	0	0	0	0	0	0	0	0
ENSG00000140464	20	0	0	0	1	0	0	0	1	0	0	4	6	0	0	4	0	0
ENSG00000137868	0	0	0	0	0	0	0	0	0	0	0	0	0	0	0	0	0	0
ENSG00000140481	0	0	0	0	0	0	0	0	0	0	0	0	0	1	0	0	0	0
ENSG00000138623	0	0	0	0	0	0	0	0	0	0	0	0	2	0	0	0	0	0
ENSG00000138629	0	0	0	0	0	0	0	7	1	2	0	1	0	0	0	0	0	0
ENSG00000179361	0	0	0	0	0	1	0	0	0	0	0	0	0	0	1	1	0	0
ENSG00000179335	7	2	3	3	0	94	130	135	3	1	2	2	0	1	3	25	31	9
ENSG00000179151	0	0	0	1	0	8	0	0	0	0	0	0	0	0	0	0	0	1
ENSG00000140505	6	0	17	2	4	0	3	0	2	0	2	0	59	13	14	1	0	4
ENSG00000103653	5	0	0	2	2	5	7	0	0	0	0	1	0	0	0	0	0	0
ENSG00000140474	0	0	0	1	0	0	0	0	0	0	0	0	0	0	1	0	0	0
ENSG00000140497	0	0	0	0	0	0	2	0	0	0	2	1	0	0	0	0	0	0
ENSG00000178802	0	0	0	0	0	319	285	224	2	2	0	3	1	2	1	2	0	0
ENSG00000198794	0	0	0	1	0	0	0	0	0	0	0	0	1	0	0	0	0	0
ENSG00000138621	0	0	0	0	0	0	0	0	0	1	0	0	0	2	0	0	0	0
ENSG00000140398	14	0	0	21	40	790	1145	882	0	2	5	1	0	0	0	2	0	0
ENSG00000140400	27	11	0	7	7	37	49	23	0	1	0	0	0	0	0	17	2	9
ENSG00000169375	0	0	2	7	12	24	16	3	0	2	0	0	39	15	29	4	0	0
ENSG00000169410	4	0	0	0	5	0	4	0	1	0	0	0	1	3	0	1	0	0
ENSG00000169371	0	0	3	0	0	4	0	0	0	0	0	0	2	4	0	2	0	0
ENSG00000182950	0	0	0	0	0	0	0	0	0	0	0	0	0	0	0	0	0	0
ENSG00000140382	0	0	0	0	0	0	0	0	0	0	0	0	0	1	2	0	0	0
ENSG00000173517	0	0	0	0	2	0	0	0	0	0	0	0	0	0	0	0	0	0
ENSG00000140368	3	10	0	0	0	0	0	0	0	0	0	1	3	0	0	0	0	0
ENSG00000117906	0	0	0	0	0	0	0	0	0	0	0	0	0	0	0	0	0	0
ENSG00000140386	0	0	0	0	2	0	0	0	0	0	0	0	0	0	0	0	0	0
ENSG00000159556	0	0	0	0	0	0	0	0	0	0	0	0	0	0	0	0	0	0
ENSG00000140374	4	24	1	4	8	3	4	0	1	9	0	2	9	4	3	4	18	1
ENSG00000167196	0	0	0	5	9	37	25	1	34	80	66	28	0	0	0	4	1	4
ENSG00000140367	1	0	0	2	0	0	2	0	0	1	0	1	0	0	0	0	0	0
ENSG00000117971	0	0	0	0	0	0	0	0	0	0	0	0	0	0	0	0	0	0
ENSG00000080644	0	0	0	0	0	0	4	0	0	0	0	0	0	4	5	0	0	0
ENSG00000041357	13	0	0	12	0	0	15	18	0	11	3	3	0	1	0	4	0	0
ENSG00000188266	0	0	0	0	0	0	0	0	3	0	1	5	7	0	1	0	0	0
ENSG00000136381	0	0	0	3	0	0	0	0	0	2	0	0	0	1	3	0	7	0
ENSG00000166426	0	0	0	0	0	0	0	0	0	1	0	0	0	0	0	0	0	0
ENSG00000140395	2	0	0	0	8	0	0	1	0	0	0	0	5	3	1	2	0	0
ENSG00000140403	0	0	0	0	9	2	11	0	0	0	1	0	0	0	1	0	0	1
ENSG00000103740	2	0	25	239	601	530	627	805	1	2	1	2	234	413	219	21	58	20
ENSG00000166411	0	0	1	0	2	0	5	0	0	1	0	1	0	0	0	4	0	2
ENSG00000183476	0	0	0	0	0	5	6	19	0	4	1	2	0	0	0	0	0	0
ENSG00000166557	0	0	12	0	0	0	0	0	4	2	0	1	3	1	0	0	0	0
ENSG00000140379	0	0	0	0	1	0	0	0	0	0	0	0	0	0	0	0	7	0
ENSG00000172379	1	0	0	0	1	3	0	0	0	0	0	1	0	0	0	0	0	0
ENSG00000125352	0	0	3	0	17	3	6	40	0	2	0	3	7	6	6	1	5	4
ENSG00000136379	0	0	0	0	0	0	0	0	1	0	0	0	0	0	0	0	0	0
ENSG00000103888	0	0	2	10	11	6	6	21	0	2	1	0	0	2	4	0	0	0
ENSG00000156206	0	0	0	0	0	0	0	0	0	0	0	0	0	0	0	0	0	0
ENSG00000172349	0	8	26	153	290	1017	488	460	0	1	1	1	72	79	49	57	253	86
ENSG00000172345	0	0	6	0	0	23	19	14	0	6	0	1	1	0	0	0	1	0
ENSG00000140598	1	3	0	0	1	0	2	0	0	0	0	0	5	0	0	1	0	0
ENSG00000156218	0	0	2	0	1	2	1	13	0	0	0	0	0	0	0	0	0	0
ENSG00000140600	0	0	0	2	0	0	0	0	0	0	0	0	0	0	0	0	0	0
ENSG00000169594	0	0	0	0	0	0	0	0	0	0	0	0	0	0	0	0	0	0
ENSG00000166503	0	0	0	0	1	20	20	7	0	0	0	0	0	1	0	0	0	0
ENSG00000136404	0	9	0	0	4	6	0	0	0	0	0	0	0	0	0	2	11	1
ENSG00000064726	0	0	1	3	1	0	4	0	0	0	0	0	0	0	2	0	4	1
ENSG00000169609	0	0	0	0	0	87	91	140	0	0	0	0	118	80	81	0	0	0
ENSG00000169612	0	0	0	10	24	8	3	3	0	1	2	4	0	0	0	3	29	4
ENSG00000103942	0	0	1	0	2	1	4	1	0	1	3	0	5	2	3	3	11	0
ENSG00000156232	0	0	1	17	6	8	13	7	0	0	0	0	17	32	15	3	2	2
ENSG00000186628	0	9	0	0	0	16	32	18	0	0	0	0	7	6	3	0	0	0
ENSG00000103723	0	0	0	0	0	0	0	0	0	1	0	0	5	8	1	0	0	0
ENSG00000073417	2	6	9	0	2	0	3	3	0	0	0	1	0	4	10	13	13	11
ENSG00000136383	0	0	0	0	0	0	0	2	0	0	0	0	0	0	0	0	0	0
ENSG00000166716	0	0	0	3	2	0	0	0	0	0	0	0	0	0	0	0	0	1
ENSG00000140612	0	0	0	0	3	1	3	1	0	0	0	1	0	2	1	0	0	1
ENSG00000177082	0	0	3	49	33	51	82	53	1	0	0	0	29	56	34	5	1	2
ENSG00000187323	0	0	0	0	0	0	0	0	0	0	0	0	0	0	0	0	0	0
ENSG00000176624	0	0	0	0	0	2	0	0	0	0	0	0	5	1	6	0	0	0
ENSG00000141646	0	0	0	0	1	11	5	0	0	0	0	0	0	0	0	0	0	0
ENSG00000141642	0	0	0	0	1	0	6	0	0	0	0	0	0	0	2	0	0	0
ENSG00000082212	0	1	0	0	0	0	0	0	0	1	0	0	0	0	0	0	0	0
ENSG00000134042	0	0	2	0	4	0	0	0	0	0	0	0	0	0	0	0	0	0
ENSG00000154839	0	7	0	0	0	0	0	0	0	0	0	0	0	0	0	0	0	0
ENSG00000154832	1	5	0	7	2	4	0	5	0	1	0	0	0	0	0	19	18	6
ENSG00000141644	4	0	0	0	0	0	0	0	0	4	0	1	18	1	0	2	0	0
ENSG00000172361	0	0	0	0	0	0	0	0	0	0	0	0	0	0	0	0	0	0
ENSG00000167306	31	17	0	1	25	0	0	0	0	2	1	2	10	1	3	1	3	0
ENSG00000167315	3	7	20	7	5	0	19	12	1	12	0	0	8	4	6	16	2	1
ENSG00000101670	0	0	0	0	0	6	0	0	0	0	0	0	3	0	1	0	0	0
ENSG00000202093	0	0	0	0	0	0	0	0	0	0	0	0	0	0	0	0	0	0
ENSG00000141627	0	0	0	1	0	0	3	0	0	0	0	0	0	0	0	0	0	0
ENSG00000134030	3	6	0	0	0	1	4	1	0	2	0	0	1	1	2	0	1	0
ENSG00000184828	0	0	0	0	0	0	0	0	0	0	0	0	0	0	0	0	0	0
ENSG00000175387	0	0	3	2	0	2	0	1	0	0	0	0	0	0	2	0	0	0
ENSG00000134049	0	0	0	0	0	0	0	0	0	2	0	0	0	0	0	0	0	0
ENSG00000167220	0	0	3	0	0	0	4	0	0	0	0	0	0	0	0	1	0	0
ENSG00000167216	4	5	3	0	4	7	10	0	0	0	0	0	0	3	1	2	2	4
ENSG00000078043	0	0	0	0	0	0	0	0	0	0	0	0	0	0	0	0	0	0
ENSG00000101638	0	0	0	0	0	0	0	0	0	0	0	0	0	0	0	0	0	0
ENSG00000167210	0	0	0	0	0	0	0	0	0	0	0	0	0	0	0	0	0	0
ENSG00000152242	0	0	1	0	6	0	1	0	0	0	0	0	0	0	0	0	0	0
ENSG00000152240	0	0	0	0	0	0	0	0	0	0	0	0	0	0	0	0	0	0
ENSG00000152234	0	0	11	5	1	1	10	0	0	11	1	1	26	1	0	4	1	1
ENSG00000152229	0	0	0	9	0	2	0	0	0	0	0	0	4	0	0	0	0	0
ENSG00000152223	0	0	0	0	0	2	0	0	0	0	0	0	0	0	0	0	0	0
ENSG00000132874	0	0	0	0	0	0	0	0	0	0	0	0	0	0	0	0	0	0
ENSG00000152217	0	0	20	487	311	36	6	5	0	0	0	0	0	0	0	41	20	11
ENSG00000132872	0	0	0	0	0	0	0	0	0	0	0	0	0	0	0	0	0	0
ENSG00000152214	0	0	0	0	0	0	0	0	0	0	0	0	0	0	0	0	0	0
ENSG00000078142	0	0	0	0	0	0	0	0	0	0	0	0	0	0	0	1	0	0
ENSG00000101489	0	0	0	0	0	0	5	2	0	0	0	0	0	0	0	0	0	0
ENSG00000134779	0	0	0	3	0	6	5	6	0	0	0	0	0	0	0	1	0	0
ENSG00000134775	0	0	0	0	2	0	5	3	0	0	0	2	0	0	1	0	0	1
ENSG00000075643	0	0	0	1	2	0	0	0	0	0	0	1	4	0	0	1	0	0
ENSG00000141424	0	0	0	0	0	0	0	0	0	0	0	0	0	0	0	1	0	0
ENSG00000141428	0	0	0	0	0	0	0	0	0	0	0	0	0	0	0	0	0	0
ENSG00000141429	0	0	0	1	0	0	0	0	0	1	0	0	0	0	0	0	0	0
ENSG00000153391	3	13	5	9	5	0	0	0	0	1	0	3	8	0	0	1	0	0
ENSG00000166974	0	0	0	0	2	0	0	0	0	0	0	0	5	0	0	16	8	14
ENSG00000134769	0	0	0	3	23	3	10	18	0	0	0	0	0	0	0	0	0	0
ENSG00000101746	0	0	0	0	0	0	0	0	0	0	0	0	0	2	0	0	0	0
ENSG00000141431	0	0	0	0	0	0	0	0	0	0	0	0	0	14	3	0	0	0
ENSG00000166960	0	0	0	0	0	0	0	0	0	0	0	0	0	0	0	0	0	0
ENSG00000197705	1	0	0	0	1	0	0	0	0	0	0	0	0	3	0	69	21	13
ENSG00000141441	0	0	0	0	2	0	0	0	1	0	0	0	0	0	0	0	0	0
ENSG00000134758	0	0	0	5	0	0	0	7	0	0	0	0	0	0	0	1	0	0
ENSG00000118276	0	0	0	0	0	2	0	0	0	0	0	0	0	0	0	0	0	0
ENSG00000118271	128	203	147	54	18	19	96	2	24	161	18	9	507	60	57	73	482	22
ENSG00000046604	0	0	0	1	3	0	5	0	0	0	0	0	3	17	5	21	8	18
ENSG00000134757	0	0	0	0	0	0	0	0	0	0	0	0	0	0	0	0	0	0
ENSG00000175065	0	0	0	0	0	0	0	0	0	0	0	0	0	0	0	0	0	0
ENSG00000134760	0	0	0	0	1	0	0	0	0	0	0	0	0	0	0	1	0	0
ENSG00000134765	0	0	0	0	0	0	3	12	0	0	0	0	0	0	0	0	0	1
ENSG00000134755	0	0	0	0	0	1	2	0	0	1	0	0	3	0	1	3	0	0
ENSG00000134762	0	0	0	0	0	0	0	0	0	0	0	0	0	0	0	0	0	0
ENSG00000170558	0	0	1	6	4	4	5	9	0	0	0	1	0	0	0	6	25	3
ENSG00000154080	0	0	0	0	0	0	0	10	0	0	0	0	0	0	0	0	0	0
ENSG00000171885	0	0	0	0	0	0	0	3	0	0	0	0	0	0	0	0	0	0
ENSG00000134504	0	0	0	0	0	0	0	0	0	0	0	0	0	1	1	0	0	0
ENSG00000141384	0	0	0	0	0	0	0	0	0	0	0	0	3	0	2	0	0	0
ENSG00000141380	0	0	0	0	2	2	9	11	1	0	0	1	0	0	1	0	0	0
ENSG00000198795	0	0	0	0	0	0	0	0	0	0	0	0	0	0	0	0	0	0
ENSG00000134489	0	0	0	0	0	0	0	0	0	0	0	0	0	0	0	0	0	0
ENSG00000154059	0	0	0	0	0	0	1	0	0	1	0	0	0	0	0	0	0	0
ENSG00000141447	0	0	0	0	2	0	0	0	0	3	0	1	0	2	3	3	15	0
ENSG00000154040	0	0	0	1	0	11	9	0	0	0	1	1	0	9	1	20	7	14
ENSG00000168234	2	5	0	0	0	1	3	12	0	0	0	0	0	0	0	1	1	1
ENSG00000053747	0	0	0	4	3	0	0	0	22	5	7	63	0	0	0	10	12	2
ENSG00000154065	0	0	1	0	0	0	0	0	0	0	3	0	0	0	0	0	0	0
ENSG00000141458	8	5	31	95	169	144	209	125	0	3	1	2	63	133	86	122	105	75
ENSG00000141452	121	175	11	28	89	68	41	90	60	149	260	90	33	218	151	79	80	43
ENSG00000101782	2	0	0	3	11	0	0	0	0	1	0	1	7	5	2	2	0	0
ENSG00000134490	0	0	0	0	0	0	6	0	0	0	0	0	0	0	0	0	0	0
ENSG00000134508	0	11	2	3	7	2	0	0	2	1	0	0	11	3	1	1	2	5
ENSG00000118418	0	0	0	8	9	3	8	0	1	6	0	1	0	1	1	1	17	0
ENSG00000101752	0	0	0	0	0	0	2	1	0	0	0	0	0	0	0	0	0	0
ENSG00000158201	0	0	0	0	1	0	0	0	0	0	0	6	0	0	0	0	0	1
ENSG00000141446	0	0	0	3	0	4	0	0	0	0	0	0	0	0	4	0	0	0
ENSG00000141449	10	0	0	0	0	0	0	4	0	2	0	2	0	12	8	0	0	0
ENSG00000067900	1	3	1	0	1	0	2	0	0	1	0	1	6	3	6	1	0	0
ENSG00000101557	0	0	0	1	0	21	21	19	0	0	0	0	3	1	2	3	0	1
ENSG00000079134	3	0	1	18	35	34	15	45	2	1	0	0	3	76	50	38	86	51
ENSG00000158270	0	0	0	0	0	0	0	0	0	0	0	0	0	0	0	0	0	0
ENSG00000177143	0	0	0	0	0	0	0	0	0	0	0	0	0	0	0	0	0	0
ENSG00000079101	0	0	0	2	0	1	0	0	0	0	0	0	0	0	0	0	0	0
ENSG00000176890	4	0	0	4	2	145	117	174	0	0	0	0	0	0	2	3	11	19
ENSG00000132199	0	0	48	159	330	12	1	11	0	7	0	0	30	67	44	6	2	7
ENSG00000176105	0	0	0	1	3	4	0	9	0	0	0	0	1	0	1	0	0	0
ENSG00000172262	0	0	0	0	4	0	0	0	0	1	0	0	0	2	0	6	0	0
ENSG00000085982	0	0	0	5	0	2	0	0	3	33	42	0	0	0	0	0	0	0
ENSG00000077044	4	0	0	3	1	0	5	0	2	4	0	0	0	0	1	0	0	1
ENSG00000130561	0	0	0	0	0	0	0	0	0	0	0	0	16	1	0	0	0	0
ENSG00000085978	0	0	0	0	0	0	0	0	0	1	0	0	19	0	0	0	0	0
ENSG00000168918	0	0	0	1	1	0	0	0	0	0	0	0	1	1	0	2	1	1
ENSG00000115488	0	0	0	0	0	0	0	0	0	0	0	0	0	0	0	0	0	0
ENSG00000066248	12	12	4	7	6	58	45	39	0	1	0	0	0	0	1	1	0	0
ENSG00000204120	2	0	0	5	0	8	3	0	1	5	0	0	13	4	2	2	0	0
ENSG00000115474	4	0	0	3	7	0	2	0	1	0	0	2	3	9	3	4	7	1
ENSG00000135902	0	0	0	0	1	0	0	0	0	0	0	0	0	0	0	0	0	0
ENSG00000144535	0	0	0	0	0	0	0	0	1	1	0	0	3	0	0	0	0	0
ENSG00000163273	0	0	0	0	0	0	0	0	0	0	0	0	0	0	0	0	0	0
ENSG00000144524	0	13	7	0	0	0	0	0	0	0	0	0	0	0	0	0	0	0
ENSG00000135931	0	0	0	0	0	0	0	0	1	0	0	1	1	0	0	0	0	2
ENSG00000173692	3	0	3	9	7	56	15	23	1	8	2	4	7	2	0	13	13	0
ENSG00000135914	1	0	0	2	11	0	0	1	2	1	0	3	0	0	0	1	0	0
ENSG00000135898	0	0	0	0	0	0	0	0	0	0	0	0	0	0	0	0	0	0
ENSG00000135916	0	0	0	0	0	0	2	0	0	7	1	0	4	2	0	0	8	1
ENSG00000135932	0	0	0	4	1	4	0	2	0	0	0	0	1	0	0	1	7	0
ENSG00000067066	2	0	15	1	35	156	40	48	0	0	2	1	4	1	1	0	0	0
ENSG00000079263	0	0	0	0	0	0	0	0	0	4	0	1	3	0	0	0	0	0
ENSG00000163053	0	0	0	1	4	0	0	0	0	0	0	0	0	0	0	0	0	0
ENSG00000153832	0	0	0	0	0	0	0	0	0	0	0	0	0	0	0	0	0	0
ENSG00000153827	4	1	17	0	0	0	0	2	0	0	0	0	15	0	0	2	0	1
ENSG00000187957	0	0	0	0	0	0	0	0	0	0	0	0	0	0	0	0	0	0
ENSG00000153823	2	0	0	4	0	12	0	0	0	1	0	0	6	0	0	1	0	0
ENSG00000183258	0	0	0	0	4	0	0	2	1	3	0	1	0	0	1	1	3	0
ENSG00000153820	0	0	0	0	0	0	0	0	0	0	0	0	0	0	0	0	0	0
ENSG00000123977	0	0	0	0	0	0	0	0	0	0	0	0	0	0	0	0	0	0
ENSG00000135917	0	0	0	0	0	1	0	0	1	2	0	1	2	0	2	1	6	1
ENSG00000173744	5	0	0	1	7	0	0	0	0	0	0	1	5	0	0	0	0	0
ENSG00000168955	0	0	0	0	0	0	0	0	0	2	0	1	1	0	1	3	0	0
ENSG00000169031	17	12	0	0	0	0	0	0	0	0	0	0	0	5	2	0	0	0
ENSG00000081052	0	0	6	4	2	0	1	0	0	0	0	0	1	0	0	0	0	0
ENSG00000144468	0	0	1	1	6	0	0	0	0	0	0	0	0	0	0	0	0	0
ENSG00000144460	0	0	0	0	0	0	0	0	0	0	0	0	0	0	0	0	0	0
ENSG00000135905	0	0	0	0	1	0	0	0	0	0	0	0	0	0	0	0	0	0
ENSG00000036257	0	8	0	0	0	0	0	0	0	7	0	2	0	0	1	3	0	1
ENSG00000124019	0	0	0	0	0	0	0	0	0	0	0	0	0	0	0	0	0	0
ENSG00000135919	0	0	1	0	3	8	0	0	0	0	0	0	0	3	0	0	0	0
ENSG00000135900	3	0	0	0	0	0	0	8	0	0	0	0	0	0	0	0	0	0
ENSG00000085449	0	0	0	3	0	0	0	0	0	0	0	0	0	0	0	0	0	0
ENSG00000152056	0	0	0	0	0	1	0	0	0	0	0	0	0	0	0	0	0	0
ENSG00000152049	0	0	0	0	0	0	0	0	0	0	0	0	0	0	0	0	0	0
ENSG00000123983	3	1	0	0	0	3	6	0	0	0	0	0	2	0	1	0	27	1
ENSG00000124003	0	0	0	0	0	0	0	0	0	0	0	0	0	0	0	0	0	0
ENSG00000116120	0	0	0	0	0	0	0	0	0	0	0	0	1	0	0	0	0	0
ENSG00000163082	0	0	0	4	2	4	12	4	2	0	0	6	6	0	1	0	0	0
ENSG00000135903	0	0	0	0	0	0	0	0	0	0	0	0	0	0	0	0	0	0
ENSG00000116106	0	0	0	0	0	0	0	0	0	0	0	0	0	0	0	0	0	0
ENSG00000114923	0	0	0	0	0	0	0	0	0	0	0	0	0	0	0	0	0	0
ENSG00000144589	3	0	0	2	0	0	3	0	0	1	1	1	0	0	0	0	0	0
ENSG00000124006	0	0	0	2	1	3	9	0	0	1	0	0	0	0	0	0	0	0
ENSG00000123989	1	5	0	3	2	9	0	0	0	0	0	0	7	0	1	2	3	0
ENSG00000072182	0	0	0	0	0	0	0	0	0	0	0	0	7	1	0	0	0	0
ENSG00000072195	0	0	3	0	7	4	1	3	0	0	0	0	0	0	0	0	0	0
ENSG00000175084	2	0	0	0	0	0	0	0	0	0	0	0	3	0	0	0	0	0
ENSG00000123992	0	0	0	1	0	0	0	3	0	1	0	0	7	0	2	1	1	0
ENSG00000182698	0	0	0	0	0	0	0	0	0	0	0	0	0	0	0	0	0	0
ENSG00000135924	0	3	0	0	1	1	4	0	0	1	0	0	3	1	3	10	14	1
ENSG00000127824	5	16	0	3	13	69	121	145	0	0	4	0	90	72	60	6	12	0
ENSG00000115661	0	0	6	159	29	85	112	171	0	0	0	1	71	44	38	0	0	0
ENSG00000163521	43	35	0	0	0	29	33	10	20	33	28	3	14	41	30	44	20	13
[truncated: 8,244 more rows]
