# Supplementary material for: Transposable elements are the primary source of novelty in primate gene regulation
Source: Genome Res. 2017 Oct;27(10):1623–33. doi: 10.1101/gr.218149.116 (PMC5630026; doi:10.1101/gr.218149.116)
Supplement: Supplemental Material [file supp_gr.218149.116_Supplemental_Table_S4.xls]

# Results of Gene Ontology analyses on primate conserved CREs					
					
					
					
GO Term	Description	P-value	FDR q-value	Enrichment	Genes
GO:0006357	regulation of transcription from RNA polymerase II promoter	1.70E-08	1.93E-04	1.09	"[ZMYND8  -  zinc finger, mynd-type containing 8, NPAS4  -  neuronal pas domain protein 4, EXOSC9  -  exosome component 9, NFATC2IP  -  nuclear factor of activated t-cells, cytoplasmic, calcineurin-dependent 2 interacting protein, SKOR2  -  ski family transcriptional corepressor 2, TADA1  -  transcriptional adaptor 1, GDF10  -  growth differentiation factor 10, PATZ1  -  poz (btb) and at hook containing zinc finger 1, GDNF  -  glial cell derived neurotrophic factor, ABCA2  -  atp-binding cassette, sub-family a (abc1), member 2, GRHL2  -  grainyhead-like 2 (drosophila), NR6A1  -  nuclear receptor subfamily 6, group a, member 1, RNF14  -  ring finger protein 14, GDF2  -  growth differentiation factor 2, MAML2  -  mastermind-like 2 (drosophila), LEP  -  leptin, GDF5  -  growth differentiation factor 5, NRIP1  -  nuclear receptor interacting protein 1, SP3  -  sp3 transcription factor, SP4  -  sp4 transcription factor, BMP8A  -  bone morphogenetic protein 8a, BRD8  -  bromodomain containing 8, SOX15  -  sry (sex determining region y)-box 15, LMX1B  -  lim homeobox transcription factor 1, beta, SOX12  -  sry (sex determining region y)-box 12, LMX1A  -  lim homeobox transcription factor 1, alpha, SOX9  -  sry (sex determining region y)-box 9, C12orf52  -  chromosome 12 open reading frame 52, SOX2  -  sry (sex determining region y)-box 2, H2AFY  -  h2a histone family, member y, WBP2  -  ww domain binding protein 2, TCERG1  -  transcription elongation regulator 1, EHMT2  -  euchromatic histone-lysine n-methyltransferase 2, LEMD3  -  lem domain containing 3, ZC3H8  -  zinc finger ccch-type containing 8, LMO1  -  lim domain only 1 (rhombotin 1), DDX58  -  dead (asp-glu-ala-asp) box polypeptide 58, SNAI3  -  snail family zinc finger 3, NACC2  -  nacc family member 2, ben and btb (poz) domain containing, NR1D1  -  nuclear receptor subfamily 1, group d, member 1, DDX41  -  dead (asp-glu-ala-asp) box polypeptide 41, AXIN1  -  axin 1, ZNF671  -  zinc finger protein 671, PLK3  -  polo-like kinase 3, RNF222  -  ring finger protein 222, SNCA  -  synuclein, alpha (non a4 component of amyloid precursor), ACVRL1  -  activin a receptor type ii-like 1, ZBED5  -  zinc finger, bed-type containing 5, GLO1  -  glyoxalase i, ACVR1  -  activin a receptor, type i, ARID1A  -  at rich interactive domain 1a (swi-like), ACVR1B  -  activin a receptor, type ib, GFI1B  -  growth factor independent 1b transcription repressor, POU4F3  -  pou class 4 homeobox 3, GLI3  -  gli family zinc finger 3, SNAI1  -  snail family zinc finger 1, GLI2  -  gli family zinc finger 2, POU3F4  -  pou class 3 homeobox 4, POU3F3  -  pou class 3 homeobox 3, POU4F1  -  pou class 4 homeobox 1, EOMES  -  eomesodermin, SMO  -  smoothened, frizzled family receptor, FZD1  -  frizzled family receptor 1, PPARA  -  peroxisome proliferator-activated receptor alpha, PPARG  -  peroxisome proliferator-activated receptor gamma, ACTL6B  -  actin-like 6b, HLTF  -  helicase-like transcription factor, MAML3  -  mastermind-like 3 (drosophila), POMC  -  proopiomelanocortin, SMARCC2  -  swi/snf related, matrix associated, actin dependent regulator of chromatin, subfamily c, member 2, ZBTB42  -  zinc finger and btb domain containing 42, SMARCD1  -  swi/snf related, matrix associated, actin dependent regulator of chromatin, subfamily d, member 1, ADCYAP1  -  adenylate cyclase activating polypeptide 1 (pituitary), MED20  -  mediator complex subunit 20, POU3F2  -  pou class 3 homeobox 2, SOX6  -  sry (sex determining region y)-box 6, POU2F2  -  pou class 2 homeobox 2, ONECUT2  -  one cut homeobox 2, SMARCA2  -  swi/snf related, matrix associated, actin dependent regulator of chromatin, subfamily a, member 2, PARP1  -  poly (adp-ribose) polymerase 1, MED12L  -  mediator complex subunit 12-like, PHF17  -  phd finger protein 17, SRCAP  -  snf2-related crebbp activator protein, ARID5A  -  at rich interactive domain 5a (mrf1-like), ZNF462  -  zinc finger protein 462, BATF3  -  basic leucine zipper transcription factor, atf-like 3, MED27  -  mediator complex subunit 27, MED26  -  mediator complex subunit 26, CHD6  -  chromodomain helicase dna binding protein 6, AEBP1  -  ae binding protein 1, PRDM13  -  pr domain containing 13, MED17  -  mediator complex subunit 17, AES  -  amino-terminal enhancer of split, NKX2-5  -  nk2 homeobox 5, ARID5B  -  at rich interactive domain 5b (mrf1-like), TFEB  -  transcription factor eb, KDM2B  -  lysine (k)-specific demethylase 2b, SUPT6H  -  suppressor of ty 6 homolog (s. cerevisiae), ZNF710  -  zinc finger protein 710, HAND2  -  heart and neural crest derivatives expressed 2, JAG1  -  jagged 1, SUPT4H1  -  suppressor of ty 4 homolog 1 (s. cerevisiae), CTBP2  -  c-terminal binding protein 2, CITED4  -  cbp/p300-interacting transactivator, with glu/asp-rich carboxy-terminal domain, 4, NR5A2  -  nuclear receptor subfamily 5, group a, member 2, CHCHD2  -  coiled-coil-helix-coiled-coil-helix domain containing 2, SETD3  -  set domain containing 3, CTNNB1  -  catenin (cadherin-associated protein), beta 1, 88kda, PPP2R5B  -  protein phosphatase 2, regulatory subunit b', beta, AKT1  -  v-akt murine thymoma viral oncogene homolog 1, CUX1  -  cut-like homeobox 1, NR0B1  -  nuclear receptor subfamily 0, group b, member 1, PTF1A  -  pancreas specific transcription factor, 1a, GABPA  -  ga binding protein transcription factor, alpha subunit 60kda, CTCFL  -  ccctc-binding factor (zinc finger protein)-like, CBX2  -  chromobox homolog 2, HAND1  -  heart and neural crest derivatives expressed 1, FOXP4  -  forkhead box p4, OSR2  -  odd-skipped related 2 (drosophila), MED10  -  mediator complex subunit 10, RPAP2  -  rna polymerase ii associated protein 2, BATF2  -  basic leucine zipper transcription factor, atf-like 2, BCL6B  -  b-cell cll/lymphoma 6, member b, FOSL1  -  fos-like antigen 1, RNF165  -  ring finger protein 165, POU2F3  -  pou class 2 homeobox 3, VAX1  -  ventral anterior homeobox 1, PROX1  -  prospero homeobox 1, NFKBID  -  nuclear factor of kappa light polypeptide gene enhancer in b-cells inhibitor, delta, JUN  -  jun proto-oncogene, CRY2  -  cryptochrome 2 (photolyase-like), LHX2  -  lim homeobox 2, VHLL  -  von hippel-lindau tumor suppressor-like, STAT6  -  signal transducer and activator of transcription 6, interleukin-4 induced, HIF1AN  -  hypoxia inducible factor 1, alpha subunit inhibitor, VWC2  -  von willebrand factor c domain containing 2, KMT2D  -  lysine (k)-specific methyltransferase 2d, PRKRIR  -  protein-kinase, interferon-inducible double stranded rna dependent inhibitor, repressor of (p58 repressor), BRMS1  -  breast cancer metastasis suppressor 1, ZNF750  -  zinc finger protein 750, ABHD14B  -  abhydrolase domain containing 14b, ZNF219  -  zinc finger protein 219, HMGA2  -  high mobility group at-hook 2, ALX1  -  alx homeobox 1, ZNF212  -  zinc finger protein 212, GATA4  -  gata binding protein 4, GCN1L1  -  gcn1 general control of amino-acid synthesis 1-like 1 (yeast), SPDEF  -  sam pointed domain containing ets transcription factor, C5orf54  -  chromosome 5 open reading frame 54, MINA  -  myc induced nuclear antigen, KLF4  -  kruppel-like factor 4 (gut), ANXA4  -  annexin a4, LHX3  -  lim homeobox 3, ZBED3  -  zinc finger, bed-type containing 3, NR4A3  -  nuclear receptor subfamily 4, group a, member 3, PKNOX2  -  pbx/knotted 1 homeobox 2, BRMS1L  -  breast cancer metastasis-suppressor 1-like, LEF1  -  lymphoid enhancer-binding factor 1, DNAJB5  -  dnaj (hsp40) homolog, subfamily b, member 5, PRKAR1A  -  protein kinase, camp-dependent, regulatory, type i, alpha, TCEAL1  -  transcription elongation factor a (sii)-like 1, CDK12  -  cyclin-dependent kinase 12, PAX2  -  paired box 2, PAX1  -  paired box 1, PAX6  -  paired box 6, PAX5  -  paired box 5, PAX4  -  paired box 4, SIN3A  -  sin3 transcription regulator family member a, PAX9  -  paired box 9, ZNF783  -  zinc finger family member 783, PAX7  -  paired box 7, PRMT6  -  protein arginine methyltransferase 6, PBX1  -  pre-b-cell leukemia homeobox 1, SIX4  -  six homeobox 4, PCBP1  -  poly(rc) binding protein 1, GTF2H3  -  general transcription factor iih, polypeptide 3, 34kda, VEZF1  -  vascular endothelial zinc finger 1, CBX8  -  chromobox homolog 8, BCL11A  -  b-cell cll/lymphoma 11a (zinc finger protein), MED14  -  mediator complex subunit 14, DBP  -  d site of albumin promoter (albumin d-box) binding protein, ZBTB16  -  zinc finger and btb domain containing 16, BRIP1  -  brca1 interacting protein c-terminal helicase 1, P2RY1  -  purinergic receptor p2y, g-protein coupled, 1, SUFU  -  suppressor of fused homolog (drosophila), DNAJC17  -  dnaj (hsp40) homolog, subfamily c, member 17, ARF4  -  adp-ribosylation factor 4, MTA2  -  metastasis associated 1 family, member 2, EIF2A  -  eukaryotic translation initiation factor 2a, 65kda, APP  -  amyloid beta (a4) precursor protein, CRB2  -  crumbs homolog 2 (drosophila), NOG  -  noggin, MSC  -  musculin, MNT  -  mnt, max dimerization protein, PAM  -  peptidylglycine alpha-amidating monooxygenase, ARNTL  -  aryl hydrocarbon receptor nuclear translocator-like, ZNF366  -  zinc finger protein 366, SAP130  -  sin3a-associated protein, 130kda, MDFI  -  myod family inhibitor, SUPT16H  -  suppressor of ty 16 homolog (s. cerevisiae), ARRB1  -  arrestin, beta 1, MED30  -  mediator complex subunit 30, MEF2D  -  myocyte enhancer factor 2d, FEZF1  -  fez family zinc finger 1, FSTL1  -  follistatin-like 1, MEIS2  -  meis homeobox 2, BRWD1  -  bromodomain and wd repeat domain containing 1, PEG3  -  paternally expressed 3, MEIS1  -  meis homeobox 1, LRP8  -  low density lipoprotein receptor-related protein 8, apolipoprotein e receptor, OLIG3  -  oligodendrocyte transcription factor 3, MEOX1  -  mesenchyme homeobox 1, JDP2  -  jun dimerization protein 2, PCK1  -  phosphoenolpyruvate carboxykinase 1 (soluble), HINFP  -  histone h4 transcription factor, MET  -  met proto-oncogene, AKIRIN2  -  akirin 2, BHLHA15  -  basic helix-loop-helix family, member a15, ERLIN2  -  er lipid raft associated 2, MAVS  -  mitochondrial antiviral signaling protein, SALL1  -  sal-like 1 (drosophila), HEXB  -  hexosaminidase b (beta polypeptide), PDE2A  -  phosphodiesterase 2a, cgmp-stimulated, HDGF  -  hepatoma-derived growth factor, SAFB  -  scaffold attachment factor b, ZNF205  -  zinc finger protein 205, PKIG  -  protein kinase (camp-dependent, catalytic) inhibitor gamma, SALL2  -  sal-like 2 (drosophila), ASCL1  -  achaete-scute complex homolog 1 (drosophila), SBNO2  -  strawberry notch homolog 2 (drosophila), ZBTB1  -  zinc finger and btb domain containing 1, XPO1  -  exportin 1 (crm1 homolog, yeast), IL23A  -  interleukin 23, alpha subunit p19, WNT10B  -  wingless-type mmtv integration site family, member 10b, FOXJ3  -  forkhead box j3, ATOH1  -  atonal homolog 1 (drosophila), DR1  -  down-regulator of transcription 1, tbp-binding (negative cofactor 2), XBP1  -  x-box binding protein 1, HMGN5  -  high mobility group nucleosome binding domain 5, WT1  -  wilms tumor 1, ZFHX3  -  zinc finger homeobox 3, USP2  -  ubiquitin specific peptidase 2, MC1R  -  melanocortin 1 receptor (alpha melanocyte stimulating hormone receptor), WFS1  -  wolfram syndrome 1 (wolframin), TBX18  -  t-box 18, ASCL4  -  achaete-scute complex homolog 4 (drosophila), WNT1  -  wingless-type mmtv integration site family, member 1, MAX  -  myc associated factor x, WNT2  -  wingless-type mmtv integration site family member 2, WNT5A  -  wingless-type mmtv integration site family, member 5a, ZMIZ2  -  zinc finger, miz-type containing 2, TRPV1  -  transient receptor potential cation channel, subfamily v, member 1, FNIP2  -  folliculin interacting protein 2, IMPACT  -  impact rwd domain protein, BCL2L12  -  bcl2-like 12 (proline rich), TSC22D3  -  tsc22 domain family, member 3, ATP2B4  -  atpase, ca++ transporting, plasma membrane 4, ZNF641  -  zinc finger protein 641, ASH2L  -  ash2 (absent, small, or homeotic)-like (drosophila), SOX7  -  sry (sex determining region y)-box 7, PKD2  -  polycystic kidney disease 2 (autosomal dominant), ZSCAN21  -  zinc finger and scan domain containing 21, TFAP2D  -  transcription factor ap-2 delta (activating enhancer binding protein 2 delta), TSHZ3  -  teashirt zinc finger homeobox 3, PITX2  -  paired-like homeodomain 2, NKX3-2  -  nk3 homeobox 2, PITX3  -  paired-like homeodomain 3, FBXL15  -  f-box and leucine-rich repeat protein 15, PITX1  -  paired-like homeodomain 1, DLG1  -  discs, large homolog 1 (drosophila), DLX1  -  distal-less homeobox 1, DLX2  -  distal-less homeobox 2, ZFAT  -  zinc finger and at hook domain containing, DLX5  -  distal-less homeobox 5, C14orf166  -  chromosome 14 open reading frame 166, SHOX2  -  short stature homeobox 2, GPS2  -  g protein pathway suppressor 2, PIK3R1  -  phosphoinositide-3-kinase, regulatory subunit 1 (alpha), ATF5  -  activating transcription factor 5, PLAGL2  -  pleiomorphic adenoma gene-like 2, IKZF2  -  ikaros family zinc finger 2 (helios), PLAGL1  -  pleiomorphic adenoma gene-like 1, PLAG1  -  pleiomorphic adenoma gene 1, ELP2  -  elongator acetyltransferase complex subunit 2, ASXL1  -  additional sex combs like 1 (drosophila), SIM1  -  single-minded homolog 1 (drosophila), SIX1  -  six homeobox 1, SIM2  -  single-minded homolog 2 (drosophila), CALCOCO1  -  calcium binding and coiled-coil domain 1, SFRP1  -  secreted frizzled-related protein 1, ZIC1  -  zic family member 1, SMAD1  -  smad family member 1, TRIM33  -  tripartite motif containing 33, SMAD2  -  smad family member 2, ZBTB14  -  zinc finger and btb domain containing 14, CNBP  -  cchc-type zinc finger, nucleic acid binding protein, ZIC3  -  zic family member 3, RPS6KA4  -  ribosomal protein s6 kinase, 90kda, polypeptide 4, YES1  -  v-yes-1 yamaguchi sarcoma viral oncogene homolog 1, SMAD3  -  smad family member 3, SMAD6  -  smad family member 6, PARK7  -  parkinson protein 7, YY1  -  yy1 transcription factor, MAF  -  v-maf avian musculoaponeurotic fibrosarcoma oncogene homolog, GALR2  -  galanin receptor 2, RFX4  -  regulatory factor x, 4 (influences hla class ii expression), ELK3  -  elk3, ets-domain protein (srf accessory protein 2), ELK4  -  elk4, ets-domain protein (srf accessory protein 1), EPAS1  -  endothelial pas domain protein 1, EP300  -  e1a binding protein p300, DKK1  -  dickkopf wnt signaling pathway inhibitor 1, EN2  -  engrailed homeobox 2, SAP30  -  sin3a-associated protein, 30kda, EN1  -  engrailed homeobox 1, ATF6  -  activating transcription factor 6, TBK1  -  tank-binding kinase 1, FHOD1  -  formin homology 2 domain containing 1, KLF5  -  kruppel-like factor 5 (intestinal), KLF9  -  kruppel-like factor 9, SETD8  -  set domain containing (lysine methyltransferase) 8, SORBS3  -  sorbin and sh3 domain containing 3, TNIP1  -  tnfaip3 interacting protein 1, MYOD1  -  myogenic differentiation 1, HDAC3  -  histone deacetylase 3, IKZF1  -  ikaros family zinc finger 1 (ikaros), PRDM1  -  pr domain containing 1, with znf domain, PPP1R12A  -  protein phosphatase 1, regulatory subunit 12a, TFCP2L1  -  transcription factor cp2-like 1, TET3  -  tet methylcytosine dioxygenase 3, QRICH1  -  glutamine-rich 1, TSHZ1  -  teashirt zinc finger homeobox 1, BMP1  -  bone morphogenetic protein 1, PER2  -  period circadian clock 2, PER3  -  period circadian clock 3, HOXD9  -  homeobox d9, BMP3  -  bone morphogenetic protein 3, BMP2  -  bone morphogenetic protein 2, BARHL1  -  barh-like homeobox 1, HOXD8  -  homeobox d8, HOXC11  -  homeobox c11, NR1I2  -  nuclear receptor subfamily 1, group i, member 2, HOXC13  -  homeobox c13, BMPR1B  -  bone morphogenetic protein receptor, type ib, KAT2B  -  k(lysine) acetyltransferase 2b, HOXC8  -  homeobox c8, BMP6  -  bone morphogenetic protein 6, EFNA1  -  ephrin-a1, MYF5  -  myogenic factor 5, CTNNBIP1  -  catenin, beta interacting protein 1, SPEN  -  spen homolog, transcriptional regulator (drosophila), MYF6  -  myogenic factor 6 (herculin), OLIG2  -  oligodendrocyte lineage transcription factor 2, CC2D1B  -  coiled-coil and c2 domain containing 1b, GLIS1  -  glis family zinc finger 1, MYBL2  -  v-myb avian myeloblastosis viral oncogene homolog-like 2, EGR1  -  early growth response 1, CNOT7  -  ccr4-not transcription complex, subunit 7, MYBL1  -  v-myb avian myeloblastosis viral oncogene homolog-like 1, MEGF8  -  multiple egf-like-domains 8, UBN1  -  ubinuclein 1, AHI1  -  abelson helper integration site 1, MYCN  -  v-myc avian myelocytomatosis viral oncogene neuroblastoma derived homolog, CA9  -  carbonic anhydrase ix, GATAD2A  -  gata zinc finger domain containing 2a, SERTAD1  -  serta domain containing 1, C1QBP  -  complement component 1, q subcomponent binding protein, EBF1  -  early b-cell factor 1, TET2  -  tet methylcytosine dioxygenase 2, E2F4  -  e2f transcription factor 4, p107/p130-binding, ENY2  -  enhancer of yellow 2 homolog (drosophila), E2F1  -  e2f transcription factor 1, TRIM37  -  tripartite motif containing 37, TRAF6  -  tnf receptor-associated factor 6, e3 ubiquitin protein ligase, FUBP3  -  far upstream element (fuse) binding protein 3, EDNRB  -  endothelin receptor type b, S1PR1  -  sphingosine-1-phosphate receptor 1, EDN1  -  endothelin 1, DMBX1  -  diencephalon/mesencephalon homeobox 1, BARHL2  -  barh-like homeobox 2, PHOX2B  -  paired-like homeobox 2b, MED6  -  mediator complex subunit 6, N4BP2L2  -  nedd4 binding protein 2-like 2, DMTF1  -  cyclin d binding myb-like transcription factor 1, HMGB2  -  high mobility group box 2, HMGB1  -  high mobility group box 1, CAMK2D  -  calcium/calmodulin-dependent protein kinase ii delta, GSX1  -  gs homeobox 1, CHRD  -  chordin, FST  -  follistatin, ANKRD33  -  ankyrin repeat domain 33, DDN  -  dendrin, TNKS  -  tankyrase, trf1-interacting ankyrin-related adp-ribose polymerase, BPTF  -  bromodomain phd finger transcription factor, MTF1  -  metal-regulatory transcription factor 1, PID1  -  phosphotyrosine interaction domain containing 1, PHIP  -  pleckstrin homology domain interacting protein, ETV3  -  ets variant 3, TCEAL8  -  transcription elongation factor a (sii)-like 8, ETV5  -  ets variant 5, ETV4  -  ets variant 4, TBX20  -  t-box 20, ZBTB18  -  zinc finger and btb domain containing 18, VLDLR  -  very low density lipoprotein receptor, MNX1  -  motor neuron and pancreas homeobox 1, CALR  -  calreticulin, CREB3L1  -  camp responsive element binding protein 3-like 1, HGF  -  hepatocyte growth factor (hepapoietin a; scatter factor), SEMA4D  -  sema domain, immunoglobulin domain (ig), transmembrane domain (tm) and short cytoplasmic domain, (semaphorin) 4d, EYA1  -  eyes absent homolog 1 (drosophila), NRG1  -  neuregulin 1, ATXN1L  -  ataxin 1-like, MSX1  -  msh homeobox 1, EZH1  -  enhancer of zeste homolog 1 (drosophila), MSX2  -  msh homeobox 2, NR1H3  -  nuclear receptor subfamily 1, group h, member 3, CIC  -  capicua transcriptional repressor, CREB3  -  camp responsive element binding protein 3, OVOL3  -  ovo-like 3 (drosophila), HIF1A  -  hypoxia inducible factor 1, alpha subunit (basic helix-loop-helix transcription factor), CITED2  -  cbp/p300-interacting transactivator, with glu/asp-rich carboxy-terminal domain, 2, ANKRD2  -  ankyrin repeat domain 2 (stretch responsive muscle), LPIN3  -  lipin 3, KLF15  -  kruppel-like factor 15, RPS27A  -  ribosomal protein s27a, BCL11B  -  b-cell cll/lymphoma 11b (zinc finger protein), HOXB1  -  homeobox b1, ELMSAN1  -  elm2 and myb/sant-like domain containing 1, UBE2D1  -  ubiquitin-conjugating enzyme e2d 1, EED  -  embryonic ectoderm development, LPIN1  -  lipin 1, HOXC5  -  homeobox c5, UBC  -  ubiquitin c, CCNH  -  cyclin h, ERG  -  v-ets avian erythroblastosis virus e26 oncogene homolog, ESRRG  -  estrogen-related receptor gamma, TXK  -  txk tyrosine kinase, ESRRA  -  estrogen-related receptor alpha, RPS14  -  ribosomal protein s14, ETS2  -  v-ets avian erythroblastosis virus e26 oncogene homolog 2, ETV1  -  ets variant 1, HOXA5  -  homeobox a5, HOXA2  -  homeobox a2, RPS6KA1  -  ribosomal protein s6 kinase, 90kda, polypeptide 1, ETS1  -  v-ets avian erythroblastosis virus e26 oncogene homolog 1, ZMIZ1  -  zinc finger, miz-type containing 1, HOXA7  -  homeobox a7, RUNX3  -  runt-related transcription factor 3, RYR2  -  ryanodine receptor 2 (cardiac), ONECUT1  -  one cut homeobox 1, UCN  -  urocortin, HNF4G  -  hepatocyte nuclear factor 4, gamma, UBP1  -  upstream binding protein 1 (lbp-1a), USP15  -  ubiquitin specific peptidase 15, CAV1  -  caveolin 1, caveolae protein, 22kda, HEYL  -  hairy/enhancer-of-split related with yrpw motif-like, CHCHD3  -  coiled-coil-helix-coiled-coil-helix domain containing 3, RBX1  -  ring-box 1, e3 ubiquitin protein ligase, ZBTB7C  -  zinc finger and btb domain containing 7c, NR1H4  -  nuclear receptor subfamily 1, group h, member 4, RFX7  -  regulatory factor x, 7, FOXA2  -  forkhead box a2, NR1I3  -  nuclear receptor subfamily 1, group i, member 3, MLX  -  mlx, max dimerization protein, HTATSF1  -  hiv-1 tat specific factor 1, CDC5L  -  cell division cycle 5-like, GCFC2  -  gc-rich sequence dna-binding factor 2, RBM15  -  rna binding motif protein 15, HTRA1  -  htra serine peptidase 1, TCF15  -  transcription factor 15 (basic helix-loop-helix), ORC2  -  origin recognition complex, subunit 2, ERLIN1  -  er lipid raft associated 1, ATAD2B  -  atpase family, aaa domain containing 2b, BHLHE22  -  basic helix-loop-helix family, member e22, CAMTA1  -  calmodulin binding transcription activator 1, DRAP1  -  dr1-associated protein 1 (negative cofactor 2 alpha), FLI1  -  fli-1 proto-oncogene, ets transcription factor, INHBA  -  inhibin, beta a, CDON  -  cell adhesion associated, oncogene regulated, OTX1  -  orthodenticle homeobox 1, PROX2  -  prospero homeobox 2, OTX2  -  orthodenticle homeobox 2, FOXE1  -  forkhead box e1 (thyroid transcription factor 2), EPM2AIP1  -  epm2a (laforin) interacting protein 1, OVOL1  -  ovo-like 1(drosophila), FOXM1  -  forkhead box m1, CREB3L2  -  camp responsive element binding protein 3-like 2, FOXS1  -  forkhead box s1, FOXO3  -  forkhead box o3, AKNA  -  at-hook transcription factor, BHLHE40  -  basic helix-loop-helix family, member e40, FOXC1  -  forkhead box c1, IL4  -  interleukin 4, TRERF1  -  transcriptional regulating factor 1, SATB2  -  satb homeobox 2, FOXJ1  -  forkhead box j1, DMRT2  -  doublesex and mab-3 related transcription factor 2, LMO4  -  lim domain only 4, FOXG1  -  forkhead box g1, WWC1  -  ww and c2 domain containing 1, CAMK1  -  calcium/calmodulin-dependent protein kinase i, GDF6  -  growth differentiation factor 6, PSMC5  -  proteasome (prosome, macropain) 26s subunit, atpase, 5, CBX4  -  chromobox homolog 4, NUCKS1  -  nuclear casein kinase and cyclin-dependent kinase substrate 1, PSMC2  -  proteasome (prosome, macropain) 26s subunit, atpase, 2, IL17F  -  interleukin 17f, KDM3A  -  lysine (k)-specific demethylase 3a, GDF7  -  growth differentiation factor 7, ZBED4  -  zinc finger, bed-type containing 4, FHL2  -  four and a half lim domains 2, DCAF6  -  ddb1 and cul4 associated factor 6, CSRNP1  -  cysteine-serine-rich nuclear protein 1, C1orf85  -  chromosome 1 open reading frame 85, PPARGC1B  -  peroxisome proliferator-activated receptor gamma, coactivator 1 beta, BATF  -  basic leucine zipper transcription factor, atf-like, EBF2  -  early b-cell factor 2, FGFR1  -  fibroblast growth factor receptor 1, FGF10  -  fibroblast growth factor 10, ISL1  -  isl lim homeobox 1, TFAP2E  -  transcription factor ap-2 epsilon (activating enhancer binding protein 2 epsilon), NR4A2  -  nuclear receptor subfamily 4, group a, member 2, TLR9  -  toll-like receptor 9, ZNF593  -  zinc finger protein 593, ZBTB7B  -  zinc finger and btb domain containing 7b, TARBP1  -  tar (hiv-1) rna binding protein 1, CEBPA  -  ccaat/enhancer binding protein (c/ebp), alpha, CEBPB  -  ccaat/enhancer binding protein (c/ebp), beta, CUX2  -  cut-like homeobox 2, CEBPD  -  ccaat/enhancer binding protein (c/ebp), delta, BARX1  -  barx homeobox 1, TAF13  -  taf13 rna polymerase ii, tata box binding protein (tbp)-associated factor, 18kda, TAL1  -  t-cell acute lymphocytic leukemia 1, HELT  -  helt bhlh transcription factor, TBX15  -  t-box 15, TBX6  -  t-box 6, TBX5  -  t-box 5, MED13L  -  mediator complex subunit 13-like, INSM1  -  insulinoma-associated 1, CDKN1C  -  cyclin-dependent kinase inhibitor 1c (p57, kip2), ZEB2  -  zinc finger e-box binding homeobox 2, ZNF395  -  zinc finger protein 395, KLF7  -  kruppel-like factor 7 (ubiquitous), TCF7L2  -  transcription factor 7-like 2 (t-cell specific, hmg-box), HTATIP2  -  hiv-1 tat interactive protein 2, 30kda, IRF1  -  interferon regulatory factor 1, TBX3  -  t-box 3, IRF4  -  interferon regulatory factor 4, GAL  -  galanin/gmap prepropeptide, CDH13  -  cadherin 13, h-cadherin (heart), TCEB2  -  transcription elongation factor b (siii), polypeptide 2 (18kda, elongin b), TCEA3  -  transcription elongation factor a (sii), 3, ITGA6  -  integrin, alpha 6, PURA  -  purine-rich element binding protein a, HTRA3  -  htra serine peptidase 3, NSD1  -  nuclear receptor binding set domain protein 1, PAXBP1  -  pax3 and pax7 binding protein 1, TLE1  -  transducin-like enhancer of split 1 (e(sp1) homolog, drosophila), RHOQ  -  ras homolog family member q, PTPRN  -  protein tyrosine phosphatase, receptor type, n, TLE4  -  transducin-like enhancer of split 4 (e(sp1) homolog, drosophila), PEX2  -  peroxisomal biogenesis factor 2, DICER1  -  dicer 1, ribonuclease type iii, NPAS2  -  neuronal pas domain protein 2, NR2E1  -  nuclear receptor subfamily 2, group e, member 1, LMCD1  -  lim and cysteine-rich domains 1, SIRT1  -  sirtuin 1, NOTCH1  -  notch 1, ID3  -  inhibitor of dna binding 3, dominant negative helix-loop-helix protein, CHD4  -  chromodomain helicase dna binding protein 4, EGLN1  -  egl-9 family hypoxia-inducible factor 1, HEY1  -  hairy/enhancer-of-split related with yrpw motif 1, NFYC  -  nuclear transcription factor y, gamma, CHD1  -  chromodomain helicase dna binding protein 1, NFKB2  -  nuclear factor of kappa light polypeptide gene enhancer in b-cells 2 (p49/p100), RAX  -  retina and anterior neural fold homeobox, IRF2BPL  -  interferon regulatory factor 2 binding protein-like, SOX14  -  sry (sex determining region y)-box 14, JAZF1  -  jazf zinc finger 1, ID4  -  inhibitor of dna binding 4, dominant negative helix-loop-helix protein, HSPH1  -  heat shock 105kda/110kda protein 1, NKX6-1  -  nk6 homeobox 1, NKX2-2  -  nk2 homeobox 2, MYOCD  -  myocardin, NHLH2  -  nescient helix loop helix 2, NHLH1  -  nescient helix loop helix 1, NR0B2  -  nuclear receptor subfamily 0, group b, member 2, OSR1  -  odd-skipped related 1 (drosophila), TEF  -  thyrotrophic embryonic factor, EGLN2  -  egl-9 family hypoxia-inducible factor 2, NEO1  -  neogenin 1, TFAP2B  -  transcription factor ap-2 beta (activating enhancer binding protein 2 beta), RARG  -  retinoic acid receptor, gamma, EPC1  -  enhancer of polycomb homolog 1 (drosophila), NR2F2  -  nuclear receptor subfamily 2, group f, member 2, ZKSCAN3  -  zinc finger with krab and scan domains 3, DLL4  -  delta-like 4 (drosophila), MORF4L2  -  mortality factor 4 like 2, TFDP2  -  transcription factor dp-2 (e2f dimerization partner 2), LEMD2  -  lem domain containing 2, UXT  -  ubiquitously-expressed, prefoldin-like chaperone, NPAS3  -  neuronal pas domain protein 3, NFATC3  -  nuclear factor of activated t-cells, cytoplasmic, calcineurin-dependent 3, TFAP2C  -  transcription factor ap-2 gamma (activating enhancer binding protein 2 gamma), NR2F1  -  nuclear receptor subfamily 2, group f, member 1, NFE2L1  -  nuclear factor (erythroid-derived 2)-like 1, TFCP2  -  transcription factor cp2, TFR2  -  transferrin receptor 2, NFIA  -  nuclear factor i/a, LBX1  -  ladybird homeobox 1, NFATC2  -  nuclear factor of activated t-cells, cytoplasmic, calcineurin-dependent 2, FOXD3  -  forkhead box d3, RARA  -  retinoic acid receptor, alpha, IHH  -  indian hedgehog, FOXB1  -  forkhead box b1, RBL1  -  retinoblastoma-like 1 (p107), CDK5RAP3  -  cdk5 regulatory subunit associated protein 3, NEUROG3  -  neurogenin 3, RBBP7  -  retinoblastoma binding protein 7, SMARCA5  -  swi/snf related, matrix associated, actin dependent regulator of chromatin, subfamily a, member 5, NEUROD6  -  neuronal differentiation 6, TGFB3  -  transforming growth factor, beta 3, OGT  -  o-linked n-acetylglucosamine (glcnac) transferase, PELP1  -  proline, glutamate and leucine rich protein 1, PRDM14  -  pr domain containing 14, SIX2  -  six homeobox 2, GALR3  -  galanin receptor 3, PHF14  -  phd finger protein 14, NEDD4  -  neural precursor cell expressed, developmentally down-regulated 4, e3 ubiquitin protein ligase, ZNF281  -  zinc finger protein 281, FOS  -  fbj murine osteosarcoma viral oncogene homolog, CUL3  -  cullin 3, KAT6B  -  k(lysine) acetyltransferase 6b, TIAL1  -  tia1 cytotoxic granule-associated rna binding protein-like 1, FOXP1  -  forkhead box p1, CHUK  -  conserved helix-loop-helix ubiquitous kinase, SUPT3H  -  suppressor of ty 3 homolog (s. cerevisiae), BEND6  -  ben domain containing 6, THRB  -  thyroid hormone receptor, beta, THRA  -  thyroid hormone receptor, alpha, TBR1  -  t-box, brain, 1]"
GO:0031326	regulation of cellular biosynthetic process	3.68E-08	2.09E-04	1.06	"[EXOSC9  -  exosome component 9, SKOR2  -  ski family transcriptional corepressor 2, TADA1  -  transcriptional adaptor 1, CDKN2AIP  -  cdkn2a interacting protein, GDF10  -  growth differentiation factor 10, DACH2  -  dachshund homolog 2 (drosophila), ZNF442  -  zinc finger protein 442, ABCA1  -  atp-binding cassette, sub-family a (abc1), member 1, GDNF  -  glial cell derived neurotrophic factor, ABCA2  -  atp-binding cassette, sub-family a (abc1), member 2, GRHL2  -  grainyhead-like 2 (drosophila), NR6A1  -  nuclear receptor subfamily 6, group a, member 1, GDF2  -  growth differentiation factor 2, MLLT11  -  myeloid/lymphoid or mixed-lineage leukemia (trithorax homolog, drosophila); translocated to, 11, OBFC1  -  oligonucleotide/oligosaccharide-binding fold containing 1, GDF5  -  growth differentiation factor 5, NRIP1  -  nuclear receptor interacting protein 1, BRD8  -  bromodomain containing 8, ZNF407  -  zinc finger protein 407, ACO1  -  aconitase 1, soluble, DPF3  -  d4, zinc and double phd fingers, family 3, TRIM6  -  tripartite motif containing 6, TCERG1  -  transcription elongation regulator 1, TAF15  -  taf15 rna polymerase ii, tata box binding protein (tbp)-associated factor, 68kda, GHRH  -  growth hormone releasing hormone, EHMT2  -  euchromatic histone-lysine n-methyltransferase 2, GJA1  -  gap junction protein, alpha 1, 43kda, TASP1  -  taspase, threonine aspartase, 1, SNAI3  -  snail family zinc finger 3, ACTN1  -  actinin, alpha 1, AXIN1  -  axin 1, ZNF671  -  zinc finger protein 671, PICALM  -  phosphatidylinositol binding clathrin assembly protein, ACVRL1  -  activin a receptor type ii-like 1, ACTN2  -  actinin, alpha 2, GLI4  -  gli family zinc finger 4, GLO1  -  glyoxalase i, ACVR1  -  activin a receptor, type i, ARID1A  -  at rich interactive domain 1a (swi-like), ACVR1B  -  activin a receptor, type ib, GFI1B  -  growth factor independent 1b transcription repressor, SETD6  -  set domain containing 6, POU4F3  -  pou class 4 homeobox 3, GLI3  -  gli family zinc finger 3, POU6F1  -  pou class 6 homeobox 1, MALT1  -  mucosa associated lymphoid tissue lymphoma translocation gene 1, GLI2  -  gli family zinc finger 2, ZNF837  -  zinc finger protein 837, POU3F4  -  pou class 3 homeobox 4, FZD7  -  frizzled family receptor 7, POU3F3  -  pou class 3 homeobox 3, GLE1  -  gle1 rna export mediator, ACTR5  -  arp5 actin-related protein 5 homolog (yeast), POU4F1  -  pou class 4 homeobox 1, EOMES  -  eomesodermin, ADCY6  -  adenylate cyclase 6, ADCY5  -  adenylate cyclase 5, FZD4  -  frizzled family receptor 4, ADCY8  -  adenylate cyclase 8 (brain), FZD1  -  frizzled family receptor 1, PPARA  -  peroxisome proliferator-activated receptor alpha, AXIN2  -  axin 2, PPARG  -  peroxisome proliferator-activated receptor gamma, ADCY3  -  adenylate cyclase 3, ADCY2  -  adenylate cyclase 2 (brain), MAML3  -  mastermind-like 3 (drosophila), POMC  -  proopiomelanocortin, APOA5  -  apolipoprotein a-v, ADCYAP1R1  -  adenylate cyclase activating polypeptide 1 (pituitary) receptor type i, ZBTB42  -  zinc finger and btb domain containing 42, POLR2I  -  polymerase (rna) ii (dna directed) polypeptide i, 14.5kda, FAM129A  -  family with sequence similarity 129, member a, ADCYAP1  -  adenylate cyclase activating polypeptide 1 (pituitary), POU3F2  -  pou class 3 homeobox 2, SOX6  -  sry (sex determining region y)-box 6, POU2F2  -  pou class 2 homeobox 2, POU2AF1  -  pou class 2 associating factor 1, GNAI3  -  guanine nucleotide binding protein (g protein), alpha inhibiting activity polypeptide 3, PARP1  -  poly (adp-ribose) polymerase 1, MED12L  -  mediator complex subunit 12-like, GNAI2  -  guanine nucleotide binding protein (g protein), alpha inhibiting activity polypeptide 2, PHF17  -  phd finger protein 17, SRCAP  -  snf2-related crebbp activator protein, POLA1  -  polymerase (dna directed), alpha 1, catalytic subunit, ADM  -  adrenomedullin, ARID5A  -  at rich interactive domain 5a (mrf1-like), ADRA2A  -  adrenoceptor alpha 2a, SMPD3  -  sphingomyelin phosphodiesterase 3, neutral membrane (neutral sphingomyelinase ii), POLR2B  -  polymerase (rna) ii (dna directed) polypeptide b, 140kda, BATF3  -  basic leucine zipper transcription factor, atf-like 3, HNRNPUL1  -  heterogeneous nuclear ribonucleoprotein u-like 1, PRKAA1  -  protein kinase, amp-activated, alpha 1 catalytic subunit, AEBP1  -  ae binding protein 1, AES  -  amino-terminal enhancer of split, NUP133  -  nucleoporin 133kda, ADRB1  -  adrenoceptor beta 1, ADRB3  -  adrenoceptor beta 3, TFEB  -  transcription factor eb, JAG1  -  jagged 1, NOSTRIN  -  nitric oxide synthase trafficking, AGT  -  angiotensinogen (serpin peptidase inhibitor, clade a, member 8), CITED4  -  cbp/p300-interacting transactivator, with glu/asp-rich carboxy-terminal domain, 4, NR5A2  -  nuclear receptor subfamily 5, group a, member 2, PRDM4  -  pr domain containing 4, MALSU1  -  mitochondrial assembly of ribosomal large subunit 1, ZNF689  -  zinc finger protein 689, LRIF1  -  ligand dependent nuclear receptor interacting factor 1, PPP2R5B  -  protein phosphatase 2, regulatory subunit b', beta, AKT2  -  v-akt murine thymoma viral oncogene homolog 2, AKT1  -  v-akt murine thymoma viral oncogene homolog 1, NR0B1  -  nuclear receptor subfamily 0, group b, member 1, GABPA  -  ga binding protein transcription factor, alpha subunit 60kda, WWP1  -  ww domain containing e3 ubiquitin protein ligase 1, ZNF526  -  zinc finger protein 526, PPP1R8  -  protein phosphatase 1, regulatory subunit 8, FOXP4  -  forkhead box p4, PPP1R3D  -  protein phosphatase 1, regulatory subunit 3d, PPP1CA  -  protein phosphatase 1, catalytic subunit, alpha isozyme, PPP1CB  -  protein phosphatase 1, catalytic subunit, beta isozyme, OSR2  -  odd-skipped related 2 (drosophila), RPAP2  -  rna polymerase ii associated protein 2, BATF2  -  basic leucine zipper transcription factor, atf-like 2, H2AFJ  -  h2a histone family, member j, RBPMS  -  rna binding protein with multiple splicing, FOSL1  -  fos-like antigen 1, RNF165  -  ring finger protein 165, VAX1  -  ventral anterior homeobox 1, PROX1  -  prospero homeobox 1, IWS1  -  iws1 homolog (s. cerevisiae), PDHX  -  pyruvate dehydrogenase complex, component x, ALK  -  anaplastic lymphoma receptor tyrosine kinase, VHLL  -  von hippel-lindau tumor suppressor-like, HIF1AN  -  hypoxia inducible factor 1, alpha subunit inhibitor, KMT2D  -  lysine (k)-specific methyltransferase 2d, PRKRIR  -  protein-kinase, interferon-inducible double stranded rna dependent inhibitor, repressor of (p58 repressor), MID2  -  midline 2, ZNF750  -  zinc finger protein 750, MAP2K6  -  mitogen-activated protein kinase kinase 6, ZFP1  -  zfp1 zinc finger protein, ZNF668  -  zinc finger protein 668, EIF2AK2  -  eukaryotic translation initiation factor 2-alpha kinase 2, YEATS4  -  yeats domain containing 4, MAPK13  -  mitogen-activated protein kinase 13, HMGA2  -  high mobility group at-hook 2, ALX1  -  alx homeobox 1, RIPK3  -  receptor-interacting serine-threonine kinase 3, ZNF212  -  zinc finger protein 212, GATA4  -  gata binding protein 4, GCN1L1  -  gcn1 general control of amino-acid synthesis 1-like 1 (yeast), MAPK1  -  mitogen-activated protein kinase 1, GBX1  -  gastrulation brain homeobox 1, ZFHX4  -  zinc finger homeobox 4, PKN2  -  protein kinase n2, ZNF497  -  zinc finger protein 497, ANXA4  -  annexin a4, GAPDH  -  glyceraldehyde-3-phosphate dehydrogenase, CCDC85B  -  coiled-coil domain containing 85b, LHX3  -  lim homeobox 3, NR4A3  -  nuclear receptor subfamily 4, group a, member 3, PRKCD  -  protein kinase c, delta, PRKAR1A  -  protein kinase, camp-dependent, regulatory, type i, alpha, DEDD2  -  death effector domain containing 2, ZNF408  -  zinc finger protein 408, ZKSCAN8  -  zinc finger with krab and scan domains 8, BIRC5  -  baculoviral iap repeat containing 5, PAX2  -  paired box 2, PAX1  -  paired box 1, PAX6  -  paired box 6, APOA2  -  apolipoprotein a-ii, APOA1  -  apolipoprotein a-i, PAX5  -  paired box 5, PAX4  -  paired box 4, NARG2  -  nmda receptor regulated 2, PAX9  -  paired box 9, ZNF783  -  zinc finger family member 783, APOA4  -  apolipoprotein a-iv, PAX7  -  paired box 7, ZNF180  -  zinc finger protein 180, ZNF154  -  zinc finger protein 154, PRMT6  -  protein arginine methyltransferase 6, PBX1  -  pre-b-cell leukemia homeobox 1, GTF2E2  -  general transcription factor iie, polypeptide 2, beta 34kda, PCBP1  -  poly(rc) binding protein 1, GTF2H3  -  general transcription factor iih, polypeptide 3, 34kda, TRIM26  -  tripartite motif containing 26, PPP1R3B  -  protein phosphatase 1, regulatory subunit 3b, PCBD1  -  pterin-4 alpha-carbinolamine dehydratase/dimerization cofactor of hepatocyte nuclear factor 1 alpha, VEZF1  -  vascular endothelial zinc finger 1, APBB2  -  amyloid beta (a4) precursor protein-binding, family b, member 2, ZBTB16  -  zinc finger and btb domain containing 16, P2RY1  -  purinergic receptor p2y, g-protein coupled, 1, ZNF133  -  zinc finger protein 133, ZFP41  -  zfp41 zinc finger protein, DNAJC17  -  dnaj (hsp40) homolog, subfamily c, member 17, GUCY1A3  -  guanylate cyclase 1, soluble, alpha 3, KRBA2  -  krab-a domain containing 2, GTF3A  -  general transcription factor iiia, ZNF121  -  zinc finger protein 121, PA2G4  -  proliferation-associated 2g4, 38kda, ARF4  -  adp-ribosylation factor 4, YRDC  -  yrdc domain containing (e. coli), APOC3  -  apolipoprotein c-iii, APP  -  amyloid beta (a4) precursor protein, CRB2  -  crumbs homolog 2 (drosophila), RCBTB1  -  regulator of chromosome condensation (rcc1) and btb (poz) domain containing protein 1, HSF5  -  heat shock transcription factor family member 5, PAK3  -  p21 protein (cdc42/rac)-activated kinase 3, PAM  -  peptidylglycine alpha-amidating monooxygenase, ARNTL  -  aryl hydrocarbon receptor nuclear translocator-like, BRPF1  -  bromodomain and phd finger containing, 1, RNF31  -  ring finger protein 31, ZNF366  -  zinc finger protein 366, SAP130  -  sin3a-associated protein, 130kda, PDHB  -  pyruvate dehydrogenase (lipoamide) beta, SUPT16H  -  suppressor of ty 16 homolog (s. cerevisiae), IFT57  -  intraflagellar transport 57 homolog (chlamydomonas), ARRB2  -  arrestin, beta 2, ARRB1  -  arrestin, beta 1, PDGFRA  -  platelet-derived growth factor receptor, alpha polypeptide, HAS3  -  hyaluronan synthase 3, PDK4  -  pyruvate dehydrogenase kinase, isozyme 4, FEZF1  -  fez family zinc finger 1, FSTL1  -  follistatin-like 1, CSDE1  -  cold shock domain containing e1, rna-binding, PEG3  -  paternally expressed 3, LRP8  -  low density lipoprotein receptor-related protein 8, apolipoprotein e receptor, LZTS1  -  leucine zipper, putative tumor suppressor 1, OLIG3  -  oligodendrocyte transcription factor 3, JDP2  -  jun dimerization protein 2, PCK1  -  phosphoenolpyruvate carboxykinase 1 (soluble), AKIRIN2  -  akirin 2, SLC51B  -  solute carrier family 51, beta subunit, BHLHA15  -  basic helix-loop-helix family, member a15, ERLIN2  -  er lipid raft associated 2, ZNF227  -  zinc finger protein 227, PDE2A  -  phosphodiesterase 2a, cgmp-stimulated, HEXB  -  hexosaminidase b (beta polypeptide), HDGF  -  hepatoma-derived growth factor, ZNF213  -  zinc finger protein 213, ZNF205  -  zinc finger protein 205, PKIG  -  protein kinase (camp-dependent, catalytic) inhibitor gamma, ASCL1  -  achaete-scute complex homolog 1 (drosophila), HCRT  -  hypocretin (orexin) neuropeptide precursor, SBNO2  -  strawberry notch homolog 2 (drosophila), ZBTB1  -  zinc finger and btb domain containing 1, ATP1A1  -  atpase, na+/k+ transporting, alpha 1 polypeptide, XPO1  -  exportin 1 (crm1 homolog, yeast), GOLGB1  -  golgin b1, BAHD1  -  bromo adjacent homology domain containing 1, WNT10B  -  wingless-type mmtv integration site family, member 10b, FOXJ3  -  forkhead box j3, ATOH1  -  atonal homolog 1 (drosophila), WNT11  -  wingless-type mmtv integration site family, member 11, GPLD1  -  glycosylphosphatidylinositol specific phospholipase d1, XBP1  -  x-box binding protein 1, LARP6  -  la ribonucleoprotein domain family, member 6, HMGN5  -  high mobility group nucleosome binding domain 5, WT1  -  wilms tumor 1, ZFHX3  -  zinc finger homeobox 3, FOXN4  -  forkhead box n4, WFS1  -  wolfram syndrome 1 (wolframin), WNT1  -  wingless-type mmtv integration site family, member 1, ASCL4  -  achaete-scute complex homolog 4 (drosophila), WNT2  -  wingless-type mmtv integration site family member 2, WNT5A  -  wingless-type mmtv integration site family, member 5a, WNT6  -  wingless-type mmtv integration site family, member 6, TRPV1  -  transient receptor potential cation channel, subfamily v, member 1, IMPACT  -  impact rwd domain protein, LGR4  -  leucine-rich repeat containing g protein-coupled receptor 4, ZNF641  -  zinc finger protein 641, ATP2B4  -  atpase, ca++ transporting, plasma membrane 4, C8orf44-SGK3  -  c8orf44-sgk3 readthrough, ADCY4  -  adenylate cyclase 4, RNF44  -  ring finger protein 44, ZSCAN21  -  zinc finger and scan domain containing 21, PKD2  -  polycystic kidney disease 2 (autosomal dominant), GSX2  -  gs homeobox 2, PITX2  -  paired-like homeodomain 2, NKX3-2  -  nk3 homeobox 2, PITX3  -  paired-like homeodomain 3, FBXL15  -  f-box and leucine-rich repeat protein 15, PITX1  -  paired-like homeodomain 1, ZNF32  -  zinc finger protein 32, SFR1  -  swi5-dependent recombination repair 1, ZBTB25  -  zinc finger and btb domain containing 25, IRX3  -  iroquois homeobox 3, TRIM62  -  tripartite motif containing 62, GPS2  -  g protein pathway suppressor 2, PIK3R1  -  phosphoinositide-3-kinase, regulatory subunit 1 (alpha), ATF5  -  activating transcription factor 5, TEN1  -  ten1 cst complex subunit, IKZF2  -  ikaros family zinc finger 2 (helios), PLAGL2  -  pleiomorphic adenoma gene-like 2, PLAGL1  -  pleiomorphic adenoma gene-like 1, PLAG1  -  pleiomorphic adenoma gene 1, ELP2  -  elongator acetyltransferase complex subunit 2, ASXL1  -  additional sex combs like 1 (drosophila), AVP  -  arginine vasopressin, ZNF384  -  zinc finger protein 384, UQCC  -  ubiquinol-cytochrome c reductase complex chaperone, ZNF24  -  zinc finger protein 24, ZNF23  -  zinc finger protein 23, PKHD1  -  polycystic kidney and hepatic disease 1 (autosomal recessive), OGFOD1  -  2-oxoglutarate and iron-dependent oxygenase domain containing 1, ZIC1  -  zic family member 1, ZBTB14  -  zinc finger and btb domain containing 14, ZNF7  -  zinc finger protein 7, GRM2  -  glutamate receptor, metabotropic 2, CNBP  -  cchc-type zinc finger, nucleic acid binding protein, CBX3  -  chromobox homolog 3, ZIC2  -  zic family member 2, ZIC3  -  zic family member 3, ZNF3  -  zinc finger protein 3, PHB2  -  prohibitin 2, YES1  -  v-yes-1 yamaguchi sarcoma viral oncogene homolog 1, GRM3  -  glutamate receptor, metabotropic 3, GSK3A  -  glycogen synthase kinase 3 alpha, PARK7  -  parkinson protein 7, YY1  -  yy1 transcription factor, ZNF831  -  zinc finger protein 831, GALR2  -  galanin receptor 2, CASZ1  -  castor zinc finger 1, RFC3  -  replication factor c (activator 1) 3, 38kda, SEBOX  -  sebox homeobox, RFX4  -  regulatory factor x, 4 (influences hla class ii expression), WHSC1L1  -  wolf-hirschhorn syndrome candidate 1-like 1, APBB3  -  amyloid beta (a4) precursor protein-binding, family b, member 3, EVX2  -  even-skipped homeobox 2, ZFP36L2  -  zfp36 ring finger protein-like 2, ZFP36L1  -  zfp36 ring finger protein-like 1, RET  -  ret proto-oncogene, DPF2  -  d4, zinc and double phd fingers family 2, SAP30  -  sin3a-associated protein, 30kda, KLF5  -  kruppel-like factor 5 (intestinal), KLF9  -  kruppel-like factor 9, ZNF879  -  zinc finger protein 879, TNIP1  -  tnfaip3 interacting protein 1, HDAC3  -  histone deacetylase 3, IKZF1  -  ikaros family zinc finger 1 (ikaros), RING1  -  ring finger protein 1, PRDM1  -  pr domain containing 1, with znf domain, BLM  -  bloom syndrome, recq helicase-like, TET3  -  tet methylcytosine dioxygenase 3, SECISBP2  -  secis binding protein 2, QRICH1  -  glutamine-rich 1, BMP1  -  bone morphogenetic protein 1, PER2  -  period circadian clock 2, HOXD9  -  homeobox d9, PER3  -  period circadian clock 3, BMP3  -  bone morphogenetic protein 3, ZNF426  -  zinc finger protein 426, BMP2  -  bone morphogenetic protein 2, HOXD3  -  homeobox d3, RGS2  -  regulator of g-protein signaling 2, 24kda, HOXD8  -  homeobox d8, HOXD4  -  homeobox d4, HOXC12  -  homeobox c12, HOXC11  -  homeobox c11, NR1I2  -  nuclear receptor subfamily 1, group i, member 2, BMPR1B  -  bone morphogenetic protein receptor, type ib, HOXC13  -  homeobox c13, HOXC8  -  homeobox c8, KAT2B  -  k(lysine) acetyltransferase 2b, TSC22D1  -  tsc22 domain family, member 1, HOXC10  -  homeobox c10, BMP6  -  bone morphogenetic protein 6, ZNF259  -  zinc finger protein 259, TAX1BP1  -  tax1 (human t-cell leukemia virus type i) binding protein 1, OLIG2  -  oligodendrocyte lineage transcription factor 2, MYRF  -  myelin regulatory factor, TRIB1  -  tribbles homolog 1 (drosophila), CDC123  -  cell division cycle 123, ZNF648  -  zinc finger protein 648, CC2D1B  -  coiled-coil and c2 domain containing 1b, HTR2B  -  5-hydroxytryptamine (serotonin) receptor 2b, g protein-coupled, CPNE1  -  copine i, AHI1  -  abelson helper integration site 1, HTR1B  -  5-hydroxytryptamine (serotonin) receptor 1b, g protein-coupled, EIF2B2  -  eukaryotic translation initiation factor 2b, subunit 2 beta, 39kda, EIF2B4  -  eukaryotic translation initiation factor 2b, subunit 4 delta, 67kda, CA9  -  carbonic anhydrase ix, NANOS3  -  nanos homolog 3 (drosophila), HTR2A  -  5-hydroxytryptamine (serotonin) receptor 2a, g protein-coupled, GATAD2A  -  gata zinc finger domain containing 2a, ZNF655  -  zinc finger protein 655, FOXN2  -  forkhead box n2, TSPO  -  translocator protein (18kda), RORB  -  rar-related orphan receptor b, C1QBP  -  complement component 1, q subcomponent binding protein, ALKBH4  -  alkb, alkylation repair homolog 4 (e. coli), TET2  -  tet methylcytosine dioxygenase 2, BNC2  -  basonuclin 2, NLRC3  -  nlr family, card domain containing 3, BCL10  -  b-cell cll/lymphoma 10, MBTD1  -  mbt domain containing 1, FUBP3  -  far upstream element (fuse) binding protein 3, IRX5  -  iroquois homeobox 5, DMBX1  -  diencephalon/mesencephalon homeobox 1, BARHL2  -  barh-like homeobox 2, BOLL  -  bol, boule-like (drosophila), PHOX2B  -  paired-like homeobox 2b, CAPN3  -  calpain 3, (p94), EIF4EBP3  -  eukaryotic translation initiation factor 4e binding protein 3, MCRS1  -  microspherule protein 1, N4BP2L2  -  nedd4 binding protein 2-like 2, HMGB2  -  high mobility group box 2, HMGB1  -  high mobility group box 1, CAMK2D  -  calcium/calmodulin-dependent protein kinase ii delta, HLX  -  h2.0-like homeobox, CAMK2A  -  calcium/calmodulin-dependent protein kinase ii alpha, CHRD  -  chordin, GSX1  -  gs homeobox 1, EIF3D  -  eukaryotic translation initiation factor 3, subunit d, FST  -  follistatin, ANKRD33  -  ankyrin repeat domain 33, USP47  -  ubiquitin specific peptidase 47, TNKS  -  tankyrase, trf1-interacting ankyrin-related adp-ribose polymerase, EIF4G3  -  eukaryotic translation initiation factor 4 gamma, 3, BANK1  -  b-cell scaffold protein with ankyrin repeats 1, PID1  -  phosphotyrosine interaction domain containing 1, PHIP  -  pleckstrin homology domain interacting protein, RPS5  -  ribosomal protein s5, HIPK1  -  homeodomain interacting protein kinase 1, ZBTB18  -  zinc finger and btb domain containing 18, GPBP1  -  gc-rich promoter binding protein 1, MNX1  -  motor neuron and pancreas homeobox 1, CALR  -  calreticulin, HGF  -  hepatocyte growth factor (hepapoietin a; scatter factor), SEMA4D  -  sema domain, immunoglobulin domain (ig), transmembrane domain (tm) and short cytoplasmic domain, (semaphorin) 4d, NRG1  -  neuregulin 1, ATXN1L  -  ataxin 1-like, TESC  -  tescalcin, CREB3  -  camp responsive element binding protein 3, UPF3B  -  upf3 regulator of nonsense transcripts homolog b (yeast), UPF3A  -  upf3 regulator of nonsense transcripts homolog a (yeast), CALCR  -  calcitonin receptor, HIF1A  -  hypoxia inducible factor 1, alpha subunit (basic helix-loop-helix transcription factor), CITED2  -  cbp/p300-interacting transactivator, with glu/asp-rich carboxy-terminal domain, 2, ANKRD2  -  ankyrin repeat domain 2 (stretch responsive muscle), LPIN3  -  lipin 3, HOXA13  -  homeobox a13, HPCA  -  hippocalcin, HOXA11  -  homeobox a11, RPS27A  -  ribosomal protein s27a, IRF9  -  interferon regulatory factor 9, BCL11B  -  b-cell cll/lymphoma 11b (zinc finger protein), AGXT2  -  alanine--glyoxylate aminotransferase 2, HOXB2  -  homeobox b2, HOXB1  -  homeobox b1, HOXB7  -  homeobox b7, EED  -  embryonic ectoderm development, HOXC5  -  homeobox c5, HOXC4  -  homeobox c4, CCNH  -  cyclin h, NOD1  -  nucleotide-binding oligomerization domain containing 1, RPS14  -  ribosomal protein s14, HOXA1  -  homeobox a1, TIPIN  -  timeless interacting protein, ACER2  -  alkaline ceramidase 2, HOXA4  -  homeobox a4, HOXA5  -  homeobox a5, HOXA2  -  homeobox a2, HOXA3  -  homeobox a3, RPS6KA1  -  ribosomal protein s6 kinase, 90kda, polypeptide 1, HOXA6  -  homeobox a6, RPS6KB2  -  ribosomal protein s6 kinase, 70kda, polypeptide 2, HOXA7  -  homeobox a7, RUNX3  -  runt-related transcription factor 3, RYR2  -  ryanodine receptor 2 (cardiac), ONECUT1  -  one cut homeobox 1, HNF4G  -  hepatocyte nuclear factor 4, gamma, CAT  -  catalase, HNRNPAB  -  heterogeneous nuclear ribonucleoprotein a/b, CAV1  -  caveolin 1, caveolae protein, 22kda, ISL2  -  isl lim homeobox 2, RUNX1T1  -  runt-related transcription factor 1; translocated to, 1 (cyclin d-related), HEYL  -  hairy/enhancer-of-split related with yrpw motif-like, CHCHD3  -  coiled-coil-helix-coiled-coil-helix domain containing 3, HMX3  -  h6 family homeobox 3, ZBTB7C  -  zinc finger and btb domain containing 7c, LHX6  -  lim homeobox 6, HMX2  -  h6 family homeobox 2, RFX7  -  regulatory factor x, 7, FOXA2  -  forkhead box a2, HTATSF1  -  hiv-1 tat specific factor 1, HAT1  -  histone acetyltransferase 1, PAIP1  -  poly(a) binding protein interacting protein 1, CDC5L  -  cell division cycle 5-like, HTRA1  -  htra serine peptidase 1, RBM15  -  rna binding motif protein 15, POLR3F  -  polymerase (rna) iii (dna directed) polypeptide f, 39 kda, PRR13  -  proline rich 13, TOX3  -  tox high mobility group box family member 3, ERLIN1  -  er lipid raft associated 1, RBCK1  -  ranbp-type and c3hc4-type zinc finger containing 1, BHLHE22  -  basic helix-loop-helix family, member e22, ATAD2B  -  atpase family, aaa domain containing 2b, INHA  -  inhibin, alpha, DRAP1  -  dr1-associated protein 1 (negative cofactor 2 alpha), INHBA  -  inhibin, beta a, CREB3L2  -  camp responsive element binding protein 3-like 2, ERN2  -  endoplasmic reticulum to nucleus signaling 2, ERRFI1  -  erbb receptor feedback inhibitor 1, IL5  -  interleukin 5 (colony-stimulating factor, eosinophil), BHLHE40  -  basic helix-loop-helix family, member e40, IL4  -  interleukin 4, DMRT2  -  doublesex and mab-3 related transcription factor 2, LMO4  -  lim domain only 4, ATOH7  -  atonal homolog 7 (drosophila), CAMK1  -  calcium/calmodulin-dependent protein kinase i, GDF6  -  growth differentiation factor 6, PSMC5  -  proteasome (prosome, macropain) 26s subunit, atpase, 5, WNT4  -  wingless-type mmtv integration site family, member 4, NUCKS1  -  nuclear casein kinase and cyclin-dependent kinase substrate 1, CBX4  -  chromobox homolog 4, IL9  -  interleukin 9, PSMC2  -  proteasome (prosome, macropain) 26s subunit, atpase, 2, CD34  -  cd34 molecule, CSRNP1  -  cysteine-serine-rich nuclear protein 1, GAS7  -  growth arrest-specific 7, PPARGC1B  -  peroxisome proliferator-activated receptor gamma, coactivator 1 beta, EBF2  -  early b-cell factor 2, BATF  -  basic leucine zipper transcription factor, atf-like, IRS1  -  insulin receptor substrate 1, PTEN  -  phosphatase and tensin homolog, ISL1  -  isl lim homeobox 1, ITGA2  -  integrin, alpha 2 (cd49b, alpha 2 subunit of vla-2 receptor), TFAP2E  -  transcription factor ap-2 epsilon (activating enhancer binding protein 2 epsilon), MKNK1  -  map kinase interacting serine/threonine kinase 1, TLR9  -  toll-like receptor 9, PTH1R  -  parathyroid hormone 1 receptor, CEBPA  -  ccaat/enhancer binding protein (c/ebp), alpha, CEBPB  -  ccaat/enhancer binding protein (c/ebp), beta, CEBPD  -  ccaat/enhancer binding protein (c/ebp), delta, EIF6  -  eukaryotic translation initiation factor 6, HELT  -  helt bhlh transcription factor, CDK5  -  cyclin-dependent kinase 5, CDK4  -  cyclin-dependent kinase 4, INSM1  -  insulinoma-associated 1, CDKN1C  -  cyclin-dependent kinase inhibitor 1c (p57, kip2), CDKN1B  -  cyclin-dependent kinase inhibitor 1b (p27, kip1), SORBS1  -  sorbin and sh3 domain containing 1, KLF7  -  kruppel-like factor 7 (ubiquitous), HTATIP2  -  hiv-1 tat interactive protein 2, 30kda, IREB2  -  iron-responsive element binding protein 2, IRF1  -  interferon regulatory factor 1, STC2  -  stanniocalcin 2, IRF6  -  interferon regulatory factor 6, IRF4  -  interferon regulatory factor 4, CDH13  -  cadherin 13, h-cadherin (heart), ITGA6  -  integrin, alpha 6, ARFGEF1  -  adp-ribosylation factor guanine nucleotide-exchange factor 1 (brefeldin a-inhibited), PURA  -  purine-rich element binding protein a, ZSCAN31  -  zinc finger and scan domain containing 31, ZNF266  -  zinc finger protein 266, PTX3  -  pentraxin 3, long, NSD1  -  nuclear receptor binding set domain protein 1, ARPP19  -  camp-regulated phosphoprotein, 19kda, GPR97  -  g protein-coupled receptor 97, ZBTB11  -  zinc finger and btb domain containing 11, PTPRK  -  protein tyrosine phosphatase, receptor type, k, ZBTB6  -  zinc finger and btb domain containing 6, PTPRN  -  protein tyrosine phosphatase, receptor type, n, AFF4  -  af4/fmr2 family, member 4, PEX2  -  peroxisomal biogenesis factor 2, MMS19  -  mms19 nucleotide excision repair homolog (s. cerevisiae), KDM5B  -  lysine (k)-specific demethylase 5b, LHX5  -  lim homeobox 5, VSX2  -  visual system homeobox 2, FOXN3  -  forkhead box n3, NKAPL  -  nfkb activating protein-like, ID3  -  inhibitor of dna binding 3, dominant negative helix-loop-helix protein, CHD4  -  chromodomain helicase dna binding protein 4, ZSCAN25  -  zinc finger and scan domain containing 25, EGLN1  -  egl-9 family hypoxia-inducible factor 1, STK36  -  serine/threonine kinase 36, CHD1  -  chromodomain helicase dna binding protein 1, MTERFD2  -  mterf domain containing 2, SOX14  -  sry (sex determining region y)-box 14, IRF2BPL  -  interferon regulatory factor 2 binding protein-like, JAZF1  -  jazf zinc finger 1, ID4  -  inhibitor of dna binding 4, dominant negative helix-loop-helix protein, HSPH1  -  heat shock 105kda/110kda protein 1, IDH1  -  isocitrate dehydrogenase 1 (nadp+), soluble, NANOS2  -  nanos homolog 2 (drosophila), ZNF513  -  zinc finger protein 513, HBP1  -  hmg-box transcription factor 1, ZNF282  -  zinc finger protein 282, GPR116  -  g protein-coupled receptor 116, NR0B2  -  nuclear receptor subfamily 0, group b, member 2, OSR1  -  odd-skipped related 1 (drosophila), NSMAF  -  neutral sphingomyelinase (n-smase) activation associated factor, PABPC1  -  poly(a) binding protein, cytoplasmic 1, RARG  -  retinoic acid receptor, gamma, DLL4  -  delta-like 4 (drosophila), PPP1R3G  -  protein phosphatase 1, regulatory subunit 3g, LEMD2  -  lem domain containing 2, DNAJC2  -  dnaj (hsp40) homolog, subfamily c, member 2, ZBTB9  -  zinc finger and btb domain containing 9, UXT  -  ubiquitously-expressed, prefoldin-like chaperone, USP21  -  ubiquitin specific peptidase 21, NPAS3  -  neuronal pas domain protein 3, KHDRBS1  -  kh domain containing, rna binding, signal transduction associated 1, GNL3L  -  guanine nucleotide binding protein-like 3 (nucleolar)-like, LBX1  -  ladybird homeobox 1, FOXD3  -  forkhead box d3, ING3  -  inhibitor of growth family, member 3, RARA  -  retinoic acid receptor, alpha, FOXB1  -  forkhead box b1, IHH  -  indian hedgehog, RBL1  -  retinoblastoma-like 1 (p107), RBBP7  -  retinoblastoma binding protein 7, DMRTA1  -  dmrt-like family a1, SMARCA5  -  swi/snf related, matrix associated, actin dependent regulator of chromatin, subfamily a, member 5, NEUROD6  -  neuronal differentiation 6, RBM4  -  rna binding motif protein 4, NEUROG2  -  neurogenin 2, OGT  -  o-linked n-acetylglucosamine (glcnac) transferase, PELP1  -  proline, glutamate and leucine rich protein 1, PRDM15  -  pr domain containing 15, PRDM14  -  pr domain containing 14, IGFBP5  -  insulin-like growth factor binding protein 5, RBBP6  -  retinoblastoma binding protein 6, SIX2  -  six homeobox 2, GALR3  -  galanin receptor 3, RCVRN  -  recoverin, CKS2  -  cdc28 protein kinase regulatory subunit 2, CUL3  -  cullin 3, FOXP1  -  forkhead box p1, NECAB3  -  n-terminal ef-hand calcium binding protein 3, CHUK  -  conserved helix-loop-helix ubiquitous kinase, DMRTB1  -  dmrt-like family b with proline-rich c-terminal, 1, SUPT3H  -  suppressor of ty 3 homolog (s. cerevisiae), BEND6  -  ben domain containing 6, TBR1  -  t-box, brain, 1, LGALS9  -  lectin, galactoside-binding, soluble, 9, ZMYND8  -  zinc finger, mynd-type containing 8, NPAS4  -  neuronal pas domain protein 4, NFATC2IP  -  nuclear factor of activated t-cells, cytoplasmic, calcineurin-dependent 2 interacting protein, RBM39  -  rna binding motif protein 39, NCOA5  -  nuclear receptor coactivator 5, PATZ1  -  poz (btb) and at hook containing zinc finger 1, CARD11  -  caspase recruitment domain family, member 11, SSBP2  -  single-stranded dna binding protein 2, NUP62  -  nucleoporin 62kda, RNF14  -  ring finger protein 14, DBX2  -  developing brain homeobox 2, SFMBT2  -  scm-like with four mbt domains 2, MAML2  -  mastermind-like 2 (drosophila), LEP  -  leptin, ATOH8  -  atonal homolog 8 (drosophila), SP3  -  sp3 transcription factor, SP4  -  sp4 transcription factor, BMP8A  -  bone morphogenetic protein 8a, SOX15  -  sry (sex determining region y)-box 15, LMX1B  -  lim homeobox transcription factor 1, beta, SOX12  -  sry (sex determining region y)-box 12, ARL2BP  -  adp-ribosylation factor-like 2 binding protein, LMX1A  -  lim homeobox transcription factor 1, alpha, SOX9  -  sry (sex determining region y)-box 9, C12orf52  -  chromosome 12 open reading frame 52, SOX2  -  sry (sex determining region y)-box 2, H2AFY  -  h2a histone family, member y, LOXL2  -  lysyl oxidase-like 2, WBP2  -  ww domain binding protein 2, GABBR2  -  gamma-aminobutyric acid (gaba) b receptor, 2, KIAA1967  -  kiaa1967, LEMD3  -  lem domain containing 3, SOAT1  -  sterol o-acyltransferase 1, CARHSP1  -  calcium regulated heat stable protein 1, 24kda, ZC3H8  -  zinc finger ccch-type containing 8, ELP5  -  elongator acetyltransferase complex subunit 5, LMO1  -  lim domain only 1 (rhombotin 1), NACC2  -  nacc family member 2, ben and btb (poz) domain containing, DDX58  -  dead (asp-glu-ala-asp) box polypeptide 58, CRABP2  -  cellular retinoic acid binding protein 2, KLF3  -  kruppel-like factor 3 (basic), NR1D1  -  nuclear receptor subfamily 1, group d, member 1, PRKAG2  -  protein kinase, amp-activated, gamma 2 non-catalytic subunit, DDX41  -  dead (asp-glu-ala-asp) box polypeptide 41, PLK3  -  polo-like kinase 3, SNCA  -  synuclein, alpha (non a4 component of amyloid precursor), RNF222  -  ring finger protein 222, TOX2  -  tox high mobility group box family member 2, PGBD1  -  piggybac transposable element derived 1, YTHDF2  -  yth domain family, member 2, ZBED5  -  zinc finger, bed-type containing 5, ZBTB41  -  zinc finger and btb domain containing 41, LHX8  -  lim homeobox 8, EIF3L  -  eukaryotic translation initiation factor 3, subunit l, SNAI1  -  snail family zinc finger 1, TMEM59  -  transmembrane protein 59, TP53INP2  -  tumor protein p53 inducible nuclear protein 2, ZBTB37  -  zinc finger and btb domain containing 37, SMO  -  smoothened, frizzled family receptor, ACTL6B  -  actin-like 6b, HLTF  -  helicase-like transcription factor, SMARCC2  -  swi/snf related, matrix associated, actin dependent regulator of chromatin, subfamily c, member 2, TNRC18  -  trinucleotide repeat containing 18, SMARCD1  -  swi/snf related, matrix associated, actin dependent regulator of chromatin, subfamily d, member 1, MED20  -  mediator complex subunit 20, AFAP1L2  -  actin filament associated protein 1-like 2, DMRT3  -  doublesex and mab-3 related transcription factor 3, SMARCA1  -  swi/snf related, matrix associated, actin dependent regulator of chromatin, subfamily a, member 1, ONECUT2  -  one cut homeobox 2, SMARCA2  -  swi/snf related, matrix associated, actin dependent regulator of chromatin, subfamily a, member 2, MAPK8IP1  -  mitogen-activated protein kinase 8 interacting protein 1, AKAP5  -  a kinase (prka) anchor protein 5, KLF6  -  kruppel-like factor 6, ZNF462  -  zinc finger protein 462, ZKSCAN5  -  zinc finger"
					
"with krab and scan domains 5, TBX4  -  t-box 4, ARHGAP22  -  rho gtpase activating protein 22, IRF2BP2  -  interferon regulatory factor 2 binding protein 2, MED27  -  mediator complex subunit 27, MED26  -  mediator complex subunit 26, CHD6  -  chromodomain helicase dna binding protein 6, PRDM13  -  pr domain containing 13, MED17  -  mediator complex subunit 17, NKX2-5  -  nk2 homeobox 5, ZNF580  -  zinc finger protein 580, INSM2  -  insulinoma-associated 2, ARID5B  -  at rich interactive domain 5b (mrf1-like), KDM2B  -  lysine (k)-specific demethylase 2b, SUPT6H  -  suppressor of ty 6 homolog (s. cerevisiae), SCML4  -  sex comb on midleg-like 4 (drosophila), ZNF710  -  zinc finger protein 710, HAND2  -  heart and neural crest derivatives expressed 2, CTBP2  -  c-terminal binding protein 2, SUPT4H1  -  suppressor of ty 4 homolog 1 (s. cerevisiae), ING4  -  inhibitor of growth family, member 4, CTNND1  -  catenin (cadherin-associated protein), delta 1, CHCHD2  -  coiled-coil-helix-coiled-coil-helix domain containing 2, SETD3  -  set domain containing 3, PRDM12  -  pr domain containing 12, NKX2-4  -  nk2 homeobox 4, CTNNB1  -  catenin (cadherin-associated protein), beta 1, 88kda, LPXN  -  leupaxin, PHF11  -  phd finger protein 11, SOGA1  -  suppressor of glucose, autophagy associated 1, PSRC1  -  proline/serine-rich coiled-coil 1, CUX1  -  cut-like homeobox 1, PTF1A  -  pancreas specific transcription factor, 1a, COMMD2  -  comm domain containing 2, CTCFL  -  ccctc-binding factor (zinc finger protein)-like, CBX2  -  chromobox homolog 2, STK3  -  serine/threonine kinase 3, HAND1  -  heart and neural crest derivatives expressed 1, ZBTB46  -  zinc finger and btb domain containing 46, PHF20L1  -  phd finger protein 20-like 1, MED10  -  mediator complex subunit 10, CYLD  -  cylindromatosis (turban tumor syndrome), BCL6B  -  b-cell cll/lymphoma 6, member b, POU2F3  -  pou class 2 homeobox 3, STAR  -  steroidogenic acute regulatory protein, NFKBID  -  nuclear factor of kappa light polypeptide gene enhancer in b-cells inhibitor, delta, C1orf170  -  chromosome 1 open reading frame 170, JUN  -  jun proto-oncogene, STAT4  -  signal transducer and activator of transcription 4, CRY2  -  cryptochrome 2 (photolyase-like), ASF1A  -  anti-silencing function 1a histone chaperone, LHX2  -  lim homeobox 2, STAT6  -  signal transducer and activator of transcription 6, interleukin-4 induced, VWC2  -  von willebrand factor c domain containing 2, BRMS1  -  breast cancer metastasis suppressor 1, ABHD14B  -  abhydrolase domain containing 14b, ZNF219  -  zinc finger protein 219, TACO1  -  translational activator of mitochondrially encoded cytochrome c oxidase i, ZNF503  -  zinc finger protein 503, WIBG  -  within bgcn homolog (drosophila), CSF2  -  colony stimulating factor 2 (granulocyte-macrophage), SPDEF  -  sam pointed domain containing ets transcription factor, C5orf54  -  chromosome 5 open reading frame 54, MINA  -  myc induced nuclear antigen, MNF1  -  mitochondrial nucleoid factor 1, ZNF335  -  zinc finger protein 335, KLF4  -  kruppel-like factor 4 (gut), CSNK2A2  -  casein kinase 2, alpha prime polypeptide, ZBED3  -  zinc finger, bed-type containing 3, SRC  -  v-src avian sarcoma (schmidt-ruppin a-2) viral oncogene homolog, DRGX  -  dorsal root ganglia homeobox, PKNOX2  -  pbx/knotted 1 homeobox 2, DNAJB5  -  dnaj (hsp40) homolog, subfamily b, member 5, BRMS1L  -  breast cancer metastasis-suppressor 1-like, LEF1  -  lymphoid enhancer-binding factor 1, VPS25  -  vacuolar protein sorting 25 homolog (s. cerevisiae), ZSCAN10  -  zinc finger and scan domain containing 10, CNOT8  -  ccr4-not transcription complex, subunit 8, TCEAL1  -  transcription elongation factor a (sii)-like 1, PRDX5  -  peroxiredoxin 5, CDK12  -  cyclin-dependent kinase 12, RWDD3  -  rwd domain containing 3, ZNF385A  -  zinc finger protein 385a, SIN3A  -  sin3 transcription regulator family member a, SIX4  -  six homeobox 4, MAP3K9  -  mitogen-activated protein kinase kinase kinase 9, C5orf20  -  chromosome 5 open reading frame 20, ZNF287  -  zinc finger protein 287, MLF1  -  myeloid leukemia factor 1, KDM3B  -  lysine (k)-specific demethylase 3b, CBX8  -  chromobox homolog 8, SAMD8  -  sterile alpha motif domain containing 8, BCL11A  -  b-cell cll/lymphoma 11a (zinc finger protein), MLLT3  -  myeloid/lymphoid or mixed-lineage leukemia (trithorax homolog, drosophila); translocated to, 3, MED14  -  mediator complex subunit 14, MLLT1  -  myeloid/lymphoid or mixed-lineage leukemia (trithorax homolog, drosophila); translocated to, 1, LHX4  -  lim homeobox 4, DBP  -  d site of albumin promoter (albumin d-box) binding protein, ZBTB22  -  zinc finger and btb domain containing 22, BRIP1  -  brca1 interacting protein c-terminal helicase 1, SCYL1  -  scy1-like 1 (s. cerevisiae), ZNF160  -  zinc finger protein 160, SUFU  -  suppressor of fused homolog (drosophila), NR3C2  -  nuclear receptor subfamily 3, group c, member 2, NLK  -  nemo-like kinase, MN1  -  meningioma (disrupted in balanced translocation) 1, MTA2  -  metastasis associated 1 family, member 2, EIF2A  -  eukaryotic translation initiation factor 2a, 65kda, NOG  -  noggin, MOV10  -  mov10, moloney leukemia virus 10, homolog (mouse), MSC  -  musculin, MNT  -  mnt, max dimerization protein, MDFI  -  myod family inhibitor, MDK  -  midkine (neurite growth-promoting factor 2), SPTY2D1  -  spt2, suppressor of ty, domain containing 1 (s. cerevisiae), CCR2  -  chemokine (c-c motif) receptor 2, MED30  -  mediator complex subunit 30, MEF2D  -  myocyte enhancer factor 2d, MEIS2  -  meis homeobox 2, BRWD1  -  bromodomain and wd repeat domain containing 1, ZNF664  -  zinc finger protein 664, MEIS1  -  meis homeobox 1, CYP1B1  -  cytochrome p450, family 1, subfamily b, polypeptide 1, S100A12  -  s100 calcium binding protein a12, MEOX1  -  mesenchyme homeobox 1, HINFP  -  histone h4 transcription factor, MET  -  met proto-oncogene, KAT8  -  k(lysine) acetyltransferase 8, DAPK1  -  death-associated protein kinase 1, MAVS  -  mitochondrial antiviral signaling protein, DAP  -  death-associated protein, S100A9  -  s100 calcium binding protein a9, CYP27B1  -  cytochrome p450, family 27, subfamily b, polypeptide 1, SALL1  -  sal-like 1 (drosophila), NGDN  -  neuroguidin, eif4e binding protein, PCBD2  -  pterin-4 alpha-carbinolamine dehydratase/dimerization cofactor of hepatocyte nuclear factor 1 alpha (tcf1) 2, RPTOR  -  regulatory associated protein of mtor, complex 1, KITLG  -  kit ligand, SAFB  -  scaffold attachment factor b, PTOV1  -  prostate tumor overexpressed 1, ZNF394  -  zinc finger protein 394, SALL2  -  sal-like 2 (drosophila), MAGOH  -  mago-nashi homolog, proliferation-associated (drosophila), SERPINA12  -  serpin peptidase inhibitor, clade a (alpha-1 antiproteinase, antitrypsin), member 12, SMC3  -  structural maintenance of chromosomes 3, PDP2  -  pyruvate dehyrogenase phosphatase catalytic subunit 2, PDLIM1  -  pdz and lim domain 1, IL23A  -  interleukin 23, alpha subunit p19, NMI  -  n-myc (and stat) interactor, DR1  -  down-regulator of transcription 1, tbp-binding (negative cofactor 2), ZNF319  -  zinc finger protein 319, USP2  -  ubiquitin specific peptidase 2, MC1R  -  melanocortin 1 receptor (alpha melanocyte stimulating hormone receptor), UBE2J1  -  ubiquitin-conjugating enzyme e2, j1, UNK  -  unkempt homolog (drosophila), TBX18  -  t-box 18, ZNF687  -  zinc finger protein 687, MAX  -  myc associated factor x, ZMIZ2  -  zinc finger, miz-type containing 2, DVL2  -  dishevelled segment polarity protein 2, GIGYF2  -  grb10 interacting gyf protein 2, FNIP2  -  folliculin interacting protein 2, BCL2L12  -  bcl2-like 12 (proline rich), NELFCD  -  negative elongation factor complex member c/d, CDAN1  -  codanin 1, TSC22D3  -  tsc22 domain family, member 3, ASH2L  -  ash2 (absent, small, or homeotic)-like (drosophila), DUSP1  -  dual specificity phosphatase 1, SOX7  -  sry (sex determining region y)-box 7, HBEGF  -  heparin-binding egf-like growth factor, DLAT  -  dihydrolipoamide s-acetyltransferase, TFAP2D  -  transcription factor ap-2 delta (activating enhancer binding protein 2 delta), TSHZ3  -  teashirt zinc finger homeobox 3, DLD  -  dihydrolipoamide dehydrogenase, ZNF396  -  zinc finger protein 396, DLG1  -  discs, large homolog 1 (drosophila), DLX1  -  distal-less homeobox 1, DLX2  -  distal-less homeobox 2, ZFAT  -  zinc finger and at hook domain containing, DLX5  -  distal-less homeobox 5, C14orf166  -  chromosome 14 open reading frame 166, SHOX2  -  short stature homeobox 2, DLX6  -  distal-less homeobox 6, AIP  -  aryl hydrocarbon receptor interacting protein, SIAH2  -  siah e3 ubiquitin protein ligase 2, ASB1  -  ankyrin repeat and socs box containing 1, BTAF1  -  btaf1 rna polymerase ii, b-tfiid transcription factor-associated, 170kda, POGK  -  pogo transposable element with krab domain, RASD1  -  ras, dexamethasone-induced 1, SIM1  -  single-minded homolog 1 (drosophila), CDK5RAP1  -  cdk5 regulatory subunit associated protein 1, SIX1  -  six homeobox 1, LTF  -  lactotransferrin, SIM2  -  single-minded homolog 2 (drosophila), CALCOCO1  -  calcium binding and coiled-coil domain 1, SFRP1  -  secreted frizzled-related protein 1, SFRP5  -  secreted frizzled-related protein 5, SMAD1  -  smad family member 1, TRIM33  -  tripartite motif containing 33, SMAD2  -  smad family member 2, SRRT  -  serrate rna effector molecule homolog (arabidopsis), LIMD1  -  lim domains containing 1, EIF2AK4  -  eukaryotic translation initiation factor 2 alpha kinase 4, TRIM15  -  tripartite motif containing 15, TAF1C  -  tata box binding protein (tbp)-associated factor, rna polymerase i, c, 110kda, RPS6KA4  -  ribosomal protein s6 kinase, 90kda, polypeptide 4, ZBTB26  -  zinc finger and btb domain containing 26, SMAD3  -  smad family member 3, SMAD6  -  smad family member 6, MAF  -  v-maf avian musculoaponeurotic fibrosarcoma oncogene homolog, USP13  -  ubiquitin specific peptidase 13 (isopeptidase t-3), NCBP1  -  nuclear cap binding protein subunit 1, 80kda, MAPRE3  -  microtubule-associated protein, rp/eb family, member 3, EMX1  -  empty spiracles homeobox 1, DHX33  -  deah (asp-glu-ala-his) box polypeptide 33, DDX25  -  dead (asp-glu-ala-asp) box helicase 25, TICAM1  -  toll-like receptor adaptor molecule 1, ELK3  -  elk3, ets-domain protein (srf accessory protein 2), ACPL2  -  acid phosphatase-like 2, ELK4  -  elk4, ets-domain protein (srf accessory protein 1), ELL2  -  elongation factor, rna polymerase ii, 2, WRNIP1  -  werner helicase interacting protein 1, EPAS1  -  endothelial pas domain protein 1, EP300  -  e1a binding protein p300, DKK1  -  dickkopf wnt signaling pathway inhibitor 1, COMMD9  -  comm domain containing 9, EN2  -  engrailed homeobox 2, EN1  -  engrailed homeobox 1, HABP4  -  hyaluronan binding protein 4, ATF6  -  activating transcription factor 6, EMX2  -  empty spiracles homeobox 2, TBK1  -  tank-binding kinase 1, FHOD1  -  formin homology 2 domain containing 1, ZNF563  -  zinc finger protein 563, SETD8  -  set domain containing (lysine methyltransferase) 8, SORBS3  -  sorbin and sh3 domain containing 3, MYOD1  -  myogenic differentiation 1, CELF4  -  cugbp, elav-like family member 4, TCF24  -  transcription factor 24, PPP1R12A  -  protein phosphatase 1, regulatory subunit 12a, EGR3  -  early growth response 3, TFCP2L1  -  transcription factor cp2-like 1, NAB1  -  ngfi-a binding protein 1 (egr1 binding protein 1), EIF2S1  -  eukaryotic translation initiation factor 2, subunit 1 alpha, 35kda, NAB2  -  ngfi-a binding protein 2 (egr1 binding protein 2), RNF41  -  ring finger protein 41, TSHZ1  -  teashirt zinc finger homeobox 1, ELAVL2  -  elav (embryonic lethal, abnormal vision, drosophila)-like 2 (hu antigen b), ZNF326  -  zinc finger protein 326, BARHL1  -  barh-like homeobox 1, TSG101  -  tumor susceptibility gene 101, EIF4G2  -  eukaryotic translation initiation factor 4 gamma, 2, EIF4G1  -  eukaryotic translation initiation factor 4 gamma, 1, TSHR  -  thyroid stimulating hormone receptor, TRIM8  -  tripartite motif containing 8, LBH  -  limb bud and heart development, TOPORS  -  topoisomerase i binding, arginine/serine-rich, e3 ubiquitin protein ligase, EFNA1  -  ephrin-a1, MYF5  -  myogenic factor 5, CTNNBIP1  -  catenin, beta interacting protein 1, SPEN  -  spen homolog, transcriptional regulator (drosophila), MYF6  -  myogenic factor 6 (herculin), PRDM6  -  pr domain containing 6, BBX  -  bobby sox homolog (drosophila), GLIS1  -  glis family zinc finger 1, EGR1  -  early growth response 1, MYBL2  -  v-myb avian myeloblastosis viral oncogene homolog-like 2, CNOT7  -  ccr4-not transcription complex, subunit 7, MYBL1  -  v-myb avian myeloblastosis viral oncogene homolog-like 1, PRDM10  -  pr domain containing 10, MXI1  -  max interactor 1, dimerization protein, MEGF8  -  multiple egf-like-domains 8, PRDM8  -  pr domain containing 8, UBN1  -  ubinuclein 1, MYCN  -  v-myc avian myelocytomatosis viral oncogene neuroblastoma derived homolog, PSMC3IP  -  psmc3 interacting protein, SERTAD1  -  serta domain containing 1, SERTAD3  -  serta domain containing 3, TRIP6  -  thyroid hormone receptor interactor 6, EBF1  -  early b-cell factor 1, E2F4  -  e2f transcription factor 4, p107/p130-binding, ENY2  -  enhancer of yellow 2 homolog (drosophila), E2F1  -  e2f transcription factor 1, TRIM37  -  tripartite motif containing 37, PREB  -  prolactin regulatory element binding, E2F2  -  e2f transcription factor 2, TRAF6  -  tnf receptor-associated factor 6, e3 ubiquitin protein ligase, TRAF5  -  tnf receptor-associated factor 5, EDNRB  -  endothelin receptor type b, MYCBP2  -  myc binding protein 2, e3 ubiquitin protein ligase, LPAR1  -  lysophosphatidic acid receptor 1, TRAF1  -  tnf receptor-associated factor 1, S1PR1  -  sphingosine-1-phosphate receptor 1, EDN1  -  endothelin 1, MED6  -  mediator complex subunit 6, CAMK1D  -  calcium/calmodulin-dependent protein kinase id, DMTF1  -  cyclin d binding myb-like transcription factor 1, MTIF2  -  mitochondrial translational initiation factor 2, CDKN2AIPNL  -  cdkn2a interacting protein n-terminal like, DDN  -  dendrin, ACSL3  -  acyl-coa synthetase long-chain family member 3, BPTF  -  bromodomain phd finger transcription factor, TRNP1  -  tmf1-regulated nuclear protein 1, TNRC6B  -  trinucleotide repeat containing 6b, MTF1  -  metal-regulatory transcription factor 1, SRA1  -  steroid receptor rna activator 1, ETV3  -  ets variant 3, TCEAL8  -  transcription elongation factor a (sii)-like 8, ETV5  -  ets variant 5, COA3  -  cytochrome c oxidase assembly factor 3, ETV4  -  ets variant 4, MECOM  -  mds1 and evi1 complex locus, TBX20  -  t-box 20, EWSR1  -  ews rna-binding protein 1, TRIB2  -  tribbles homolog 2 (drosophila), VIPR2  -  vasoactive intestinal peptide receptor 2, VLDLR  -  very low density lipoprotein receptor, CREB3L1  -  camp responsive element binding protein 3-like 1, EYA1  -  eyes absent homolog 1 (drosophila), EYA3  -  eyes absent homolog 3 (drosophila), MST1  -  macrophage stimulating 1 (hepatocyte growth factor-like), EZH1  -  enhancer of zeste homolog 1 (drosophila), MSX1  -  msh homeobox 1, NR1H3  -  nuclear receptor subfamily 1, group h, member 3, MSX2  -  msh homeobox 2, CIC  -  capicua transcriptional repressor, VCP  -  valosin containing protein, OVOL3  -  ovo-like 3 (drosophila), ERCC6  -  excision repair cross-complementing rodent repair deficiency, complementation group 6, KLF15  -  kruppel-like factor 15, ZBTB40  -  zinc finger and btb domain containing 40, EYA4  -  eyes absent homolog 4 (drosophila), EREG  -  epiregulin, ELMSAN1  -  elm2 and myb/sant-like domain containing 1, UBE2D1  -  ubiquitin-conjugating enzyme e2d 1, ZNF674  -  zinc finger protein 674, COMMD5  -  comm domain containing 5, LPIN1  -  lipin 1, UBC  -  ubiquitin c, ZNF248  -  zinc finger protein 248, ERG  -  v-ets avian erythroblastosis virus e26 oncogene homolog, TXK  -  txk tyrosine kinase, ESRRG  -  estrogen-related receptor gamma, ESRRA  -  estrogen-related receptor alpha, ETS2  -  v-ets avian erythroblastosis virus e26 oncogene homolog 2, ETV1  -  ets variant 1, ETS1  -  v-ets avian erythroblastosis virus e26 oncogene homolog 1, ZMIZ1  -  zinc finger, miz-type containing 1, ETF1  -  eukaryotic translation termination factor 1, KIAA0020  -  kiaa0020, UCN  -  urocortin, UBP1  -  upstream binding protein 1 (lbp-1a), SUMO1  -  small ubiquitin-like modifier 1, USP15  -  ubiquitin specific peptidase 15, PELI1  -  pellino e3 ubiquitin protein ligase 1, CHURC1  -  churchill domain containing 1, RBX1  -  ring-box 1, e3 ubiquitin protein ligase, NR1H4  -  nuclear receptor subfamily 1, group h, member 4, ERBB4  -  v-erb-b2 avian erythroblastic leukemia viral oncogene homolog 4, NR1D2  -  nuclear receptor subfamily 1, group d, member 2, ERBB2  -  v-erb-b2 avian erythroblastic leukemia viral oncogene homolog 2, NR1I3  -  nuclear receptor subfamily 1, group i, member 3, MLX  -  mlx, max dimerization protein, GCFC2  -  gc-rich sequence dna-binding factor 2, TCF15  -  transcription factor 15 (basic helix-loop-helix), ORC2  -  origin recognition complex, subunit 2, CAMTA1  -  calmodulin binding transcription activator 1, ZNF436  -  zinc finger protein 436, FLI1  -  fli-1 proto-oncogene, ets transcription factor, RNF141  -  ring finger protein 141, CDON  -  cell adhesion associated, oncogene regulated, OTX1  -  orthodenticle homeobox 1, OTX2  -  orthodenticle homeobox 2, PROX2  -  prospero homeobox 2, FOXE1  -  forkhead box e1 (thyroid transcription factor 2), EPM2AIP1  -  epm2a (laforin) interacting protein 1, FOXM1  -  forkhead box m1, OVOL1  -  ovo-like 1(drosophila), FOXS1  -  forkhead box s1, RNF38  -  ring finger protein 38, FOXO3  -  forkhead box o3, AKNA  -  at-hook transcription factor, TRERF1  -  transcriptional regulating factor 1, FOXC1  -  forkhead box c1, SATB2  -  satb homeobox 2, TSSK4  -  testis-specific serine kinase 4, FOXJ1  -  forkhead box j1, HR  -  hair growth associated, FOXG1  -  forkhead box g1, WWC1  -  ww and c2 domain containing 1, MTERFD1  -  mterf domain containing 1, OGG1  -  8-oxoguanine dna glycosylase, IL17F  -  interleukin 17f, KDM3A  -  lysine (k)-specific demethylase 3a, FAM208A  -  family with sequence similarity 208, member a, ASCC1  -  activating signal cointegrator 1 complex subunit 1, GDF7  -  growth differentiation factor 7, ZBED4  -  zinc finger, bed-type containing 4, DCAF6  -  ddb1 and cul4 associated factor 6, FHL2  -  four and a half lim domains 2, C1orf85  -  chromosome 1 open reading frame 85, FHIT  -  fragile histidine triad, SERTAD2  -  serta domain containing 2, TAF10  -  taf10 rna polymerase ii, tata box binding protein (tbp)-associated factor, 30kda, FGFR4  -  fibroblast growth factor receptor 4, FGFR1  -  fibroblast growth factor receptor 1, FGF10  -  fibroblast growth factor 10, BCLAF1  -  bcl2-associated transcription factor 1, NR4A2  -  nuclear receptor subfamily 4, group a, member 2, ZNF593  -  zinc finger protein 593, NTSR1  -  neurotensin receptor 1 (high affinity), ZBTB7B  -  zinc finger and btb domain containing 7b, TARBP1  -  tar (hiv-1) rna binding protein 1, NVL  -  nuclear vcp-like, BARX1  -  barx homeobox 1, CUX2  -  cut-like homeobox 2, TAF13  -  taf13 rna polymerase ii, tata box binding protein (tbp)-associated factor, 18kda, MAP3K7  -  mitogen-activated protein kinase kinase kinase 7, PDGFC  -  platelet derived growth factor c, TAL1  -  t-cell acute lymphocytic leukemia 1, ZNF623  -  zinc finger protein 623, TRIM14  -  tripartite motif containing 14, LARS2  -  leucyl-trna synthetase 2, mitochondrial, TBX15  -  t-box 15, INO80E  -  ino80 complex subunit e, TBX6  -  t-box 6, TBX5  -  t-box 5, KMT2E  -  lysine (k)-specific methyltransferase 2e, MED13L  -  mediator complex subunit 13-like, RPS27L  -  ribosomal protein s27-like, NPR1  -  natriuretic peptide receptor a/guanylate cyclase a (atrionatriuretic peptide receptor a), ZEB2  -  zinc finger e-box binding homeobox 2, FKTN  -  fukutin, ZNF395  -  zinc finger protein 395, SMG5  -  smg5 nonsense mediated mrna decay factor, MYNN  -  myoneurin, RRP8  -  ribosomal rna processing 8, methyltransferase, homolog (yeast), TCF7L2  -  transcription factor 7-like 2 (t-cell specific, hmg-box), UFL1  -  ufm1-specific ligase 1, TBX3  -  t-box 3, GAL  -  galanin/gmap prepropeptide, LARP1  -  la ribonucleoprotein domain family, member 1, NKRF  -  nfkb repressing factor, TCEB2  -  transcription elongation factor b (siii), polypeptide 2 (18kda, elongin b), JHDM1D  -  jumonji c domain containing histone demethylase 1 homolog d (s. cerevisiae), TSC22D2  -  tsc22 domain family, member 2, TCEA3  -  transcription elongation factor a (sii), 3, LANCL2  -  lanc lantibiotic synthetase component c-like 2 (bacterial), SEPSECS  -  sep (o-phosphoserine) trna:sec (selenocysteine) trna synthase, ZNF827  -  zinc finger protein 827, ZNF646  -  zinc finger protein 646, NRBF2  -  nuclear receptor binding factor 2, TIMP2  -  timp metallopeptidase inhibitor 2, HTRA3  -  htra serine peptidase 3, SECISBP2L  -  secis binding protein 2-like, NOS2  -  nitric oxide synthase 2, inducible, STRN3  -  striatin, calmodulin binding protein 3, PAXBP1  -  pax3 and pax7 binding protein 1, TLE1  -  transducin-like enhancer of split 1 (e(sp1) homolog, drosophila), RHOQ  -  ras homolog family member q, TLE3  -  transducin-like enhancer of split 3 (e(sp1) homolog, drosophila), ZKSCAN4  -  zinc finger with krab and scan domains 4, TLE4  -  transducin-like enhancer of split 4 (e(sp1) homolog, drosophila), CEP290  -  centrosomal protein 290kda, DICER1  -  dicer 1, ribonuclease type iii, TLX3  -  t-cell leukemia homeobox 3, NPAS2  -  neuronal pas domain protein 2, NOS3  -  nitric oxide synthase 3 (endothelial cell), NR2E1  -  nuclear receptor subfamily 2, group e, member 1, LMCD1  -  lim and cysteine-rich domains 1, NOTCH1  -  notch 1, SIRT1  -  sirtuin 1, NFYA  -  nuclear transcription factor y, alpha, ZBTB34  -  zinc finger and btb domain containing 34, NFYC  -  nuclear transcription factor y, gamma, HEY1  -  hairy/enhancer-of-split related with yrpw motif 1, TMPO  -  thymopoietin, RAX  -  retina and anterior neural fold homeobox, NFKB2  -  nuclear factor of kappa light polypeptide gene enhancer in b-cells 2 (p49/p100), ZSCAN12  -  zinc finger and scan domain containing 12, ZNF703  -  zinc finger protein 703, TNFAIP1  -  tumor necrosis factor, alpha-induced protein 1 (endothelial), NKX6-1  -  nk6 homeobox 1, NKX2-2  -  nk2 homeobox 2, OTP  -  orthopedia homeobox, TNFAIP3  -  tumor necrosis factor, alpha-induced protein 3, STOML2  -  stomatin (epb72)-like 2, NHLH2  -  nescient helix loop helix 2, MYOCD  -  myocardin, NHLH1  -  nescient helix loop helix 1, SETD1A  -  set domain containing 1a, ZFP2  -  zfp2 zinc finger protein, ZNF516  -  zinc finger protein 516, LTB4R2  -  leukotriene b4 receptor 2, TEF  -  thyrotrophic embryonic factor, NEO1  -  neogenin 1, EGLN2  -  egl-9 family hypoxia-inducible factor 2, MRAP2  -  melanocortin 2 receptor accessory protein 2, TFAP2B  -  transcription factor ap-2 beta (activating enhancer binding protein 2 beta), ZNF891  -  zinc finger protein 891, TERF1  -  telomeric repeat binding factor (nima-interacting) 1, PPM1F  -  protein phosphatase, mg2+/mn2+ dependent, 1f, ESCO2  -  establishment of sister chromatid cohesion n-acetyltransferase 2, ZNF592  -  zinc finger protein 592, CPEB4  -  cytoplasmic polyadenylation element binding protein 4, NR2F2  -  nuclear receptor subfamily 2, group f, member 2, EPC1  -  enhancer of polycomb homolog 1 (drosophila), ZKSCAN3  -  zinc finger with krab and scan domains 3, MORF4L2  -  mortality factor 4 like 2, TFDP2  -  transcription factor dp-2 (e2f dimerization partner 2), TFAP2C  -  transcription factor ap-2 gamma (activating enhancer binding protein 2 gamma), NFATC3  -  nuclear factor of activated t-cells, cytoplasmic, calcineurin-dependent 3, NR2F1  -  nuclear receptor subfamily 2, group f, member 1, NFE2L1  -  nuclear factor (erythroid-derived 2)-like 1, TFCP2  -  transcription factor cp2, TFR2  -  transferrin receptor 2, TGS1  -  trimethylguanosine synthase 1, NFIA  -  nuclear factor i/a, NFATC2  -  nuclear factor of activated t-cells, cytoplasmic, calcineurin-dependent 2, CDK5RAP3  -  cdk5 regulatory subunit associated protein 3, YLPM1  -  ylp motif containing 1, MTERFD3  -  mterf domain containing 3, MRAP  -  melanocortin 2 receptor accessory protein, NEUROG3  -  neurogenin 3, TGFB3  -  transforming growth factor, beta 3, RAPGEF2  -  rap guanine nucleotide exchange factor (gef) 2, TGFB1I1  -  transforming growth factor beta 1 induced transcript 1, TP53INP1  -  tumor protein p53 inducible nuclear protein 1, ZNF425  -  zinc finger protein 425, H2AFV  -  h2a histone family, member v, RNF20  -  ring finger protein 20, e3 ubiquitin protein ligase, PHF14  -  phd finger protein 14, ZNF281  -  zinc finger protein 281, NEDD4  -  neural precursor cell expressed, developmentally down-regulated 4, e3 ubiquitin protein ligase, FOS  -  fbj murine osteosarcoma viral oncogene homolog, THBS1  -  thrombospondin 1, KAT6B  -  k(lysine) acetyltransferase 6b, TIAL1  -  tia1 cytotoxic granule-associated rna binding protein-like 1, METTL3  -  methyltransferase like 3, THRB  -  thyroid hormone receptor, beta, THRA  -  thyroid hormone receptor, alpha]"					
GO:0009889	regulation of biosynthetic process	6.51E-08	2.47E-04	1.06	"[EXOSC9  -  exosome component 9, SKOR2  -  ski family transcriptional corepressor 2, TADA1  -  transcriptional adaptor 1, CDKN2AIP  -  cdkn2a interacting protein, GDF10  -  growth differentiation factor 10, DACH2  -  dachshund homolog 2 (drosophila), ZNF442  -  zinc finger protein 442, ABCA1  -  atp-binding cassette, sub-family a (abc1), member 1, GDNF  -  glial cell derived neurotrophic factor, ABCA2  -  atp-binding cassette, sub-family a (abc1), member 2, GRHL2  -  grainyhead-like 2 (drosophila), NR6A1  -  nuclear receptor subfamily 6, group a, member 1, GDF2  -  growth differentiation factor 2, MLLT11  -  myeloid/lymphoid or mixed-lineage leukemia (trithorax homolog, drosophila); translocated to, 11, OBFC1  -  oligonucleotide/oligosaccharide-binding fold containing 1, GCHFR  -  gtp cyclohydrolase i feedback regulator, GDF5  -  growth differentiation factor 5, NRIP1  -  nuclear receptor interacting protein 1, BRD8  -  bromodomain containing 8, ZNF407  -  zinc finger protein 407, ACO1  -  aconitase 1, soluble, DPF3  -  d4, zinc and double phd fingers, family 3, TRIM6  -  tripartite motif containing 6, TCERG1  -  transcription elongation regulator 1, TAF15  -  taf15 rna polymerase ii, tata box binding protein (tbp)-associated factor, 68kda, GHRH  -  growth hormone releasing hormone, EHMT2  -  euchromatic histone-lysine n-methyltransferase 2, GJA1  -  gap junction protein, alpha 1, 43kda, TASP1  -  taspase, threonine aspartase, 1, SNAI3  -  snail family zinc finger 3, ACTN1  -  actinin, alpha 1, AXIN1  -  axin 1, ZNF671  -  zinc finger protein 671, PICALM  -  phosphatidylinositol binding clathrin assembly protein, ACVRL1  -  activin a receptor type ii-like 1, ACTN2  -  actinin, alpha 2, GLI4  -  gli family zinc finger 4, GLO1  -  glyoxalase i, ACVR1  -  activin a receptor, type i, ARID1A  -  at rich interactive domain 1a (swi-like), ACVR1B  -  activin a receptor, type ib, GFI1B  -  growth factor independent 1b transcription repressor, SETD6  -  set domain containing 6, POU4F3  -  pou class 4 homeobox 3, GLI3  -  gli family zinc finger 3, POU6F1  -  pou class 6 homeobox 1, MALT1  -  mucosa associated lymphoid tissue lymphoma translocation gene 1, GLI2  -  gli family zinc finger 2, ZNF837  -  zinc finger protein 837, POU3F4  -  pou class 3 homeobox 4, FZD7  -  frizzled family receptor 7, POU3F3  -  pou class 3 homeobox 3, GLE1  -  gle1 rna export mediator, ACTR5  -  arp5 actin-related protein 5 homolog (yeast), POU4F1  -  pou class 4 homeobox 1, EOMES  -  eomesodermin, ADCY6  -  adenylate cyclase 6, ADCY5  -  adenylate cyclase 5, FZD4  -  frizzled family receptor 4, ADCY8  -  adenylate cyclase 8 (brain), FZD1  -  frizzled family receptor 1, PPARA  -  peroxisome proliferator-activated receptor alpha, AXIN2  -  axin 2, PPARG  -  peroxisome proliferator-activated receptor gamma, ADCY3  -  adenylate cyclase 3, ADCY2  -  adenylate cyclase 2 (brain), MAML3  -  mastermind-like 3 (drosophila), POMC  -  proopiomelanocortin, APOA5  -  apolipoprotein a-v, ADCYAP1R1  -  adenylate cyclase activating polypeptide 1 (pituitary) receptor type i, ZBTB42  -  zinc finger and btb domain containing 42, POLR2I  -  polymerase (rna) ii (dna directed) polypeptide i, 14.5kda, FAM129A  -  family with sequence similarity 129, member a, ADCYAP1  -  adenylate cyclase activating polypeptide 1 (pituitary), POU3F2  -  pou class 3 homeobox 2, SOX6  -  sry (sex determining region y)-box 6, POU2F2  -  pou class 2 homeobox 2, POU2AF1  -  pou class 2 associating factor 1, GNAI3  -  guanine nucleotide binding protein (g protein), alpha inhibiting activity polypeptide 3, PARP1  -  poly (adp-ribose) polymerase 1, MED12L  -  mediator complex subunit 12-like, GNAI2  -  guanine nucleotide binding protein (g protein), alpha inhibiting activity polypeptide 2, PHF17  -  phd finger protein 17, SRCAP  -  snf2-related crebbp activator protein, POLA1  -  polymerase (dna directed), alpha 1, catalytic subunit, ADM  -  adrenomedullin, ARID5A  -  at rich interactive domain 5a (mrf1-like), ADRA2A  -  adrenoceptor alpha 2a, SMPD3  -  sphingomyelin phosphodiesterase 3, neutral membrane (neutral sphingomyelinase ii), POLR2B  -  polymerase (rna) ii (dna directed) polypeptide b, 140kda, BATF3  -  basic leucine zipper transcription factor, atf-like 3, HNRNPUL1  -  heterogeneous nuclear ribonucleoprotein u-like 1, PRKAA1  -  protein kinase, amp-activated, alpha 1 catalytic subunit, AEBP1  -  ae binding protein 1, AES  -  amino-terminal enhancer of split, ADRB1  -  adrenoceptor beta 1, NUP133  -  nucleoporin 133kda, ADRB3  -  adrenoceptor beta 3, TFEB  -  transcription factor eb, NOSTRIN  -  nitric oxide synthase trafficking, JAG1  -  jagged 1, AGT  -  angiotensinogen (serpin peptidase inhibitor, clade a, member 8), PRDM4  -  pr domain containing 4, NR5A2  -  nuclear receptor subfamily 5, group a, member 2, CITED4  -  cbp/p300-interacting transactivator, with glu/asp-rich carboxy-terminal domain, 4, MALSU1  -  mitochondrial assembly of ribosomal large subunit 1, ZNF689  -  zinc finger protein 689, LRIF1  -  ligand dependent nuclear receptor interacting factor 1, PPP2R5B  -  protein phosphatase 2, regulatory subunit b', beta, AKT2  -  v-akt murine thymoma viral oncogene homolog 2, AKT1  -  v-akt murine thymoma viral oncogene homolog 1, NR0B1  -  nuclear receptor subfamily 0, group b, member 1, GABPA  -  ga binding protein transcription factor, alpha subunit 60kda, WWP1  -  ww domain containing e3 ubiquitin protein ligase 1, PPP1R8  -  protein phosphatase 1, regulatory subunit 8, ZNF526  -  zinc finger protein 526, FOXP4  -  forkhead box p4, PPP1R3D  -  protein phosphatase 1, regulatory subunit 3d, PPP1CA  -  protein phosphatase 1, catalytic subunit, alpha isozyme, OSR2  -  odd-skipped related 2 (drosophila), PPP1CB  -  protein phosphatase 1, catalytic subunit, beta isozyme, RPAP2  -  rna polymerase ii associated protein 2, BATF2  -  basic leucine zipper transcription factor, atf-like 2, H2AFJ  -  h2a histone family, member j, RBPMS  -  rna binding protein with multiple splicing, RNF165  -  ring finger protein 165, FOSL1  -  fos-like antigen 1, VAX1  -  ventral anterior homeobox 1, IWS1  -  iws1 homolog (s. cerevisiae), PROX1  -  prospero homeobox 1, PDHX  -  pyruvate dehydrogenase complex, component x, ALK  -  anaplastic lymphoma receptor tyrosine kinase, VHLL  -  von hippel-lindau tumor suppressor-like, AMELX  -  amelogenin, x-linked, HIF1AN  -  hypoxia inducible factor 1, alpha subunit inhibitor, KMT2D  -  lysine (k)-specific methyltransferase 2d, PRKRIR  -  protein-kinase, interferon-inducible double stranded rna dependent inhibitor, repressor of (p58 repressor), MID2  -  midline 2, MAP2K6  -  mitogen-activated protein kinase kinase 6, ZNF750  -  zinc finger protein 750, ZFP1  -  zfp1 zinc finger protein, EIF2AK2  -  eukaryotic translation initiation factor 2-alpha kinase 2, ZNF668  -  zinc finger protein 668, MAPK13  -  mitogen-activated protein kinase 13, YEATS4  -  yeats domain containing 4, HMGA2  -  high mobility group at-hook 2, RIPK3  -  receptor-interacting serine-threonine kinase 3, ALX1  -  alx homeobox 1, ZNF212  -  zinc finger protein 212, GATA4  -  gata binding protein 4, GCN1L1  -  gcn1 general control of amino-acid synthesis 1-like 1 (yeast), MAPK1  -  mitogen-activated protein kinase 1, GBX1  -  gastrulation brain homeobox 1, ZFHX4  -  zinc finger homeobox 4, ANXA4  -  annexin a4, ZNF497  -  zinc finger protein 497, PKN2  -  protein kinase n2, CCDC85B  -  coiled-coil domain containing 85b, GAPDH  -  glyceraldehyde-3-phosphate dehydrogenase, LHX3  -  lim homeobox 3, NR4A3  -  nuclear receptor subfamily 4, group a, member 3, PRKCD  -  protein kinase c, delta, PRKAR1A  -  protein kinase, camp-dependent, regulatory, type i, alpha, ZNF408  -  zinc finger protein 408, DEDD2  -  death effector domain containing 2, ZKSCAN8  -  zinc finger with krab and scan domains 8, PAX2  -  paired box 2, BIRC5  -  baculoviral iap repeat containing 5, PAX1  -  paired box 1, APOA2  -  apolipoprotein a-ii, PAX6  -  paired box 6, PAX5  -  paired box 5, APOA1  -  apolipoprotein a-i, PAX4  -  paired box 4, NARG2  -  nmda receptor regulated 2, PAX9  -  paired box 9, ZNF783  -  zinc finger family member 783, APOB  -  apolipoprotein b, ZNF180  -  zinc finger protein 180, PAX7  -  paired box 7, APOA4  -  apolipoprotein a-iv, ZNF154  -  zinc finger protein 154, PRMT6  -  protein arginine methyltransferase 6, PBX1  -  pre-b-cell leukemia homeobox 1, GTF2E2  -  general transcription factor iie, polypeptide 2, beta 34kda, PCBP1  -  poly(rc) binding protein 1, TRIM26  -  tripartite motif containing 26, GTF2H3  -  general transcription factor iih, polypeptide 3, 34kda, VEZF1  -  vascular endothelial zinc finger 1, PCBD1  -  pterin-4 alpha-carbinolamine dehydratase/dimerization cofactor of hepatocyte nuclear factor 1 alpha, PPP1R3B  -  protein phosphatase 1, regulatory subunit 3b, APBB2  -  amyloid beta (a4) precursor protein-binding, family b, member 2, ZBTB16  -  zinc finger and btb domain containing 16, P2RY1  -  purinergic receptor p2y, g-protein coupled, 1, ZNF133  -  zinc finger protein 133, ZFP41  -  zfp41 zinc finger protein, DNAJC17  -  dnaj (hsp40) homolog, subfamily c, member 17, KRBA2  -  krab-a domain containing 2, GUCY1A3  -  guanylate cyclase 1, soluble, alpha 3, GTF3A  -  general transcription factor iiia, PA2G4  -  proliferation-associated 2g4, 38kda, ZNF121  -  zinc finger protein 121, ARF4  -  adp-ribosylation factor 4, YRDC  -  yrdc domain containing (e. coli), APOC3  -  apolipoprotein c-iii, CRB2  -  crumbs homolog 2 (drosophila), APP  -  amyloid beta (a4) precursor protein, HSF5  -  heat shock transcription factor family member 5, RCBTB1  -  regulator of chromosome condensation (rcc1) and btb (poz) domain containing protein 1, PAK3  -  p21 protein (cdc42/rac)-activated kinase 3, PAM  -  peptidylglycine alpha-amidating monooxygenase, ARNTL  -  aryl hydrocarbon receptor nuclear translocator-like, RNF31  -  ring finger protein 31, BRPF1  -  bromodomain and phd finger containing, 1, ZNF366  -  zinc finger protein 366, SAP130  -  sin3a-associated protein, 130kda, PDHB  -  pyruvate dehydrogenase (lipoamide) beta, SUPT16H  -  suppressor of ty 16 homolog (s. cerevisiae), IFT57  -  intraflagellar transport 57 homolog (chlamydomonas), ARRB2  -  arrestin, beta 2, PDGFRA  -  platelet-derived growth factor receptor, alpha polypeptide, ARRB1  -  arrestin, beta 1, HAS2  -  hyaluronan synthase 2, HAS3  -  hyaluronan synthase 3, PDK4  -  pyruvate dehydrogenase kinase, isozyme 4, FEZF1  -  fez family zinc finger 1, FSTL1  -  follistatin-like 1, CSDE1  -  cold shock domain containing e1, rna-binding, PEG3  -  paternally expressed 3, LRP8  -  low density lipoprotein receptor-related protein 8, apolipoprotein e receptor, LZTS1  -  leucine zipper, putative tumor suppressor 1, OLIG3  -  oligodendrocyte transcription factor 3, JDP2  -  jun dimerization protein 2, PCK1  -  phosphoenolpyruvate carboxykinase 1 (soluble), SLC51B  -  solute carrier family 51, beta subunit, AKIRIN2  -  akirin 2, BHLHA15  -  basic helix-loop-helix family, member a15, ERLIN2  -  er lipid raft associated 2, ZNF227  -  zinc finger protein 227, HEXB  -  hexosaminidase b (beta polypeptide), PDE2A  -  phosphodiesterase 2a, cgmp-stimulated, HDGF  -  hepatoma-derived growth factor, ZNF213  -  zinc finger protein 213, ZNF205  -  zinc finger protein 205, PKIG  -  protein kinase (camp-dependent, catalytic) inhibitor gamma, HCRT  -  hypocretin (orexin) neuropeptide precursor, ASCL1  -  achaete-scute complex homolog 1 (drosophila), SBNO2  -  strawberry notch homolog 2 (drosophila), ZBTB1  -  zinc finger and btb domain containing 1, ATP1A1  -  atpase, na+/k+ transporting, alpha 1 polypeptide, GOLGB1  -  golgin b1, XPO1  -  exportin 1 (crm1 homolog, yeast), BAHD1  -  bromo adjacent homology domain containing 1, WNT10B  -  wingless-type mmtv integration site family, member 10b, FOXJ3  -  forkhead box j3, ATOH1  -  atonal homolog 1 (drosophila), WNT11  -  wingless-type mmtv integration site family, member 11, GPLD1  -  glycosylphosphatidylinositol specific phospholipase d1, LARP6  -  la ribonucleoprotein domain family, member 6, XBP1  -  x-box binding protein 1, HMGN5  -  high mobility group nucleosome binding domain 5, ZFHX3  -  zinc finger homeobox 3, WT1  -  wilms tumor 1, FOXN4  -  forkhead box n4, WFS1  -  wolfram syndrome 1 (wolframin), ASCL4  -  achaete-scute complex homolog 4 (drosophila), WNT1  -  wingless-type mmtv integration site family, member 1, WNT2  -  wingless-type mmtv integration site family member 2, WNT5A  -  wingless-type mmtv integration site family, member 5a, WNT6  -  wingless-type mmtv integration site family, member 6, TRPV1  -  transient receptor potential cation channel, subfamily v, member 1, IMPACT  -  impact rwd domain protein, LGR4  -  leucine-rich repeat containing g protein-coupled receptor 4, ZNF641  -  zinc finger protein 641, ATP2B4  -  atpase, ca++ transporting, plasma membrane 4, C8orf44-SGK3  -  c8orf44-sgk3 readthrough, ADCY4  -  adenylate cyclase 4, RNF44  -  ring finger protein 44, ZSCAN21  -  zinc finger and scan domain containing 21, GSX2  -  gs homeobox 2, PKD2  -  polycystic kidney disease 2 (autosomal dominant), PITX2  -  paired-like homeodomain 2, NKX3-2  -  nk3 homeobox 2, PITX3  -  paired-like homeodomain 3, FBXL15  -  f-box and leucine-rich repeat protein 15, PITX1  -  paired-like homeodomain 1, ZNF32  -  zinc finger protein 32, SFR1  -  swi5-dependent recombination repair 1, ZBTB25  -  zinc finger and btb domain containing 25, IRX3  -  iroquois homeobox 3, TRIM62  -  tripartite motif containing 62, GPS2  -  g protein pathway suppressor 2, PIK3R1  -  phosphoinositide-3-kinase, regulatory subunit 1 (alpha), ATF5  -  activating transcription factor 5, TEN1  -  ten1 cst complex subunit, IKZF2  -  ikaros family zinc finger 2 (helios), PLAGL2  -  pleiomorphic adenoma gene-like 2, PLAGL1  -  pleiomorphic adenoma gene-like 1, PLAG1  -  pleiomorphic adenoma gene 1, ELP2  -  elongator acetyltransferase complex subunit 2, ASXL1  -  additional sex combs like 1 (drosophila), ZNF384  -  zinc finger protein 384, AVP  -  arginine vasopressin, UQCC  -  ubiquinol-cytochrome c reductase complex chaperone, ZNF24  -  zinc finger protein 24, ZNF23  -  zinc finger protein 23, PKHD1  -  polycystic kidney and hepatic disease 1 (autosomal recessive), OGFOD1  -  2-oxoglutarate and iron-dependent oxygenase domain containing 1, ZIC1  -  zic family member 1, ZBTB14  -  zinc finger and btb domain containing 14, ZNF7  -  zinc finger protein 7, GRM2  -  glutamate receptor, metabotropic 2, CNBP  -  cchc-type zinc finger, nucleic acid binding protein, CBX3  -  chromobox homolog 3, ZIC2  -  zic family member 2, ZIC3  -  zic family member 3, ZNF3  -  zinc finger protein 3, PHB2  -  prohibitin 2, YES1  -  v-yes-1 yamaguchi sarcoma viral oncogene homolog 1, GRM3  -  glutamate receptor, metabotropic 3, PARK7  -  parkinson protein 7, GSK3A  -  glycogen synthase kinase 3 alpha, YY1  -  yy1 transcription factor, ZNF831  -  zinc finger protein 831, GALR2  -  galanin receptor 2, CASZ1  -  castor zinc finger 1, RFC3  -  replication factor c (activator 1) 3, 38kda, SEBOX  -  sebox homeobox, RFX4  -  regulatory factor x, 4 (influences hla class ii expression), WHSC1L1  -  wolf-hirschhorn syndrome candidate 1-like 1, APBB3  -  amyloid beta (a4) precursor protein-binding, family b, member 3, EVX2  -  even-skipped homeobox 2, ZFP36L2  -  zfp36 ring finger protein-like 2, ZFP36L1  -  zfp36 ring finger protein-like 1, RET  -  ret proto-oncogene, DPF2  -  d4, zinc and double phd fingers family 2, SAP30  -  sin3a-associated protein, 30kda, KLF5  -  kruppel-like factor 5 (intestinal), KLF9  -  kruppel-like factor 9, ZNF879  -  zinc finger protein 879, TNIP1  -  tnfaip3 interacting protein 1, HDAC3  -  histone deacetylase 3, IKZF1  -  ikaros family zinc finger 1 (ikaros), RING1  -  ring finger protein 1, PRDM1  -  pr domain containing 1, with znf domain, BLM  -  bloom syndrome, recq helicase-like, TET3  -  tet methylcytosine dioxygenase 3, SECISBP2  -  secis binding protein 2, QRICH1  -  glutamine-rich 1, BMP1  -  bone morphogenetic protein 1, PER2  -  period circadian clock 2, HOXD9  -  homeobox d9, PER3  -  period circadian clock 3, BMP3  -  bone morphogenetic protein 3, ZNF426  -  zinc finger protein 426, BMP2  -  bone morphogenetic protein 2, HOXD3  -  homeobox d3, RGS2  -  regulator of g-protein signaling 2, 24kda, HOXD8  -  homeobox d8, HOXD4  -  homeobox d4, HOXC12  -  homeobox c12, HOXC11  -  homeobox c11, NR1I2  -  nuclear receptor subfamily 1, group i, member 2, BMPR1B  -  bone morphogenetic protein receptor, type ib, HOXC13  -  homeobox c13, HOXC8  -  homeobox c8, KAT2B  -  k(lysine) acetyltransferase 2b, TSC22D1  -  tsc22 domain family, member 1, HOXC10  -  homeobox c10, BMP6  -  bone morphogenetic protein 6, ZNF259  -  zinc finger protein 259, TAX1BP1  -  tax1 (human t-cell leukemia virus type i) binding protein 1, OLIG2  -  oligodendrocyte lineage transcription factor 2, MYRF  -  myelin regulatory factor, TRIB1  -  tribbles homolog 1 (drosophila), CDC123  -  cell division cycle 123, ZNF648  -  zinc finger protein 648, CC2D1B  -  coiled-coil and c2 domain containing 1b, HTR2B  -  5-hydroxytryptamine (serotonin) receptor 2b, g protein-coupled, CPNE1  -  copine i, AHI1  -  abelson helper integration site 1, HTR1B  -  5-hydroxytryptamine (serotonin) receptor 1b, g protein-coupled, EIF2B2  -  eukaryotic translation initiation factor 2b, subunit 2 beta, 39kda, EIF2B4  -  eukaryotic translation initiation factor 2b, subunit 4 delta, 67kda, NANOS3  -  nanos homolog 3 (drosophila), CA9  -  carbonic anhydrase ix, HTR2A  -  5-hydroxytryptamine (serotonin) receptor 2a, g protein-coupled, GATAD2A  -  gata zinc finger domain containing 2a, ZNF655  -  zinc finger protein 655, FOXN2  -  forkhead box n2, TSPO  -  translocator protein (18kda), RORB  -  rar-related orphan receptor b, C1QBP  -  complement component 1, q subcomponent binding protein, ALKBH4  -  alkb, alkylation repair homolog 4 (e. coli), TET2  -  tet methylcytosine dioxygenase 2, BNC2  -  basonuclin 2, NLRC3  -  nlr family, card domain containing 3, BCL10  -  b-cell cll/lymphoma 10, MBTD1  -  mbt domain containing 1, FUBP3  -  far upstream element (fuse) binding protein 3, IRX5  -  iroquois homeobox 5, DMBX1  -  diencephalon/mesencephalon homeobox 1, BARHL2  -  barh-like homeobox 2, BOLL  -  bol, boule-like (drosophila), PHOX2B  -  paired-like homeobox 2b, CAPN3  -  calpain 3, (p94), EIF4EBP3  -  eukaryotic translation initiation factor 4e binding protein 3, MCRS1  -  microspherule protein 1, N4BP2L2  -  nedd4 binding protein 2-like 2, HMGB2  -  high mobility group box 2, HMGB1  -  high mobility group box 1, CAMK2D  -  calcium/calmodulin-dependent protein kinase ii delta, HLX  -  h2.0-like homeobox, CAMK2A  -  calcium/calmodulin-dependent protein kinase ii alpha, CHRD  -  chordin, GSX1  -  gs homeobox 1, EIF3D  -  eukaryotic translation initiation factor 3, subunit d, FST  -  follistatin, ANKRD33  -  ankyrin repeat domain 33, USP47  -  ubiquitin specific peptidase 47, TNKS  -  tankyrase, trf1-interacting ankyrin-related adp-ribose polymerase, EIF4G3  -  eukaryotic translation initiation factor 4 gamma, 3, BANK1  -  b-cell scaffold protein with ankyrin repeats 1, PID1  -  phosphotyrosine interaction domain containing 1, PHIP  -  pleckstrin homology domain interacting protein, RPS5  -  ribosomal protein s5, HIPK1  -  homeodomain interacting protein kinase 1, ZBTB18  -  zinc finger and btb domain containing 18, GPBP1  -  gc-rich promoter binding protein 1, MNX1  -  motor neuron and pancreas homeobox 1, CALR  -  calreticulin, HGF  -  hepatocyte growth factor (hepapoietin a; scatter factor), SEMA4D  -  sema domain, immunoglobulin domain (ig), transmembrane domain (tm) and short cytoplasmic domain, (semaphorin) 4d, NRG1  -  neuregulin 1, ATXN1L  -  ataxin 1-like, TESC  -  tescalcin, CREB3  -  camp responsive element binding protein 3, UPF3B  -  upf3 regulator of nonsense transcripts homolog b (yeast), UPF3A  -  upf3 regulator of nonsense transcripts homolog a (yeast), CALCR  -  calcitonin receptor, HIF1A  -  hypoxia inducible factor 1, alpha subunit (basic helix-loop-helix transcription factor), CITED2  -  cbp/p300-interacting transactivator, with glu/asp-rich carboxy-terminal domain, 2, ANKRD2  -  ankyrin repeat domain 2 (stretch responsive muscle), LPIN3  -  lipin 3, HOXA13  -  homeobox a13, HPCA  -  hippocalcin, HOXA11  -  homeobox a11, RPS27A  -  ribosomal protein s27a, IRF9  -  interferon regulatory factor 9, BCL11B  -  b-cell cll/lymphoma 11b (zinc finger protein), AGXT2  -  alanine--glyoxylate aminotransferase 2, HOXB2  -  homeobox b2, HOXB1  -  homeobox b1, HOXB7  -  homeobox b7, EED  -  embryonic ectoderm development, HOXC5  -  homeobox c5, HOXC4  -  homeobox c4, CCNH  -  cyclin h, NOD1  -  nucleotide-binding oligomerization domain containing 1, RPS14  -  ribosomal protein s14, HOXA1  -  homeobox a1, TIPIN  -  timeless interacting protein, ACER2  -  alkaline ceramidase 2, HOXA4  -  homeobox a4, HOXA5  -  homeobox a5, HOXA2  -  homeobox a2, HOXA3  -  homeobox a3, RPS6KA1  -  ribosomal protein s6 kinase, 90kda, polypeptide 1, HOXA6  -  homeobox a6, RPS6KB2  -  ribosomal protein s6 kinase, 70kda, polypeptide 2, HOXA7  -  homeobox a7, RUNX3  -  runt-related transcription factor 3, RYR2  -  ryanodine receptor 2 (cardiac), ONECUT1  -  one cut homeobox 1, HNF4G  -  hepatocyte nuclear factor 4, gamma, CAT  -  catalase, HNRNPAB  -  heterogeneous nuclear ribonucleoprotein a/b, CAV1  -  caveolin 1, caveolae protein, 22kda, ISL2  -  isl lim homeobox 2, RUNX1T1  -  runt-related transcription factor 1; translocated to, 1 (cyclin d-related), HEYL  -  hairy/enhancer-of-split related with yrpw motif-like, CHCHD3  -  coiled-coil-helix-coiled-coil-helix domain containing 3, HMX3  -  h6 family homeobox 3, ZBTB7C  -  zinc finger and btb domain containing 7c, LHX6  -  lim homeobox 6, HMX2  -  h6 family homeobox 2, RFX7  -  regulatory factor x, 7, FOXA2  -  forkhead box a2, HTATSF1  -  hiv-1 tat specific factor 1, HAT1  -  histone acetyltransferase 1, PAIP1  -  poly(a) binding protein interacting protein 1, CDC5L  -  cell division cycle 5-like, HTRA1  -  htra serine peptidase 1, RBM15  -  rna binding motif protein 15, POLR3F  -  polymerase (rna) iii (dna directed) polypeptide f, 39 kda, PRR13  -  proline rich 13, TOX3  -  tox high mobility group box family member 3, ERLIN1  -  er lipid raft associated 1, RBCK1  -  ranbp-type and c3hc4-type zinc finger containing 1, BHLHE22  -  basic helix-loop-helix family, member e22, ATAD2B  -  atpase family, aaa domain containing 2b, INHA  -  inhibin, alpha, DRAP1  -  dr1-associated protein 1 (negative cofactor 2 alpha), INHBA  -  inhibin, beta a, CREB3L2  -  camp responsive element binding protein 3-like 2, ERN2  -  endoplasmic reticulum to nucleus signaling 2, ERRFI1  -  erbb receptor feedback inhibitor 1, IL5  -  interleukin 5 (colony-stimulating factor, eosinophil), BHLHE40  -  basic helix-loop-helix family, member e40, IL4  -  interleukin 4, DMRT2  -  doublesex and mab-3 related transcription factor 2, LMO4  -  lim domain only 4, ATOH7  -  atonal homolog 7 (drosophila), CAMK1  -  calcium/calmodulin-dependent protein kinase i, GDF6  -  growth differentiation factor 6, WNT4  -  wingless-type mmtv integration site family, member 4, PSMC5  -  proteasome (prosome, macropain) 26s subunit, atpase, 5, NUCKS1  -  nuclear casein kinase and cyclin-dependent kinase substrate 1, CBX4  -  chromobox homolog 4, IL9  -  interleukin 9, PSMC2  -  proteasome (prosome, macropain) 26s subunit, atpase, 2, CD34  -  cd34 molecule, CSRNP1  -  cysteine-serine-rich nuclear protein 1, GAS7  -  growth arrest-specific 7, PPARGC1B  -  peroxisome proliferator-activated receptor gamma, coactivator 1 beta, EBF2  -  early b-cell factor 2, BATF  -  basic leucine zipper transcription factor, atf-like, IRS1  -  insulin receptor substrate 1, PTEN  -  phosphatase and tensin homolog, ISL1  -  isl lim homeobox 1, ITGA2  -  integrin, alpha 2 (cd49b, alpha 2 subunit of vla-2 receptor), TFAP2E  -  transcription factor ap-2 epsilon (activating enhancer binding protein 2 epsilon), MKNK1  -  map kinase interacting serine/threonine kinase 1, TLR9  -  toll-like receptor 9, PTH1R  -  parathyroid hormone 1 receptor, CEBPA  -  ccaat/enhancer binding protein (c/ebp), alpha, CEBPB  -  ccaat/enhancer binding protein (c/ebp), beta, ITGB3  -  integrin, beta 3 (platelet glycoprotein iiia, antigen cd61), CEBPD  -  ccaat/enhancer binding protein (c/ebp), delta, EIF6  -  eukaryotic translation initiation factor 6, HELT  -  helt bhlh transcription factor, CDK5  -  cyclin-dependent kinase 5, CDK4  -  cyclin-dependent kinase 4, INSM1  -  insulinoma-associated 1, CDKN1C  -  cyclin-dependent kinase inhibitor 1c (p57, kip2), CDKN1B  -  cyclin-dependent kinase inhibitor 1b (p27, kip1), SORBS1  -  sorbin and sh3 domain containing 1, KLF7  -  kruppel-like factor 7 (ubiquitous), HTATIP2  -  hiv-1 tat interactive protein 2, 30kda, IREB2  -  iron-responsive element binding protein 2, IRF1  -  interferon regulatory factor 1, STC2  -  stanniocalcin 2, IRF6  -  interferon regulatory factor 6, IRF4  -  interferon regulatory factor 4, CDH13  -  cadherin 13, h-cadherin (heart), ITGA6  -  integrin, alpha 6, ARFGEF1  -  adp-ribosylation factor guanine nucleotide-exchange factor 1 (brefeldin a-inhibited), PURA  -  purine-rich element binding protein a, ZSCAN31  -  zinc finger and scan domain containing 31, ZNF266  -  zinc finger protein 266, PTX3  -  pentraxin 3, long, NSD1  -  nuclear receptor binding set domain protein 1, ARPP19  -  camp-regulated phosphoprotein, 19kda, GPR97  -  g protein-coupled receptor 97, ZBTB11  -  zinc finger and btb domain containing 11, PTPRK  -  protein tyrosine phosphatase, receptor type, k, ZBTB6  -  zinc finger and btb domain containing 6, PTPRN  -  protein tyrosine phosphatase, receptor type, n, AFF4  -  af4/fmr2 family, member 4, PEX2  -  peroxisomal biogenesis factor 2, MMS19  -  mms19 nucleotide excision repair homolog (s. cerevisiae), KDM5B  -  lysine (k)-specific demethylase 5b, LHX5  -  lim homeobox 5, VSX2  -  visual system homeobox 2, FOXN3  -  forkhead box n3, NKAPL  -  nfkb activating protein-like, ID3  -  inhibitor of dna binding 3, dominant negative helix-loop-helix protein, CHD4  -  chromodomain helicase dna binding protein 4, ZSCAN25  -  zinc finger and scan domain containing 25, EGLN1  -  egl-9 family hypoxia-inducible factor 1, STK36  -  serine/threonine kinase 36, CHD1  -  chromodomain helicase dna binding protein 1, MTERFD2  -  mterf domain containing 2, SOX14  -  sry (sex determining region y)-box 14, IRF2BPL  -  interferon regulatory factor 2 binding protein-like, JAZF1  -  jazf zinc finger 1, ID4  -  inhibitor of dna binding 4, dominant negative helix-loop-helix protein, HSPH1  -  heat shock 105kda/110kda protein 1, IDH1  -  isocitrate dehydrogenase 1 (nadp+), soluble, NANOS2  -  nanos homolog 2 (drosophila), ZNF513  -  zinc finger protein 513, HBP1  -  hmg-box transcription factor 1, ZNF282  -  zinc finger protein 282, GPR116  -  g protein-coupled receptor 116, NR0B2  -  nuclear receptor subfamily 0, group b, member 2, OSR1  -  odd-skipped related 1 (drosophila), CLTC  -  clathrin, heavy chain (hc), NSMAF  -  neutral sphingomyelinase (n-smase) activation associated factor, PABPC1  -  poly(a) binding protein, cytoplasmic 1, RARG  -  retinoic acid receptor, gamma, DLL4  -  delta-like 4 (drosophila), PPP1R3G  -  protein phosphatase 1, regulatory subunit 3g, LEMD2  -  lem domain containing 2, DNAJC2  -  dnaj (hsp40) homolog, subfamily c, member 2, ZBTB9  -  zinc finger and btb domain containing 9, UXT  -  ubiquitously-expressed, prefoldin-like chaperone, USP21  -  ubiquitin specific peptidase 21, NPAS3  -  neuronal pas domain protein 3, KHDRBS1  -  kh domain containing, rna binding, signal transduction associated 1, GNL3L  -  guanine nucleotide binding protein-like 3 (nucleolar)-like, LBX1  -  ladybird homeobox 1, FOXD3  -  forkhead box d3, ING3  -  inhibitor of growth family, member 3, RARA  -  retinoic acid receptor, alpha, FOXB1  -  forkhead box b1, IHH  -  indian hedgehog, RBL1  -  retinoblastoma-like 1 (p107), RBBP7  -  retinoblastoma binding protein 7, DMRTA1  -  dmrt-like family a1, SMARCA5  -  swi/snf related, matrix associated, actin dependent regulator of chromatin, subfamily a, member 5, NEUROD6  -  neuronal differentiation 6, OGT  -  o-linked n-acetylglucosamine (glcnac) transferase, RBM4  -  rna binding motif protein 4, NEUROG2  -  neurogenin 2, PELP1  -  proline, glutamate and leucine rich protein 1, PRDM15  -  pr domain containing 15, PRDM14  -  pr domain containing 14, IGFBP5  -  insulin-like growth factor binding protein 5, RBBP6  -  retinoblastoma binding protein 6, SIX2  -  six homeobox 2, GALR3  -  galanin receptor 3, CUL3  -  cullin 3, CKS2  -  cdc28 protein kinase regulatory subunit 2, RCVRN  -  recoverin, FOXP1  -  forkhead box p1, NECAB3  -  n-terminal ef-hand calcium binding protein 3, CHUK  -  conserved helix-loop-helix ubiquitous kinase, SUPT3H  -  suppressor of ty 3 homolog (s. cerevisiae), DMRTB1  -  dmrt-like family b with proline-rich c-terminal, 1, BEND6  -  ben domain containing 6, TBR1  -  t-box, brain, 1, ZMYND8  -  zinc finger, mynd-type containing 8, LGALS9  -  lectin, galactoside-binding, soluble, 9, NPAS4  -  neuronal pas domain protein 4, NFATC2IP  -  nuclear factor of activated t-cells, cytoplasmic, calcineurin-dependent 2 interacting protein, RBM39  -  rna binding motif protein 39, NCOA5  -  nuclear receptor coactivator 5, PATZ1  -  poz (btb) and at hook containing zinc finger 1, SSBP2  -  single-stranded dna binding protein 2, CARD11  -  caspase recruitment domain family, member 11, NUP62  -  nucleoporin 62kda, RNF14  -  ring finger protein 14, SFMBT2  -  scm-like with four mbt domains 2, DBX2  -  developing brain homeobox 2, MAML2  -  mastermind-like 2 (drosophila), LEP  -  leptin, ATOH8  -  atonal homolog 8 (drosophila), SP3  -  sp3 transcription factor, SP4  -  sp4 transcription factor, BMP8A  -  bone morphogenetic protein 8a, LMX1B  -  lim homeobox transcription factor 1, beta, SOX15  -  sry (sex determining region y)-box 15, SOX12  -  sry (sex determining region y)-box 12, LMX1A  -  lim homeobox transcription factor 1, alpha, ARL2BP  -  adp-ribosylation factor-like 2 binding protein, SOX9  -  sry (sex determining region y)-box 9, C12orf52  -  chromosome 12 open reading frame 52, SOX2  -  sry (sex determining region y)-box 2, H2AFY  -  h2a histone family, member y, LOXL2  -  lysyl oxidase-like 2, WBP2  -  ww domain binding protein 2, KIAA1967  -  kiaa1967, GABBR2  -  gamma-aminobutyric acid (gaba) b receptor, 2, LEMD3  -  lem domain containing 3, CARHSP1  -  calcium regulated heat stable protein 1, 24kda, SOAT1  -  sterol o-acyltransferase 1, ZC3H8  -  zinc finger ccch-type containing 8, LMO1  -  lim domain only 1 (rhombotin 1), ELP5  -  elongator acetyltransferase complex subunit 5, DDX58  -  dead (asp-glu-ala-asp) box polypeptide 58, NACC2  -  nacc family member 2, ben and btb (poz) domain containing, CRABP2  -  cellular retinoic acid binding protein 2, KLF3  -  kruppel-like factor 3 (basic), NR1D1  -  nuclear receptor subfamily 1, group d, member 1, PRKAG2  -  protein kinase, amp-activated, gamma 2 non-catalytic subunit, DDX41  -  dead (asp-glu-ala-asp) box polypeptide 41, PLK3  -  polo-like kinase 3, RNF222  -  ring finger protein 222, SNCA  -  synuclein, alpha (non a4 component of amyloid precursor), PGBD1  -  piggybac transposable element derived 1, TOX2  -  tox high mobility group box family member 2, YTHDF2  -  yth domain family, member 2, ZBED5  -  zinc finger, bed-type containing 5, ZBTB41  -  zinc finger and btb domain containing 41, LHX8  -  lim homeobox 8, EIF3L  -  eukaryotic translation initiation factor 3, subunit l, SNAI1  -  snail family zinc finger 1, TMEM59  -  transmembrane protein 59, TP53INP2  -  tumor protein p53 inducible nuclear protein 2, ZBTB37  -  zinc finger and btb domain containing 37, SMO  -  smoothened, frizzled family receptor, ACTL6B  -  actin-like 6b, HLTF  -  helicase-like transcription factor, SMARCC2  -  swi/snf related, matrix associated, actin dependent regulator of chromatin, subfamily c, member 2, SMARCD1  -  swi/snf related, matrix associated, actin dependent regulator of chromatin, subfamily d, member 1, TNRC18  -  trinucleotide repeat containing 18, MED20  -  mediator complex subunit 20, AFAP1L2  -  actin filament associated protein 1-like 2, DMRT3  -  doublesex and mab-3 related transcription factor 3, ONECUT2  -  one cut homeobox 2, SMARCA1  -  swi/snf related, matrix associated, actin dependent regulator of chromatin, subfamily a, member 1, SMARCA2  -  swi/snf related, matrix associated, actin dependent reg"
					
"lator of chromatin, subfamily a, member 2, MAPK8IP1  -  mitogen-activated protein kinase 8 interacting protein 1, AKAP5  -  a kinase (prka) anchor protein 5, KLF6  -  kruppel-like factor 6, ZNF462  -  zinc finger protein 462, TBX4  -  t-box 4, ZKSCAN5  -  zinc finger with krab and scan domains 5, TMEFF2  -  transmembrane protein with egf-like and two follistatin-like domains 2, ARHGAP22  -  rho gtpase activating protein 22, IRF2BP2  -  interferon regulatory factor 2 binding protein 2, MED27  -  mediator complex subunit 27, MED26  -  mediator complex subunit 26, CHD6  -  chromodomain helicase dna binding protein 6, PRDM13  -  pr domain containing 13, MED17  -  mediator complex subunit 17, ZNF580  -  zinc finger protein 580, NKX2-5  -  nk2 homeobox 5, INSM2  -  insulinoma-associated 2, ARID5B  -  at rich interactive domain 5b (mrf1-like), KDM2B  -  lysine (k)-specific demethylase 2b, CTGF  -  connective tissue growth factor, SCML4  -  sex comb on midleg-like 4 (drosophila), SUPT6H  -  suppressor of ty 6 homolog (s. cerevisiae), ZNF710  -  zinc finger protein 710, HAND2  -  heart and neural crest derivatives expressed 2, SUPT4H1  -  suppressor of ty 4 homolog 1 (s. cerevisiae), CTBP2  -  c-terminal binding protein 2, ING4  -  inhibitor of growth family, member 4, CTNND1  -  catenin (cadherin-associated protein), delta 1, SETD3  -  set domain containing 3, CHCHD2  -  coiled-coil-helix-coiled-coil-helix domain containing 2, PRDM12  -  pr domain containing 12, NKX2-4  -  nk2 homeobox 4, CTNNB1  -  catenin (cadherin-associated protein), beta 1, 88kda, LPXN  -  leupaxin, PHF11  -  phd finger protein 11, SOGA1  -  suppressor of glucose, autophagy associated 1, PSRC1  -  proline/serine-rich coiled-coil 1, CUX1  -  cut-like homeobox 1, COMMD2  -  comm domain containing 2, PTF1A  -  pancreas specific transcription factor, 1a, CBX2  -  chromobox homolog 2, CTCFL  -  ccctc-binding factor (zinc finger protein)-like, STK3  -  serine/threonine kinase 3, HAND1  -  heart and neural crest derivatives expressed 1, ZBTB46  -  zinc finger and btb domain containing 46, PHF20L1  -  phd finger protein 20-like 1, CYLD  -  cylindromatosis (turban tumor syndrome), MED10  -  mediator complex subunit 10, BCL6B  -  b-cell cll/lymphoma 6, member b, POU2F3  -  pou class 2 homeobox 3, NFKBID  -  nuclear factor of kappa light polypeptide gene enhancer in b-cells inhibitor, delta, STAR  -  steroidogenic acute regulatory protein, JUN  -  jun proto-oncogene, C1orf170  -  chromosome 1 open reading frame 170, STAT4  -  signal transducer and activator of transcription 4, CRY2  -  cryptochrome 2 (photolyase-like), ASF1A  -  anti-silencing function 1a histone chaperone, LHX2  -  lim homeobox 2, STAT6  -  signal transducer and activator of transcription 6, interleukin-4 induced, VWC2  -  von willebrand factor c domain containing 2, BRMS1  -  breast cancer metastasis suppressor 1, ABHD14B  -  abhydrolase domain containing 14b, ZNF219  -  zinc finger protein 219, TACO1  -  translational activator of mitochondrially encoded cytochrome c oxidase i, ZNF503  -  zinc finger protein 503, CSF2  -  colony stimulating factor 2 (granulocyte-macrophage), WIBG  -  within bgcn homolog (drosophila), SPDEF  -  sam pointed domain containing ets transcription factor, C5orf54  -  chromosome 5 open reading frame 54, MINA  -  myc induced nuclear antigen, MNF1  -  mitochondrial nucleoid factor 1, ZNF335  -  zinc finger protein 335, KLF4  -  kruppel-like factor 4 (gut), CSNK2A2  -  casein kinase 2, alpha prime polypeptide, ZBED3  -  zinc finger, bed-type containing 3, SRC  -  v-src avian sarcoma (schmidt-ruppin a-2) viral oncogene homolog, PKNOX2  -  pbx/knotted 1 homeobox 2, DRGX  -  dorsal root ganglia homeobox, LEF1  -  lymphoid enhancer-binding factor 1, BRMS1L  -  breast cancer metastasis-suppressor 1-like, DNAJB5  -  dnaj (hsp40) homolog, subfamily b, member 5, VPS25  -  vacuolar protein sorting 25 homolog (s. cerevisiae), CNOT8  -  ccr4-not transcription complex, subunit 8, ZSCAN10  -  zinc finger and scan domain containing 10, TCEAL1  -  transcription elongation factor a (sii)-like 1, PRDX5  -  peroxiredoxin 5, CDK12  -  cyclin-dependent kinase 12, RWDD3  -  rwd domain containing 3, ZNF385A  -  zinc finger protein 385a, SIN3A  -  sin3 transcription regulator family member a, C5orf20  -  chromosome 5 open reading frame 20, MAP3K9  -  mitogen-activated protein kinase kinase kinase 9, SIX4  -  six homeobox 4, ZNF287  -  zinc finger protein 287, KDM3B  -  lysine (k)-specific demethylase 3b, MLF1  -  myeloid leukemia factor 1, SAMD8  -  sterile alpha motif domain containing 8, CBX8  -  chromobox homolog 8, MLLT3  -  myeloid/lymphoid or mixed-lineage leukemia (trithorax homolog, drosophila); translocated to, 3, BCL11A  -  b-cell cll/lymphoma 11a (zinc finger protein), LHX4  -  lim homeobox 4, MLLT1  -  myeloid/lymphoid or mixed-lineage leukemia (trithorax homolog, drosophila); translocated to, 1, MED14  -  mediator complex subunit 14, DBP  -  d site of albumin promoter (albumin d-box) binding protein, ZBTB22  -  zinc finger and btb domain containing 22, BRIP1  -  brca1 interacting protein c-terminal helicase 1, ZNF160  -  zinc finger protein 160, SCYL1  -  scy1-like 1 (s. cerevisiae), SUFU  -  suppressor of fused homolog (drosophila), NR3C2  -  nuclear receptor subfamily 3, group c, member 2, NLK  -  nemo-like kinase, MN1  -  meningioma (disrupted in balanced translocation) 1, MTA2  -  metastasis associated 1 family, member 2, EIF2A  -  eukaryotic translation initiation factor 2a, 65kda, MOV10  -  mov10, moloney leukemia virus 10, homolog (mouse), NOG  -  noggin, MSC  -  musculin, MNT  -  mnt, max dimerization protein, MDFI  -  myod family inhibitor, MDK  -  midkine (neurite growth-promoting factor 2), SPTY2D1  -  spt2, suppressor of ty, domain containing 1 (s. cerevisiae), CCR2  -  chemokine (c-c motif) receptor 2, MED30  -  mediator complex subunit 30, MEF2D  -  myocyte enhancer factor 2d, MEIS2  -  meis homeobox 2, BRWD1  -  bromodomain and wd repeat domain containing 1, ZNF664  -  zinc finger protein 664, CYP1B1  -  cytochrome p450, family 1, subfamily b, polypeptide 1, MEIS1  -  meis homeobox 1, NLN  -  neurolysin (metallopeptidase m3 family), S100A12  -  s100 calcium binding protein a12, MEOX1  -  mesenchyme homeobox 1, HINFP  -  histone h4 transcription factor, MET  -  met proto-oncogene, KAT8  -  k(lysine) acetyltransferase 8, DAPK1  -  death-associated protein kinase 1, S100A9  -  s100 calcium binding protein a9, DAP  -  death-associated protein, MAVS  -  mitochondrial antiviral signaling protein, CYP27B1  -  cytochrome p450, family 27, subfamily b, polypeptide 1, SALL1  -  sal-like 1 (drosophila), NGDN  -  neuroguidin, eif4e binding protein, PCBD2  -  pterin-4 alpha-carbinolamine dehydratase/dimerization cofactor of hepatocyte nuclear factor 1 alpha (tcf1) 2, KITLG  -  kit ligand, RPTOR  -  regulatory associated protein of mtor, complex 1, SAFB  -  scaffold attachment factor b, PTOV1  -  prostate tumor overexpressed 1, ZNF394  -  zinc finger protein 394, SALL2  -  sal-like 2 (drosophila), MAGOH  -  mago-nashi homolog, proliferation-associated (drosophila), SERPINA12  -  serpin peptidase inhibitor, clade a (alpha-1 antiproteinase, antitrypsin), member 12, SMC3  -  structural maintenance of chromosomes 3, PDP2  -  pyruvate dehyrogenase phosphatase catalytic subunit 2, PDLIM1  -  pdz and lim domain 1, IL23A  -  interleukin 23, alpha subunit p19, NMI  -  n-myc (and stat) interactor, DR1  -  down-regulator of transcription 1, tbp-binding (negative cofactor 2), ZNF319  -  zinc finger protein 319, USP2  -  ubiquitin specific peptidase 2, MC1R  -  melanocortin 1 receptor (alpha melanocyte stimulating hormone receptor), UBE2J1  -  ubiquitin-conjugating enzyme e2, j1, UNK  -  unkempt homolog (drosophila), TBX18  -  t-box 18, MAX  -  myc associated factor x, ZNF687  -  zinc finger protein 687, DVL2  -  dishevelled segment polarity protein 2, ZMIZ2  -  zinc finger, miz-type containing 2, GIGYF2  -  grb10 interacting gyf protein 2, FNIP2  -  folliculin interacting protein 2, CDAN1  -  codanin 1, NELFCD  -  negative elongation factor complex member c/d, BCL2L12  -  bcl2-like 12 (proline rich), TSC22D3  -  tsc22 domain family, member 3, DUSP1  -  dual specificity phosphatase 1, ASH2L  -  ash2 (absent, small, or homeotic)-like (drosophila), SOX7  -  sry (sex determining region y)-box 7, HBEGF  -  heparin-binding egf-like growth factor, DLAT  -  dihydrolipoamide s-acetyltransferase, DLD  -  dihydrolipoamide dehydrogenase, TSHZ3  -  teashirt zinc finger homeobox 3, TFAP2D  -  transcription factor ap-2 delta (activating enhancer binding protein 2 delta), ZNF396  -  zinc finger protein 396, DLG1  -  discs, large homolog 1 (drosophila), DLX1  -  distal-less homeobox 1, DLX2  -  distal-less homeobox 2, ZFAT  -  zinc finger and at hook domain containing, DLX5  -  distal-less homeobox 5, DLX6  -  distal-less homeobox 6, SHOX2  -  short stature homeobox 2, C14orf166  -  chromosome 14 open reading frame 166, AIP  -  aryl hydrocarbon receptor interacting protein, SIAH2  -  siah e3 ubiquitin protein ligase 2, ASB1  -  ankyrin repeat and socs box containing 1, BTAF1  -  btaf1 rna polymerase ii, b-tfiid transcription factor-associated, 170kda, POGK  -  pogo transposable element with krab domain, SIM1  -  single-minded homolog 1 (drosophila), RASD1  -  ras, dexamethasone-induced 1, CDK5RAP1  -  cdk5 regulatory subunit associated protein 1, SIX1  -  six homeobox 1, LTF  -  lactotransferrin, SIM2  -  single-minded homolog 2 (drosophila), CALCOCO1  -  calcium binding and coiled-coil domain 1, SFRP1  -  secreted frizzled-related protein 1, SFRP5  -  secreted frizzled-related protein 5, TRIM33  -  tripartite motif containing 33, SMAD1  -  smad family member 1, SRRT  -  serrate rna effector molecule homolog (arabidopsis), SMAD2  -  smad family member 2, LIMD1  -  lim domains containing 1, EIF2AK4  -  eukaryotic translation initiation factor 2 alpha kinase 4, TRIM15  -  tripartite motif containing 15, TAF1C  -  tata box binding protein (tbp)-associated factor, rna polymerase i, c, 110kda, ZBTB26  -  zinc finger and btb domain containing 26, RPS6KA4  -  ribosomal protein s6 kinase, 90kda, polypeptide 4, SMAD3  -  smad family member 3, SMAD6  -  smad family member 6, USP13  -  ubiquitin specific peptidase 13 (isopeptidase t-3), MAF  -  v-maf avian musculoaponeurotic fibrosarcoma oncogene homolog, NCBP1  -  nuclear cap binding protein subunit 1, 80kda, EMX1  -  empty spiracles homeobox 1, MAPRE3  -  microtubule-associated protein, rp/eb family, member 3, DDX25  -  dead (asp-glu-ala-asp) box helicase 25, DHX33  -  deah (asp-glu-ala-his) box polypeptide 33, TICAM1  -  toll-like receptor adaptor molecule 1, ACPL2  -  acid phosphatase-like 2, ELK3  -  elk3, ets-domain protein (srf accessory protein 2), ELK4  -  elk4, ets-domain protein (srf accessory protein 1), WRNIP1  -  werner helicase interacting protein 1, ELL2  -  elongation factor, rna polymerase ii, 2, EPAS1  -  endothelial pas domain protein 1, EP300  -  e1a binding protein p300, DKK1  -  dickkopf wnt signaling pathway inhibitor 1, COMMD9  -  comm domain containing 9, EN2  -  engrailed homeobox 2, HABP4  -  hyaluronan binding protein 4, EN1  -  engrailed homeobox 1, EMX2  -  empty spiracles homeobox 2, ATF6  -  activating transcription factor 6, TBK1  -  tank-binding kinase 1, FHOD1  -  formin homology 2 domain containing 1, ZNF563  -  zinc finger protein 563, SETD8  -  set domain containing (lysine methyltransferase) 8, SORBS3  -  sorbin and sh3 domain containing 3, CELF4  -  cugbp, elav-like family member 4, MYOD1  -  myogenic differentiation 1, TCF24  -  transcription factor 24, EGR3  -  early growth response 3, PPP1R12A  -  protein phosphatase 1, regulatory subunit 12a, TFCP2L1  -  transcription factor cp2-like 1, EIF2S1  -  eukaryotic translation initiation factor 2, subunit 1 alpha, 35kda, NAB1  -  ngfi-a binding protein 1 (egr1 binding protein 1), RNF41  -  ring finger protein 41, NAB2  -  ngfi-a binding protein 2 (egr1 binding protein 2), TSHZ1  -  teashirt zinc finger homeobox 1, ELAVL2  -  elav (embryonic lethal, abnormal vision, drosophila)-like 2 (hu antigen b), ZNF326  -  zinc finger protein 326, BARHL1  -  barh-like homeobox 1, EIF4G2  -  eukaryotic translation initiation factor 4 gamma, 2, TSG101  -  tumor susceptibility gene 101, EIF4G1  -  eukaryotic translation initiation factor 4 gamma, 1, TSHR  -  thyroid stimulating hormone receptor, TRIM8  -  tripartite motif containing 8, LBH  -  limb bud and heart development, TOPORS  -  topoisomerase i binding, arginine/serine-rich, e3 ubiquitin protein ligase, EFNA1  -  ephrin-a1, ACN9  -  acn9 homolog (s. cerevisiae), SPEN  -  spen homolog, transcriptional regulator (drosophila), CTNNBIP1  -  catenin, beta interacting protein 1, MYF5  -  myogenic factor 5, MYF6  -  myogenic factor 6 (herculin), PRDM6  -  pr domain containing 6, BBX  -  bobby sox homolog (drosophila), GLIS1  -  glis family zinc finger 1, EGR1  -  early growth response 1, MYBL2  -  v-myb avian myeloblastosis viral oncogene homolog-like 2, MYBL1  -  v-myb avian myeloblastosis viral oncogene homolog-like 1, CNOT7  -  ccr4-not transcription complex, subunit 7, PRDM10  -  pr domain containing 10, MEGF8  -  multiple egf-like-domains 8, MXI1  -  max interactor 1, dimerization protein, PRDM8  -  pr domain containing 8, UBN1  -  ubinuclein 1, MYCN  -  v-myc avian myelocytomatosis viral oncogene neuroblastoma derived homolog, PSMC3IP  -  psmc3 interacting protein, SERTAD1  -  serta domain containing 1, SERTAD3  -  serta domain containing 3, TRIP6  -  thyroid hormone receptor interactor 6, EBF1  -  early b-cell factor 1, E2F4  -  e2f transcription factor 4, p107/p130-binding, ENY2  -  enhancer of yellow 2 homolog (drosophila), E2F1  -  e2f transcription factor 1, E2F2  -  e2f transcription factor 2, PREB  -  prolactin regulatory element binding, TRIM37  -  tripartite motif containing 37, TRAF6  -  tnf receptor-associated factor 6, e3 ubiquitin protein ligase, TRAF5  -  tnf receptor-associated factor 5, EDNRB  -  endothelin receptor type b, MYCBP2  -  myc binding protein 2, e3 ubiquitin protein ligase, TRAF1  -  tnf receptor-associated factor 1, LPAR1  -  lysophosphatidic acid receptor 1, S1PR1  -  sphingosine-1-phosphate receptor 1, EDN1  -  endothelin 1, MED6  -  mediator complex subunit 6, CAMK1D  -  calcium/calmodulin-dependent protein kinase id, DMTF1  -  cyclin d binding myb-like transcription factor 1, MTIF2  -  mitochondrial translational initiation factor 2, CDKN2AIPNL  -  cdkn2a interacting protein n-terminal like, DDN  -  dendrin, ACSL3  -  acyl-coa synthetase long-chain family member 3, TNRC6B  -  trinucleotide repeat containing 6b, TRNP1  -  tmf1-regulated nuclear protein 1, BPTF  -  bromodomain phd finger transcription factor, MTF1  -  metal-regulatory transcription factor 1, SRA1  -  steroid receptor rna activator 1, ETV3  -  ets variant 3, TCEAL8  -  transcription elongation factor a (sii)-like 8, COA3  -  cytochrome c oxidase assembly factor 3, ETV5  -  ets variant 5, ETV4  -  ets variant 4, MECOM  -  mds1 and evi1 complex locus, EWSR1  -  ews rna-binding protein 1, TBX20  -  t-box 20, TRIB2  -  tribbles homolog 2 (drosophila), VIPR2  -  vasoactive intestinal peptide receptor 2, VLDLR  -  very low density lipoprotein receptor, CREB3L1  -  camp responsive element binding protein 3-like 1, EYA1  -  eyes absent homolog 1 (drosophila), MST1  -  macrophage stimulating 1 (hepatocyte growth factor-like), EYA3  -  eyes absent homolog 3 (drosophila), MSX1  -  msh homeobox 1, EZH1  -  enhancer of zeste homolog 1 (drosophila), NR1H3  -  nuclear receptor subfamily 1, group h, member 3, MSX2  -  msh homeobox 2, CIC  -  capicua transcriptional repressor, F2  -  coagulation factor ii (thrombin), VCP  -  valosin containing protein, OVOL3  -  ovo-like 3 (drosophila), ERCC6  -  excision repair cross-complementing rodent repair deficiency, complementation group 6, KLF15  -  kruppel-like factor 15, EYA4  -  eyes absent homolog 4 (drosophila), ZBTB40  -  zinc finger and btb domain containing 40, ELMSAN1  -  elm2 and myb/sant-like domain containing 1, EREG  -  epiregulin, ZNF674  -  zinc finger protein 674, UBE2D1  -  ubiquitin-conjugating enzyme e2d 1, COMMD5  -  comm domain containing 5, LPIN1  -  lipin 1, UBC  -  ubiquitin c, ZNF248  -  zinc finger protein 248, ERG  -  v-ets avian erythroblastosis virus e26 oncogene homolog, ESRRG  -  estrogen-related receptor gamma, TXK  -  txk tyrosine kinase, ESRRA  -  estrogen-related receptor alpha, ETS2  -  v-ets avian erythroblastosis virus e26 oncogene homolog 2, ETV1  -  ets variant 1, ETS1  -  v-ets avian erythroblastosis virus e26 oncogene homolog 1, ETF1  -  eukaryotic translation termination factor 1, ZMIZ1  -  zinc finger, miz-type containing 1, KIAA0020  -  kiaa0020, UCN  -  urocortin, UBP1  -  upstream binding protein 1 (lbp-1a), SUMO1  -  small ubiquitin-like modifier 1, PELI1  -  pellino e3 ubiquitin protein ligase 1, USP15  -  ubiquitin specific peptidase 15, CHURC1  -  churchill domain containing 1, RBX1  -  ring-box 1, e3 ubiquitin protein ligase, NR1H4  -  nuclear receptor subfamily 1, group h, member 4, ERBB4  -  v-erb-b2 avian erythroblastic leukemia viral oncogene homolog 4, NR1D2  -  nuclear receptor subfamily 1, group d, member 2, NR1I3  -  nuclear receptor subfamily 1, group i, member 3, ERBB2  -  v-erb-b2 avian erythroblastic leukemia viral oncogene homolog 2, MLX  -  mlx, max dimerization protein, GCFC2  -  gc-rich sequence dna-binding factor 2, TCF15  -  transcription factor 15 (basic helix-loop-helix), ORC2  -  origin recognition complex, subunit 2, ZNF436  -  zinc finger protein 436, CAMTA1  -  calmodulin binding transcription activator 1, FLI1  -  fli-1 proto-oncogene, ets transcription factor, RNF141  -  ring finger protein 141, CDON  -  cell adhesion associated, oncogene regulated, OTX1  -  orthodenticle homeobox 1, PROX2  -  prospero homeobox 2, OTX2  -  orthodenticle homeobox 2, EPM2AIP1  -  epm2a (laforin) interacting protein 1, FOXE1  -  forkhead box e1 (thyroid transcription factor 2), OVOL1  -  ovo-like 1(drosophila), FOXM1  -  forkhead box m1, FOXS1  -  forkhead box s1, RNF38  -  ring finger protein 38, FOXO3  -  forkhead box o3, AKNA  -  at-hook transcription factor, FOXC1  -  forkhead box c1, TRERF1  -  transcriptional regulating factor 1, TSSK4  -  testis-specific serine kinase 4, SATB2  -  satb homeobox 2, FOXJ1  -  forkhead box j1, HR  -  hair growth associated, FOXG1  -  forkhead box g1, MTERFD1  -  mterf domain containing 1, WWC1  -  ww and c2 domain containing 1, OGG1  -  8-oxoguanine dna glycosylase, IL17F  -  interleukin 17f, ASCC1  -  activating signal cointegrator 1 complex subunit 1, FAM208A  -  family with sequence similarity 208, member a, KDM3A  -  lysine (k)-specific demethylase 3a, ZBED4  -  zinc finger, bed-type containing 4, GDF7  -  growth differentiation factor 7, FHL2  -  four and a half lim domains 2, DCAF6  -  ddb1 and cul4 associated factor 6, C1orf85  -  chromosome 1 open reading frame 85, FHIT  -  fragile histidine triad, FGFR4  -  fibroblast growth factor receptor 4, TAF10  -  taf10 rna polymerase ii, tata box binding protein (tbp)-associated factor, 30kda, SERTAD2  -  serta domain containing 2, FGFR1  -  fibroblast growth factor receptor 1, FGF10  -  fibroblast growth factor 10, BCLAF1  -  bcl2-associated transcription factor 1, NR4A2  -  nuclear receptor subfamily 4, group a, member 2, NTSR1  -  neurotensin receptor 1 (high affinity), ZNF593  -  zinc finger protein 593, ZBTB7B  -  zinc finger and btb domain containing 7b, TARBP1  -  tar (hiv-1) rna binding protein 1, NVL  -  nuclear vcp-like, TAF13  -  taf13 rna polymerase ii, tata box binding protein (tbp)-associated factor, 18kda, CUX2  -  cut-like homeobox 2, BARX1  -  barx homeobox 1, PDGFC  -  platelet derived growth factor c, MAP3K7  -  mitogen-activated protein kinase kinase kinase 7, TAL1  -  t-cell acute lymphocytic leukemia 1, ZNF623  -  zinc finger protein 623, LARS2  -  leucyl-trna synthetase 2, mitochondrial, TRIM14  -  tripartite motif containing 14, INO80E  -  ino80 complex subunit e, TBX15  -  t-box 15, TBX6  -  t-box 6, TBX5  -  t-box 5, MED13L  -  mediator complex subunit 13-like, KMT2E  -  lysine (k)-specific methyltransferase 2e, RPS27L  -  ribosomal protein s27-like, ZEB2  -  zinc finger e-box binding homeobox 2, FKTN  -  fukutin, NPR1  -  natriuretic peptide receptor a/guanylate cyclase a (atrionatriuretic peptide receptor a), SMG5  -  smg5 nonsense mediated mrna decay factor, ZNF395  -  zinc finger protein 395, MYNN  -  myoneurin, RRP8  -  ribosomal rna processing 8, methyltransferase, homolog (yeast), UFL1  -  ufm1-specific ligase 1, TCF7L2  -  transcription factor 7-like 2 (t-cell specific, hmg-box), TBX3  -  t-box 3, LARP1  -  la ribonucleoprotein domain family, member 1, GAL  -  galanin/gmap prepropeptide, NKRF  -  nfkb repressing factor, TCEB2  -  transcription elongation factor b (siii), polypeptide 2 (18kda, elongin b), TCEA3  -  transcription elongation factor a (sii), 3, TSC22D2  -  tsc22 domain family, member 2, JHDM1D  -  jumonji c domain containing histone demethylase 1 homolog d (s. cerevisiae), LANCL2  -  lanc lantibiotic synthetase component c-like 2 (bacterial), SEPSECS  -  sep (o-phosphoserine) trna:sec (selenocysteine) trna synthase, ZNF827  -  zinc finger protein 827, ZNF646  -  zinc finger protein 646, NRBF2  -  nuclear receptor binding factor 2, SECISBP2L  -  secis binding protein 2-like, HTRA3  -  htra serine peptidase 3, TIMP2  -  timp metallopeptidase inhibitor 2, NOS2  -  nitric oxide synthase 2, inducible, STRN3  -  striatin, calmodulin binding protein 3, PAXBP1  -  pax3 and pax7 binding protein 1, TLE1  -  transducin-like enhancer of split 1 (e(sp1) homolog, drosophila), RHOQ  -  ras homolog family member q, ZKSCAN4  -  zinc finger with krab and scan domains 4, TLE3  -  transducin-like enhancer of split 3 (e(sp1) homolog, drosophila), TLE4  -  transducin-like enhancer of split 4 (e(sp1) homolog, drosophila), TLX3  -  t-cell leukemia homeobox 3, DICER1  -  dicer 1, ribonuclease type iii, CEP290  -  centrosomal protein 290kda, NPAS2  -  neuronal pas domain protein 2, NOS3  -  nitric oxide synthase 3 (endothelial cell), NR2E1  -  nuclear receptor subfamily 2, group e, member 1, LMCD1  -  lim and cysteine-rich domains 1, SIRT1  -  sirtuin 1, NOTCH1  -  notch 1, NFYA  -  nuclear transcription factor y, alpha, ZBTB34  -  zinc finger and btb domain containing 34, HEY1  -  hairy/enhancer-of-split related with yrpw motif 1, NFYC  -  nuclear transcription factor y, gamma, TMPO  -  thymopoietin, NFKB2  -  nuclear factor of kappa light polypeptide gene enhancer in b-cells 2 (p49/p100), RAX  -  retina and anterior neural fold homeobox, ZSCAN12  -  zinc finger and scan domain containing 12, ZNF703  -  zinc finger protein 703, TNFAIP1  -  tumor necrosis factor, alpha-induced protein 1 (endothelial), NKX6-1  -  nk6 homeobox 1, STOML2  -  stomatin (epb72)-like 2, TNFAIP3  -  tumor necrosis factor, alpha-induced protein 3, OTP  -  orthopedia homeobox, NKX2-2  -  nk2 homeobox 2, MYOCD  -  myocardin, NHLH2  -  nescient helix loop helix 2, NHLH1  -  nescient helix loop helix 1, SETD1A  -  set domain containing 1a, ZFP2  -  zfp2 zinc finger protein, ZNF516  -  zinc finger protein 516, LTB4R2  -  leukotriene b4 receptor 2, EGLN2  -  egl-9 family hypoxia-inducible factor 2, NEO1  -  neogenin 1, TEF  -  thyrotrophic embryonic factor, MRAP2  -  melanocortin 2 receptor accessory protein 2, TFAP2B  -  transcription factor ap-2 beta (activating enhancer binding protein 2 beta), TERF1  -  telomeric repeat binding factor (nima-interacting) 1, ZNF891  -  zinc finger protein 891, ESCO2  -  establishment of sister chromatid cohesion n-acetyltransferase 2, PPM1F  -  protein phosphatase, mg2+/mn2+ dependent, 1f, CPEB4  -  cytoplasmic polyadenylation element binding protein 4, ZNF592  -  zinc finger protein 592, EPC1  -  enhancer of polycomb homolog 1 (drosophila), NR2F2  -  nuclear receptor subfamily 2, group f, member 2, MORF4L2  -  mortality factor 4 like 2, ZKSCAN3  -  zinc finger with krab and scan domains 3, TFDP2  -  transcription factor dp-2 (e2f dimerization partner 2), NFATC3  -  nuclear factor of activated t-cells, cytoplasmic, calcineurin-dependent 3, TFAP2C  -  transcription factor ap-2 gamma (activating enhancer binding protein 2 gamma), NFE2L1  -  nuclear factor (erythroid-derived 2)-like 1, NR2F1  -  nuclear receptor subfamily 2, group f, member 1, TFCP2  -  transcription factor cp2, TGS1  -  trimethylguanosine synthase 1, TFR2  -  transferrin receptor 2, NFIA  -  nuclear factor i/a, NFATC2  -  nuclear factor of activated t-cells, cytoplasmic, calcineurin-dependent 2, YLPM1  -  ylp motif containing 1, CDK5RAP3  -  cdk5 regulatory subunit associated protein 3, MTERFD3  -  mterf domain containing 3, NEUROG3  -  neurogenin 3, MRAP  -  melanocortin 2 receptor accessory protein, RAPGEF2  -  rap guanine nucleotide exchange factor (gef) 2, TGFB3  -  transforming growth factor, beta 3, TGFB1I1  -  transforming growth factor beta 1 induced transcript 1, TP53INP1  -  tumor protein p53 inducible nuclear protein 1, H2AFV  -  h2a histone family, member v, ZNF425  -  zinc finger protein 425, RNF20  -  ring finger protein 20, e3 ubiquitin protein ligase, PHF14  -  phd finger protein 14, FOS  -  fbj murine osteosarcoma viral oncogene homolog, NEDD4  -  neural precursor cell expressed, developmentally down-regulated 4, e3 ubiquitin protein ligase, ZNF281  -  zinc finger protein 281, THBS1  -  thrombospondin 1, KAT6B  -  k(lysine) acetyltransferase 6b, TIAL1  -  tia1 cytotoxic granule-associated rna binding protein-like 1, METTL3  -  methyltransferase like 3, THRB  -  thyroid hormone receptor, beta, THRA  -  thyroid hormone receptor, alpha]"					
GO:0051252	regulation of RNA metabolic process	7.48E-08	2.13E-04	1.06	"[EXOSC9  -  exosome component 9, TADA1  -  transcriptional adaptor 1, SKOR2  -  ski family transcriptional corepressor 2, CDKN2AIP  -  cdkn2a interacting protein, DACH2  -  dachshund homolog 2 (drosophila), GDF10  -  growth differentiation factor 10, ZNF442  -  zinc finger protein 442, GDNF  -  glial cell derived neurotrophic factor, ABCA2  -  atp-binding cassette, sub-family a (abc1), member 2, GRHL2  -  grainyhead-like 2 (drosophila), ESRP2  -  epithelial splicing regulatory protein 2, NR6A1  -  nuclear receptor subfamily 6, group a, member 1, GDF2  -  growth differentiation factor 2, MLLT11  -  myeloid/lymphoid or mixed-lineage leukemia (trithorax homolog, drosophila); translocated to, 11, GDF5  -  growth differentiation factor 5, NRIP1  -  nuclear receptor interacting protein 1, BRD8  -  bromodomain containing 8, ZNF407  -  zinc finger protein 407, DPF3  -  d4, zinc and double phd fingers, family 3, TRIM6  -  tripartite motif containing 6, PAPOLA  -  poly(a) polymerase alpha, TCERG1  -  transcription elongation regulator 1, PABPN1  -  poly(a) binding protein, nuclear 1, FASTK  -  fas-activated serine/threonine kinase, TAF15  -  taf15 rna polymerase ii, tata box binding protein (tbp)-associated factor, 68kda, EHMT2  -  euchromatic histone-lysine n-methyltransferase 2, TASP1  -  taspase, threonine aspartase, 1, SNAI3  -  snail family zinc finger 3, AXIN1  -  axin 1, ACTN1  -  actinin, alpha 1, ZNF671  -  zinc finger protein 671, PICALM  -  phosphatidylinositol binding clathrin assembly protein, ACVRL1  -  activin a receptor type ii-like 1, GLI4  -  gli family zinc finger 4, ACTN2  -  actinin, alpha 2, ZC3H14  -  zinc finger ccch-type containing 14, GLO1  -  glyoxalase i, ACVR1  -  activin a receptor, type i, ACVR1B  -  activin a receptor, type ib, ARID1A  -  at rich interactive domain 1a (swi-like), SETD6  -  set domain containing 6, GFI1B  -  growth factor independent 1b transcription repressor, POU4F3  -  pou class 4 homeobox 3, MALT1  -  mucosa associated lymphoid tissue lymphoma translocation gene 1, POU6F1  -  pou class 6 homeobox 1, GLI3  -  gli family zinc finger 3, ZNF837  -  zinc finger protein 837, GLI2  -  gli family zinc finger 2, FZD7  -  frizzled family receptor 7, POU3F4  -  pou class 3 homeobox 4, POU3F3  -  pou class 3 homeobox 3, POU4F1  -  pou class 4 homeobox 1, ACTR5  -  arp5 actin-related protein 5 homolog (yeast), EOMES  -  eomesodermin, FZD4  -  frizzled family receptor 4, FZD1  -  frizzled family receptor 1, PPARA  -  peroxisome proliferator-activated receptor alpha, AXIN2  -  axin 2, PPARG  -  peroxisome proliferator-activated receptor gamma, POMC  -  proopiomelanocortin, MAML3  -  mastermind-like 3 (drosophila), POLR2I  -  polymerase (rna) ii (dna directed) polypeptide i, 14.5kda, ZBTB42  -  zinc finger and btb domain containing 42, ADCYAP1  -  adenylate cyclase activating polypeptide 1 (pituitary), POU3F2  -  pou class 3 homeobox 2, SOX6  -  sry (sex determining region y)-box 6, POU2F2  -  pou class 2 homeobox 2, POU2AF1  -  pou class 2 associating factor 1, RBM38  -  rna binding motif protein 38, PARP1  -  poly (adp-ribose) polymerase 1, MED12L  -  mediator complex subunit 12-like, PHF17  -  phd finger protein 17, SRCAP  -  snf2-related crebbp activator protein, POLA1  -  polymerase (dna directed), alpha 1, catalytic subunit, ARID5A  -  at rich interactive domain 5a (mrf1-like), POLR2B  -  polymerase (rna) ii (dna directed) polypeptide b, 140kda, BATF3  -  basic leucine zipper transcription factor, atf-like 3, HNRNPUL1  -  heterogeneous nuclear ribonucleoprotein u-like 1, PRKAA1  -  protein kinase, amp-activated, alpha 1 catalytic subunit, AEBP1  -  ae binding protein 1, AES  -  amino-terminal enhancer of split, NUP133  -  nucleoporin 133kda, TFEB  -  transcription factor eb, NOSTRIN  -  nitric oxide synthase trafficking, JAG1  -  jagged 1, AGT  -  angiotensinogen (serpin peptidase inhibitor, clade a, member 8), PRDM4  -  pr domain containing 4, NR5A2  -  nuclear receptor subfamily 5, group a, member 2, CITED4  -  cbp/p300-interacting transactivator, with glu/asp-rich carboxy-terminal domain, 4, ZNF689  -  zinc finger protein 689, LRIF1  -  ligand dependent nuclear receptor interacting factor 1, PPP2R5B  -  protein phosphatase 2, regulatory subunit b', beta, AKT1  -  v-akt murine thymoma viral oncogene homolog 1, MBNL3  -  muscleblind-like splicing regulator 3, NR0B1  -  nuclear receptor subfamily 0, group b, member 1, GABPA  -  ga binding protein transcription factor, alpha subunit 60kda, WWP1  -  ww domain containing e3 ubiquitin protein ligase 1, ZNF526  -  zinc finger protein 526, PPP1R8  -  protein phosphatase 1, regulatory subunit 8, FOXP4  -  forkhead box p4, OSR2  -  odd-skipped related 2 (drosophila), RPAP2  -  rna polymerase ii associated protein 2, BATF2  -  basic leucine zipper transcription factor, atf-like 2, H2AFJ  -  h2a histone family, member j, RBPMS  -  rna binding protein with multiple splicing, RNF165  -  ring finger protein 165, FOSL1  -  fos-like antigen 1, VAX1  -  ventral anterior homeobox 1, IWS1  -  iws1 homolog (s. cerevisiae), PROX1  -  prospero homeobox 1, ALK  -  anaplastic lymphoma receptor tyrosine kinase, VHLL  -  von hippel-lindau tumor suppressor-like, HIF1AN  -  hypoxia inducible factor 1, alpha subunit inhibitor, KMT2D  -  lysine (k)-specific methyltransferase 2d, PRKRIR  -  protein-kinase, interferon-inducible double stranded rna dependent inhibitor, repressor of (p58 repressor), MID2  -  midline 2, MAP2K6  -  mitogen-activated protein kinase kinase 6, ZNF750  -  zinc finger protein 750, ZFP1  -  zfp1 zinc finger protein, EIF2AK2  -  eukaryotic translation initiation factor 2-alpha kinase 2, ZNF668  -  zinc finger protein 668, MAPK13  -  mitogen-activated protein kinase 13, YEATS4  -  yeats domain containing 4, HMGA2  -  high mobility group at-hook 2, RIPK3  -  receptor-interacting serine-threonine kinase 3, ALX1  -  alx homeobox 1, ZNF212  -  zinc finger protein 212, GATA4  -  gata binding protein 4, GCN1L1  -  gcn1 general control of amino-acid synthesis 1-like 1 (yeast), MAPK1  -  mitogen-activated protein kinase 1, GBX1  -  gastrulation brain homeobox 1, ZFHX4  -  zinc finger homeobox 4, ANXA4  -  annexin a4, ZNF497  -  zinc finger protein 497, PKN2  -  protein kinase n2, CCDC85B  -  coiled-coil domain containing 85b, LHX3  -  lim homeobox 3, NR4A3  -  nuclear receptor subfamily 4, group a, member 3, PRKAR1A  -  protein kinase, camp-dependent, regulatory, type i, alpha, ZNF408  -  zinc finger protein 408, DEDD2  -  death effector domain containing 2, ZKSCAN8  -  zinc finger with krab and scan domains 8, PAX2  -  paired box 2, BIRC5  -  baculoviral iap repeat containing 5, PAX1  -  paired box 1, PAX6  -  paired box 6, PAX5  -  paired box 5, PAX4  -  paired box 4, NARG2  -  nmda receptor regulated 2, PAX9  -  paired box 9, ZNF783  -  zinc finger family member 783, PAX7  -  paired box 7, ZNF180  -  zinc finger protein 180, ZNF154  -  zinc finger protein 154, PRMT6  -  protein arginine methyltransferase 6, PBX1  -  pre-b-cell leukemia homeobox 1, GTF2E2  -  general transcription factor iie, polypeptide 2, beta 34kda, PCBP1  -  poly(rc) binding protein 1, GTF2H3  -  general transcription factor iih, polypeptide 3, 34kda, TRIM26  -  tripartite motif containing 26, PCBD1  -  pterin-4 alpha-carbinolamine dehydratase/dimerization cofactor of hepatocyte nuclear factor 1 alpha, VEZF1  -  vascular endothelial zinc finger 1, APBB2  -  amyloid beta (a4) precursor protein-binding, family b, member 2, ZBTB16  -  zinc finger and btb domain containing 16, P2RY1  -  purinergic receptor p2y, g-protein coupled, 1, ZNF133  -  zinc finger protein 133, ZFP41  -  zfp41 zinc finger protein, DNAJC17  -  dnaj (hsp40) homolog, subfamily c, member 17, KRBA2  -  krab-a domain containing 2, GTF3A  -  general transcription factor iiia, PA2G4  -  proliferation-associated 2g4, 38kda, ZNF121  -  zinc finger protein 121, ARF4  -  adp-ribosylation factor 4, CRB2  -  crumbs homolog 2 (drosophila), APP  -  amyloid beta (a4) precursor protein, HSF5  -  heat shock transcription factor family member 5, RCBTB1  -  regulator of chromosome condensation (rcc1) and btb (poz) domain containing protein 1, PAM  -  peptidylglycine alpha-amidating monooxygenase, ARNTL  -  aryl hydrocarbon receptor nuclear translocator-like, RNF31  -  ring finger protein 31, BRPF1  -  bromodomain and phd finger containing, 1, ZNF366  -  zinc finger protein 366, SAP130  -  sin3a-associated protein, 130kda, SUPT16H  -  suppressor of ty 16 homolog (s. cerevisiae), IFT57  -  intraflagellar transport 57 homolog (chlamydomonas), ARRB2  -  arrestin, beta 2, ARRB1  -  arrestin, beta 1, HAS3  -  hyaluronan synthase 3, FEZF1  -  fez family zinc finger 1, FSTL1  -  follistatin-like 1, CSDE1  -  cold shock domain containing e1, rna-binding, PEG3  -  paternally expressed 3, LRP8  -  low density lipoprotein receptor-related protein 8, apolipoprotein e receptor, LZTS1  -  leucine zipper, putative tumor suppressor 1, OLIG3  -  oligodendrocyte transcription factor 3, JDP2  -  jun dimerization protein 2, PCK1  -  phosphoenolpyruvate carboxykinase 1 (soluble), AKIRIN2  -  akirin 2, BHLHA15  -  basic helix-loop-helix family, member a15, ERLIN2  -  er lipid raft associated 2, ZNF227  -  zinc finger protein 227, HEXB  -  hexosaminidase b (beta polypeptide), PDE2A  -  phosphodiesterase 2a, cgmp-stimulated, HDGF  -  hepatoma-derived growth factor, ZNF213  -  zinc finger protein 213, ZNF205  -  zinc finger protein 205, PKIG  -  protein kinase (camp-dependent, catalytic) inhibitor gamma, ASCL1  -  achaete-scute complex homolog 1 (drosophila), SBNO2  -  strawberry notch homolog 2 (drosophila), ZBTB1  -  zinc finger and btb domain containing 1, XPO1  -  exportin 1 (crm1 homolog, yeast), GOLGB1  -  golgin b1, BAHD1  -  bromo adjacent homology domain containing 1, WNT10B  -  wingless-type mmtv integration site family, member 10b, FOXJ3  -  forkhead box j3, ATOH1  -  atonal homolog 1 (drosophila), WNT11  -  wingless-type mmtv integration site family, member 11, XBP1  -  x-box binding protein 1, HMGN5  -  high mobility group nucleosome binding domain 5, WT1  -  wilms tumor 1, ZFHX3  -  zinc finger homeobox 3, FOXN4  -  forkhead box n4, WFS1  -  wolfram syndrome 1 (wolframin), WNT1  -  wingless-type mmtv integration site family, member 1, ASCL4  -  achaete-scute complex homolog 4 (drosophila), WNT2  -  wingless-type mmtv integration site family member 2, WNT5A  -  wingless-type mmtv integration site family, member 5a, WNT6  -  wingless-type mmtv integration site family, member 6, TRPV1  -  transient receptor potential cation channel, subfamily v, member 1, IMPACT  -  impact rwd domain protein, LGR4  -  leucine-rich repeat containing g protein-coupled receptor 4, ZNF641  -  zinc finger protein 641, ATP2B4  -  atpase, ca++ transporting, plasma membrane 4, C8orf44-SGK3  -  c8orf44-sgk3 readthrough, RNF44  -  ring finger protein 44, ZSCAN21  -  zinc finger and scan domain containing 21, PKD2  -  polycystic kidney disease 2 (autosomal dominant), GSX2  -  gs homeobox 2, PITX2  -  paired-like homeodomain 2, NKX3-2  -  nk3 homeobox 2, PITX3  -  paired-like homeodomain 3, BARD1  -  brca1 associated ring domain 1, FBXL15  -  f-box and leucine-rich repeat protein 15, PITX1  -  paired-like homeodomain 1, ZNF32  -  zinc finger protein 32, SFR1  -  swi5-dependent recombination repair 1, ZBTB25  -  zinc finger and btb domain containing 25, IRX3  -  iroquois homeobox 3, TRIM62  -  tripartite motif containing 62, GPS2  -  g protein pathway suppressor 2, PIK3R1  -  phosphoinositide-3-kinase, regulatory subunit 1 (alpha), ATF5  -  activating transcription factor 5, IKZF2  -  ikaros family zinc finger 2 (helios), PLAGL2  -  pleiomorphic adenoma gene-like 2, PLAGL1  -  pleiomorphic adenoma gene-like 1, PLAG1  -  pleiomorphic adenoma gene 1, ELP2  -  elongator acetyltransferase complex subunit 2, ASXL1  -  additional sex combs like 1 (drosophila), ZNF384  -  zinc finger protein 384, RBM42  -  rna binding motif protein 42, ZNF24  -  zinc finger protein 24, ZNF23  -  zinc finger protein 23, PKHD1  -  polycystic kidney and hepatic disease 1 (autosomal recessive), ZIC1  -  zic family member 1, ZBTB14  -  zinc finger and btb domain containing 14, ZNF7  -  zinc finger protein 7, CNBP  -  cchc-type zinc finger, nucleic acid binding protein, CBX3  -  chromobox homolog 3, ZIC2  -  zic family member 2, ZIC3  -  zic family member 3, PHB2  -  prohibitin 2, ZNF3  -  zinc finger protein 3, YES1  -  v-yes-1 yamaguchi sarcoma viral oncogene homolog 1, PARK7  -  parkinson protein 7, YY1  -  yy1 transcription factor, GALR2  -  galanin receptor 2, ZNF831  -  zinc finger protein 831, CASZ1  -  castor zinc finger 1, SEBOX  -  sebox homeobox, RFX4  -  regulatory factor x, 4 (influences hla class ii expression), WHSC1L1  -  wolf-hirschhorn syndrome candidate 1-like 1, APBB3  -  amyloid beta (a4) precursor protein-binding, family b, member 3, ZFP36L2  -  zfp36 ring finger protein-like 2, EVX2  -  even-skipped homeobox 2, ZFP36L1  -  zfp36 ring finger protein-like 1, RET  -  ret proto-oncogene, SAP30  -  sin3a-associated protein, 30kda, DPF2  -  d4, zinc and double phd fingers family 2, KLF5  -  kruppel-like factor 5 (intestinal), KLF9  -  kruppel-like factor 9, ZNF879  -  zinc finger protein 879, TNIP1  -  tnfaip3 interacting protein 1, IKZF1  -  ikaros family zinc finger 1 (ikaros), HDAC3  -  histone deacetylase 3, RING1  -  ring finger protein 1, PRDM1  -  pr domain containing 1, with znf domain, BLM  -  bloom syndrome, recq helicase-like, TET3  -  tet methylcytosine dioxygenase 3, SECISBP2  -  secis binding protein 2, QRICH1  -  glutamine-rich 1, PER2  -  period circadian clock 2, BMP1  -  bone morphogenetic protein 1, PER3  -  period circadian clock 3, HOXD9  -  homeobox d9, BMP3  -  bone morphogenetic protein 3, BMP2  -  bone morphogenetic protein 2, ZNF426  -  zinc finger protein 426, HOXD3  -  homeobox d3, HOXD8  -  homeobox d8, HOXD4  -  homeobox d4, HOXC12  -  homeobox c12, HOXC11  -  homeobox c11, HOXC13  -  homeobox c13, BMPR1B  -  bone morphogenetic protein receptor, type ib, NR1I2  -  nuclear receptor subfamily 1, group i, member 2, KAT2B  -  k(lysine) acetyltransferase 2b, HOXC8  -  homeobox c8, TSC22D1  -  tsc22 domain family, member 1, HOXC10  -  homeobox c10, BMP6  -  bone morphogenetic protein 6, ZNF259  -  zinc finger protein 259, TAX1BP1  -  tax1 (human t-cell leukemia virus type i) binding protein 1, OLIG2  -  oligodendrocyte lineage transcription factor 2, MYRF  -  myelin regulatory factor, ABCE1  -  atp-binding cassette, sub-family e (oabp), member 1, TRIB1  -  tribbles homolog 1 (drosophila), ZNF648  -  zinc finger protein 648, CC2D1B  -  coiled-coil and c2 domain containing 1b, CPNE1  -  copine i, AHI1  -  abelson helper integration site 1, AHNAK  -  ahnak nucleoprotein, CA9  -  carbonic anhydrase ix, NANOS3  -  nanos homolog 3 (drosophila), GATAD2A  -  gata zinc finger domain containing 2a, ZNF655  -  zinc finger protein 655, FOXN2  -  forkhead box n2, RORB  -  rar-related orphan receptor b, ALKBH4  -  alkb, alkylation repair homolog 4 (e. coli), C1QBP  -  complement component 1, q subcomponent binding protein, TET2  -  tet methylcytosine dioxygenase 2, BNC2  -  basonuclin 2, NLRC3  -  nlr family, card domain containing 3, BCL10  -  b-cell cll/lymphoma 10, MBTD1  -  mbt domain containing 1, FUBP3  -  far upstream element (fuse) binding protein 3, IRX5  -  iroquois homeobox 5, DMBX1  -  diencephalon/mesencephalon homeobox 1, BARHL2  -  barh-like homeobox 2, PHOX2B  -  paired-like homeobox 2b, CAPN3  -  calpain 3, (p94), MCRS1  -  microspherule protein 1, N4BP2L2  -  nedd4 binding protein 2-like 2, HMGB2  -  high mobility group box 2, HMGB1  -  high mobility group box 1, CAMK2D  -  calcium/calmodulin-dependent protein kinase ii delta, HLX  -  h2.0-like homeobox, GSX1  -  gs homeobox 1, CHRD  -  chordin, CAMK2A  -  calcium/calmodulin-dependent protein kinase ii alpha, FST  -  follistatin, ANKRD33  -  ankyrin repeat domain 33, USP47  -  ubiquitin specific peptidase 47, TNKS  -  tankyrase, trf1-interacting ankyrin-related adp-ribose polymerase, PID1  -  phosphotyrosine interaction domain containing 1, PHIP  -  pleckstrin homology domain interacting protein, HIPK1  -  homeodomain interacting protein kinase 1, GPBP1  -  gc-rich promoter binding protein 1, ZBTB18  -  zinc finger and btb domain containing 18, MNX1  -  motor neuron and pancreas homeobox 1, HGF  -  hepatocyte growth factor (hepapoietin a; scatter factor), CALR  -  calreticulin, SEMA4D  -  sema domain, immunoglobulin domain (ig), transmembrane domain (tm) and short cytoplasmic domain, (semaphorin) 4d, NRG1  -  neuregulin 1, ATXN1L  -  ataxin 1-like, TESC  -  tescalcin, CREB3  -  camp responsive element binding protein 3, HIF1A  -  hypoxia inducible factor 1, alpha subunit (basic helix-loop-helix transcription factor), LPIN3  -  lipin 3, ANKRD2  -  ankyrin repeat domain 2 (stretch responsive muscle), CITED2  -  cbp/p300-interacting transactivator, with glu/asp-rich carboxy-terminal domain, 2, HOXA13  -  homeobox a13, HOXA11  -  homeobox a11, RPS27A  -  ribosomal protein s27a, BCL11B  -  b-cell cll/lymphoma 11b (zinc finger protein), IRF9  -  interferon regulatory factor 9, HOXB2  -  homeobox b2, HOXB1  -  homeobox b1, HOXB7  -  homeobox b7, EED  -  embryonic ectoderm development, HOXC5  -  homeobox c5, HOXC4  -  homeobox c4, CCNH  -  cyclin h, NOD1  -  nucleotide-binding oligomerization domain containing 1, RPS14  -  ribosomal protein s14, HOXA1  -  homeobox a1, HOXA4  -  homeobox a4, HOXA5  -  homeobox a5, HOXA2  -  homeobox a2, HOXA3  -  homeobox a3, RPS6KA1  -  ribosomal protein s6 kinase, 90kda, polypeptide 1, HOXA6  -  homeobox a6, HOXA7  -  homeobox a7, RUNX3  -  runt-related transcription factor 3, RYR2  -  ryanodine receptor 2 (cardiac), ONECUT1  -  one cut homeobox 1, HNF4G  -  hepatocyte nuclear factor 4, gamma, CAT  -  catalase, HNRNPAB  -  heterogeneous nuclear ribonucleoprotein a/b, CAV1  -  caveolin 1, caveolae protein, 22kda, ISL2  -  isl lim homeobox 2, RUNX1T1  -  runt-related transcription factor 1; translocated to, 1 (cyclin d-related), HEYL  -  hairy/enhancer-of-split related with yrpw motif-like, CHCHD3  -  coiled-coil-helix-coiled-coil-helix domain containing 3, HMX3  -  h6 family homeobox 3, ZBTB7C  -  zinc finger and btb domain containing 7c, LHX6  -  lim homeobox 6, HMX2  -  h6 family homeobox 2, RFX7  -  regulatory factor x, 7, FOXA2  -  forkhead box a2, HTATSF1  -  hiv-1 tat specific factor 1, HAT1  -  histone acetyltransferase 1, CDC5L  -  cell division cycle 5-like, HTRA1  -  htra serine peptidase 1, RBM15  -  rna binding motif protein 15, POLR3F  -  polymerase (rna) iii (dna directed) polypeptide f, 39 kda, PRR13  -  proline rich 13, TOX3  -  tox high mobility group box family member 3, ERLIN1  -  er lipid raft associated 1, RBCK1  -  ranbp-type and c3hc4-type zinc finger containing 1, BHLHE22  -  basic helix-loop-helix family, member e22, ATAD2B  -  atpase family, aaa domain containing 2b, DRAP1  -  dr1-associated protein 1 (negative cofactor 2 alpha), INHBA  -  inhibin, beta a, CREB3L2  -  camp responsive element binding protein 3-like 2, SRSF12  -  serine/arginine-rich splicing factor 12, ERN2  -  endoplasmic reticulum to nucleus signaling 2, IL5  -  interleukin 5 (colony-stimulating factor, eosinophil), BHLHE40  -  basic helix-loop-helix family, member e40, IL4  -  interleukin 4, DMRT2  -  doublesex and mab-3 related transcription factor 2, LMO4  -  lim domain only 4, ATOH7  -  atonal homolog 7 (drosophila), CAMK1  -  calcium/calmodulin-dependent protein kinase i, GDF6  -  growth differentiation factor 6, PSMC5  -  proteasome (prosome, macropain) 26s subunit, atpase, 5, WNT4  -  wingless-type mmtv integration site family, member 4, NUCKS1  -  nuclear casein kinase and cyclin-dependent kinase substrate 1, CBX4  -  chromobox homolog 4, PSMC2  -  proteasome (prosome, macropain) 26s subunit, atpase, 2, CSRNP1  -  cysteine-serine-rich nuclear protein 1, GAS7  -  growth arrest-specific 7, PPARGC1B  -  peroxisome proliferator-activated receptor gamma, coactivator 1 beta, EBF2  -  early b-cell factor 2, BATF  -  basic leucine zipper transcription factor, atf-like, PTEN  -  phosphatase and tensin homolog, ISL1  -  isl lim homeobox 1, TFAP2E  -  transcription factor ap-2 epsilon (activating enhancer binding protein 2 epsilon), TLR9  -  toll-like receptor 9, CEBPA  -  ccaat/enhancer binding protein (c/ebp), alpha, CEBPB  -  ccaat/enhancer binding protein (c/ebp), beta, CEBPD  -  ccaat/enhancer binding protein (c/ebp), delta, HELT  -  helt bhlh transcription factor, CDK5  -  cyclin-dependent kinase 5, INSM1  -  insulinoma-associated 1, CDKN1C  -  cyclin-dependent kinase inhibitor 1c (p57, kip2), CDKN1B  -  cyclin-dependent kinase inhibitor 1b (p27, kip1), KLF7  -  kruppel-like factor 7 (ubiquitous), HTATIP2  -  hiv-1 tat interactive protein 2, 30kda, IRF1  -  interferon regulatory factor 1, IRF6  -  interferon regulatory factor 6, IRF4  -  interferon regulatory factor 4, CDH13  -  cadherin 13, h-cadherin (heart), ITGA6  -  integrin, alpha 6, PURA  -  purine-rich element binding protein a, ZSCAN31  -  zinc finger and scan domain containing 31, ZNF266  -  zinc finger protein 266, NSD1  -  nuclear receptor binding set domain protein 1, GPR97  -  g protein-coupled receptor 97, ZBTB11  -  zinc finger and btb domain containing 11, PTPRK  -  protein tyrosine phosphatase, receptor type, k, ZBTB6  -  zinc finger and btb domain containing 6, PTPRN  -  protein tyrosine phosphatase, receptor type, n, AFF4  -  af4/fmr2 family, member 4, PEX2  -  peroxisomal biogenesis factor 2, MMS19  -  mms19 nucleotide excision repair homolog (s. cerevisiae), KDM5B  -  lysine (k)-specific demethylase 5b, LHX5  -  lim homeobox 5, VSX2  -  visual system homeobox 2, FOXN3  -  forkhead box n3, NKAPL  -  nfkb activating protein-like, RBFOX1  -  rna binding protein, fox-1 homolog (c. elegans) 1, ID3  -  inhibitor of dna binding 3, dominant negative helix-loop-helix protein, CHD4  -  chromodomain helicase dna binding protein 4, ZSCAN25  -  zinc finger and scan domain containing 25, EGLN1  -  egl-9 family hypoxia-inducible factor 1, STK36  -  serine/threonine kinase 36, CHD1  -  chromodomain helicase dna binding protein 1, MTERFD2  -  mterf domain containing 2, SOX14  -  sry (sex determining region y)-box 14, IRF2BPL  -  interferon regulatory factor 2 binding protein-like, JAZF1  -  jazf zinc finger 1, ID4  -  inhibitor of dna binding 4, dominant negative helix-loop-helix protein, HSPH1  -  heat shock 105kda/110kda protein 1, NANOS2  -  nanos homolog 2 (drosophila), ZNF513  -  zinc finger protein 513, HBP1  -  hmg-box transcription factor 1, ZNF282  -  zinc finger protein 282, NR0B2  -  nuclear receptor subfamily 0, group b, member 2, OSR1  -  odd-skipped related 1 (drosophila), PABPC1  -  poly(a) binding protein, cytoplasmic 1, RARG  -  retinoic acid receptor, gamma, DLL4  -  delta-like 4 (drosophila), LEMD2  -  lem domain containing 2, DNAJC2  -  dnaj (hsp40) homolog, subfamily c, member 2, ZBTB9  -  zinc finger and btb domain containing 9, UXT  -  ubiquitously-expressed, prefoldin-like chaperone, USP21  -  ubiquitin specific peptidase 21, NPAS3  -  neuronal pas domain protein 3, RASA1  -  ras p21 protein activator (gtpase activating protein) 1, KHDRBS1  -  kh domain containing, rna binding, signal transduction associated 1, LBX1  -  ladybird homeobox 1, FOXD3  -  forkhead box d3, ING3  -  inhibitor of growth family, member 3, RARA  -  retinoic acid receptor, alpha, FOXB1  -  forkhead box b1, IHH  -  indian hedgehog, RBL1  -  retinoblastoma-like 1 (p107), RBBP7  -  retinoblastoma binding protein 7, DMRTA1  -  dmrt-like family a1, SMARCA5  -  swi/snf related, matrix associated, actin dependent regulator of chromatin, subfamily a, member 5, NEUROD6  -  neuronal differentiation 6, RBM4  -  rna binding motif protein 4, NEUROG2  -  neurogenin 2, OGT  -  o-linked n-acetylglucosamine (glcnac) transferase, PELP1  -  proline, glutamate and leucine rich protein 1, PRDM15  -  pr domain containing 15, PRDM14  -  pr domain containing 14, SIX2  -  six homeobox 2, GALR3  -  galanin receptor 3, CKS2  -  cdc28 protein kinase regulatory subunit 2, CUL3  -  cullin 3, FOXP1  -  forkhead box p1, CHUK  -  conserved helix-loop-helix ubiquitous kinase, DMRTB1  -  dmrt-like family b with proline-rich c-terminal, 1, SUPT3H  -  suppressor of ty 3 homolog (s. cerevisiae), BEND6  -  ben domain containing 6, TBR1  -  t-box, brain, 1, LGALS9  -  lectin, galactoside-binding, soluble, 9, ZMYND8  -  zinc finger, mynd-type containing 8, NPAS4  -  neuronal pas domain protein 4, NFATC2IP  -  nuclear factor of activated t-cells, cytoplasmic, calcineurin-dependent 2 interacting protein, RBM39  -  rna binding motif protein 39, NCOA5  -  nuclear receptor coactivator 5, PATZ1  -  poz (btb) and at hook containing zinc finger 1, CARD11  -  caspase recruitment domain family, member 11, SSBP2  -  single-stranded dna binding protein 2, NUP62  -  nucleoporin 62kda, RNF14  -  ring finger protein 14, DBX2  -  developing brain homeobox 2, SFMBT2  -  scm-like with four mbt domains 2, MAML2  -  mastermind-like 2 (drosophila), LEP  -  leptin, ATOH8  -  atonal homolog 8 (drosophila), SP3  -  sp3 transcription factor, SP4  -  sp4 transcription factor, BMP8A  -  bone morphogenetic protein 8a, SOX15  -  sry (sex determining region y)-box 15, LMX1B  -  lim homeobox transcription factor 1, beta, SOX12  -  sry (sex determining region y)-box 12, ARL2BP  -  adp-ribosylation factor-like 2 binding protein, LMX1A  -  lim homeobox transcription factor 1, alpha, SOX9  -  sry (sex determining region y)-box 9, C12orf52  -  chromosome 12 open reading frame 52, SOX2  -  sry (sex determining region y)-box 2, H2AFY  -  h2a histone family, member y, LOXL2  -  lysyl oxidase-like 2, WBP2  -  ww domain binding protein 2, KIAA1967  -  kiaa1967, SON  -  son dna binding protein, LEMD3  -  lem domain containing 3, CARHSP1  -  calcium regulated heat stable protein 1, 24kda, ZC3H8  -  zinc finger ccch-type containing 8, ELP5  -  elongator acetyltransferase complex subunit 5, LMO1  -  lim domain only 1 (rhombotin 1), NACC2  -  nacc family member 2, ben and btb (poz) domain containing, DDX58  -  dead (asp-glu-ala-asp) box polypeptide 58, CRABP2  -  cellular retinoic acid binding protein 2, KLF3  -  kruppel-like factor 3 (basic), NR1D1  -  nuclear receptor subfamily 1, group d, member 1, SRRM4  -  serine/arginine repetitive matrix 4, DDX41  -  dead (asp-glu-ala-asp) box polypeptide 41, PLK3  -  polo-like kinase 3, SNCA  -  synuclein, alpha (non a4 component of amyloid precursor), RNF222  -  ring finger protein 222, TOX2  -  tox high mobility group box family member 2, PGBD1  -  piggybac transposable element derived 1, ZBED5  -  zinc finger, bed-type containing 5, ZBTB41  -  zinc finger and btb domain containing 41, LHX8  -  lim homeobox 8, SNAI1  -  snail family zinc finger 1, BAG4  -  bcl2-associated athanogene 4, TP53INP2  -  tumor protein p53 inducible nuclear protein 2, PTBP2  -  polypyrimidine tract binding protein 2, ZBTB37  -  zinc finger and btb domain containing 37, SMO  -  smoothened, frizzled family receptor, ACTL6B  -  actin-like 6b, HLTF  -  helicase-like transcription factor, SMARCC2  -  swi/snf related, matrix associated, actin dependent regulator of chromatin, subfamily c, member 2, TNRC18  -  trinucleotide repeat containing 18, SMARCD1  -  swi/snf related, matrix associated, actin dependent regulator of chromatin, subfamily d, member 1, MED20  -  mediator complex subunit 20, AFAP1L2  -  actin filament associated protein 1-like 2, DMRT3  -  doublesex and mab-3 related transcription factor 3, SMARCA1  -  swi/snf related, matrix associated, actin dependent regulator of chromatin, subfamily a, member 1, ONECUT2  -  one cut homeobox 2, SMARCA2  -  swi/snf related, matrix associated, actin dependent regulator of chromatin, subfamily a, member 2, MAPK8IP1  -  mitogen-activated protein kinase 8 interacting protein 1, KLF6  -  kruppel-like factor 6, ZNF462  -  zinc finger protein 462, ZKSCAN5  -  zinc finger with krab and scan domains 5, TBX4  -  t-box 4, ARHGAP22  -  rho gtpase activating protein 22, IRF2BP2  -  interferon regulatory factor 2 binding protein 2, MED27  -  mediator complex subunit 27, MED26  -  mediator complex subunit 26, CHD6  -  chromodomain helicase dna binding protein 6, PRDM13  -  pr domain containing 13, MED17  -  mediator complex subunit 17, ZNF580  -  zinc finger protein 580, NKX2-5  -  nk2 homeobox 5, INSM2  -  insulinoma-associated 2, ARID5B  -  at rich interactive domain 5b (mrf1-like), KDM2B  -  lysine (k)-specific demethylase 2b, SCML4  -  sex comb on midleg-like 4 (drosophila), SUPT6H  -  suppressor of ty 6 homolog (s. cerevisiae), ZNF710  -  zinc finger protein 710, HAND2  -  heart and neural crest derivatives expressed 2, SUPT4H1  -  suppressor of ty 4 homolog 1 (s. cerevisiae), CTBP2  -  c-terminal binding protein 2, ING4  -  inhibitor of growth family, member 4, CTNND1  -  catenin (cadherin-associated protein), delta 1, SETD3  -  set domain containing 3, CHCHD2  -  coiled-coil-helix-coiled-coil-helix domain containing 2, PRDM12  -  pr domain containing 12, NKX2-4  -  nk2 homeobox 4, CTNNB1  -  catenin (cadherin-associated protein), beta 1, 88kda, LPXN  -  leupaxin, PHF11  -  phd finger protein 11, PSRC1  -  proline/serine-rich coiled-coil 1, CUX1  -  cut-like homeobox 1, COMMD2  -  comm domain containing 2, PTF1A  -  pancreas specific transcription factor, 1a, CBX2  -  chromobox homolog 2, CTCFL  -  ccctc-binding factor (zinc finger protein)-like, STK3  -  serine/threonine kinase 3, HAND1  -  heart and neural crest derivatives expressed 1, ZBTB46  -  zinc finger and btb domain containing 46, PHF20L1  -  phd finger protein 20-like 1, CYLD  -  cylindromatosis (turban tumor syndrome), MED10  -  mediator complex subunit 10, BCL6B  -  b-cell cll/lymphoma 6, member b, POU2F3  -  pou class 2 homeobox 3, NFKBID  -  nuclear factor of kappa light polypeptide gene enhancer in b-cells inhibitor, delta, C1orf170  -  chromosome 1 open reading frame 170, JUN  -  jun proto-oncogene, STAT4  -  signal transducer and activator of transcription 4, CRY2  -  cryptochrome 2 (photolyase-like), ASF1A  -  anti-silencing function 1a histone chaperone, LHX2  -  lim homeobox 2, STAT6  -  signal transducer and activator of transcription 6, interleukin-4 induced, VWC2  -  von willebrand factor c domain containing 2, BRMS1  -  breast cancer metastasis suppressor 1, ABHD14B  -  abhydrolase domain containing 14b, ZNF219  -  zinc finger protein 219, ZNF503  -  zinc finger protein 503, SPDEF  -  sam pointed domain containing ets transcription factor, C5orf54  -  chromosome 5 open reading frame 54, MINA  -  myc induced nuclear antigen, ZNF335  -  zinc finger protein 335, KLF4  -  kruppel-like factor 4 (gut), CSNK2A2  -  casein kinase 2, alpha prime polypeptide, ZBED3  -  zinc finger, bed-type containing 3, SRC  -  v-src avian sarcoma (schmidt-ruppin a-2) viral oncogene homolog, PKNOX2  -  pbx/knotted 1 homeobox 2, DRGX  -  dorsal root ganglia homeobox, LEF1  -  lymphoid enhancer-binding factor 1, BRMS1L  -  breast cancer metastasis-suppressor 1-like, DNAJB5  -  dnaj (hsp40) homolog, subfamily b, member 5, VPS25  -  vacuolar protein sorting 25 homolog (s. cerevisiae), CNOT8  -  ccr4-not transcription complex, subunit 8, ZSCAN10  -  zinc finger and scan domain containing 10, TCEAL1  -  transcription elongation factor a (sii)-like 1, PRDX5  -  peroxiredoxin 5, CDK12  -  cyclin-dependent kinase 12, RWDD3  -  rwd domain containing 3, ZNF385A  -  zinc finger protein 385a, SIN3A  -  sin3 transcription regulator family member a, SREK1  -  splicing regulatory glutamine/lysine-rich protein 1, C5orf20  -  chromosome 5 open reading frame 20, MAP3K9  -  mitogen-activated protein kinase kinase kinase 9, SIX4  -  six homeobox 4, ZNF287  -  zinc finger protein 287, KDM3B  -  lysine (k)-specific demethylase 3b, MLF1  -  myeloid leukemia factor 1, CBX8  -  chromobox homolog 8, MLLT3  -  myeloid/lymphoid or mixed-lineage leukemia (trithorax homolog, drosophila); translocated to, 3, BCL11A  -  b-cell cll/lymphoma 11a (zinc finger protein), LHX4  -  lim homeobox 4, MLLT1  -  myeloid/lymphoid or mixed-lineage leukemia (trithorax homolog, drosophila); translocated to, 1, MED14  -  mediator complex subunit 14, DBP  -  d site of albumin promoter (albumin d-box) binding protein, ZBTB22  -  zinc finger and btb domain containing 22, BRIP1  -  brca1 interacting protein c-terminal helicase 1, ZNF160  -  zinc finger protein 160, SCYL1  -  scy1-like 1 (s. cerevisiae), SUFU  -  suppressor of fused homolog (drosophila), NR3C2  -  nuclear receptor subfamily 3, group c, member 2, CLK4  -  cdc-like kinase 4, NLK  -  nemo-like kinase, MN1  -  "
					
"eningioma (disrupted in balanced translocation) 1, MTA2  -  metastasis associated 1 family, member 2, EIF2A  -  eukaryotic translation initiation factor 2a, 65kda, MOV10  -  mov10, moloney leukemia virus 10, homolog (mouse), NOG  -  noggin, MSC  -  musculin, MNT  -  mnt, max dimerization protein, MDFI  -  myod family inhibitor, MDK  -  midkine (neurite growth-promoting factor 2), SPTY2D1  -  spt2, suppressor of ty, domain containing 1 (s. cerevisiae), MED30  -  mediator complex subunit 30, MEF2D  -  myocyte enhancer factor 2d, MEIS2  -  meis homeobox 2, BRWD1  -  bromodomain and wd repeat domain containing 1, ZNF664  -  zinc finger protein 664, CYP1B1  -  cytochrome p450, family 1, subfamily b, polypeptide 1, MEIS1  -  meis homeobox 1, S100A12  -  s100 calcium binding protein a12, MEOX1  -  mesenchyme homeobox 1, HINFP  -  histone h4 transcription factor, MET  -  met proto-oncogene, KAT8  -  k(lysine) acetyltransferase 8, S100A9  -  s100 calcium binding protein a9, DAP  -  death-associated protein, MAVS  -  mitochondrial antiviral signaling protein, SALL1  -  sal-like 1 (drosophila), PCBD2  -  pterin-4 alpha-carbinolamine dehydratase/dimerization cofactor of hepatocyte nuclear factor 1 alpha (tcf1) 2, RPTOR  -  regulatory associated protein of mtor, complex 1, SAFB  -  scaffold attachment factor b, PTOV1  -  prostate tumor overexpressed 1, ZNF394  -  zinc finger protein 394, SALL2  -  sal-like 2 (drosophila), MAGOH  -  mago-nashi homolog, proliferation-associated (drosophila), PDLIM1  -  pdz and lim domain 1, IL23A  -  interleukin 23, alpha subunit p19, NMI  -  n-myc (and stat) interactor, DR1  -  down-regulator of transcription 1, tbp-binding (negative cofactor 2), ZNF319  -  zinc finger protein 319, USP2  -  ubiquitin specific peptidase 2, MC1R  -  melanocortin 1 receptor (alpha melanocyte stimulating hormone receptor), TBX18  -  t-box 18, MAX  -  myc associated factor x, ZNF687  -  zinc finger protein 687, DVL2  -  dishevelled segment polarity protein 2, ZMIZ2  -  zinc finger, miz-type containing 2, FNIP2  -  folliculin interacting protein 2, NELFCD  -  negative elongation factor complex member c/d, BCL2L12  -  bcl2-like 12 (proline rich), TSC22D3  -  tsc22 domain family, member 3, ASH2L  -  ash2 (absent, small, or homeotic)-like (drosophila), SOX7  -  sry (sex determining region y)-box 7, TFAP2D  -  transcription factor ap-2 delta (activating enhancer binding protein 2 delta), TSHZ3  -  teashirt zinc finger homeobox 3, ZNF396  -  zinc finger protein 396, DLG1  -  discs, large homolog 1 (drosophila), DLX1  -  distal-less homeobox 1, DLX2  -  distal-less homeobox 2, ZFAT  -  zinc finger and at hook domain containing, DLX5  -  distal-less homeobox 5, C14orf166  -  chromosome 14 open reading frame 166, SHOX2  -  short stature homeobox 2, DLX6  -  distal-less homeobox 6, AIP  -  aryl hydrocarbon receptor interacting protein, SIAH2  -  siah e3 ubiquitin protein ligase 2, BTAF1  -  btaf1 rna polymerase ii, b-tfiid transcription factor-associated, 170kda, POGK  -  pogo transposable element with krab domain, RASD1  -  ras, dexamethasone-induced 1, SIM1  -  single-minded homolog 1 (drosophila), SIX1  -  six homeobox 1, LTF  -  lactotransferrin, SIM2  -  single-minded homolog 2 (drosophila), CALCOCO1  -  calcium binding and coiled-coil domain 1, SFRP1  -  secreted frizzled-related protein 1, SFRP5  -  secreted frizzled-related protein 5, SMAD1  -  smad family member 1, TRIM33  -  tripartite motif containing 33, SMAD2  -  smad family member 2, SRRT  -  serrate rna effector molecule homolog (arabidopsis), LIMD1  -  lim domains containing 1, SRSF4  -  serine/arginine-rich splicing factor 4, SRSF5  -  serine/arginine-rich splicing factor 5, SRSF7  -  serine/arginine-rich splicing factor 7, EIF2AK4  -  eukaryotic translation initiation factor 2 alpha kinase 4, TRIM15  -  tripartite motif containing 15, TAF1C  -  tata box binding protein (tbp)-associated factor, rna polymerase i, c, 110kda, RPS6KA4  -  ribosomal protein s6 kinase, 90kda, polypeptide 4, ZBTB26  -  zinc finger and btb domain containing 26, SMAD3  -  smad family member 3, SMAD6  -  smad family member 6, MAF  -  v-maf avian musculoaponeurotic fibrosarcoma oncogene homolog, USP13  -  ubiquitin specific peptidase 13 (isopeptidase t-3), NCBP1  -  nuclear cap binding protein subunit 1, 80kda, MAPRE3  -  microtubule-associated protein, rp/eb family, member 3, EMX1  -  empty spiracles homeobox 1, DHX33  -  deah (asp-glu-ala-his) box polypeptide 33, MBNL2  -  muscleblind-like splicing regulator 2, ELK3  -  elk3, ets-domain protein (srf accessory protein 2), TICAM1  -  toll-like receptor adaptor molecule 1, ELK4  -  elk4, ets-domain protein (srf accessory protein 1), ELL2  -  elongation factor, rna polymerase ii, 2, EPAS1  -  endothelial pas domain protein 1, DROSHA  -  drosha, ribonuclease type iii, EP300  -  e1a binding protein p300, DKK1  -  dickkopf wnt signaling pathway inhibitor 1, COMMD9  -  comm domain containing 9, EN2  -  engrailed homeobox 2, EN1  -  engrailed homeobox 1, HABP4  -  hyaluronan binding protein 4, ATF6  -  activating transcription factor 6, EMX2  -  empty spiracles homeobox 2, TBK1  -  tank-binding kinase 1, FHOD1  -  formin homology 2 domain containing 1, ZNF563  -  zinc finger protein 563, SETD8  -  set domain containing (lysine methyltransferase) 8, SORBS3  -  sorbin and sh3 domain containing 3, CELF4  -  cugbp, elav-like family member 4, MYOD1  -  myogenic differentiation 1, RBM7  -  rna binding motif protein 7, TCF24  -  transcription factor 24, PPP1R12A  -  protein phosphatase 1, regulatory subunit 12a, EGR3  -  early growth response 3, ZC3HAV1  -  zinc finger ccch-type, antiviral 1, TFCP2L1  -  transcription factor cp2-like 1, NAB1  -  ngfi-a binding protein 1 (egr1 binding protein 1), NAB2  -  ngfi-a binding protein 2 (egr1 binding protein 2), RNF41  -  ring finger protein 41, TSHZ1  -  teashirt zinc finger homeobox 1, ELAVL2  -  elav (embryonic lethal, abnormal vision, drosophila)-like 2 (hu antigen b), ZNF326  -  zinc finger protein 326, BARHL1  -  barh-like homeobox 1, TSG101  -  tumor susceptibility gene 101, TRIM8  -  tripartite motif containing 8, LBH  -  limb bud and heart development, TOPORS  -  topoisomerase i binding, arginine/serine-rich, e3 ubiquitin protein ligase, EFNA1  -  ephrin-a1, MYF5  -  myogenic factor 5, CTNNBIP1  -  catenin, beta interacting protein 1, SPEN  -  spen homolog, transcriptional regulator (drosophila), MYF6  -  myogenic factor 6 (herculin), PRDM6  -  pr domain containing 6, BBX  -  bobby sox homolog (drosophila), GLIS1  -  glis family zinc finger 1, MYBL2  -  v-myb avian myeloblastosis viral oncogene homolog-like 2, EGR1  -  early growth response 1, CNOT7  -  ccr4-not transcription complex, subunit 7, MYBL1  -  v-myb avian myeloblastosis viral oncogene homolog-like 1, PRDM10  -  pr domain containing 10, MXI1  -  max interactor 1, dimerization protein, MEGF8  -  multiple egf-like-domains 8, PRDM8  -  pr domain containing 8, UBN1  -  ubinuclein 1, MYCN  -  v-myc avian myelocytomatosis viral oncogene neuroblastoma derived homolog, PSMC3IP  -  psmc3 interacting protein, SERTAD1  -  serta domain containing 1, SERTAD3  -  serta domain containing 3, TRIP6  -  thyroid hormone receptor interactor 6, EBF1  -  early b-cell factor 1, E2F4  -  e2f transcription factor 4, p107/p130-binding, ENY2  -  enhancer of yellow 2 homolog (drosophila), E2F1  -  e2f transcription factor 1, TRIM37  -  tripartite motif containing 37, PREB  -  prolactin regulatory element binding, E2F2  -  e2f transcription factor 2, TRAF6  -  tnf receptor-associated factor 6, e3 ubiquitin protein ligase, TRAF5  -  tnf receptor-associated factor 5, EDNRB  -  endothelin receptor type b, MYCBP2  -  myc binding protein 2, e3 ubiquitin protein ligase, TRAF1  -  tnf receptor-associated factor 1, S1PR1  -  sphingosine-1-phosphate receptor 1, EDN1  -  endothelin 1, MED6  -  mediator complex subunit 6, CAMK1D  -  calcium/calmodulin-dependent protein kinase id, DMTF1  -  cyclin d binding myb-like transcription factor 1, CDKN2AIPNL  -  cdkn2a interacting protein n-terminal like, DDN  -  dendrin, BPTF  -  bromodomain phd finger transcription factor, TRNP1  -  tmf1-regulated nuclear protein 1, TNRC6B  -  trinucleotide repeat containing 6b, MTF1  -  metal-regulatory transcription factor 1, SRA1  -  steroid receptor rna activator 1, ETV3  -  ets variant 3, TCEAL8  -  transcription elongation factor a (sii)-like 8, ETV5  -  ets variant 5, ETV4  -  ets variant 4, MECOM  -  mds1 and evi1 complex locus, TBX20  -  t-box 20, EWSR1  -  ews rna-binding protein 1, VLDLR  -  very low density lipoprotein receptor, CREB3L1  -  camp responsive element binding protein 3-like 1, EYA1  -  eyes absent homolog 1 (drosophila), EYA3  -  eyes absent homolog 3 (drosophila), EZH1  -  enhancer of zeste homolog 1 (drosophila), MSX1  -  msh homeobox 1, NR1H3  -  nuclear receptor subfamily 1, group h, member 3, MSX2  -  msh homeobox 2, CIC  -  capicua transcriptional repressor, OVOL3  -  ovo-like 3 (drosophila), ERCC6  -  excision repair cross-complementing rodent repair deficiency, complementation group 6, KLF15  -  kruppel-like factor 15, ZBTB40  -  zinc finger and btb domain containing 40, EYA4  -  eyes absent homolog 4 (drosophila), EREG  -  epiregulin, ELMSAN1  -  elm2 and myb/sant-like domain containing 1, UBE2D1  -  ubiquitin-conjugating enzyme e2d 1, ZNF674  -  zinc finger protein 674, COMMD5  -  comm domain containing 5, LPIN1  -  lipin 1, UBC  -  ubiquitin c, ZNF248  -  zinc finger protein 248, ERG  -  v-ets avian erythroblastosis virus e26 oncogene homolog, TXK  -  txk tyrosine kinase, ESRRG  -  estrogen-related receptor gamma, ESRRA  -  estrogen-related receptor alpha, ETS2  -  v-ets avian erythroblastosis virus e26 oncogene homolog 2, ETV1  -  ets variant 1, ETS1  -  v-ets avian erythroblastosis virus e26 oncogene homolog 1, ZMIZ1  -  zinc finger, miz-type containing 1, UCN  -  urocortin, UBP1  -  upstream binding protein 1 (lbp-1a), SUMO1  -  small ubiquitin-like modifier 1, USP15  -  ubiquitin specific peptidase 15, PELI1  -  pellino e3 ubiquitin protein ligase 1, CHURC1  -  churchill domain containing 1, RBX1  -  ring-box 1, e3 ubiquitin protein ligase, NR1H4  -  nuclear receptor subfamily 1, group h, member 4, ERBB4  -  v-erb-b2 avian erythroblastic leukemia viral oncogene homolog 4, NR1D2  -  nuclear receptor subfamily 1, group d, member 2, ERBB2  -  v-erb-b2 avian erythroblastic leukemia viral oncogene homolog 2, NR1I3  -  nuclear receptor subfamily 1, group i, member 3, MLX  -  mlx, max dimerization protein, GCFC2  -  gc-rich sequence dna-binding factor 2, TCF15  -  transcription factor 15 (basic helix-loop-helix), ORC2  -  origin recognition complex, subunit 2, CAMTA1  -  calmodulin binding transcription activator 1, ZNF436  -  zinc finger protein 436, FLI1  -  fli-1 proto-oncogene, ets transcription factor, RNF141  -  ring finger protein 141, CDON  -  cell adhesion associated, oncogene regulated, OTX1  -  orthodenticle homeobox 1, OTX2  -  orthodenticle homeobox 2, PROX2  -  prospero homeobox 2, FOXE1  -  forkhead box e1 (thyroid transcription factor 2), EPM2AIP1  -  epm2a (laforin) interacting protein 1, FOXM1  -  forkhead box m1, OVOL1  -  ovo-like 1(drosophila), FOXS1  -  forkhead box s1, RNF38  -  ring finger protein 38, FOXO3  -  forkhead box o3, AKNA  -  at-hook transcription factor, TRERF1  -  transcriptional regulating factor 1, FOXC1  -  forkhead box c1, OAS3  -  2'-5'-oligoadenylate synthetase 3, 100kda, SATB2  -  satb homeobox 2, TSSK4  -  testis-specific serine kinase 4, FOXJ1  -  forkhead box j1, HR  -  hair growth associated, FOXG1  -  forkhead box g1, WWC1  -  ww and c2 domain containing 1, MTERFD1  -  mterf domain containing 1, OGG1  -  8-oxoguanine dna glycosylase, IL17F  -  interleukin 17f, KDM3A  -  lysine (k)-specific demethylase 3a, FAM208A  -  family with sequence similarity 208, member a, ASCC1  -  activating signal cointegrator 1 complex subunit 1, GDF7  -  growth differentiation factor 7, ZBED4  -  zinc finger, bed-type containing 4, DCAF6  -  ddb1 and cul4 associated factor 6, FHL2  -  four and a half lim domains 2, C1orf85  -  chromosome 1 open reading frame 85, FHIT  -  fragile histidine triad, SERTAD2  -  serta domain containing 2, TAF10  -  taf10 rna polymerase ii, tata box binding protein (tbp)-associated factor, 30kda, FGFR1  -  fibroblast growth factor receptor 1, FGF10  -  fibroblast growth factor 10, BCLAF1  -  bcl2-associated transcription factor 1, NR4A2  -  nuclear receptor subfamily 4, group a, member 2, ZNF593  -  zinc finger protein 593, ZBTB7B  -  zinc finger and btb domain containing 7b, TARBP1  -  tar (hiv-1) rna binding protein 1, BARX1  -  barx homeobox 1, CUX2  -  cut-like homeobox 2, TAF13  -  taf13 rna polymerase ii, tata box binding protein (tbp)-associated factor, 18kda, MAP3K7  -  mitogen-activated protein kinase kinase kinase 7, TAL1  -  t-cell acute lymphocytic leukemia 1, ZNF623  -  zinc finger protein 623, TRIM14  -  tripartite motif containing 14, TBX15  -  t-box 15, INO80E  -  ino80 complex subunit e, TBX6  -  t-box 6, TBX5  -  t-box 5, KMT2E  -  lysine (k)-specific methyltransferase 2e, MED13L  -  mediator complex subunit 13-like, ZEB2  -  zinc finger e-box binding homeobox 2, ZNF395  -  zinc finger protein 395, MYNN  -  myoneurin, RRP8  -  ribosomal rna processing 8, methyltransferase, homolog (yeast), TCF7L2  -  transcription factor 7-like 2 (t-cell specific, hmg-box), UFL1  -  ufm1-specific ligase 1, TBX3  -  t-box 3, RNF40  -  ring finger protein 40, e3 ubiquitin protein ligase, GAL  -  galanin/gmap prepropeptide, NKRF  -  nfkb repressing factor, TCEB2  -  transcription elongation factor b (siii), polypeptide 2 (18kda, elongin b), JHDM1D  -  jumonji c domain containing histone demethylase 1 homolog d (s. cerevisiae), TSC22D2  -  tsc22 domain family, member 2, TCEA3  -  transcription elongation factor a (sii), 3, LANCL2  -  lanc lantibiotic synthetase component c-like 2 (bacterial), ZNF827  -  zinc finger protein 827, ZNF646  -  zinc finger protein 646, NRBF2  -  nuclear receptor binding factor 2, HTRA3  -  htra serine peptidase 3, STRN3  -  striatin, calmodulin binding protein 3, PAXBP1  -  pax3 and pax7 binding protein 1, TLE1  -  transducin-like enhancer of split 1 (e(sp1) homolog, drosophila), RHOQ  -  ras homolog family member q, TLE3  -  transducin-like enhancer of split 3 (e(sp1) homolog, drosophila), ZKSCAN4  -  zinc finger with krab and scan domains 4, TLE4  -  transducin-like enhancer of split 4 (e(sp1) homolog, drosophila), NOVA1  -  neuro-oncological ventral antigen 1, CEP290  -  centrosomal protein 290kda, DICER1  -  dicer 1, ribonuclease type iii, TLX3  -  t-cell leukemia homeobox 3, NPAS2  -  neuronal pas domain protein 2, NR2E1  -  nuclear receptor subfamily 2, group e, member 1, LMCD1  -  lim and cysteine-rich domains 1, NOTCH1  -  notch 1, SIRT1  -  sirtuin 1, NFYA  -  nuclear transcription factor y, alpha, ZBTB34  -  zinc finger and btb domain containing 34, NFYC  -  nuclear transcription factor y, gamma, HEY1  -  hairy/enhancer-of-split related with yrpw motif 1, TMPO  -  thymopoietin, RAX  -  retina and anterior neural fold homeobox, NFKB2  -  nuclear factor of kappa light polypeptide gene enhancer in b-cells 2 (p49/p100), ZSCAN12  -  zinc finger and scan domain containing 12, ZNF703  -  zinc finger protein 703, NKX6-1  -  nk6 homeobox 1, NKX2-2  -  nk2 homeobox 2, OTP  -  orthopedia homeobox, TNFAIP3  -  tumor necrosis factor, alpha-induced protein 3, NHLH2  -  nescient helix loop helix 2, MYOCD  -  myocardin, NHLH1  -  nescient helix loop helix 1, SETD1A  -  set domain containing 1a, ZFP2  -  zfp2 zinc finger protein, ZNF516  -  zinc finger protein 516, TEF  -  thyrotrophic embryonic factor, NEO1  -  neogenin 1, EGLN2  -  egl-9 family hypoxia-inducible factor 2, TFAP2B  -  transcription factor ap-2 beta (activating enhancer binding protein 2 beta), ZNF891  -  zinc finger protein 891, PPM1F  -  protein phosphatase, mg2+/mn2+ dependent, 1f, ZNF592  -  zinc finger protein 592, NR2F2  -  nuclear receptor subfamily 2, group f, member 2, EPC1  -  enhancer of polycomb homolog 1 (drosophila), ZKSCAN3  -  zinc finger with krab and scan domains 3, MORF4L2  -  mortality factor 4 like 2, TFDP2  -  transcription factor dp-2 (e2f dimerization partner 2), TFAP2C  -  transcription factor ap-2 gamma (activating enhancer binding protein 2 gamma), NFATC3  -  nuclear factor of activated t-cells, cytoplasmic, calcineurin-dependent 3, NR2F1  -  nuclear receptor subfamily 2, group f, member 1, NFE2L1  -  nuclear factor (erythroid-derived 2)-like 1, TFCP2  -  transcription factor cp2, TFR2  -  transferrin receptor 2, TGS1  -  trimethylguanosine synthase 1, NFIA  -  nuclear factor i/a, NFATC2  -  nuclear factor of activated t-cells, cytoplasmic, calcineurin-dependent 2, CDK5RAP3  -  cdk5 regulatory subunit associated protein 3, YLPM1  -  ylp motif containing 1, MTERFD3  -  mterf domain containing 3, NEUROG3  -  neurogenin 3, TGFB3  -  transforming growth factor, beta 3, TGFB1I1  -  transforming growth factor beta 1 induced transcript 1, TP53INP1  -  tumor protein p53 inducible nuclear protein 1, ZNF425  -  zinc finger protein 425, H2AFV  -  h2a histone family, member v, RNF20  -  ring finger protein 20, e3 ubiquitin protein ligase, PHF14  -  phd finger protein 14, ZNF281  -  zinc finger protein 281, NEDD4  -  neural precursor cell expressed, developmentally down-regulated 4, e3 ubiquitin protein ligase, FOS  -  fbj murine osteosarcoma viral oncogene homolog, KAT6B  -  k(lysine) acetyltransferase 6b, TIAL1  -  tia1 cytotoxic granule-associated rna binding protein-like 1, THRB  -  thyroid hormone receptor, beta, THRA  -  thyroid hormone receptor, alpha]"					
GO:1903506	regulation of nucleic acid-templated transcription	1.02E-07	2.31E-04	1.06	"[EXOSC9  -  exosome component 9, TADA1  -  transcriptional adaptor 1, SKOR2  -  ski family transcriptional corepressor 2, CDKN2AIP  -  cdkn2a interacting protein, GDF10  -  growth differentiation factor 10, DACH2  -  dachshund homolog 2 (drosophila), ZNF442  -  zinc finger protein 442, ABCA2  -  atp-binding cassette, sub-family a (abc1), member 2, GDNF  -  glial cell derived neurotrophic factor, GRHL2  -  grainyhead-like 2 (drosophila), NR6A1  -  nuclear receptor subfamily 6, group a, member 1, GDF2  -  growth differentiation factor 2, MLLT11  -  myeloid/lymphoid or mixed-lineage leukemia (trithorax homolog, drosophila); translocated to, 11, GDF5  -  growth differentiation factor 5, NRIP1  -  nuclear receptor interacting protein 1, BRD8  -  bromodomain containing 8, ZNF407  -  zinc finger protein 407, DPF3  -  d4, zinc and double phd fingers, family 3, TRIM6  -  tripartite motif containing 6, TCERG1  -  transcription elongation regulator 1, TAF15  -  taf15 rna polymerase ii, tata box binding protein (tbp)-associated factor, 68kda, EHMT2  -  euchromatic histone-lysine n-methyltransferase 2, TASP1  -  taspase, threonine aspartase, 1, SNAI3  -  snail family zinc finger 3, ACTN1  -  actinin, alpha 1, AXIN1  -  axin 1, ZNF671  -  zinc finger protein 671, PICALM  -  phosphatidylinositol binding clathrin assembly protein, ACVRL1  -  activin a receptor type ii-like 1, ACTN2  -  actinin, alpha 2, GLI4  -  gli family zinc finger 4, GLO1  -  glyoxalase i, ACVR1  -  activin a receptor, type i, ARID1A  -  at rich interactive domain 1a (swi-like), ACVR1B  -  activin a receptor, type ib, SETD6  -  set domain containing 6, GFI1B  -  growth factor independent 1b transcription repressor, POU4F3  -  pou class 4 homeobox 3, MALT1  -  mucosa associated lymphoid tissue lymphoma translocation gene 1, POU6F1  -  pou class 6 homeobox 1, GLI3  -  gli family zinc finger 3, ZNF837  -  zinc finger protein 837, GLI2  -  gli family zinc finger 2, POU3F4  -  pou class 3 homeobox 4, FZD7  -  frizzled family receptor 7, POU3F3  -  pou class 3 homeobox 3, ACTR5  -  arp5 actin-related protein 5 homolog (yeast), POU4F1  -  pou class 4 homeobox 1, EOMES  -  eomesodermin, FZD4  -  frizzled family receptor 4, FZD1  -  frizzled family receptor 1, PPARA  -  peroxisome proliferator-activated receptor alpha, AXIN2  -  axin 2, PPARG  -  peroxisome proliferator-activated receptor gamma, POMC  -  proopiomelanocortin, MAML3  -  mastermind-like 3 (drosophila), ZBTB42  -  zinc finger and btb domain containing 42, ADCYAP1  -  adenylate cyclase activating polypeptide 1 (pituitary), POU3F2  -  pou class 3 homeobox 2, POU2F2  -  pou class 2 homeobox 2, SOX6  -  sry (sex determining region y)-box 6, POU2AF1  -  pou class 2 associating factor 1, PARP1  -  poly (adp-ribose) polymerase 1, MED12L  -  mediator complex subunit 12-like, PHF17  -  phd finger protein 17, SRCAP  -  snf2-related crebbp activator protein, POLA1  -  polymerase (dna directed), alpha 1, catalytic subunit, ARID5A  -  at rich interactive domain 5a (mrf1-like), BATF3  -  basic leucine zipper transcription factor, atf-like 3, HNRNPUL1  -  heterogeneous nuclear ribonucleoprotein u-like 1, PRKAA1  -  protein kinase, amp-activated, alpha 1 catalytic subunit, AEBP1  -  ae binding protein 1, AES  -  amino-terminal enhancer of split, NUP133  -  nucleoporin 133kda, TFEB  -  transcription factor eb, JAG1  -  jagged 1, NOSTRIN  -  nitric oxide synthase trafficking, AGT  -  angiotensinogen (serpin peptidase inhibitor, clade a, member 8), CITED4  -  cbp/p300-interacting transactivator, with glu/asp-rich carboxy-terminal domain, 4, NR5A2  -  nuclear receptor subfamily 5, group a, member 2, PRDM4  -  pr domain containing 4, ZNF689  -  zinc finger protein 689, LRIF1  -  ligand dependent nuclear receptor interacting factor 1, PPP2R5B  -  protein phosphatase 2, regulatory subunit b', beta, AKT1  -  v-akt murine thymoma viral oncogene homolog 1, NR0B1  -  nuclear receptor subfamily 0, group b, member 1, GABPA  -  ga binding protein transcription factor, alpha subunit 60kda, WWP1  -  ww domain containing e3 ubiquitin protein ligase 1, PPP1R8  -  protein phosphatase 1, regulatory subunit 8, ZNF526  -  zinc finger protein 526, FOXP4  -  forkhead box p4, OSR2  -  odd-skipped related 2 (drosophila), RPAP2  -  rna polymerase ii associated protein 2, BATF2  -  basic leucine zipper transcription factor, atf-like 2, H2AFJ  -  h2a histone family, member j, RBPMS  -  rna binding protein with multiple splicing, RNF165  -  ring finger protein 165, FOSL1  -  fos-like antigen 1, VAX1  -  ventral anterior homeobox 1, IWS1  -  iws1 homolog (s. cerevisiae), PROX1  -  prospero homeobox 1, ALK  -  anaplastic lymphoma receptor tyrosine kinase, VHLL  -  von hippel-lindau tumor suppressor-like, HIF1AN  -  hypoxia inducible factor 1, alpha subunit inhibitor, KMT2D  -  lysine (k)-specific methyltransferase 2d, PRKRIR  -  protein-kinase, interferon-inducible double stranded rna dependent inhibitor, repressor of (p58 repressor), MID2  -  midline 2, MAP2K6  -  mitogen-activated protein kinase kinase 6, ZNF750  -  zinc finger protein 750, ZFP1  -  zfp1 zinc finger protein, EIF2AK2  -  eukaryotic translation initiation factor 2-alpha kinase 2, ZNF668  -  zinc finger protein 668, MAPK13  -  mitogen-activated protein kinase 13, YEATS4  -  yeats domain containing 4, HMGA2  -  high mobility group at-hook 2, RIPK3  -  receptor-interacting serine-threonine kinase 3, ALX1  -  alx homeobox 1, ZNF212  -  zinc finger protein 212, GATA4  -  gata binding protein 4, GCN1L1  -  gcn1 general control of amino-acid synthesis 1-like 1 (yeast), MAPK1  -  mitogen-activated protein kinase 1, GBX1  -  gastrulation brain homeobox 1, ZFHX4  -  zinc finger homeobox 4, ANXA4  -  annexin a4, ZNF497  -  zinc finger protein 497, PKN2  -  protein kinase n2, CCDC85B  -  coiled-coil domain containing 85b, LHX3  -  lim homeobox 3, NR4A3  -  nuclear receptor subfamily 4, group a, member 3, PRKAR1A  -  protein kinase, camp-dependent, regulatory, type i, alpha, ZNF408  -  zinc finger protein 408, DEDD2  -  death effector domain containing 2, ZKSCAN8  -  zinc finger with krab and scan domains 8, PAX2  -  paired box 2, BIRC5  -  baculoviral iap repeat containing 5, PAX1  -  paired box 1, PAX6  -  paired box 6, PAX5  -  paired box 5, PAX4  -  paired box 4, NARG2  -  nmda receptor regulated 2, PAX9  -  paired box 9, ZNF783  -  zinc finger family member 783, ZNF180  -  zinc finger protein 180, PAX7  -  paired box 7, ZNF154  -  zinc finger protein 154, PRMT6  -  protein arginine methyltransferase 6, PBX1  -  pre-b-cell leukemia homeobox 1, GTF2E2  -  general transcription factor iie, polypeptide 2, beta 34kda, PCBP1  -  poly(rc) binding protein 1, TRIM26  -  tripartite motif containing 26, GTF2H3  -  general transcription factor iih, polypeptide 3, 34kda, VEZF1  -  vascular endothelial zinc finger 1, PCBD1  -  pterin-4 alpha-carbinolamine dehydratase/dimerization cofactor of hepatocyte nuclear factor 1 alpha, APBB2  -  amyloid beta (a4) precursor protein-binding, family b, member 2, ZBTB16  -  zinc finger and btb domain containing 16, P2RY1  -  purinergic receptor p2y, g-protein coupled, 1, ZFP41  -  zfp41 zinc finger protein, ZNF133  -  zinc finger protein 133, DNAJC17  -  dnaj (hsp40) homolog, subfamily c, member 17, KRBA2  -  krab-a domain containing 2, GTF3A  -  general transcription factor iiia, ZNF121  -  zinc finger protein 121, PA2G4  -  proliferation-associated 2g4, 38kda, ARF4  -  adp-ribosylation factor 4, CRB2  -  crumbs homolog 2 (drosophila), APP  -  amyloid beta (a4) precursor protein, HSF5  -  heat shock transcription factor family member 5, RCBTB1  -  regulator of chromosome condensation (rcc1) and btb (poz) domain containing protein 1, PAM  -  peptidylglycine alpha-amidating monooxygenase, ARNTL  -  aryl hydrocarbon receptor nuclear translocator-like, RNF31  -  ring finger protein 31, BRPF1  -  bromodomain and phd finger containing, 1, ZNF366  -  zinc finger protein 366, SAP130  -  sin3a-associated protein, 130kda, SUPT16H  -  suppressor of ty 16 homolog (s. cerevisiae), IFT57  -  intraflagellar transport 57 homolog (chlamydomonas), ARRB2  -  arrestin, beta 2, ARRB1  -  arrestin, beta 1, HAS3  -  hyaluronan synthase 3, FEZF1  -  fez family zinc finger 1, FSTL1  -  follistatin-like 1, CSDE1  -  cold shock domain containing e1, rna-binding, PEG3  -  paternally expressed 3, LRP8  -  low density lipoprotein receptor-related protein 8, apolipoprotein e receptor, LZTS1  -  leucine zipper, putative tumor suppressor 1, OLIG3  -  oligodendrocyte transcription factor 3, JDP2  -  jun dimerization protein 2, PCK1  -  phosphoenolpyruvate carboxykinase 1 (soluble), AKIRIN2  -  akirin 2, BHLHA15  -  basic helix-loop-helix family, member a15, ERLIN2  -  er lipid raft associated 2, ZNF227  -  zinc finger protein 227, HEXB  -  hexosaminidase b (beta polypeptide), PDE2A  -  phosphodiesterase 2a, cgmp-stimulated, HDGF  -  hepatoma-derived growth factor, ZNF213  -  zinc finger protein 213, ZNF205  -  zinc finger protein 205, PKIG  -  protein kinase (camp-dependent, catalytic) inhibitor gamma, ASCL1  -  achaete-scute complex homolog 1 (drosophila), SBNO2  -  strawberry notch homolog 2 (drosophila), ZBTB1  -  zinc finger and btb domain containing 1, XPO1  -  exportin 1 (crm1 homolog, yeast), GOLGB1  -  golgin b1, BAHD1  -  bromo adjacent homology domain containing 1, WNT10B  -  wingless-type mmtv integration site family, member 10b, FOXJ3  -  forkhead box j3, ATOH1  -  atonal homolog 1 (drosophila), WNT11  -  wingless-type mmtv integration site family, member 11, XBP1  -  x-box binding protein 1, HMGN5  -  high mobility group nucleosome binding domain 5, WT1  -  wilms tumor 1, ZFHX3  -  zinc finger homeobox 3, FOXN4  -  forkhead box n4, WFS1  -  wolfram syndrome 1 (wolframin), WNT1  -  wingless-type mmtv integration site family, member 1, ASCL4  -  achaete-scute complex homolog 4 (drosophila), WNT2  -  wingless-type mmtv integration site family member 2, WNT5A  -  wingless-type mmtv integration site family, member 5a, WNT6  -  wingless-type mmtv integration site family, member 6, TRPV1  -  transient receptor potential cation channel, subfamily v, member 1, IMPACT  -  impact rwd domain protein, LGR4  -  leucine-rich repeat containing g protein-coupled receptor 4, ZNF641  -  zinc finger protein 641, ATP2B4  -  atpase, ca++ transporting, plasma membrane 4, C8orf44-SGK3  -  c8orf44-sgk3 readthrough, RNF44  -  ring finger protein 44, ZSCAN21  -  zinc finger and scan domain containing 21, PKD2  -  polycystic kidney disease 2 (autosomal dominant), GSX2  -  gs homeobox 2, PITX2  -  paired-like homeodomain 2, NKX3-2  -  nk3 homeobox 2, PITX3  -  paired-like homeodomain 3, FBXL15  -  f-box and leucine-rich repeat protein 15, PITX1  -  paired-like homeodomain 1, ZNF32  -  zinc finger protein 32, SFR1  -  swi5-dependent recombination repair 1, ZBTB25  -  zinc finger and btb domain containing 25, IRX3  -  iroquois homeobox 3, TRIM62  -  tripartite motif containing 62, GPS2  -  g protein pathway suppressor 2, PIK3R1  -  phosphoinositide-3-kinase, regulatory subunit 1 (alpha), ATF5  -  activating transcription factor 5, IKZF2  -  ikaros family zinc finger 2 (helios), PLAGL2  -  pleiomorphic adenoma gene-like 2, PLAGL1  -  pleiomorphic adenoma gene-like 1, PLAG1  -  pleiomorphic adenoma gene 1, ELP2  -  elongator acetyltransferase complex subunit 2, ASXL1  -  additional sex combs like 1 (drosophila), ZNF384  -  zinc finger protein 384, ZNF24  -  zinc finger protein 24, ZNF23  -  zinc finger protein 23, PKHD1  -  polycystic kidney and hepatic disease 1 (autosomal recessive), ZIC1  -  zic family member 1, ZBTB14  -  zinc finger and btb domain containing 14, ZNF7  -  zinc finger protein 7, CNBP  -  cchc-type zinc finger, nucleic acid binding protein, CBX3  -  chromobox homolog 3, ZIC2  -  zic family member 2, ZIC3  -  zic family member 3, PHB2  -  prohibitin 2, ZNF3  -  zinc finger protein 3, YES1  -  v-yes-1 yamaguchi sarcoma viral oncogene homolog 1, PARK7  -  parkinson protein 7, YY1  -  yy1 transcription factor, GALR2  -  galanin receptor 2, ZNF831  -  zinc finger protein 831, CASZ1  -  castor zinc finger 1, SEBOX  -  sebox homeobox, RFX4  -  regulatory factor x, 4 (influences hla class ii expression), WHSC1L1  -  wolf-hirschhorn syndrome candidate 1-like 1, APBB3  -  amyloid beta (a4) precursor protein-binding, family b, member 3, ZFP36L2  -  zfp36 ring finger protein-like 2, EVX2  -  even-skipped homeobox 2, ZFP36L1  -  zfp36 ring finger protein-like 1, RET  -  ret proto-oncogene, SAP30  -  sin3a-associated protein, 30kda, DPF2  -  d4, zinc and double phd fingers family 2, KLF5  -  kruppel-like factor 5 (intestinal), KLF9  -  kruppel-like factor 9, ZNF879  -  zinc finger protein 879, TNIP1  -  tnfaip3 interacting protein 1, IKZF1  -  ikaros family zinc finger 1 (ikaros), HDAC3  -  histone deacetylase 3, RING1  -  ring finger protein 1, PRDM1  -  pr domain containing 1, with znf domain, BLM  -  bloom syndrome, recq helicase-like, TET3  -  tet methylcytosine dioxygenase 3, QRICH1  -  glutamine-rich 1, PER2  -  period circadian clock 2, BMP1  -  bone morphogenetic protein 1, PER3  -  period circadian clock 3, HOXD9  -  homeobox d9, BMP3  -  bone morphogenetic protein 3, BMP2  -  bone morphogenetic protein 2, ZNF426  -  zinc finger protein 426, HOXD3  -  homeobox d3, HOXD8  -  homeobox d8, HOXD4  -  homeobox d4, HOXC12  -  homeobox c12, HOXC11  -  homeobox c11, HOXC13  -  homeobox c13, BMPR1B  -  bone morphogenetic protein receptor, type ib, NR1I2  -  nuclear receptor subfamily 1, group i, member 2, KAT2B  -  k(lysine) acetyltransferase 2b, HOXC8  -  homeobox c8, TSC22D1  -  tsc22 domain family, member 1, HOXC10  -  homeobox c10, BMP6  -  bone morphogenetic protein 6, ZNF259  -  zinc finger protein 259, TAX1BP1  -  tax1 (human t-cell leukemia virus type i) binding protein 1, OLIG2  -  oligodendrocyte lineage transcription factor 2, MYRF  -  myelin regulatory factor, TRIB1  -  tribbles homolog 1 (drosophila), ZNF648  -  zinc finger protein 648, CC2D1B  -  coiled-coil and c2 domain containing 1b, AHI1  -  abelson helper integration site 1, CPNE1  -  copine i, CA9  -  carbonic anhydrase ix, GATAD2A  -  gata zinc finger domain containing 2a, ZNF655  -  zinc finger protein 655, FOXN2  -  forkhead box n2, RORB  -  rar-related orphan receptor b, C1QBP  -  complement component 1, q subcomponent binding protein, ALKBH4  -  alkb, alkylation repair homolog 4 (e. coli), TET2  -  tet methylcytosine dioxygenase 2, BNC2  -  basonuclin 2, NLRC3  -  nlr family, card domain containing 3, BCL10  -  b-cell cll/lymphoma 10, MBTD1  -  mbt domain containing 1, FUBP3  -  far upstream element (fuse) binding protein 3, IRX5  -  iroquois homeobox 5, DMBX1  -  diencephalon/mesencephalon homeobox 1, BARHL2  -  barh-like homeobox 2, PHOX2B  -  paired-like homeobox 2b, CAPN3  -  calpain 3, (p94), MCRS1  -  microspherule protein 1, N4BP2L2  -  nedd4 binding protein 2-like 2, HMGB2  -  high mobility group box 2, HMGB1  -  high mobility group box 1, CAMK2D  -  calcium/calmodulin-dependent protein kinase ii delta, HLX  -  h2.0-like homeobox, GSX1  -  gs homeobox 1, CHRD  -  chordin, CAMK2A  -  calcium/calmodulin-dependent protein kinase ii alpha, FST  -  follistatin, ANKRD33  -  ankyrin repeat domain 33, USP47  -  ubiquitin specific peptidase 47, TNKS  -  tankyrase, trf1-interacting ankyrin-related adp-ribose polymerase, PID1  -  phosphotyrosine interaction domain containing 1, PHIP  -  pleckstrin homology domain interacting protein, HIPK1  -  homeodomain interacting protein kinase 1, GPBP1  -  gc-rich promoter binding protein 1, ZBTB18  -  zinc finger and btb domain containing 18, MNX1  -  motor neuron and pancreas homeobox 1, HGF  -  hepatocyte growth factor (hepapoietin a; scatter factor), CALR  -  calreticulin, SEMA4D  -  sema domain, immunoglobulin domain (ig), transmembrane domain (tm) and short cytoplasmic domain, (semaphorin) 4d, NRG1  -  neuregulin 1, ATXN1L  -  ataxin 1-like, TESC  -  tescalcin, CREB3  -  camp responsive element binding protein 3, HIF1A  -  hypoxia inducible factor 1, alpha subunit (basic helix-loop-helix transcription factor), LPIN3  -  lipin 3, ANKRD2  -  ankyrin repeat domain 2 (stretch responsive muscle), CITED2  -  cbp/p300-interacting transactivator, with glu/asp-rich carboxy-terminal domain, 2, HOXA13  -  homeobox a13, HOXA11  -  homeobox a11, RPS27A  -  ribosomal protein s27a, BCL11B  -  b-cell cll/lymphoma 11b (zinc finger protein), IRF9  -  interferon regulatory factor 9, HOXB2  -  homeobox b2, HOXB1  -  homeobox b1, HOXB7  -  homeobox b7, EED  -  embryonic ectoderm development, HOXC5  -  homeobox c5, CCNH  -  cyclin h, HOXC4  -  homeobox c4, NOD1  -  nucleotide-binding oligomerization domain containing 1, RPS14  -  ribosomal protein s14, HOXA1  -  homeobox a1, HOXA4  -  homeobox a4, HOXA5  -  homeobox a5, HOXA2  -  homeobox a2, RPS6KA1  -  ribosomal protein s6 kinase, 90kda, polypeptide 1, HOXA3  -  homeobox a3, HOXA6  -  homeobox a6, HOXA7  -  homeobox a7, RUNX3  -  runt-related transcription factor 3, RYR2  -  ryanodine receptor 2 (cardiac), ONECUT1  -  one cut homeobox 1, HNF4G  -  hepatocyte nuclear factor 4, gamma, CAT  -  catalase, HNRNPAB  -  heterogeneous nuclear ribonucleoprotein a/b, CAV1  -  caveolin 1, caveolae protein, 22kda, ISL2  -  isl lim homeobox 2, RUNX1T1  -  runt-related transcription factor 1; translocated to, 1 (cyclin d-related), HEYL  -  hairy/enhancer-of-split related with yrpw motif-like, CHCHD3  -  coiled-coil-helix-coiled-coil-helix domain containing 3, HMX3  -  h6 family homeobox 3, ZBTB7C  -  zinc finger and btb domain containing 7c, LHX6  -  lim homeobox 6, HMX2  -  h6 family homeobox 2, RFX7  -  regulatory factor x, 7, FOXA2  -  forkhead box a2, HTATSF1  -  hiv-1 tat specific factor 1, HAT1  -  histone acetyltransferase 1, CDC5L  -  cell division cycle 5-like, HTRA1  -  htra serine peptidase 1, RBM15  -  rna binding motif protein 15, POLR3F  -  polymerase (rna) iii (dna directed) polypeptide f, 39 kda, PRR13  -  proline rich 13, TOX3  -  tox high mobility group box family member 3, ERLIN1  -  er lipid raft associated 1, RBCK1  -  ranbp-type and c3hc4-type zinc finger containing 1, BHLHE22  -  basic helix-loop-helix family, member e22, ATAD2B  -  atpase family, aaa domain containing 2b, DRAP1  -  dr1-associated protein 1 (negative cofactor 2 alpha), INHBA  -  inhibin, beta a, CREB3L2  -  camp responsive element binding protein 3-like 2, ERN2  -  endoplasmic reticulum to nucleus signaling 2, IL5  -  interleukin 5 (colony-stimulating factor, eosinophil), BHLHE40  -  basic helix-loop-helix family, member e40, IL4  -  interleukin 4, DMRT2  -  doublesex and mab-3 related transcription factor 2, LMO4  -  lim domain only 4, ATOH7  -  atonal homolog 7 (drosophila), CAMK1  -  calcium/calmodulin-dependent protein kinase i, GDF6  -  growth differentiation factor 6, PSMC5  -  proteasome (prosome, macropain) 26s subunit, atpase, 5, WNT4  -  wingless-type mmtv integration site family, member 4, CBX4  -  chromobox homolog 4, NUCKS1  -  nuclear casein kinase and cyclin-dependent kinase substrate 1, PSMC2  -  proteasome (prosome, macropain) 26s subunit, atpase, 2, CSRNP1  -  cysteine-serine-rich nuclear protein 1, GAS7  -  growth arrest-specific 7, PPARGC1B  -  peroxisome proliferator-activated receptor gamma, coactivator 1 beta, EBF2  -  early b-cell factor 2, BATF  -  basic leucine zipper transcription factor, atf-like, PTEN  -  phosphatase and tensin homolog, ISL1  -  isl lim homeobox 1, TFAP2E  -  transcription factor ap-2 epsilon (activating enhancer binding protein 2 epsilon), TLR9  -  toll-like receptor 9, CEBPA  -  ccaat/enhancer binding protein (c/ebp), alpha, CEBPB  -  ccaat/enhancer binding protein (c/ebp), beta, CEBPD  -  ccaat/enhancer binding protein (c/ebp), delta, HELT  -  helt bhlh transcription factor, CDK5  -  cyclin-dependent kinase 5, INSM1  -  insulinoma-associated 1, CDKN1C  -  cyclin-dependent kinase inhibitor 1c (p57, kip2), CDKN1B  -  cyclin-dependent kinase inhibitor 1b (p27, kip1), KLF7  -  kruppel-like factor 7 (ubiquitous), HTATIP2  -  hiv-1 tat interactive protein 2, 30kda, IRF1  -  interferon regulatory factor 1, IRF6  -  interferon regulatory factor 6, IRF4  -  interferon regulatory factor 4, CDH13  -  cadherin 13, h-cadherin (heart), ITGA6  -  integrin, alpha 6, PURA  -  purine-rich element binding protein a, ZSCAN31  -  zinc finger and scan domain containing 31, ZNF266  -  zinc finger protein 266, NSD1  -  nuclear receptor binding set domain protein 1, GPR97  -  g protein-coupled receptor 97, ZBTB11  -  zinc finger and btb domain containing 11, PTPRK  -  protein tyrosine phosphatase, receptor type, k, ZBTB6  -  zinc finger and btb domain containing 6, PTPRN  -  protein tyrosine phosphatase, receptor type, n, AFF4  -  af4/fmr2 family, member 4, PEX2  -  peroxisomal biogenesis factor 2, MMS19  -  mms19 nucleotide excision repair homolog (s. cerevisiae), KDM5B  -  lysine (k)-specific demethylase 5b, LHX5  -  lim homeobox 5, VSX2  -  visual system homeobox 2, FOXN3  -  forkhead box n3, NKAPL  -  nfkb activating protein-like, ID3  -  inhibitor of dna binding 3, dominant negative helix-loop-helix protein, CHD4  -  chromodomain helicase dna binding protein 4, ZSCAN25  -  zinc finger and scan domain containing 25, EGLN1  -  egl-9 family hypoxia-inducible factor 1, STK36  -  serine/threonine kinase 36, CHD1  -  chromodomain helicase dna binding protein 1, MTERFD2  -  mterf domain containing 2, SOX14  -  sry (sex determining region y)-box 14, IRF2BPL  -  interferon regulatory factor 2 binding protein-like, JAZF1  -  jazf zinc finger 1, ID4  -  inhibitor of dna binding 4, dominant negative helix-loop-helix protein, HSPH1  -  heat shock 105kda/110kda protein 1, ZNF513  -  zinc finger protein 513, HBP1  -  hmg-box transcription factor 1, ZNF282  -  zinc finger protein 282, NR0B2  -  nuclear receptor subfamily 0, group b, member 2, OSR1  -  odd-skipped related 1 (drosophila), RARG  -  retinoic acid receptor, gamma, DLL4  -  delta-like 4 (drosophila), LEMD2  -  lem domain containing 2, DNAJC2  -  dnaj (hsp40) homolog, subfamily c, member 2, ZBTB9  -  zinc finger and btb domain containing 9, UXT  -  ubiquitously-expressed, prefoldin-like chaperone, USP21  -  ubiquitin specific peptidase 21, NPAS3  -  neuronal pas domain protein 3, KHDRBS1  -  kh domain containing, rna binding, signal transduction associated 1, LBX1  -  ladybird homeobox 1, FOXD3  -  forkhead box d3, ING3  -  inhibitor of growth family, member 3, RARA  -  retinoic acid receptor, alpha, FOXB1  -  forkhead box b1, IHH  -  indian hedgehog, RBL1  -  retinoblastoma-like 1 (p107), RBBP7  -  retinoblastoma binding protein 7, DMRTA1  -  dmrt-like family a1, SMARCA5  -  swi/snf related, matrix associated, actin dependent regulator of chromatin, subfamily a, member 5, NEUROD6  -  neuronal differentiation 6, NEUROG2  -  neurogenin 2, OGT  -  o-linked n-acetylglucosamine (glcnac) transferase, PELP1  -  proline, glutamate and leucine rich protein 1, PRDM15  -  pr domain containing 15, PRDM14  -  pr domain containing 14, SIX2  -  six homeobox 2, GALR3  -  galanin receptor 3, CKS2  -  cdc28 protein kinase regulatory subunit 2, CUL3  -  cullin 3, FOXP1  -  forkhead box p1, CHUK  -  conserved helix-loop-helix ubiquitous kinase, DMRTB1  -  dmrt-like family b with proline-rich c-terminal, 1, SUPT3H  -  suppressor of ty 3 homolog (s. cerevisiae), BEND6  -  ben domain containing 6, TBR1  -  t-box, brain, 1, LGALS9  -  lectin, galactoside-binding, soluble, 9, ZMYND8  -  zinc finger, mynd-type containing 8, NPAS4  -  neuronal pas domain protein 4, NFATC2IP  -  nuclear factor of activated t-cells, cytoplasmic, calcineurin-dependent 2 interacting protein, RBM39  -  rna binding motif protein 39, NCOA5  -  nuclear receptor coactivator 5, PATZ1  -  poz (btb) and at hook containing zinc finger 1, CARD11  -  caspase recruitment domain family, member 11, SSBP2  -  single-stranded dna binding protein 2, NUP62  -  nucleoporin 62kda, RNF14  -  ring finger protein 14, DBX2  -  developing brain homeobox 2, SFMBT2  -  scm-like with four mbt domains 2, MAML2  -  mastermind-like 2 (drosophila), LEP  -  leptin, ATOH8  -  atonal homolog 8 (drosophila), SP3  -  sp3 transcription factor, SP4  -  sp4 transcription factor, BMP8A  -  bone morphogenetic protein 8a, SOX15  -  sry (sex determining region y)-box 15, LMX1B  -  lim homeobox transcription factor 1, beta, SOX12  -  sry (sex determining region y)-box 12, ARL2BP  -  adp-ribosylation factor-like 2 binding protein, LMX1A  -  lim homeobox transcription factor 1, alpha, SOX9  -  sry (sex determining region y)-box 9, C12orf52  -  chromosome 12 open reading frame 52, SOX2  -  sry (sex determining region y)-box 2, H2AFY  -  h2a histone family, member y, LOXL2  -  lysyl oxidase-like 2, WBP2  -  ww domain binding protein 2, KIAA1967  -  kiaa1967, LEMD3  -  lem domain containing 3, CARHSP1  -  calcium regulated heat stable protein 1, 24kda, ZC3H8  -  zinc finger ccch-type containing 8, ELP5  -  elongator acetyltransferase complex subunit 5, LMO1  -  lim domain only 1 (rhombotin 1), NACC2  -  nacc family member 2, ben and btb (poz) domain containing, DDX58  -  dead (asp-glu-ala-asp) box polypeptide 58, CRABP2  -  cellular retinoic acid binding protein 2, KLF3  -  kruppel-like factor 3 (basic), NR1D1  -  nuclear receptor subfamily 1, group d, member 1, DDX41  -  dead (asp-glu-ala-asp) box polypeptide 41, PLK3  -  polo-like kinase 3, SNCA  -  synuclein, alpha (non a4 component of amyloid precursor), RNF222  -  ring finger protein 222, TOX2  -  tox high mobility group box family member 2, PGBD1  -  piggybac transposable element derived 1, ZBED5  -  zinc finger, bed-type containing 5, ZBTB41  -  zinc finger and btb domain containing 41, LHX8  -  lim homeobox 8, SNAI1  -  snail family zinc finger 1, TP53INP2  -  tumor protein p53 inducible nuclear protein 2, ZBTB37  -  zinc finger and btb domain containing 37, SMO  -  smoothened, frizzled family receptor, ACTL6B  -  actin-like 6b, HLTF  -  helicase-like transcription factor, SMARCC2  -  swi/snf related, matrix associated, actin dependent regulator of chromatin, subfamily c, member 2, TNRC18  -  trinucleotide repeat containing 18, SMARCD1  -  swi/snf related, matrix associated, actin dependent regulator of chromatin, subfamily d, member 1, MED20  -  mediator complex subunit 20, AFAP1L2  -  actin filament associated protein 1-like 2, DMRT3  -  doublesex and mab-3 related transcription factor 3, SMARCA1  -  swi/snf related, matrix associated, actin dependent regulator of chromatin, subfamily a, member 1, ONECUT2  -  one cut homeobox 2, SMARCA2  -  swi/snf related, matrix associated, actin dependent regulator of chromatin, subfamily a, member 2, MAPK8IP1  -  mitogen-activated protein kinase 8 interacting protein 1, KLF6  -  kruppel-like factor 6, ZNF462  -  zinc finger protein 462, ZKSCAN5  -  zinc finger with krab and scan domains 5, TBX4  -  t-box 4, ARHGAP22  -  rho gtpase activating protein 22, IRF2BP2  -  interferon regulatory factor 2 binding protein 2, MED27  -  mediator complex subunit 27, MED26  -  mediator complex subunit 26, CHD6  -  chromodomain helicase dna binding protein 6, PRDM13  -  pr domain containing 13, MED17  -  mediator complex subunit 17, ZNF580  -  zinc finger protein 580, NKX2-5  -  nk2 homeobox 5, INSM2  -  insulinoma-associated 2, ARID5B  -  at rich interactive domain 5b (mrf1-like), KDM2B  -  lysine (k)-specific demethylase 2b, SCML4  -  sex comb on midleg-like 4 (drosophila), SUPT6H  -  suppressor of ty 6 homolog (s. cerevisiae), ZNF710  -  zinc finger protein 710, HAND2  -  heart and neural crest derivatives expressed 2, SUPT4H1  -  suppressor of ty 4 homolog 1 (s. cerevisiae), CTBP2  -  c-terminal binding protein 2, ING4  -  inhibitor of growth family, member 4, CTNND1  -  catenin (cadherin-associated protein), delta 1, SETD3  -  set domain containing 3, CHCHD2  -  coiled-coil-helix-coiled-coil-helix domain containing 2, PRDM12  -  pr domain containing 12, NKX2-4  -  nk2 homeobox 4, CTNNB1  -  catenin (cadherin-associated protein), beta 1, 88kda, LPXN  -  leupaxin, PHF11  -  phd finger protein 11, PSRC1  -  proline/serine-rich coiled-coil 1, CUX1  -  cut-like homeobox 1, COMMD2  -  comm domain containing 2, PTF1A  -  pancreas specific transcription factor, 1a, CBX2  -  chromobox homolog 2, CTCFL  -  ccctc-binding factor (zinc finger protein)-like, STK3  -  serine/threonine kinase 3, HAND1  -  heart and neural crest derivatives expressed 1, ZBTB46  -  zinc finger and btb domain containing 46, PHF20L1  -  phd finger protein 20-like 1, CYLD  -  cylindromatosis (turban tumor syndrome), MED10  -  mediator complex subunit 10, BCL6B  -  b-cell cll/lymphoma 6, member b, POU2F3  -  pou class 2 homeobox 3, NFKBID  -  nuclear factor of kappa light polypeptide gene enhancer in b-cells inhibitor, delta, C1orf170  -  chromosome 1 open reading frame 170, JUN  -  jun proto-oncogene, STAT4  -  signal transducer and activator of transcription 4, CRY2  -  cryptochrome 2 (photolyase-like), LHX2  -  lim homeobox 2, ASF1A  -  anti-silencing function 1a histone chaperone, STAT6  -  signal transducer and activator of transcription 6, interleukin-4 induced, VWC2  -  von willebrand factor c domain containing 2, BRMS1  -  breast cancer metastasis suppressor 1, ZNF219  -  zinc finger protein 219, ABHD14B  -  abhydrolase domain containing 14b, ZNF503  -  zinc finger protein 503, SPDEF  -  sam pointed domain containing ets transcription factor, C5orf54  -  chromosome 5 open reading frame 54, MINA  -  myc induced nuclear antigen, ZNF335  -  zinc finger protein 335, KLF4  -  kruppel-like factor 4 (gut), CSNK2A2  -  casein kinase 2, alpha prime polypeptide, ZBED3  -  zinc finger, bed-type containing 3, SRC  -  v-src avian sarcoma (schmidt-ruppin a-2) viral oncogene homolog, PKNOX2  -  pbx/knotted 1 homeobox 2, DRGX  -  dorsal root ganglia homeobox, BRMS1L  -  breast cancer metastasis-suppressor 1-like, LEF1  -  lymphoid enhancer-binding factor 1, DNAJB5  -  dnaj (hsp40) homolog, subfamily b, member 5, VPS25  -  vacuolar protein sorting 25 homolog (s. cerevisiae), CNOT8  -  ccr4-not transcription complex, subunit 8, ZSCAN10  -  zinc finger and scan domain containing 10, TCEAL1  -  transcription elongation factor a (sii)-like 1, PRDX5  -  peroxiredoxin 5, CDK12  -  cyclin-dependent kinase 12, RWDD3  -  rwd domain containing 3, ZNF385A  -  zinc finger protein 385a, SIN3A  -  sin3 transcription regulator family member a, C5orf20  -  chromosome 5 open reading frame 20, MAP3K9  -  mitogen-activated protein kinase kinase kinase 9, SIX4  -  six homeobox 4, ZNF287  -  zinc finger protein 287, KDM3B  -  lysine (k)-specific demethylase 3b, MLF1  -  myeloid leukemia factor 1, CBX8  -  chromobox homolog 8, MLLT3  -  myeloid/lymphoid or mixed-lineage leukemia (trithorax homolog, drosophila); translocated to, 3, BCL11A  -  b-cell cll/lymphoma 11a (zinc finger protein), LHX4  -  lim homeobox 4, MLLT1  -  myeloid/lymphoid or mixed-lineage leukemia (trithorax homolog, drosophila); translocated to, 1, MED14  -  mediator complex subunit 14, DBP  -  d site of albumin promoter (albumin d-box) binding protein, ZBTB22  -  zinc finger and btb domain containing 22, BRIP1  -  brca1 interacting protein c-terminal helicase 1, ZNF160  -  zinc finger protein 160, SCYL1  -  scy1-like 1 (s. cerevisiae), SUFU  -  suppressor of fused homolog (drosophila), NR3C2  -  nuclear receptor subfamily 3, group c, member 2, NLK  -  nemo-like kinase, MN1  -  meningioma (disrupted in balanced translocation) 1, MTA2  -  metastasis associated 1 family, member 2, EIF2A  -  eukaryotic translation initiation factor 2a, 65kda, MOV10  -  mov10, moloney leukemia virus 10, homolog (mouse), NOG  -  noggin, MSC  -  musculin, MNT  -  mnt, max dimerization protein, MDFI  -  myod family inhibitor, MDK  -  midkine (neurite growth-promoting factor 2), SPTY2D1  -  spt2, suppressor of ty, domain containing 1 (s. cerevisiae), MED30  -  mediator complex subunit 30, MEF2D  -  myocyte enhancer factor 2d, MEIS2  -  meis homeobox 2, BRWD1  -  bromodomain and wd repeat domain containing 1, ZNF664  -  zinc finger protein 664, CYP1B1  -  cytochrome p450, family 1, subfamily b, polypeptide 1, MEIS1  -  meis homeobox 1, S100A12  -  s100 calcium binding protein a12, MEOX1  -  mesenchyme homeobox 1, HINFP  -  histone h4 transcription factor, MET  -  met proto-oncogene, KAT8  -  k(lysine) acetyltransferase 8, S100A9  -  s100 calcium binding protein a9, DAP  -  death-associated protein, MAVS  -  mitochondrial antiviral signaling protein, SALL1  -  sal-like 1 (drosophila), PCBD2  -  pterin-4 alpha-carbinolamine dehydratase/dimerization cofactor of hepatocyte nuclear factor 1 alpha (tcf1) 2, RPTOR  -  regulatory associated protein of mtor, complex 1, SAFB "
					
"-  scaffold attachment factor b, PTOV1  -  prostate tumor overexpressed 1, ZNF394  -  zinc finger protein 394, SALL2  -  sal-like 2 (drosophila), PDLIM1  -  pdz and lim domain 1, IL23A  -  interleukin 23, alpha subunit p19, NMI  -  n-myc (and stat) interactor, DR1  -  down-regulator of transcription 1, tbp-binding (negative cofactor 2), ZNF319  -  zinc finger protein 319, USP2  -  ubiquitin specific peptidase 2, MC1R  -  melanocortin 1 receptor (alpha melanocyte stimulating hormone receptor), TBX18  -  t-box 18, MAX  -  myc associated factor x, ZNF687  -  zinc finger protein 687, DVL2  -  dishevelled segment polarity protein 2, ZMIZ2  -  zinc finger, miz-type containing 2, FNIP2  -  folliculin interacting protein 2, NELFCD  -  negative elongation factor complex member c/d, BCL2L12  -  bcl2-like 12 (proline rich), TSC22D3  -  tsc22 domain family, member 3, ASH2L  -  ash2 (absent, small, or homeotic)-like (drosophila), SOX7  -  sry (sex determining region y)-box 7, TSHZ3  -  teashirt zinc finger homeobox 3, TFAP2D  -  transcription factor ap-2 delta (activating enhancer binding protein 2 delta), ZNF396  -  zinc finger protein 396, DLG1  -  discs, large homolog 1 (drosophila), DLX1  -  distal-less homeobox 1, DLX2  -  distal-less homeobox 2, ZFAT  -  zinc finger and at hook domain containing, DLX5  -  distal-less homeobox 5, DLX6  -  distal-less homeobox 6, SHOX2  -  short stature homeobox 2, C14orf166  -  chromosome 14 open reading frame 166, AIP  -  aryl hydrocarbon receptor interacting protein, SIAH2  -  siah e3 ubiquitin protein ligase 2, BTAF1  -  btaf1 rna polymerase ii, b-tfiid transcription factor-associated, 170kda, POGK  -  pogo transposable element with krab domain, SIM1  -  single-minded homolog 1 (drosophila), RASD1  -  ras, dexamethasone-induced 1, SIX1  -  six homeobox 1, LTF  -  lactotransferrin, SIM2  -  single-minded homolog 2 (drosophila), CALCOCO1  -  calcium binding and coiled-coil domain 1, SFRP1  -  secreted frizzled-related protein 1, SFRP5  -  secreted frizzled-related protein 5, TRIM33  -  tripartite motif containing 33, SMAD1  -  smad family member 1, SRRT  -  serrate rna effector molecule homolog (arabidopsis), SMAD2  -  smad family member 2, LIMD1  -  lim domains containing 1, EIF2AK4  -  eukaryotic translation initiation factor 2 alpha kinase 4, TRIM15  -  tripartite motif containing 15, TAF1C  -  tata box binding protein (tbp)-associated factor, rna polymerase i, c, 110kda, RPS6KA4  -  ribosomal protein s6 kinase, 90kda, polypeptide 4, ZBTB26  -  zinc finger and btb domain containing 26, SMAD3  -  smad family member 3, SMAD6  -  smad family member 6, MAF  -  v-maf avian musculoaponeurotic fibrosarcoma oncogene homolog, USP13  -  ubiquitin specific peptidase 13 (isopeptidase t-3), MAPRE3  -  microtubule-associated protein, rp/eb family, member 3, EMX1  -  empty spiracles homeobox 1, DHX33  -  deah (asp-glu-ala-his) box polypeptide 33, ELK3  -  elk3, ets-domain protein (srf accessory protein 2), TICAM1  -  toll-like receptor adaptor molecule 1, ELK4  -  elk4, ets-domain protein (srf accessory protein 1), ELL2  -  elongation factor, rna polymerase ii, 2, EPAS1  -  endothelial pas domain protein 1, EP300  -  e1a binding protein p300, DKK1  -  dickkopf wnt signaling pathway inhibitor 1, COMMD9  -  comm domain containing 9, EN2  -  engrailed homeobox 2, EN1  -  engrailed homeobox 1, HABP4  -  hyaluronan binding protein 4, ATF6  -  activating transcription factor 6, EMX2  -  empty spiracles homeobox 2, TBK1  -  tank-binding kinase 1, FHOD1  -  formin homology 2 domain containing 1, ZNF563  -  zinc finger protein 563, SETD8  -  set domain containing (lysine methyltransferase) 8, SORBS3  -  sorbin and sh3 domain containing 3, MYOD1  -  myogenic differentiation 1, TCF24  -  transcription factor 24, PPP1R12A  -  protein phosphatase 1, regulatory subunit 12a, EGR3  -  early growth response 3, TFCP2L1  -  transcription factor cp2-like 1, NAB1  -  ngfi-a binding protein 1 (egr1 binding protein 1), NAB2  -  ngfi-a binding protein 2 (egr1 binding protein 2), RNF41  -  ring finger protein 41, TSHZ1  -  teashirt zinc finger homeobox 1, ELAVL2  -  elav (embryonic lethal, abnormal vision, drosophila)-like 2 (hu antigen b), ZNF326  -  zinc finger protein 326, BARHL1  -  barh-like homeobox 1, TSG101  -  tumor susceptibility gene 101, TRIM8  -  tripartite motif containing 8, LBH  -  limb bud and heart development, TOPORS  -  topoisomerase i binding, arginine/serine-rich, e3 ubiquitin protein ligase, EFNA1  -  ephrin-a1, MYF5  -  myogenic factor 5, CTNNBIP1  -  catenin, beta interacting protein 1, SPEN  -  spen homolog, transcriptional regulator (drosophila), MYF6  -  myogenic factor 6 (herculin), PRDM6  -  pr domain containing 6, BBX  -  bobby sox homolog (drosophila), GLIS1  -  glis family zinc finger 1, MYBL2  -  v-myb avian myeloblastosis viral oncogene homolog-like 2, EGR1  -  early growth response 1, CNOT7  -  ccr4-not transcription complex, subunit 7, MYBL1  -  v-myb avian myeloblastosis viral oncogene homolog-like 1, PRDM10  -  pr domain containing 10, MXI1  -  max interactor 1, dimerization protein, MEGF8  -  multiple egf-like-domains 8, PRDM8  -  pr domain containing 8, UBN1  -  ubinuclein 1, MYCN  -  v-myc avian myelocytomatosis viral oncogene neuroblastoma derived homolog, PSMC3IP  -  psmc3 interacting protein, SERTAD1  -  serta domain containing 1, SERTAD3  -  serta domain containing 3, TRIP6  -  thyroid hormone receptor interactor 6, EBF1  -  early b-cell factor 1, E2F4  -  e2f transcription factor 4, p107/p130-binding, ENY2  -  enhancer of yellow 2 homolog (drosophila), E2F1  -  e2f transcription factor 1, TRIM37  -  tripartite motif containing 37, PREB  -  prolactin regulatory element binding, E2F2  -  e2f transcription factor 2, TRAF6  -  tnf receptor-associated factor 6, e3 ubiquitin protein ligase, TRAF5  -  tnf receptor-associated factor 5, EDNRB  -  endothelin receptor type b, MYCBP2  -  myc binding protein 2, e3 ubiquitin protein ligase, TRAF1  -  tnf receptor-associated factor 1, S1PR1  -  sphingosine-1-phosphate receptor 1, EDN1  -  endothelin 1, MED6  -  mediator complex subunit 6, CAMK1D  -  calcium/calmodulin-dependent protein kinase id, DMTF1  -  cyclin d binding myb-like transcription factor 1, CDKN2AIPNL  -  cdkn2a interacting protein n-terminal like, DDN  -  dendrin, BPTF  -  bromodomain phd finger transcription factor, TRNP1  -  tmf1-regulated nuclear protein 1, MTF1  -  metal-regulatory transcription factor 1, SRA1  -  steroid receptor rna activator 1, ETV3  -  ets variant 3, TCEAL8  -  transcription elongation factor a (sii)-like 8, ETV5  -  ets variant 5, ETV4  -  ets variant 4, MECOM  -  mds1 and evi1 complex locus, TBX20  -  t-box 20, EWSR1  -  ews rna-binding protein 1, VLDLR  -  very low density lipoprotein receptor, CREB3L1  -  camp responsive element binding protein 3-like 1, EYA1  -  eyes absent homolog 1 (drosophila), EYA3  -  eyes absent homolog 3 (drosophila), EZH1  -  enhancer of zeste homolog 1 (drosophila), MSX1  -  msh homeobox 1, NR1H3  -  nuclear receptor subfamily 1, group h, member 3, MSX2  -  msh homeobox 2, CIC  -  capicua transcriptional repressor, OVOL3  -  ovo-like 3 (drosophila), ERCC6  -  excision repair cross-complementing rodent repair deficiency, complementation group 6, KLF15  -  kruppel-like factor 15, ZBTB40  -  zinc finger and btb domain containing 40, EYA4  -  eyes absent homolog 4 (drosophila), EREG  -  epiregulin, ELMSAN1  -  elm2 and myb/sant-like domain containing 1, UBE2D1  -  ubiquitin-conjugating enzyme e2d 1, ZNF674  -  zinc finger protein 674, COMMD5  -  comm domain containing 5, LPIN1  -  lipin 1, UBC  -  ubiquitin c, ZNF248  -  zinc finger protein 248, ERG  -  v-ets avian erythroblastosis virus e26 oncogene homolog, TXK  -  txk tyrosine kinase, ESRRG  -  estrogen-related receptor gamma, ESRRA  -  estrogen-related receptor alpha, ETS2  -  v-ets avian erythroblastosis virus e26 oncogene homolog 2, ETV1  -  ets variant 1, ETS1  -  v-ets avian erythroblastosis virus e26 oncogene homolog 1, ZMIZ1  -  zinc finger, miz-type containing 1, UCN  -  urocortin, UBP1  -  upstream binding protein 1 (lbp-1a), SUMO1  -  small ubiquitin-like modifier 1, USP15  -  ubiquitin specific"					
GO:0006355	"regulation of transcription, DNA-templated"	1.78E-07	3.38E-04	1.06	"[EXOSC9  -  exosome component 9, TADA1  -  transcriptional adaptor 1, SKOR2  -  ski family transcriptional corepressor 2, CDKN2AIP  -  cdkn2a interacting protein, DACH2  -  dachshund homolog 2 (drosophila), GDF10  -  growth differentiation factor 10, ZNF442  -  zinc finger protein 442, ABCA2  -  atp-binding cassette, sub-family a (abc1), member 2, GDNF  -  glial cell derived neurotrophic factor, GRHL2  -  grainyhead-like 2 (drosophila), NR6A1  -  nuclear receptor subfamily 6, group a, member 1, GDF2  -  growth differentiation factor 2, MLLT11  -  myeloid/lymphoid or mixed-lineage leukemia (trithorax homolog, drosophila); translocated to, 11, GDF5  -  growth differentiation factor 5, NRIP1  -  nuclear receptor interacting protein 1, BRD8  -  bromodomain containing 8, ZNF407  -  zinc finger protein 407, DPF3  -  d4, zinc and double phd fingers, family 3, TRIM6  -  tripartite motif containing 6, TCERG1  -  transcription elongation regulator 1, TAF15  -  taf15 rna polymerase ii, tata box binding protein (tbp)-associated factor, 68kda, EHMT2  -  euchromatic histone-lysine n-methyltransferase 2, TASP1  -  taspase, threonine aspartase, 1, SNAI3  -  snail family zinc finger 3, AXIN1  -  axin 1, ZNF671  -  zinc finger protein 671, PICALM  -  phosphatidylinositol binding clathrin assembly protein, ACVRL1  -  activin a receptor type ii-like 1, GLI4  -  gli family zinc finger 4, GLO1  -  glyoxalase i, ACVR1  -  activin a receptor, type i, ACVR1B  -  activin a receptor, type ib, ARID1A  -  at rich interactive domain 1a (swi-like), SETD6  -  set domain containing 6, GFI1B  -  growth factor independent 1b transcription repressor, POU4F3  -  pou class 4 homeobox 3, POU6F1  -  pou class 6 homeobox 1, GLI3  -  gli family zinc finger 3, MALT1  -  mucosa associated lymphoid tissue lymphoma translocation gene 1, ZNF837  -  zinc finger protein 837, GLI2  -  gli family zinc finger 2, POU3F4  -  pou class 3 homeobox 4, FZD7  -  frizzled family receptor 7, POU3F3  -  pou class 3 homeobox 3, ACTR5  -  arp5 actin-related protein 5 homolog (yeast), POU4F1  -  pou class 4 homeobox 1, EOMES  -  eomesodermin, FZD4  -  frizzled family receptor 4, FZD1  -  frizzled family receptor 1, PPARA  -  peroxisome proliferator-activated receptor alpha, AXIN2  -  axin 2, PPARG  -  peroxisome proliferator-activated receptor gamma, MAML3  -  mastermind-like 3 (drosophila), POMC  -  proopiomelanocortin, ZBTB42  -  zinc finger and btb domain containing 42, ADCYAP1  -  adenylate cyclase activating polypeptide 1 (pituitary), POU3F2  -  pou class 3 homeobox 2, POU2F2  -  pou class 2 homeobox 2, SOX6  -  sry (sex determining region y)-box 6, POU2AF1  -  pou class 2 associating factor 1, PARP1  -  poly (adp-ribose) polymerase 1, MED12L  -  mediator complex subunit 12-like, PHF17  -  phd finger protein 17, SRCAP  -  snf2-related crebbp activator protein, POLA1  -  polymerase (dna directed), alpha 1, catalytic subunit, ARID5A  -  at rich interactive domain 5a (mrf1-like), BATF3  -  basic leucine zipper transcription factor, atf-like 3, HNRNPUL1  -  heterogeneous nuclear ribonucleoprotein u-like 1, PRKAA1  -  protein kinase, amp-activated, alpha 1 catalytic subunit, AEBP1  -  ae binding protein 1, AES  -  amino-terminal enhancer of split, NUP133  -  nucleoporin 133kda, TFEB  -  transcription factor eb, NOSTRIN  -  nitric oxide synthase trafficking, JAG1  -  jagged 1, AGT  -  angiotensinogen (serpin peptidase inhibitor, clade a, member 8), NR5A2  -  nuclear receptor subfamily 5, group a, member 2, CITED4  -  cbp/p300-interacting transactivator, with glu/asp-rich carboxy-terminal domain, 4, PRDM4  -  pr domain containing 4, ZNF689  -  zinc finger protein 689, LRIF1  -  ligand dependent nuclear receptor interacting factor 1, PPP2R5B  -  protein phosphatase 2, regulatory subunit b', beta, AKT1  -  v-akt murine thymoma viral oncogene homolog 1, NR0B1  -  nuclear receptor subfamily 0, group b, member 1, GABPA  -  ga binding protein transcription factor, alpha subunit 60kda, WWP1  -  ww domain containing e3 ubiquitin protein ligase 1, ZNF526  -  zinc finger protein 526, PPP1R8  -  protein phosphatase 1, regulatory subunit 8, FOXP4  -  forkhead box p4, OSR2  -  odd-skipped related 2 (drosophila), RPAP2  -  rna polymerase ii associated protein 2, BATF2  -  basic leucine zipper transcription factor, atf-like 2, H2AFJ  -  h2a histone family, member j, RBPMS  -  rna binding protein with multiple splicing, FOSL1  -  fos-like antigen 1, RNF165  -  ring finger protein 165, VAX1  -  ventral anterior homeobox 1, IWS1  -  iws1 homolog (s. cerevisiae), PROX1  -  prospero homeobox 1, ALK  -  anaplastic lymphoma receptor tyrosine kinase, VHLL  -  von hippel-lindau tumor suppressor-like, HIF1AN  -  hypoxia inducible factor 1, alpha subunit inhibitor, KMT2D  -  lysine (k)-specific methyltransferase 2d, PRKRIR  -  protein-kinase, interferon-inducible double stranded rna dependent inhibitor, repressor of (p58 repressor), MID2  -  midline 2, MAP2K6  -  mitogen-activated protein kinase kinase 6, ZNF750  -  zinc finger protein 750, ZFP1  -  zfp1 zinc finger protein, ZNF668  -  zinc finger protein 668, EIF2AK2  -  eukaryotic translation initiation factor 2-alpha kinase 2, MAPK13  -  mitogen-activated protein kinase 13, YEATS4  -  yeats domain containing 4, HMGA2  -  high mobility group at-hook 2, ALX1  -  alx homeobox 1, RIPK3  -  receptor-interacting serine-threonine kinase 3, ZNF212  -  zinc finger protein 212, GATA4  -  gata binding protein 4, GCN1L1  -  gcn1 general control of amino-acid synthesis 1-like 1 (yeast), MAPK1  -  mitogen-activated protein kinase 1, GBX1  -  gastrulation brain homeobox 1, ZFHX4  -  zinc finger homeobox 4, PKN2  -  protein kinase n2, ZNF497  -  zinc finger protein 497, ANXA4  -  annexin a4, CCDC85B  -  coiled-coil domain containing 85b, LHX3  -  lim homeobox 3, NR4A3  -  nuclear receptor subfamily 4, group a, member 3, PRKAR1A  -  protein kinase, camp-dependent, regulatory, type i, alpha, ZNF408  -  zinc finger protein 408, DEDD2  -  death effector domain containing 2, ZKSCAN8  -  zinc finger with krab and scan domains 8, PAX2  -  paired box 2, BIRC5  -  baculoviral iap repeat containing 5, PAX1  -  paired box 1, PAX6  -  paired box 6, PAX5  -  paired box 5, PAX4  -  paired box 4, NARG2  -  nmda receptor regulated 2, PAX9  -  paired box 9, ZNF783  -  zinc finger family member 783, ZNF180  -  zinc finger protein 180, PAX7  -  paired box 7, ZNF154  -  zinc finger protein 154, PRMT6  -  protein arginine methyltransferase 6, PBX1  -  pre-b-cell leukemia homeobox 1, GTF2E2  -  general transcription factor iie, polypeptide 2, beta 34kda, PCBP1  -  poly(rc) binding protein 1, GTF2H3  -  general transcription factor iih, polypeptide 3, 34kda, TRIM26  -  tripartite motif containing 26, VEZF1  -  vascular endothelial zinc finger 1, PCBD1  -  pterin-4 alpha-carbinolamine dehydratase/dimerization cofactor of hepatocyte nuclear factor 1 alpha, APBB2  -  amyloid beta (a4) precursor protein-binding, family b, member 2, ZBTB16  -  zinc finger and btb domain containing 16, P2RY1  -  purinergic receptor p2y, g-protein coupled, 1, ZNF133  -  zinc finger protein 133, ZFP41  -  zfp41 zinc finger protein, DNAJC17  -  dnaj (hsp40) homolog, subfamily c, member 17, KRBA2  -  krab-a domain containing 2, GTF3A  -  general transcription factor iiia, ZNF121  -  zinc finger protein 121, PA2G4  -  proliferation-associated 2g4, 38kda, ARF4  -  adp-ribosylation factor 4, CRB2  -  crumbs homolog 2 (drosophila), APP  -  amyloid beta (a4) precursor protein, RCBTB1  -  regulator of chromosome condensation (rcc1) and btb (poz) domain containing protein 1, HSF5  -  heat shock transcription factor family member 5, PAM  -  peptidylglycine alpha-amidating monooxygenase, ARNTL  -  aryl hydrocarbon receptor nuclear translocator-like, BRPF1  -  bromodomain and phd finger containing, 1, RNF31  -  ring finger protein 31, ZNF366  -  zinc finger protein 366, SAP130  -  sin3a-associated protein, 130kda, SUPT16H  -  suppressor of ty 16 homolog (s. cerevisiae), IFT57  -  intraflagellar transport 57 homolog (chlamydomonas), ARRB2  -  arrestin, beta 2, ARRB1  -  arrestin, beta 1, HAS3  -  hyaluronan synthase 3, FEZF1  -  fez family zinc finger 1, FSTL1  -  follistatin-like 1, CSDE1  -  cold shock domain containing e1, rna-binding, PEG3  -  paternally expressed 3, LRP8  -  low density lipoprotein receptor-related protein 8, apolipoprotein e receptor, LZTS1  -  leucine zipper, putative tumor suppressor 1, OLIG3  -  oligodendrocyte transcription factor 3, JDP2  -  jun dimerization protein 2, PCK1  -  phosphoenolpyruvate carboxykinase 1 (soluble), AKIRIN2  -  akirin 2, BHLHA15  -  basic helix-loop-helix family, member a15, ERLIN2  -  er lipid raft associated 2, ZNF227  -  zinc finger protein 227, HEXB  -  hexosaminidase b (beta polypeptide), PDE2A  -  phosphodiesterase 2a, cgmp-stimulated, HDGF  -  hepatoma-derived growth factor, ZNF213  -  zinc finger protein 213, PKIG  -  protein kinase (camp-dependent, catalytic) inhibitor gamma, ZNF205  -  zinc finger protein 205, ASCL1  -  achaete-scute complex homolog 1 (drosophila), SBNO2  -  strawberry notch homolog 2 (drosophila), ZBTB1  -  zinc finger and btb domain containing 1, XPO1  -  exportin 1 (crm1 homolog, yeast), GOLGB1  -  golgin b1, BAHD1  -  bromo adjacent homology domain containing 1, WNT10B  -  wingless-type mmtv integration site family, member 10b, FOXJ3  -  forkhead box j3, ATOH1  -  atonal homolog 1 (drosophila), WNT11  -  wingless-type mmtv integration site family, member 11, XBP1  -  x-box binding protein 1, HMGN5  -  high mobility group nucleosome binding domain 5, ZFHX3  -  zinc finger homeobox 3, WT1  -  wilms tumor 1, FOXN4  -  forkhead box n4, WFS1  -  wolfram syndrome 1 (wolframin), WNT1  -  wingless-type mmtv integration site family, member 1, ASCL4  -  achaete-scute complex homolog 4 (drosophila), WNT2  -  wingless-type mmtv integration site family member 2, WNT5A  -  wingless-type mmtv integration site family, member 5a, WNT6  -  wingless-type mmtv integration site family, member 6, TRPV1  -  transient receptor potential cation channel, subfamily v, member 1, IMPACT  -  impact rwd domain protein, LGR4  -  leucine-rich repeat containing g protein-coupled receptor 4, ATP2B4  -  atpase, ca++ transporting, plasma membrane 4, ZNF641  -  zinc finger protein 641, C8orf44-SGK3  -  c8orf44-sgk3 readthrough, RNF44  -  ring finger protein 44, PKD2  -  polycystic kidney disease 2 (autosomal dominant), ZSCAN21  -  zinc finger and scan domain containing 21, GSX2  -  gs homeobox 2, NKX3-2  -  nk3 homeobox 2, PITX2  -  paired-like homeodomain 2, PITX3  -  paired-like homeodomain 3, FBXL15  -  f-box and leucine-rich repeat protein 15, PITX1  -  paired-like homeodomain 1, ZNF32  -  zinc finger protein 32, SFR1  -  swi5-dependent recombination repair 1, TRIM62  -  tripartite motif containing 62, IRX3  -  iroquois homeobox 3, ZBTB25  -  zinc finger and btb domain containing 25, GPS2  -  g protein pathway suppressor 2, PIK3R1  -  phosphoinositide-3-kinase, regulatory subunit 1 (alpha), ATF5  -  activating transcription factor 5, PLAGL2  -  pleiomorphic adenoma gene-like 2, IKZF2  -  ikaros family zinc finger 2 (helios), PLAGL1  -  pleiomorphic adenoma gene-like 1, ELP2  -  elongator acetyltransferase complex subunit 2, PLAG1  -  pleiomorphic adenoma gene 1, ASXL1  -  additional sex combs like 1 (drosophila), ZNF384  -  zinc finger protein 384, ZNF24  -  zinc finger protein 24, ZNF23  -  zinc finger protein 23, PKHD1  -  polycystic kidney and hepatic disease 1 (autosomal recessive), ZIC1  -  zic family member 1, ZBTB14  -  zinc finger and btb domain containing 14, ZNF7  -  zinc finger protein 7, CBX3  -  chromobox homolog 3, CNBP  -  cchc-type zinc finger, nucleic acid binding protein, ZIC2  -  zic family member 2, ZIC3  -  zic family member 3, PHB2  -  prohibitin 2, ZNF3  -  zinc finger protein 3, YES1  -  v-yes-1 yamaguchi sarcoma viral oncogene homolog 1, PARK7  -  parkinson protein 7, YY1  -  yy1 transcription factor, GALR2  -  galanin receptor 2, ZNF831  -  zinc finger protein 831, CASZ1  -  castor zinc finger 1, SEBOX  -  sebox homeobox, RFX4  -  regulatory factor x, 4 (influences hla class ii expression), WHSC1L1  -  wolf-hirschhorn syndrome candidate 1-like 1, APBB3  -  amyloid beta (a4) precursor protein-binding, family b, member 3, EVX2  -  even-skipped homeobox 2, ZFP36L2  -  zfp36 ring finger protein-like 2, ZFP36L1  -  zfp36 ring finger protein-like 1, RET  -  ret proto-oncogene, SAP30  -  sin3a-associated protein, 30kda, DPF2  -  d4, zinc and double phd fingers family 2, KLF5  -  kruppel-like factor 5 (intestinal), KLF9  -  kruppel-like factor 9, ZNF879  -  zinc finger protein 879, TNIP1  -  tnfaip3 interacting protein 1, HDAC3  -  histone deacetylase 3, IKZF1  -  ikaros family zinc finger 1 (ikaros), RING1  -  ring finger protein 1, PRDM1  -  pr domain containing 1, with znf domain, BLM  -  bloom syndrome, recq helicase-like, TET3  -  tet methylcytosine dioxygenase 3, QRICH1  -  glutamine-rich 1, PER2  -  period circadian clock 2, BMP1  -  bone morphogenetic protein 1, PER3  -  period circadian clock 3, HOXD9  -  homeobox d9, BMP3  -  bone morphogenetic protein 3, BMP2  -  bone morphogenetic protein 2, ZNF426  -  zinc finger protein 426, HOXD3  -  homeobox d3, HOXD8  -  homeobox d8, HOXD4  -  homeobox d4, HOXC12  -  homeobox c12, HOXC11  -  homeobox c11, BMPR1B  -  bone morphogenetic protein receptor, type ib, HOXC13  -  homeobox c13, NR1I2  -  nuclear receptor subfamily 1, group i, member 2, HOXC8  -  homeobox c8, KAT2B  -  k(lysine) acetyltransferase 2b, TSC22D1  -  tsc22 domain family, member 1, HOXC10  -  homeobox c10, BMP6  -  bone morphogenetic protein 6, ZNF259  -  zinc finger protein 259, TAX1BP1  -  tax1 (human t-cell leukemia virus type i) binding protein 1, OLIG2  -  oligodendrocyte lineage transcription factor 2, MYRF  -  myelin regulatory factor, TRIB1  -  tribbles homolog 1 (drosophila), ZNF648  -  zinc finger protein 648, CC2D1B  -  coiled-coil and c2 domain containing 1b, AHI1  -  abelson helper integration site 1, CPNE1  -  copine i, CA9  -  carbonic anhydrase ix, GATAD2A  -  gata zinc finger domain containing 2a, ZNF655  -  zinc finger protein 655, FOXN2  -  forkhead box n2, RORB  -  rar-related orphan receptor b, C1QBP  -  complement component 1, q subcomponent binding protein, ALKBH4  -  alkb, alkylation repair homolog 4 (e. coli), TET2  -  tet methylcytosine dioxygenase 2, BNC2  -  basonuclin 2, NLRC3  -  nlr family, card domain containing 3, BCL10  -  b-cell cll/lymphoma 10, MBTD1  -  mbt domain containing 1, FUBP3  -  far upstream element (fuse) binding protein 3, IRX5  -  iroquois homeobox 5, DMBX1  -  diencephalon/mesencephalon homeobox 1, BARHL2  -  barh-like homeobox 2, PHOX2B  -  paired-like homeobox 2b, CAPN3  -  calpain 3, (p94), MCRS1  -  microspherule protein 1, N4BP2L2  -  nedd4 binding protein 2-like 2, HMGB2  -  high mobility group box 2, HMGB1  -  high mobility group box 1, CAMK2D  -  calcium/calmodulin-dependent protein kinase ii delta, HLX  -  h2.0-like homeobox, CAMK2A  -  calcium/calmodulin-dependent protein kinase ii alpha, GSX1  -  gs homeobox 1, CHRD  -  chordin, FST  -  follistatin, ANKRD33  -  ankyrin repeat domain 33, USP47  -  ubiquitin specific peptidase 47, TNKS  -  tankyrase, trf1-interacting ankyrin-related adp-ribose polymerase, PID1  -  phosphotyrosine interaction domain containing 1, PHIP  -  pleckstrin homology domain interacting protein, HIPK1  -  homeodomain interacting protein kinase 1, GPBP1  -  gc-rich promoter binding protein 1, ZBTB18  -  zinc finger and btb domain containing 18, MNX1  -  motor neuron and pancreas homeobox 1, HGF  -  hepatocyte growth factor (hepapoietin a; scatter factor), CALR  -  calreticulin, SEMA4D  -  sema domain, immunoglobulin domain (ig), transmembrane domain (tm) and short cytoplasmic domain, (semaphorin) 4d, NRG1  -  neuregulin 1, ATXN1L  -  ataxin 1-like, TESC  -  tescalcin, CREB3  -  camp responsive element binding protein 3, HIF1A  -  hypoxia inducible factor 1, alpha subunit (basic helix-loop-helix transcription factor), CITED2  -  cbp/p300-interacting transactivator, with glu/asp-rich carboxy-terminal domain, 2, LPIN3  -  lipin 3, ANKRD2  -  ankyrin repeat domain 2 (stretch responsive muscle), HOXA13  -  homeobox a13, HOXA11  -  homeobox a11, RPS27A  -  ribosomal protein s27a, BCL11B  -  b-cell cll/lymphoma 11b (zinc finger protein), IRF9  -  interferon regulatory factor 9, HOXB2  -  homeobox b2, HOXB1  -  homeobox b1, HOXB7  -  homeobox b7, EED  -  embryonic ectoderm development, HOXC5  -  homeobox c5, CCNH  -  cyclin h, HOXC4  -  homeobox c4, NOD1  -  nucleotide-binding oligomerization domain containing 1, RPS14  -  ribosomal protein s14, HOXA1  -  homeobox a1, HOXA4  -  homeobox a4, HOXA5  -  homeobox a5, HOXA2  -  homeobox a2, RPS6KA1  -  ribosomal protein s6 kinase, 90kda, polypeptide 1, HOXA3  -  homeobox a3, HOXA6  -  homeobox a6, HOXA7  -  homeobox a7, RUNX3  -  runt-related transcription factor 3, RYR2  -  ryanodine receptor 2 (cardiac), ONECUT1  -  one cut homeobox 1, HNF4G  -  hepatocyte nuclear factor 4, gamma, HNRNPAB  -  heterogeneous nuclear ribonucleoprotein a/b, CAT  -  catalase, CAV1  -  caveolin 1, caveolae protein, 22kda, ISL2  -  isl lim homeobox 2, RUNX1T1  -  runt-related transcription factor 1; translocated to, 1 (cyclin d-related), HEYL  -  hairy/enhancer-of-split related with yrpw motif-like, CHCHD3  -  coiled-coil-helix-coiled-coil-helix domain containing 3, HMX3  -  h6 family homeobox 3, ZBTB7C  -  zinc finger and btb domain containing 7c, LHX6  -  lim homeobox 6, HMX2  -  h6 family homeobox 2, RFX7  -  regulatory factor x, 7, FOXA2  -  forkhead box a2, HTATSF1  -  hiv-1 tat specific factor 1, HAT1  -  histone acetyltransferase 1, CDC5L  -  cell division cycle 5-like, HTRA1  -  htra serine peptidase 1, RBM15  -  rna binding motif protein 15, PRR13  -  proline rich 13, POLR3F  -  polymerase (rna) iii (dna directed) polypeptide f, 39 kda, TOX3  -  tox high mobility group box family member 3, ERLIN1  -  er lipid raft associated 1, BHLHE22  -  basic helix-loop-helix family, member e22, ATAD2B  -  atpase family, aaa domain containing 2b, RBCK1  -  ranbp-type and c3hc4-type zinc finger containing 1, DRAP1  -  dr1-associated protein 1 (negative cofactor 2 alpha), INHBA  -  inhibin, beta a, CREB3L2  -  camp responsive element binding protein 3-like 2, ERN2  -  endoplasmic reticulum to nucleus signaling 2, IL5  -  interleukin 5 (colony-stimulating factor, eosinophil), BHLHE40  -  basic helix-loop-helix family, member e40, IL4  -  interleukin 4, DMRT2  -  doublesex and mab-3 related transcription factor 2, LMO4  -  lim domain only 4, ATOH7  -  atonal homolog 7 (drosophila), GDF6  -  growth differentiation factor 6, CAMK1  -  calcium/calmodulin-dependent protein kinase i, WNT4  -  wingless-type mmtv integration site family, member 4, PSMC5  -  proteasome (prosome, macropain) 26s subunit, atpase, 5, CBX4  -  chromobox homolog 4, NUCKS1  -  nuclear casein kinase and cyclin-dependent kinase substrate 1, PSMC2  -  proteasome (prosome, macropain) 26s subunit, atpase, 2, CSRNP1  -  cysteine-serine-rich nuclear protein 1, GAS7  -  growth arrest-specific 7, PPARGC1B  -  peroxisome proliferator-activated receptor gamma, coactivator 1 beta, BATF  -  basic leucine zipper transcription factor, atf-like, EBF2  -  early b-cell factor 2, PTEN  -  phosphatase and tensin homolog, ISL1  -  isl lim homeobox 1, TFAP2E  -  transcription factor ap-2 epsilon (activating enhancer binding protein 2 epsilon), TLR9  -  toll-like receptor 9, CEBPA  -  ccaat/enhancer binding protein (c/ebp), alpha, CEBPB  -  ccaat/enhancer binding protein (c/ebp), beta, CEBPD  -  ccaat/enhancer binding protein (c/ebp), delta, HELT  -  helt bhlh transcription factor, CDK5  -  cyclin-dependent kinase 5, INSM1  -  insulinoma-associated 1, CDKN1C  -  cyclin-dependent kinase inhibitor 1c (p57, kip2), CDKN1B  -  cyclin-dependent kinase inhibitor 1b (p27, kip1), KLF7  -  kruppel-like factor 7 (ubiquitous), HTATIP2  -  hiv-1 tat interactive protein 2, 30kda, IRF1  -  interferon regulatory factor 1, IRF6  -  interferon regulatory factor 6, IRF4  -  interferon regulatory factor 4, CDH13  -  cadherin 13, h-cadherin (heart), ITGA6  -  integrin, alpha 6, PURA  -  purine-rich element binding protein a, ZSCAN31  -  zinc finger and scan domain containing 31, ZNF266  -  zinc finger protein 266, NSD1  -  nuclear receptor binding set domain protein 1, GPR97  -  g protein-coupled receptor 97, ZBTB11  -  zinc finger and btb domain containing 11, PTPRK  -  protein tyrosine phosphatase, receptor type, k, ZBTB6  -  zinc finger and btb domain containing 6, PTPRN  -  protein tyrosine phosphatase, receptor type, n, AFF4  -  af4/fmr2 family, member 4, PEX2  -  peroxisomal biogenesis factor 2, MMS19  -  mms19 nucleotide excision repair homolog (s. cerevisiae), KDM5B  -  lysine (k)-specific demethylase 5b, LHX5  -  lim homeobox 5, VSX2  -  visual system homeobox 2, FOXN3  -  forkhead box n3, NKAPL  -  nfkb activating protein-like, ID3  -  inhibitor of dna binding 3, dominant negative helix-loop-helix protein, CHD4  -  chromodomain helicase dna binding protein 4, ZSCAN25  -  zinc finger and scan domain containing 25, EGLN1  -  egl-9 family hypoxia-inducible factor 1, STK36  -  serine/threonine kinase 36, MTERFD2  -  mterf domain containing 2, CHD1  -  chromodomain helicase dna binding protein 1, SOX14  -  sry (sex determining region y)-box 14, IRF2BPL  -  interferon regulatory factor 2 binding protein-like, JAZF1  -  jazf zinc finger 1, ID4  -  inhibitor of dna binding 4, dominant negative helix-loop-helix protein, HSPH1  -  heat shock 105kda/110kda protein 1, ZNF513  -  zinc finger protein 513, HBP1  -  hmg-box transcription factor 1, ZNF282  -  zinc finger protein 282, NR0B2  -  nuclear receptor subfamily 0, group b, member 2, OSR1  -  odd-skipped related 1 (drosophila), RARG  -  retinoic acid receptor, gamma, DLL4  -  delta-like 4 (drosophila), LEMD2  -  lem domain containing 2, DNAJC2  -  dnaj (hsp40) homolog, subfamily c, member 2, ZBTB9  -  zinc finger and btb domain containing 9, UXT  -  ubiquitously-expressed, prefoldin-like chaperone, NPAS3  -  neuronal pas domain protein 3, USP21  -  ubiquitin specific peptidase 21, KHDRBS1  -  kh domain containing, rna binding, signal transduction associated 1, LBX1  -  ladybird homeobox 1, FOXD3  -  forkhead box d3, ING3  -  inhibitor of growth family, member 3, RARA  -  retinoic acid receptor, alpha, FOXB1  -  forkhead box b1, IHH  -  indian hedgehog, RBL1  -  retinoblastoma-like 1 (p107), RBBP7  -  retinoblastoma binding protein 7, DMRTA1  -  dmrt-like family a1, SMARCA5  -  swi/snf related, matrix associated, actin dependent regulator of chromatin, subfamily a, member 5, NEUROD6  -  neuronal differentiation 6, OGT  -  o-linked n-acetylglucosamine (glcnac) transferase, NEUROG2  -  neurogenin 2, PELP1  -  proline, glutamate and leucine rich protein 1, PRDM15  -  pr domain containing 15, PRDM14  -  pr domain containing 14, SIX2  -  six homeobox 2, GALR3  -  galanin receptor 3, CUL3  -  cullin 3, CKS2  -  cdc28 protein kinase regulatory subunit 2, FOXP1  -  forkhead box p1, CHUK  -  conserved helix-loop-helix ubiquitous kinase, DMRTB1  -  dmrt-like family b with proline-rich c-terminal, 1, SUPT3H  -  suppressor of ty 3 homolog (s. cerevisiae), BEND6  -  ben domain containing 6, TBR1  -  t-box, brain, 1, LGALS9  -  lectin, galactoside-binding, soluble, 9, ZMYND8  -  zinc finger, mynd-type containing 8, NPAS4  -  neuronal pas domain protein 4, NFATC2IP  -  nuclear factor of activated t-cells, cytoplasmic, calcineurin-dependent 2 interacting protein, RBM39  -  rna binding motif protein 39, NCOA5  -  nuclear receptor coactivator 5, PATZ1  -  poz (btb) and at hook containing zinc finger 1, SSBP2  -  single-stranded dna binding protein 2, CARD11  -  caspase recruitment domain family, member 11, NUP62  -  nucleoporin 62kda, RNF14  -  ring finger protein 14, SFMBT2  -  scm-like with four mbt domains 2, DBX2  -  developing brain homeobox 2, MAML2  -  mastermind-like 2 (drosophila), LEP  -  leptin, ATOH8  -  atonal homolog 8 (drosophila), SP3  -  sp3 transcription factor, SP4  -  sp4 transcription factor, BMP8A  -  bone morphogenetic protein 8a, LMX1B  -  lim homeobox transcription factor 1, beta, SOX15  -  sry (sex determining region y)-box 15, SOX12  -  sry (sex determining region y)-box 12, LMX1A  -  lim homeobox transcription factor 1, alpha, SOX9  -  sry (sex determining region y)-box 9, C12orf52  -  chromosome 12 open reading frame 52, SOX2  -  sry (sex determining region y)-box 2, H2AFY  -  h2a histone family, member y, LOXL2  -  lysyl oxidase-like 2, WBP2  -  ww domain binding protein 2, KIAA1967  -  kiaa1967, LEMD3  -  lem domain containing 3, CARHSP1  -  calcium regulated heat stable protein 1, 24kda, ZC3H8  -  zinc finger ccch-type containing 8, ELP5  -  elongator acetyltransferase complex subunit 5, LMO1  -  lim domain only 1 (rhombotin 1), DDX58  -  dead (asp-glu-ala-asp) box polypeptide 58, NACC2  -  nacc family member 2, ben and btb (poz) domain containing, CRABP2  -  cellular retinoic acid binding protein 2, KLF3  -  kruppel-like factor 3 (basic), NR1D1  -  nuclear receptor subfamily 1, group d, member 1, DDX41  -  dead (asp-glu-ala-asp) box polypeptide 41, PLK3  -  polo-like kinase 3, RNF222  -  ring finger protein 222, SNCA  -  synuclein, alpha (non a4 component of amyloid precursor), PGBD1  -  piggybac transposable element derived 1, TOX2  -  tox high mobility group box family member 2, ZBED5  -  zinc finger, bed-type containing 5, ZBTB41  -  zinc finger and btb domain containing 41, LHX8  -  lim homeobox 8, SNAI1  -  snail family zinc finger 1, TP53INP2  -  tumor protein p53 inducible nuclear protein 2, ZBTB37  -  zinc finger and btb domain containing 37, SMO  -  smoothened, frizzled family receptor, ACTL6B  -  actin-like 6b, HLTF  -  helicase-like transcription factor, SMARCC2  -  swi/snf related, matrix associated, actin dependent regulator of chromatin, subfamily c, member 2, SMARCD1  -  swi/snf related, matrix associated, actin dependent regulator of chromatin, subfamily d, member 1, TNRC18  -  trinucleotide repeat containing 18, MED20  -  mediator complex subunit 20, AFAP1L2  -  actin filament associated protein 1-like 2, DMRT3  -  doublesex and mab-3 related transcription factor 3, ONECUT2  -  one cut homeobox 2, SMARCA1  -  swi/snf related, matrix associated, actin dependent regulator of chromatin, subfamily a, member 1, SMARCA2  -  swi/snf related, matrix associated, actin dependent regulator of chromatin, subfamily a, member 2, MAPK8IP1  -  mitogen-activated protein kinase 8 interacting protein 1, KLF6  -  kruppel-like factor 6, ZNF462  -  zinc finger protein 462, TBX4  -  t-box 4, ZKSCAN5  -  zinc finger with krab and scan domains 5, ARHGAP22  -  rho gtpase activating protein 22, IRF2BP2  -  interferon regulatory factor 2 binding protein 2, MED27  -  mediator complex subunit 27, MED26  -  mediator complex subunit 26, CHD6  -  chromodomain helicase dna binding protein 6, PRDM13  -  pr domain containing 13, MED17  -  mediator complex subunit 17, ZNF580  -  zinc finger protein 580, NKX2-5  -  nk2 homeobox 5, INSM2  -  insulinoma-associated 2, ARID5B  -  at rich interactive domain 5b (mrf1-like), KDM2B  -  lysine (k)-specific demethylase 2b, SCML4  -  sex comb on midleg-like 4 (drosophila), SUPT6H  -  suppressor of ty 6 homolog (s. cerevisiae), ZNF710  -  zinc finger protein 710, HAND2  -  heart and neural crest derivatives expressed 2, SUPT4H1  -  suppressor of ty 4 homolog 1 (s. cerevisiae), CTBP2  -  c-terminal binding protein 2, ING4  -  inhibitor of growth family, member 4, CTNND1  -  catenin (cadherin-associated protein), delta 1, CHCHD2  -  coiled-coil-helix-coiled-coil-helix domain containing 2, SETD3  -  set domain containing 3, PRDM12  -  pr domain containing 12, NKX2-4  -  nk2 homeobox 4, CTNNB1  -  catenin (cadherin-associated protein), beta 1, 88kda, LPXN  -  leupaxin, PHF11  -  phd finger protein 11, PSRC1  -  proline/serine-rich coiled-coil 1, CUX1  -  cut-like homeobox 1, COMMD2  -  comm domain containing 2, PTF1A  -  pancreas specific transcription factor, 1a, CTCFL  -  ccctc-binding factor (zinc finger protein)-like, CBX2  -  chromobox homolog 2, STK3  -  serine/threonine kinase 3, HAND1  -  heart and neural crest derivatives expressed 1, ZBTB46  -  zinc finger and btb domain containing 46, PHF20L1  -  phd finger protein 20-like 1, MED10  -  mediator complex subunit 10, CYLD  -  cylindromatosis (turban tumor syndrome), BCL6B  -  b-cell cll/lymphoma 6, member b, POU2F3  -  pou class 2 homeobox 3, NFKBID  -  nuclear factor of kappa light polypeptide gene enhancer in b-cells inhibitor, delta, C1orf170  -  chromosome 1 open reading frame 170, JUN  -  jun proto-oncogene, STAT4  -  signal transducer and activator of transcription 4, CRY2  -  cryptochrome 2 (photolyase-like), ASF1A  -  anti-silencing function 1a histone chaperone, LHX2  -  lim homeobox 2, STAT6  -  signal transducer and activator of transcription 6, interleukin-4 induced, VWC2  -  von willebrand factor c domain containing 2, BRMS1  -  breast cancer metastasis suppressor 1, ABHD14B  -  abhydrolase domain containing 14b, ZNF219  -  zinc finger protein 219, ZNF503  -  zinc finger protein 503, SPDEF  -  sam pointed domain containing ets transcription factor, C5orf54  -  chromosome 5 open reading frame 54, MINA  -  myc induced nuclear antigen, ZNF335  -  zinc finger protein 335, KLF4  -  kruppel-like factor 4 (gut), CSNK2A2  -  casein kinase 2, alpha prime polypeptide, ZBED3  -  zinc finger, bed-type containing 3, SRC  -  v-src avian sarcoma (schmidt-ruppin a-2) viral oncogene homolog, DRGX  -  dorsal root ganglia homeobox, PKNOX2  -  pbx/knotted 1 homeobox 2, LEF1  -  lymphoid enhancer-binding factor 1, DNAJB5  -  dnaj (hsp40) homolog, subfamily b, member 5, BRMS1L  -  breast cancer metastasis-suppressor 1-like, VPS25  -  vacuolar protein sorting 25 homolog (s. cerevisiae), CNOT8  -  ccr4-not transcription complex, subunit 8, ZSCAN10  -  zinc finger and scan domain containing 10, TCEAL1  -  transcription elongation factor a (sii)-like 1, PRDX5  -  peroxiredoxin 5, CDK12  -  cyclin-dependent kinase 12, RWDD3  -  rwd domain containing 3, ZNF385A  -  zinc finger protein 385a, SIN3A  -  sin3 transcription regulator family member a, MAP3K9  -  mitogen-activated protein kinase kinase kinase 9, C5orf20  -  chromosome 5 open reading frame 20, SIX4  -  six homeobox 4, ZNF287  -  zinc finger protein 287, MLF1  -  myeloid leukemia factor 1, KDM3B  -  lysine (k)-specific demethylase 3b, CBX8  -  chromobox homolog 8, MLLT3  -  myeloid/lymphoid or mixed-lineage leukemia (trithorax homolog, drosophila); translocated to, 3, BCL11A  -  b-cell cll/lymphoma 11a (zinc finger protein), MLLT1  -  myeloid/lymphoid or mixed-lineage leukemia (trithorax homolog, drosophila); translocated to, 1, LHX4  -  lim homeobox 4, MED14  -  mediator complex subunit 14, DBP  -  d site of albumin promoter (albumin d-box) binding protein, ZBTB22  -  zinc finger and btb domain containing 22, BRIP1  -  brca1 interacting protein c-terminal helicase 1, SCYL1  -  scy1-like 1 (s. cerevisiae), ZNF160  -  zinc finger protein 160, SUFU  -  suppressor of fused homolog (drosophila), NR3C2  -  nuclear receptor subfamily 3, group c, member 2, NLK  -  nemo-like kinase, MN1  -  meningioma (disrupted in balanced translocation) 1, MTA2  -  metastasis associated 1 family, member 2, EIF2A  -  eukaryotic translation initiation factor 2a, 65kda, MOV10  -  mov10, moloney leukemia virus 10, homolog (mouse), NOG  -  noggin, MSC  -  musculin, MNT  -  mnt, max dimerization protein, MDFI  -  myod family inhibitor, MDK  -  midkine (neurite growth-promoting factor 2), SPTY2D1  -  spt2, suppressor of ty, domain containing 1 (s. cerevisiae), MED30  -  mediator complex subunit 30, MEF2D  -  myocyte enhancer factor 2d, MEIS2  -  meis homeobox 2, BRWD1  -  bromodomain and wd repeat domain containing 1, ZNF664  -  zinc finger protein 664, MEIS1  -  meis homeobox 1, CYP1B1  -  cytochrome p450, family 1, subfamily b, polypeptide 1, S100A12  -  s100 calcium binding protein a12, MEOX1  -  mesenchyme homeobox 1, HINFP  -  histone h4 transcription factor, MET  -  met proto-oncogene, KAT8  -  k(lysine) acetyltransferase 8, MAVS  -  mitochondrial antiviral signaling protein, DAP  -  death-associated protein, S100A9  -  s100 calcium binding protein a9, SALL1  -  sal-like 1 (drosophila), PCBD2  -  pterin-4 alpha-carbinolamine dehydratase/dimerization cofactor of hepatocyte nuclear factor 1 alpha (tcf1) 2, RPTOR  -  regulatory associated protein of mtor, complex 1, SAFB  -  scaffold attachment factor b, PTOV1  -  prostate tumor overexpressed 1, ZNF394  -  zinc finger protein 394, SAL"
					
"2  -  sal-like 2 (drosophila), PDLIM1  -  pdz and lim domain 1, IL23A  -  interleukin 23, alpha subunit p19, DR1  -  down-regulator of transcription 1, tbp-binding (negative cofactor 2), ZNF319  -  zinc finger protein 319, USP2  -  ubiquitin specific peptidase 2, MC1R  -  melanocortin 1 receptor (alpha melanocyte stimulating hormone receptor), TBX18  -  t-box 18, ZNF687  -  zinc finger protein 687, MAX  -  myc associated factor x, ZMIZ2  -  zinc finger, miz-type containing 2, DVL2  -  dishevelled segment polarity protein 2, FNIP2  -  folliculin interacting protein 2, BCL2L12  -  bcl2-like 12 (proline rich), NELFCD  -  negative elongation factor complex member c/d, TSC22D3  -  tsc22 domain family, member 3, ASH2L  -  ash2 (absent, small, or homeotic)-like (drosophila), SOX7  -  sry (sex determining region y)-box 7, TFAP2D  -  transcription factor ap-2 delta (activating enhancer binding protein 2 delta), TSHZ3  -  teashirt zinc finger homeobox 3, ZNF396  -  zinc finger protein 396, DLG1  -  discs, large homolog 1 (drosophila), DLX1  -  distal-less homeobox 1, DLX2  -  distal-less homeobox 2, ZFAT  -  zinc finger and at hook domain containing, DLX5  -  distal-less homeobox 5, DLX6  -  distal-less homeobox 6, C14orf166  -  chromosome 14 open reading frame 166, SHOX2  -  short stature homeobox 2, BTAF1  -  btaf1 rna polymerase ii, b-tfiid transcription factor-associated, 170kda, POGK  -  pogo transposable element with krab domain, SIM1  -  single-minded homolog 1 (drosophila), RASD1  -  ras, dexamethasone-induced 1, SIX1  -  six homeobox 1, LTF  -  lactotransferrin, SIM2  -  single-minded homolog 2 (drosophila), CALCOCO1  -  calcium binding and coiled-coil domain 1, SFRP1  -  secreted frizzled-related protein 1, SFRP5  -  secreted frizzled-related protein 5, SMAD1  -  smad family member 1, TRIM33  -  tripartite motif containing 33, SRRT  -  serrate rna effector molecule homolog (arabidopsis), SMAD2  -  smad family member 2, LIMD1  -  lim domains containing 1, EIF2AK4  -  eukaryotic translation initiation factor 2 alpha kinase 4, TRIM15  -  tripartite motif containing 15, TAF1C  -  tata box binding protein (tbp)-associated factor, rna polymerase i, c, 110kda, ZBTB26  -  zinc finger and btb domain containing 26, RPS6KA4  -  ribosomal protein s6 kinase, 90kda, polypeptide 4, SMAD3  -  smad family member 3, SMAD6  -  smad family member 6, MAF  -  v-maf avian musculoaponeurotic fibrosarcoma oncogene homolog, USP13  -  ubiquitin specific peptidase 13 (isopeptidase t-3), MAPRE3  -  microtubule-associated protein, rp/eb family, member 3, EMX1  -  empty spiracles homeobox 1, DHX33  -  deah (asp-glu-ala-his) box polypeptide 33, TICAM1  -  toll-like receptor adaptor molecule 1, ELK3  -  elk3, ets-domain protein (srf accessory protein 2), ELK4  -  elk4, ets-domain protein (srf accessory protein 1), ELL2  -  elongation factor, rna polymerase ii, 2, EPAS1  -  endothelial pas domain protein 1, EP300  -  e1a binding protein p300, DKK1  -  dickkopf wnt signaling pathway inhibitor 1, COMMD9  -  comm domain containing 9, EN2  -  engrailed homeobox 2, EN1  -  engrailed homeobox 1, HABP4  -  hyaluronan binding protein 4, ATF6  -  activating transcription factor 6, EMX2  -  empty spiracles homeobox 2, TBK1  -  tank-binding kinase 1, FHOD1  -  formin homology 2 domain containing 1, ZNF563  -  zinc finger protein 563, SETD8  -  set domain containing (lysine methyltransferase) 8, SORBS3  -  sorbin and sh3 domain containing 3, MYOD1  -  myogenic differentiation 1, TCF24  -  transcription factor 24, PPP1R12A  -  protein phosphatase 1, regulatory subunit 12a, EGR3  -  early growth response 3, TFCP2L1  -  transcription factor cp2-like 1, NAB1  -  ngfi-a binding protein 1 (egr1 binding protein 1), NAB2  -  ngfi-a binding protein 2 (egr1 binding protein 2), RNF41  -  ring finger protein 41, TSHZ1  -  teashirt zinc finger homeobox 1, ELAVL2  -  elav (embryonic lethal, abnormal vision, drosophila)-like 2 (hu antigen b), ZNF326  -  zinc finger protein 326, BARHL1  -  barh-like homeobox 1, TSG101  -  tumor susceptibility gene 101, TRIM8  -  tripartite motif containing 8, LBH  -  limb bud and heart development, TOPORS  -  topoisomerase i binding, arginine/serine-rich, e3 ubiquitin protein ligase, EFNA1  -  ephrin-a1, SPEN  -  spen homolog, transcriptional regulator (drosophila), CTNNBIP1  -  catenin, beta interacting protein 1, MYF5  -  myogenic factor 5, MYF6  -  myogenic factor 6 (herculin), PRDM6  -  pr domain containing 6, BBX  -  bobby sox homolog (drosophila), GLIS1  -  glis family zinc finger 1, MYBL2  -  v-myb avian myeloblastosis viral oncogene homolog-like 2, EGR1  -  early growth response 1, MYBL1  -  v-myb avian myeloblastosis viral oncogene homolog-like 1, CNOT7  -  ccr4-not transcription complex, subunit 7, PRDM10  -  pr domain containing 10, MEGF8  -  multiple egf-like-domains 8, MXI1  -  max interactor 1, dimerization protein, PRDM8  -  pr domain containing 8, UBN1  -  ubinuclein 1, MYCN  -  v-myc avian myelocytomatosis viral oncogene neuroblastoma derived homolog, SERTAD1  -  serta domain containing 1, SERTAD3  -  serta domain containing 3, TRIP6  -  thyroid hormone receptor interactor 6, EBF1  -  early b-cell factor 1, E2F4  -  e2f transcription factor 4, p107/p130-binding, ENY2  -  enhancer of yellow 2 homolog (drosophila), E2F1  -  e2f transcription factor 1, TRIM37  -  tripartite motif containing 37, E2F2  -  e2f transcription factor 2, PREB  -  prolactin regulatory element binding, TRAF6  -  tnf receptor-associated factor 6, e3 ubiquitin protein ligase, TRAF5  -  tnf receptor-associated factor 5, EDNRB  -  endothelin receptor type b, MYCBP2  -  myc binding protein 2, e3 ubiquitin protein ligase, TRAF1  -  tnf receptor-associated factor 1, S1PR1  -  sphingosine-1-phosphate receptor 1, EDN1  -  endothelin 1, MED6  -  mediator complex subunit 6, CAMK1D  -  calcium/calmodulin-dependent protein kinase id, DMTF1  -  cyclin d binding myb-like transcription factor 1, CDKN2AIPNL  -  cdkn2a interacting protein n-terminal like, DDN  -  dendrin, BPTF  -  bromodomain phd finger transcription factor, TRNP1  -  tmf1-regulated nuclear protein 1, MTF1  -  metal-regulatory transcription factor 1, SRA1  -  steroid receptor rna activator 1, ETV3  -  ets variant 3, TCEAL8  -  transcription elongation factor a (sii)-like 8, ETV5  -  ets variant 5, ETV4  -  ets variant 4, MECOM  -  mds1 and evi1 complex locus, TBX20  -  t-box 20, EWSR1  -  ews rna-binding protein 1, VLDLR  -  very low density lipoprotein receptor, CREB3L1  -  camp responsive element binding protein 3-like 1, EYA1  -  eyes absent homolog 1 (drosophila), EYA3  -  eyes absent homolog 3 (drosophila), MSX1  -  msh homeobox 1, EZH1  -  enhancer of zeste homolog 1 (drosophila), MSX2  -  msh homeobox 2, NR1H3  -  nuclear receptor subfamily 1, group h, member 3, CIC  -  capicua transcriptional repressor, OVOL3  -  ovo-like 3 (drosophila), ERCC6  -  excision repair cross-complementing rodent repair deficiency, complementation group 6, KLF15  -  kruppel-like factor 15, EYA4  -  eyes absent homolog 4 (drosophila), ZBTB40  -  zinc finger and btb domain containing 40, EREG  -  epiregulin, ELMSAN1  -  elm2 and myb/sant-like domain containing 1, UBE2D1  -  ubiquitin-conjugating enzyme e2d 1, ZNF674  -  zinc finger protein 674, COMMD5  -  comm domain containing 5, LPIN1  -  lipin 1, UBC  -  ubiquitin c, ZNF248  -  zinc finger protein 248, ERG  -  v-ets avian erythroblastosis virus e26 oncogene homolog, ESRRG  -  estrogen-related receptor gamma, TXK  -  txk tyrosine kinase, ESRRA  -  estrogen-related receptor alpha, ETS2  -  v-ets avian erythroblastosis virus e26 oncogene homolog 2, ETV1  -  ets variant 1, ETS1  -  v-ets avian erythroblastosis virus e26 oncogene homolog 1, ZMIZ1  -  zinc finger, miz-type containing 1, UCN  -  urocortin, UBP1  -  upstream binding protein 1 (lbp-1a), SUMO1  -  small ubiquitin-like modifier 1, PELI1  -  pellino e3 ubiquitin protein ligase 1, USP15  -  ubiquitin specific peptidase 15, CHURC1  -  churchill domain containing 1, RBX1  -  ring-box 1, e3 ubiquitin protein ligase, NR1H4  -  nuclear receptor subfamily 1, group h, member 4, ERBB4  -  v-erb-b2 avian erythroblastic leukemia viral oncogene homolog 4, NR1D2  -  nuclear receptor subfamily 1, group d, member 2, NR1I3  -  nuclear receptor subfamily 1, group i, member 3, ERBB2  -  v-erb-b2 avian erythroblastic leukemia viral oncogene homolog 2, MLX  -  mlx, max dimerization protein, GCFC2  -  gc-rich sequence dna-binding factor 2, TCF15  -  transcription factor 15 (basic helix-loop-helix), ORC2  -  origin recognition complex, subunit 2, CAMTA1  -  calmodulin binding transcription activator 1, ZNF436  -  zinc finger protein 436, FLI1  -  fli-1 proto-oncogene, ets transcription factor, RNF141  -  ring finger protein 141, CDON  -  cell adhesion associated, oncogene regulated, OTX1  -  orthodenticle homeobox 1, OTX2  -  orthodenticle homeobox 2, PROX2  -  prospero homeobox 2, FOXE1  -  forkhead box e1 (thyroid transcription factor 2), EPM2AIP1  -  epm2a (laforin) interacting protein 1, FOXM1  -  forkhead box m1, OVOL1  -  ovo-like 1(drosophila), FOXS1  -  forkhead box s1, RNF38  -  ring finger protein 38, FOXO3  -  forkhead box o3, AKNA  -  at-hook transcription factor, FOXC1  -  forkhead box c1, TRERF1  -  transcriptional regulating factor 1, TSSK4  -  testis-specific serine kinase 4, SATB2  -  satb homeobox 2, FOXJ1  -  forkhead box j1, HR  -  hair growth associated, FOXG1  -  forkhead box g1, WWC1  -  ww and c2 domain containing 1, MTERFD1  -  mterf domain containing 1, OGG1  -  8-oxoguanine dna glycosylase, IL17F  -  interleukin 17f, KDM3A  -  lysine (k)-specific demethylase 3a, ASCC1  -  activating signal cointegrator 1 complex subunit 1, FAM208A  -  family with sequence similarity 208, member a, GDF7  -  growth differentiation factor 7, ZBED4  -  zinc finger, bed-type containing 4, DCAF6  -  ddb1 and cul4 associated factor 6, FHL2  -  four and a half lim domains 2, C1orf85  -  chromosome 1 open reading frame 85, FHIT  -  fragile histidine triad, SERTAD2  -  serta domain containing 2, TAF10  -  taf10 rna polymerase ii, tata box binding protein (tbp)-associated factor, 30kda, FGFR1  -  fibroblast growth factor receptor 1, FGF10  -  fibroblast growth factor 10, BCLAF1  -  bcl2-associated transcription factor 1, NR4A2  -  nuclear receptor subfamily 4, group a, member 2, ZNF593  -  zinc finger protein 593, ZBTB7B  -  zinc finger and btb domain containing 7b, TARBP1  -  tar (hiv-1) rna binding protein 1, BARX1  -  barx homeobox 1, CUX2  -  cut-like homeobox 2, TAF13  -  taf13 rna polymerase ii, tata box binding protein (tbp)-associated factor, 18kda, MAP3K7  -  mitogen-activated protein kinase kinase kinase 7, TAL1  -  t-cell acute lymphocytic leukemia 1, ZNF623  -  zinc finger protein 623, TRIM14  -  tripartite motif containing 14, TBX15  -  t-box 15, INO80E  -  ino80 complex subunit e, TBX6  -  t-box 6, TBX5  -  t-box 5, KMT2E  -  lysine (k)-specific methyltransferase 2e, MED13L  -  mediator complex subunit 13-like, ZEB2  -  zinc finger e-box binding homeobox 2, ZNF395  -  zinc finger protein 395, MYNN  -  myoneurin, RRP8  -  ribosomal rna processing 8, methyltransferase, homolog (yeast), UFL1  -  ufm1-specific ligase 1, TCF7L2  -  transcription factor 7-like 2 (t-cell specific, hmg-box), TBX3  -  t-box 3, GAL  -  galanin/gmap prepropeptide, NKRF  -  nfkb repressing factor, TCEB2  -  transcription elongation factor b (siii), polypeptide 2 (18kda, elongin b), JHDM1D  -  jumonji c domain containing histone demethylase 1 homolog d (s. cerevisiae), TCEA3  -  transcription elongation factor a (sii), 3, TSC22D2  -  tsc22 domain family, member 2, LANCL2  -  lanc lantibiotic synthetase component c-like 2 (bacterial), ZNF827  -  zinc finger protein 827, ZNF646  -  zinc finger protein 646, NRBF2  -  nuclear receptor binding factor 2, HTRA3  -  htra serine peptidase 3, STRN3  -  striatin, calmodulin binding protein 3, PAXBP1  -  pax3 and pax7 binding protein 1, TLE1  -  transducin-like enhancer of split 1 (e(sp1) homolog, drosophila), RHOQ  -  ras homolog family member q, ZKSCAN4  -  zinc finger with krab and scan domains 4, TLE3  -  transducin-like enhancer of split 3 (e(sp1) homolog, drosophila), TLE4  -  transducin-like enhancer of split 4 (e(sp1) homolog, drosophila), CEP290  -  centrosomal protein 290kda, DICER1  -  dicer 1, ribonuclease type iii, TLX3  -  t-cell leukemia homeobox 3, NPAS2  -  neuronal pas domain protein 2, NR2E1  -  nuclear receptor subfamily 2, group e, member 1, LMCD1  -  lim and cysteine-rich domains 1, NOTCH1  -  notch 1, SIRT1  -  sirtuin 1, NFYA  -  nuclear transcription factor y, alpha, ZBTB34  -  zinc finger and btb domain containing 34, NFYC  -  nuclear transcription factor y, gamma, HEY1  -  hairy/enhancer-of-split related with yrpw motif 1, TMPO  -  thymopoietin, NFKB2  -  nuclear factor of kappa light polypeptide gene enhancer in b-cells 2 (p49/p100), RAX  -  retina and anterior neural fold homeobox, ZSCAN12  -  zinc finger and scan domain containing 12, ZNF703  -  zinc finger protein 703, NKX6-1  -  nk6 homeobox 1, TNFAIP3  -  tumor necrosis factor, alpha-induced protein 3, NKX2-2  -  nk2 homeobox 2, OTP  -  orthopedia homeobox, NHLH2  -  nescient helix loop helix 2, MYOCD  -  myocardin, NHLH1  -  nescient helix loop helix 1, SETD1A  -  set domain containing 1a, ZFP2  -  zfp2 zinc finger protein, ZNF516  -  zinc finger protein 516, TEF  -  thyrotrophic embryonic factor, EGLN2  -  egl-9 family hypoxia-inducible factor 2, NEO1  -  neogenin 1, TFAP2B  -  transcription factor ap-2 beta (activating enhancer binding protein 2 beta), ZNF891  -  zinc finger protein 891, PPM1F  -  protein phosphatase, mg2+/mn2+ dependent, 1f, ZNF592  -  zinc finger protein 592, EPC1  -  enhancer of polycomb homolog 1 (drosophila), NR2F2  -  nuclear receptor subfamily 2, group f, member 2, MORF4L2  -  mortality factor 4 like 2, ZKSCAN3  -  zinc finger with krab and scan domains 3, TFDP2  -  transcription factor dp-2 (e2f dimerization partner 2), TFAP2C  -  transcription factor ap-2 gamma (activating enhancer binding protein 2 gamma), NFATC3  -  nuclear factor of activated t-cells, cytoplasmic, calcineurin-dependent 3, NR2F1  -  nuclear receptor subfamily 2, group f, member 1, NFE2L1  -  nuclear factor (erythroid-derived 2)-like 1, TFCP2  -  transcription factor cp2, TFR2  -  transferrin receptor 2, TGS1  -  trimethylguanosine synthase 1, NFIA  -  nuclear factor i/a, NFATC2  -  nuclear factor of activated t-cells, cytoplasmic, calcineurin-dependent 2, CDK5RAP3  -  cdk5 regulatory subunit associated protein 3, YLPM1  -  ylp motif containing 1, MTERFD3  -  mterf domain containing 3, NEUROG3  -  neurogenin 3, TGFB3  -  transforming growth factor, beta 3, TGFB1I1  -  transforming growth factor beta 1 induced transcript 1, TP53INP1  -  tumor protein p53 inducible nuclear protein 1, ZNF425  -  zinc finger protein 425, H2AFV  -  h2a histone family, member v, RNF20  -  ring finger protein 20, e3 ubiquitin protein ligase, PHF14  -  phd finger protein 14, FOS  -  fbj murine osteosarcoma viral oncogene homolog, ZNF281  -  zinc finger protein 281, NEDD4  -  neural precursor cell expressed, developmentally down-regulated 4, e3 ubiquitin protein ligase, KAT6B  -  k(lysine) acetyltransferase 6b, TIAL1  -  tia1 cytotoxic granule-associated rna binding protein-like 1, THRB  -  thyroid hormone receptor, beta, THRA  -  thyroid hormone receptor, alpha]"					
GO:2001141	regulation of RNA biosynthetic process	1.83E-07	2.97E-04	1.06	"[EXOSC9  -  exosome component 9, TADA1  -  transcriptional adaptor 1, SKOR2  -  ski family transcriptional corepressor 2, CDKN2AIP  -  cdkn2a interacting protein, DACH2  -  dachshund homolog 2 (drosophila), GDF10  -  growth differentiation factor 10, ZNF442  -  zinc finger protein 442, GDNF  -  glial cell derived neurotrophic factor, ABCA2  -  atp-binding cassette, sub-family a (abc1), member 2, GRHL2  -  grainyhead-like 2 (drosophila), NR6A1  -  nuclear receptor subfamily 6, group a, member 1, GDF2  -  growth differentiation factor 2, MLLT11  -  myeloid/lymphoid or mixed-lineage leukemia (trithorax homolog, drosophila); translocated to, 11, GDF5  -  growth differentiation factor 5, NRIP1  -  nuclear receptor interacting protein 1, BRD8  -  bromodomain containing 8, ZNF407  -  zinc finger protein 407, DPF3  -  d4, zinc and double phd fingers, family 3, TRIM6  -  tripartite motif containing 6, TCERG1  -  transcription elongation regulator 1, TAF15  -  taf15 rna polymerase ii, tata box binding protein (tbp)-associated factor, 68kda, EHMT2  -  euchromatic histone-lysine n-methyltransferase 2, TASP1  -  taspase, threonine aspartase, 1, SNAI3  -  snail family zinc finger 3, ACTN1  -  actinin, alpha 1, AXIN1  -  axin 1, ZNF671  -  zinc finger protein 671, PICALM  -  phosphatidylinositol binding clathrin assembly protein, ACVRL1  -  activin a receptor type ii-like 1, ACTN2  -  actinin, alpha 2, GLI4  -  gli family zinc finger 4, GLO1  -  glyoxalase i, ACVR1  -  activin a receptor, type i, ARID1A  -  at rich interactive domain 1a (swi-like), ACVR1B  -  activin a receptor, type ib, GFI1B  -  growth factor independent 1b transcription repressor, SETD6  -  set domain containing 6, POU4F3  -  pou class 4 homeobox 3, GLI3  -  gli family zinc finger 3, POU6F1  -  pou class 6 homeobox 1, MALT1  -  mucosa associated lymphoid tissue lymphoma translocation gene 1, GLI2  -  gli family zinc finger 2, ZNF837  -  zinc finger protein 837, FZD7  -  frizzled family receptor 7, POU3F4  -  pou class 3 homeobox 4, POU3F3  -  pou class 3 homeobox 3, POU4F1  -  pou class 4 homeobox 1, ACTR5  -  arp5 actin-related protein 5 homolog (yeast), EOMES  -  eomesodermin, FZD4  -  frizzled family receptor 4, FZD1  -  frizzled family receptor 1, PPARA  -  peroxisome proliferator-activated receptor alpha, AXIN2  -  axin 2, PPARG  -  peroxisome proliferator-activated receptor gamma, MAML3  -  mastermind-like 3 (drosophila), POMC  -  proopiomelanocortin, ZBTB42  -  zinc finger and btb domain containing 42, POLR2I  -  polymerase (rna) ii (dna directed) polypeptide i, 14.5kda, ADCYAP1  -  adenylate cyclase activating polypeptide 1 (pituitary), POU3F2  -  pou class 3 homeobox 2, SOX6  -  sry (sex determining region y)-box 6, POU2F2  -  pou class 2 homeobox 2, POU2AF1  -  pou class 2 associating factor 1, PARP1  -  poly (adp-ribose) polymerase 1, MED12L  -  mediator complex subunit 12-like, PHF17  -  phd finger protein 17, SRCAP  -  snf2-related crebbp activator protein, POLA1  -  polymerase (dna directed), alpha 1, catalytic subunit, ARID5A  -  at rich interactive domain 5a (mrf1-like), POLR2B  -  polymerase (rna) ii (dna directed) polypeptide b, 140kda, BATF3  -  basic leucine zipper transcription factor, atf-like 3, HNRNPUL1  -  heterogeneous nuclear ribonucleoprotein u-like 1, PRKAA1  -  protein kinase, amp-activated, alpha 1 catalytic subunit, AEBP1  -  ae binding protein 1, AES  -  amino-terminal enhancer of split, NUP133  -  nucleoporin 133kda, TFEB  -  transcription factor eb, NOSTRIN  -  nitric oxide synthase trafficking, JAG1  -  jagged 1, AGT  -  angiotensinogen (serpin peptidase inhibitor, clade a, member 8), PRDM4  -  pr domain containing 4, NR5A2  -  nuclear receptor subfamily 5, group a, member 2, CITED4  -  cbp/p300-interacting transactivator, with glu/asp-rich carboxy-terminal domain, 4, ZNF689  -  zinc finger protein 689, LRIF1  -  ligand dependent nuclear receptor interacting factor 1, PPP2R5B  -  protein phosphatase 2, regulatory subunit b', beta, AKT1  -  v-akt murine thymoma viral oncogene homolog 1, NR0B1  -  nuclear receptor subfamily 0, group b, member 1, GABPA  -  ga binding protein transcription factor, alpha subunit 60kda, WWP1  -  ww domain containing e3 ubiquitin protein ligase 1, PPP1R8  -  protein phosphatase 1, regulatory subunit 8, ZNF526  -  zinc finger protein 526, FOXP4  -  forkhead box p4, OSR2  -  odd-skipped related 2 (drosophila), RPAP2  -  rna polymerase ii associated protein 2, BATF2  -  basic leucine zipper transcription factor, atf-like 2, H2AFJ  -  h2a histone family, member j, RBPMS  -  rna binding protein with multiple splicing, RNF165  -  ring finger protein 165, FOSL1  -  fos-like antigen 1, VAX1  -  ventral anterior homeobox 1, IWS1  -  iws1 homolog (s. cerevisiae), PROX1  -  prospero homeobox 1, ALK  -  anaplastic lymphoma receptor tyrosine kinase, VHLL  -  von hippel-lindau tumor suppressor-like, HIF1AN  -  hypoxia inducible factor 1, alpha subunit inhibitor, KMT2D  -  lysine (k)-specific methyltransferase 2d, PRKRIR  -  protein-kinase, interferon-inducible double stranded rna dependent inhibitor, repressor of (p58 repressor), MID2  -  midline 2, MAP2K6  -  mitogen-activated protein kinase kinase 6, ZNF750  -  zinc finger protein 750, ZFP1  -  zfp1 zinc finger protein, EIF2AK2  -  eukaryotic translation initiation factor 2-alpha kinase 2, ZNF668  -  zinc finger protein 668, MAPK13  -  mitogen-activated protein kinase 13, YEATS4  -  yeats domain containing 4, HMGA2  -  high mobility group at-hook 2, RIPK3  -  receptor-interacting serine-threonine kinase 3, ALX1  -  alx homeobox 1, ZNF212  -  zinc finger protein 212, GATA4  -  gata binding protein 4, GCN1L1  -  gcn1 general control of amino-acid synthesis 1-like 1 (yeast), MAPK1  -  mitogen-activated protein kinase 1, GBX1  -  gastrulation brain homeobox 1, ZFHX4  -  zinc finger homeobox 4, ANXA4  -  annexin a4, ZNF497  -  zinc finger protein 497, PKN2  -  protein kinase n2, CCDC85B  -  coiled-coil domain containing 85b, LHX3  -  lim homeobox 3, NR4A3  -  nuclear receptor subfamily 4, group a, member 3, PRKAR1A  -  protein kinase, camp-dependent, regulatory, type i, alpha, ZNF408  -  zinc finger protein 408, DEDD2  -  death effector domain containing 2, ZKSCAN8  -  zinc finger with krab and scan domains 8, PAX2  -  paired box 2, BIRC5  -  baculoviral iap repeat containing 5, PAX1  -  paired box 1, PAX6  -  paired box 6, PAX5  -  paired box 5, PAX4  -  paired box 4, NARG2  -  nmda receptor regulated 2, PAX9  -  paired box 9, ZNF783  -  zinc finger family member 783, ZNF180  -  zinc finger protein 180, PAX7  -  paired box 7, ZNF154  -  zinc finger protein 154, PRMT6  -  protein arginine methyltransferase 6, PBX1  -  pre-b-cell leukemia homeobox 1, GTF2E2  -  general transcription factor iie, polypeptide 2, beta 34kda, PCBP1  -  poly(rc) binding protein 1, TRIM26  -  tripartite motif containing 26, GTF2H3  -  general transcription factor iih, polypeptide 3, 34kda, VEZF1  -  vascular endothelial zinc finger 1, PCBD1  -  pterin-4 alpha-carbinolamine dehydratase/dimerization cofactor of hepatocyte nuclear factor 1 alpha, APBB2  -  amyloid beta (a4) precursor protein-binding, family b, member 2, ZBTB16  -  zinc finger and btb domain containing 16, P2RY1  -  purinergic receptor p2y, g-protein coupled, 1, ZFP41  -  zfp41 zinc finger protein, ZNF133  -  zinc finger protein 133, DNAJC17  -  dnaj (hsp40) homolog, subfamily c, member 17, KRBA2  -  krab-a domain containing 2, GTF3A  -  general transcription factor iiia, ZNF121  -  zinc finger protein 121, PA2G4  -  proliferation-associated 2g4, 38kda, ARF4  -  adp-ribosylation factor 4, APP  -  amyloid beta (a4) precursor protein, CRB2  -  crumbs homolog 2 (drosophila), RCBTB1  -  regulator of chromosome condensation (rcc1) and btb (poz) domain containing protein 1, HSF5  -  heat shock transcription factor family member 5, PAM  -  peptidylglycine alpha-amidating monooxygenase, ARNTL  -  aryl hydrocarbon receptor nuclear translocator-like, BRPF1  -  bromodomain and phd finger containing, 1, RNF31  -  ring finger protein 31, ZNF366  -  zinc finger protein 366, SAP130  -  sin3a-associated protein, 130kda, SUPT16H  -  suppressor of ty 16 homolog (s. cerevisiae), IFT57  -  intraflagellar transport 57 homolog (chlamydomonas), ARRB2  -  arrestin, beta 2, ARRB1  -  arrestin, beta 1, HAS3  -  hyaluronan synthase 3, FEZF1  -  fez family zinc finger 1, FSTL1  -  follistatin-like 1, CSDE1  -  cold shock domain containing e1, rna-binding, PEG3  -  paternally expressed 3, LRP8  -  low density lipoprotein receptor-related protein 8, apolipoprotein e receptor, LZTS1  -  leucine zipper, putative tumor suppressor 1, OLIG3  -  oligodendrocyte transcription factor 3, JDP2  -  jun dimerization protein 2, PCK1  -  phosphoenolpyruvate carboxykinase 1 (soluble), AKIRIN2  -  akirin 2, BHLHA15  -  basic helix-loop-helix family, member a15, ERLIN2  -  er lipid raft associated 2, ZNF227  -  zinc finger protein 227, PDE2A  -  phosphodiesterase 2a, cgmp-stimulated, HEXB  -  hexosaminidase b (beta polypeptide), HDGF  -  hepatoma-derived growth factor, ZNF213  -  zinc finger protein 213, PKIG  -  protein kinase (camp-dependent, catalytic) inhibitor gamma, ZNF205  -  zinc finger protein 205, ASCL1  -  achaete-scute complex homolog 1 (drosophila), SBNO2  -  strawberry notch homolog 2 (drosophila), ZBTB1  -  zinc finger and btb domain containing 1, GOLGB1  -  golgin b1, XPO1  -  exportin 1 (crm1 homolog, yeast), BAHD1  -  bromo adjacent homology domain containing 1, WNT10B  -  wingless-type mmtv integration site family, member 10b, FOXJ3  -  forkhead box j3, ATOH1  -  atonal homolog 1 (drosophila), WNT11  -  wingless-type mmtv integration site family, member 11, XBP1  -  x-box binding protein 1, HMGN5  -  high mobility group nucleosome binding domain 5, ZFHX3  -  zinc finger homeobox 3, WT1  -  wilms tumor 1, FOXN4  -  forkhead box n4, WFS1  -  wolfram syndrome 1 (wolframin), ASCL4  -  achaete-scute complex homolog 4 (drosophila), WNT1  -  wingless-type mmtv integration site family, member 1, WNT2  -  wingless-type mmtv integration site family member 2, WNT5A  -  wingless-type mmtv integration site family, member 5a, WNT6  -  wingless-type mmtv integration site family, member 6, TRPV1  -  transient receptor potential cation channel, subfamily v, member 1, IMPACT  -  impact rwd domain protein, LGR4  -  leucine-rich repeat containing g protein-coupled receptor 4, ATP2B4  -  atpase, ca++ transporting, plasma membrane 4, ZNF641  -  zinc finger protein 641, C8orf44-SGK3  -  c8orf44-sgk3 readthrough, RNF44  -  ring finger protein 44, GSX2  -  gs homeobox 2, PKD2  -  polycystic kidney disease 2 (autosomal dominant), ZSCAN21  -  zinc finger and scan domain containing 21, NKX3-2  -  nk3 homeobox 2, PITX2  -  paired-like homeodomain 2, PITX3  -  paired-like homeodomain 3, FBXL15  -  f-box and leucine-rich repeat protein 15, PITX1  -  paired-like homeodomain 1, ZNF32  -  zinc finger protein 32, SFR1  -  swi5-dependent recombination repair 1, TRIM62  -  tripartite motif containing 62, IRX3  -  iroquois homeobox 3, ZBTB25  -  zinc finger and btb domain containing 25, GPS2  -  g protein pathway suppressor 2, PIK3R1  -  phosphoinositide-3-kinase, regulatory subunit 1 (alpha), ATF5  -  activating transcription factor 5, PLAGL2  -  pleiomorphic adenoma gene-like 2, IKZF2  -  ikaros family zinc finger 2 (helios), PLAGL1  -  pleiomorphic adenoma gene-like 1, ELP2  -  elongator acetyltransferase complex subunit 2, PLAG1  -  pleiomorphic adenoma gene 1, ASXL1  -  additional sex combs like 1 (drosophila), ZNF384  -  zinc finger protein 384, ZNF24  -  zinc finger protein 24, ZNF23  -  zinc finger protein 23, PKHD1  -  polycystic kidney and hepatic disease 1 (autosomal recessive), ZIC1  -  zic family member 1, ZBTB14  -  zinc finger and btb domain containing 14, ZNF7  -  zinc finger protein 7, CBX3  -  chromobox homolog 3, CNBP  -  cchc-type zinc finger, nucleic acid binding protein, ZIC2  -  zic family member 2, ZIC3  -  zic family member 3, ZNF3  -  zinc finger protein 3, PHB2  -  prohibitin 2, YES1  -  v-yes-1 yamaguchi sarcoma viral oncogene homolog 1, PARK7  -  parkinson protein 7, YY1  -  yy1 transcription factor, ZNF831  -  zinc finger protein 831, GALR2  -  galanin receptor 2, CASZ1  -  castor zinc finger 1, SEBOX  -  sebox homeobox, RFX4  -  regulatory factor x, 4 (influences hla class ii expression), WHSC1L1  -  wolf-hirschhorn syndrome candidate 1-like 1, APBB3  -  amyloid beta (a4) precursor protein-binding, family b, member 3, EVX2  -  even-skipped homeobox 2, ZFP36L2  -  zfp36 ring finger protein-like 2, ZFP36L1  -  zfp36 ring finger protein-like 1, RET  -  ret proto-oncogene, DPF2  -  d4, zinc and double phd fingers family 2, SAP30  -  sin3a-associated protein, 30kda, KLF5  -  kruppel-like factor 5 (intestinal), KLF9  -  kruppel-like factor 9, ZNF879  -  zinc finger protein 879, TNIP1  -  tnfaip3 interacting protein 1, HDAC3  -  histone deacetylase 3, IKZF1  -  ikaros family zinc finger 1 (ikaros), RING1  -  ring finger protein 1, PRDM1  -  pr domain containing 1, with znf domain, BLM  -  bloom syndrome, recq helicase-like, TET3  -  tet methylcytosine dioxygenase 3, QRICH1  -  glutamine-rich 1, BMP1  -  bone morphogenetic protein 1, PER2  -  period circadian clock 2, HOXD9  -  homeobox d9, PER3  -  period circadian clock 3, BMP3  -  bone morphogenetic protein 3, ZNF426  -  zinc finger protein 426, BMP2  -  bone morphogenetic protein 2, HOXD3  -  homeobox d3, HOXD8  -  homeobox d8, HOXD4  -  homeobox d4, HOXC12  -  homeobox c12, HOXC11  -  homeobox c11, NR1I2  -  nuclear receptor subfamily 1, group i, member 2, BMPR1B  -  bone morphogenetic protein receptor, type ib, HOXC13  -  homeobox c13, HOXC8  -  homeobox c8, KAT2B  -  k(lysine) acetyltransferase 2b, TSC22D1  -  tsc22 domain family, member 1, HOXC10  -  homeobox c10, BMP6  -  bone morphogenetic protein 6, ZNF259  -  zinc finger protein 259, TAX1BP1  -  tax1 (human t-cell leukemia virus type i) binding protein 1, OLIG2  -  oligodendrocyte lineage transcription factor 2, MYRF  -  myelin regulatory factor, TRIB1  -  tribbles homolog 1 (drosophila), ZNF648  -  zinc finger protein 648, CC2D1B  -  coiled-coil and c2 domain containing 1b, CPNE1  -  copine i, AHI1  -  abelson helper integration site 1, CA9  -  carbonic anhydrase ix, GATAD2A  -  gata zinc finger domain containing 2a, ZNF655  -  zinc finger protein 655, FOXN2  -  forkhead box n2, RORB  -  rar-related orphan receptor b, ALKBH4  -  alkb, alkylation repair homolog 4 (e. coli), C1QBP  -  complement component 1, q subcomponent binding protein, TET2  -  tet methylcytosine dioxygenase 2, BNC2  -  basonuclin 2, NLRC3  -  nlr family, card domain containing 3, BCL10  -  b-cell cll/lymphoma 10, MBTD1  -  mbt domain containing 1, FUBP3  -  far upstream element (fuse) binding protein 3, IRX5  -  iroquois homeobox 5, DMBX1  -  diencephalon/mesencephalon homeobox 1, BARHL2  -  barh-like homeobox 2, PHOX2B  -  paired-like homeobox 2b, CAPN3  -  calpain 3, (p94), MCRS1  -  microspherule protein 1, N4BP2L2  -  nedd4 binding protein 2-like 2, HMGB2  -  high mobility group box 2, HMGB1  -  high mobility group box 1, CAMK2D  -  calcium/calmodulin-dependent protein kinase ii delta, HLX  -  h2.0-like homeobox, GSX1  -  gs homeobox 1, CHRD  -  chordin, CAMK2A  -  calcium/calmodulin-dependent protein kinase ii alpha, FST  -  follistatin, ANKRD33  -  ankyrin repeat domain 33, USP47  -  ubiquitin specific peptidase 47, TNKS  -  tankyrase, trf1-interacting ankyrin-related adp-ribose polymerase, PID1  -  phosphotyrosine interaction domain containing 1, PHIP  -  pleckstrin homology domain interacting protein, HIPK1  -  homeodomain interacting protein kinase 1, GPBP1  -  gc-rich promoter binding protein 1, ZBTB18  -  zinc finger and btb domain containing 18, MNX1  -  motor neuron and pancreas homeobox 1, HGF  -  hepatocyte growth factor (hepapoietin a; scatter factor), CALR  -  calreticulin, SEMA4D  -  sema domain, immunoglobulin domain (ig), transmembrane domain (tm) and short cytoplasmic domain, (semaphorin) 4d, NRG1  -  neuregulin 1, ATXN1L  -  ataxin 1-like, TESC  -  tescalcin, CREB3  -  camp responsive element binding protein 3, HIF1A  -  hypoxia inducible factor 1, alpha subunit (basic helix-loop-helix transcription factor), LPIN3  -  lipin 3, ANKRD2  -  ankyrin repeat domain 2 (stretch responsive muscle), CITED2  -  cbp/p300-interacting transactivator, with glu/asp-rich carboxy-terminal domain, 2, HOXA13  -  homeobox a13, HOXA11  -  homeobox a11, RPS27A  -  ribosomal protein s27a, BCL11B  -  b-cell cll/lymphoma 11b (zinc finger protein), IRF9  -  interferon regulatory factor 9, HOXB2  -  homeobox b2, HOXB1  -  homeobox b1, HOXB7  -  homeobox b7, EED  -  embryonic ectoderm development, HOXC5  -  homeobox c5, CCNH  -  cyclin h, HOXC4  -  homeobox c4, NOD1  -  nucleotide-binding oligomerization domain containing 1, RPS14  -  ribosomal protein s14, HOXA1  -  homeobox a1, HOXA4  -  homeobox a4, HOXA5  -  homeobox a5, HOXA2  -  homeobox a2, HOXA3  -  homeobox a3, RPS6KA1  -  ribosomal protein s6 kinase, 90kda, polypeptide 1, HOXA6  -  homeobox a6, HOXA7  -  homeobox a7, RUNX3  -  runt-related transcription factor 3, RYR2  -  ryanodine receptor 2 (cardiac), ONECUT1  -  one cut homeobox 1, HNF4G  -  hepatocyte nuclear factor 4, gamma, CAT  -  catalase, HNRNPAB  -  heterogeneous nuclear ribonucleoprotein a/b, CAV1  -  caveolin 1, caveolae protein, 22kda, ISL2  -  isl lim homeobox 2, RUNX1T1  -  runt-related transcription factor 1; translocated to, 1 (cyclin d-related), HEYL  -  hairy/enhancer-of-split related with yrpw motif-like, CHCHD3  -  coiled-coil-helix-coiled-coil-helix domain containing 3, HMX3  -  h6 family homeobox 3, ZBTB7C  -  zinc finger and btb domain containing 7c, LHX6  -  lim homeobox 6, HMX2  -  h6 family homeobox 2, RFX7  -  regulatory factor x, 7, FOXA2  -  forkhead box a2, HTATSF1  -  hiv-1 tat specific factor 1, HAT1  -  histone acetyltransferase 1, CDC5L  -  cell division cycle 5-like, HTRA1  -  htra serine peptidase 1, RBM15  -  rna binding motif protein 15, POLR3F  -  polymerase (rna) iii (dna directed) polypeptide f, 39 kda, PRR13  -  proline rich 13, TOX3  -  tox high mobility group box family member 3, ERLIN1  -  er lipid raft associated 1, RBCK1  -  ranbp-type and c3hc4-type zinc finger containing 1, BHLHE22  -  basic helix-loop-helix family, member e22, ATAD2B  -  atpase family, aaa domain containing 2b, DRAP1  -  dr1-associated protein 1 (negative cofactor 2 alpha), INHBA  -  inhibin, beta a, CREB3L2  -  camp responsive element binding protein 3-like 2, ERN2  -  endoplasmic reticulum to nucleus signaling 2, IL5  -  interleukin 5 (colony-stimulating factor, eosinophil), BHLHE40  -  basic helix-loop-helix family, member e40, IL4  -  interleukin 4, DMRT2  -  doublesex and mab-3 related transcription factor 2, LMO4  -  lim domain only 4, ATOH7  -  atonal homolog 7 (drosophila), CAMK1  -  calcium/calmodulin-dependent protein kinase i, GDF6  -  growth differentiation factor 6, PSMC5  -  proteasome (prosome, macropain) 26s subunit, atpase, 5, WNT4  -  wingless-type mmtv integration site family, member 4, NUCKS1  -  nuclear casein kinase and cyclin-dependent kinase substrate 1, CBX4  -  chromobox homolog 4, PSMC2  -  proteasome (prosome, macropain) 26s subunit, atpase, 2, CSRNP1  -  cysteine-serine-rich nuclear protein 1, GAS7  -  growth arrest-specific 7, PPARGC1B  -  peroxisome proliferator-activated receptor gamma, coactivator 1 beta, EBF2  -  early b-cell factor 2, BATF  -  basic leucine zipper transcription factor, atf-like, PTEN  -  phosphatase and tensin homolog, ISL1  -  isl lim homeobox 1, TFAP2E  -  transcription factor ap-2 epsilon (activating enhancer binding protein 2 epsilon), TLR9  -  toll-like receptor 9, CEBPA  -  ccaat/enhancer binding protein (c/ebp), alpha, CEBPB  -  ccaat/enhancer binding protein (c/ebp), beta, CEBPD  -  ccaat/enhancer binding protein (c/ebp), delta, HELT  -  helt bhlh transcription factor, CDK5  -  cyclin-dependent kinase 5, INSM1  -  insulinoma-associated 1, CDKN1C  -  cyclin-dependent kinase inhibitor 1c (p57, kip2), CDKN1B  -  cyclin-dependent kinase inhibitor 1b (p27, kip1), KLF7  -  kruppel-like factor 7 (ubiquitous), HTATIP2  -  hiv-1 tat interactive protein 2, 30kda, IRF1  -  interferon regulatory factor 1, IRF6  -  interferon regulatory factor 6, IRF4  -  interferon regulatory factor 4, CDH13  -  cadherin 13, h-cadherin (heart), ITGA6  -  integrin, alpha 6, PURA  -  purine-rich element binding protein a, ZSCAN31  -  zinc finger and scan domain containing 31, ZNF266  -  zinc finger protein 266, NSD1  -  nuclear receptor binding set domain protein 1, GPR97  -  g protein-coupled receptor 97, ZBTB11  -  zinc finger and btb domain containing 11, PTPRK  -  protein tyrosine phosphatase, receptor type, k, ZBTB6  -  zinc finger and btb domain containing 6, PTPRN  -  protein tyrosine phosphatase, receptor type, n, AFF4  -  af4/fmr2 family, member 4, PEX2  -  peroxisomal biogenesis factor 2, MMS19  -  mms19 nucleotide excision repair homolog (s. cerevisiae), KDM5B  -  lysine (k)-specific demethylase 5b, LHX5  -  lim homeobox 5, VSX2  -  visual system homeobox 2, FOXN3  -  forkhead box n3, NKAPL  -  nfkb activating protein-like, ID3  -  inhibitor of dna binding 3, dominant negative helix-loop-helix protein, CHD4  -  chromodomain helicase dna binding protein 4, ZSCAN25  -  zinc finger and scan domain containing 25, EGLN1  -  egl-9 family hypoxia-inducible factor 1, STK36  -  serine/threonine kinase 36, CHD1  -  chromodomain helicase dna binding protein 1, MTERFD2  -  mterf domain containing 2, SOX14  -  sry (sex determining region y)-box 14, IRF2BPL  -  interferon regulatory factor 2 binding protein-like, JAZF1  -  jazf zinc finger 1, ID4  -  inhibitor of dna binding 4, dominant negative helix-loop-helix protein, HSPH1  -  heat shock 105kda/110kda protein 1, ZNF513  -  zinc finger protein 513, HBP1  -  hmg-box transcription factor 1, ZNF282  -  zinc finger protein 282, NR0B2  -  nuclear receptor subfamily 0, group b, member 2, OSR1  -  odd-skipped related 1 (drosophila), RARG  -  retinoic acid receptor, gamma, DLL4  -  delta-like 4 (drosophila), LEMD2  -  lem domain containing 2, DNAJC2  -  dnaj (hsp40) homolog, subfamily c, member 2, ZBTB9  -  zinc finger and btb domain containing 9, UXT  -  ubiquitously-expressed, prefoldin-like chaperone, USP21  -  ubiquitin specific peptidase 21, NPAS3  -  neuronal pas domain protein 3, KHDRBS1  -  kh domain containing, rna binding, signal transduction associated 1, LBX1  -  ladybird homeobox 1, FOXD3  -  forkhead box d3, ING3  -  inhibitor of growth family, member 3, RARA  -  retinoic acid receptor, alpha, FOXB1  -  forkhead box b1, IHH  -  indian hedgehog, RBL1  -  retinoblastoma-like 1 (p107), RBBP7  -  retinoblastoma binding protein 7, DMRTA1  -  dmrt-like family a1, SMARCA5  -  swi/snf related, matrix associated, actin dependent regulator of chromatin, subfamily a, member 5, NEUROD6  -  neuronal differentiation 6, NEUROG2  -  neurogenin 2, OGT  -  o-linked n-acetylglucosamine (glcnac) transferase, PELP1  -  proline, glutamate and leucine rich protein 1, PRDM15  -  pr domain containing 15, PRDM14  -  pr domain containing 14, SIX2  -  six homeobox 2, GALR3  -  galanin receptor 3, CKS2  -  cdc28 protein kinase regulatory subunit 2, CUL3  -  cullin 3, FOXP1  -  forkhead box p1, CHUK  -  conserved helix-loop-helix ubiquitous kinase, DMRTB1  -  dmrt-like family b with proline-rich c-terminal, 1, SUPT3H  -  suppressor of ty 3 homolog (s. cerevisiae), BEND6  -  ben domain containing 6, TBR1  -  t-box, brain, 1, LGALS9  -  lectin, galactoside-binding, soluble, 9, ZMYND8  -  zinc finger, mynd-type containing 8, NPAS4  -  neuronal pas domain protein 4, NFATC2IP  -  nuclear factor of activated t-cells, cytoplasmic, calcineurin-dependent 2 interacting protein, RBM39  -  rna binding motif protein 39, NCOA5  -  nuclear receptor coactivator 5, PATZ1  -  poz (btb) and at hook containing zinc finger 1, CARD11  -  caspase recruitment domain family, member 11, SSBP2  -  single-stranded dna binding protein 2, NUP62  -  nucleoporin 62kda, RNF14  -  ring finger protein 14, DBX2  -  developing brain homeobox 2, SFMBT2  -  scm-like with four mbt domains 2, MAML2  -  mastermind-like 2 (drosophila), LEP  -  leptin, ATOH8  -  atonal homolog 8 (drosophila), SP3  -  sp3 transcription factor, SP4  -  sp4 transcription factor, BMP8A  -  bone morphogenetic protein 8a, SOX15  -  sry (sex determining region y)-box 15, LMX1B  -  lim homeobox transcription factor 1, beta, SOX12  -  sry (sex determining region y)-box 12, ARL2BP  -  adp-ribosylation factor-like 2 binding protein, LMX1A  -  lim homeobox transcription factor 1, alpha, SOX9  -  sry (sex determining region y)-box 9, C12orf52  -  chromosome 12 open reading frame 52, SOX2  -  sry (sex determining region y)-box 2, H2AFY  -  h2a histone family, member y, LOXL2  -  lysyl oxidase-like 2, WBP2  -  ww domain binding protein 2, KIAA1967  -  kiaa1967, LEMD3  -  lem domain containing 3, CARHSP1  -  calcium regulated heat stable protein 1, 24kda, ZC3H8  -  zinc finger ccch-type containing 8, ELP5  -  elongator acetyltransferase complex subunit 5, LMO1  -  lim domain only 1 (rhombotin 1), NACC2  -  nacc family member 2, ben and btb (poz) domain containing, DDX58  -  dead (asp-glu-ala-asp) box polypeptide 58, CRABP2  -  cellular retinoic acid binding protein 2, KLF3  -  kruppel-like factor 3 (basic), NR1D1  -  nuclear receptor subfamily 1, group d, member 1, DDX41  -  dead (asp-glu-ala-asp) box polypeptide 41, PLK3  -  polo-like kinase 3, SNCA  -  synuclein, alpha (non a4 component of amyloid precursor), RNF222  -  ring finger protein 222, TOX2  -  tox high mobility group box family member 2, PGBD1  -  piggybac transposable element derived 1, ZBED5  -  zinc finger, bed-type containing 5, ZBTB41  -  zinc finger and btb domain containing 41, LHX8  -  lim homeobox 8, SNAI1  -  snail family zinc finger 1, TP53INP2  -  tumor protein p53 inducible nuclear protein 2, ZBTB37  -  zinc finger and btb domain containing 37, SMO  -  smoothened, frizzled family receptor, ACTL6B  -  actin-like 6b, HLTF  -  helicase-like transcription factor, SMARCC2  -  swi/snf related, matrix associated, actin dependent regulator of chromatin, subfamily c, member 2, TNRC18  -  trinucleotide repeat containing 18, SMARCD1  -  swi/snf related, matrix associated, actin dependent regulator of chromatin, subfamily d, member 1, MED20  -  mediator complex subunit 20, AFAP1L2  -  actin filament associated protein 1-like 2, DMRT3  -  doublesex and mab-3 related transcription factor 3, SMARCA1  -  swi/snf related, matrix associated, actin dependent regulator of chromatin, subfamily a, member 1, ONECUT2  -  one cut homeobox 2, SMARCA2  -  swi/snf related, matrix associated, actin dependent regulator of chromatin, subfamily a, member 2, MAPK8IP1  -  mitogen-activated protein kinase 8 interacting protein 1, KLF6  -  kruppel-like factor 6, ZNF462  -  zinc finger protein 462, ZKSCAN5  -  zinc finger with krab and scan domains 5, TBX4  -  t-box 4, ARHGAP22  -  rho gtpase activating protein 22, IRF2BP2  -  interferon regulatory factor 2 binding protein 2, MED27  -  mediator complex subunit 27, MED26  -  mediator complex subunit 26, CHD6  -  chromodomain helicase dna binding protein 6, PRDM13  -  pr domain containing 13, MED17  -  mediator complex subunit 17, ZNF580  -  zinc finger protein 580, NKX2-5  -  nk2 homeobox 5, INSM2  -  insulinoma-associated 2, ARID5B  -  at rich interactive domain 5b (mrf1-like), KDM2B  -  lysine (k)-specific demethylase 2b, SCML4  -  sex comb on midleg-like 4 (drosophila), SUPT6H  -  suppressor of ty 6 homolog (s. cerevisiae), ZNF710  -  zinc finger protein 710, HAND2  -  heart and neural crest derivatives expressed 2, SUPT4H1  -  suppressor of ty 4 homolog 1 (s. cerevisiae), CTBP2  -  c-terminal binding protein 2, ING4  -  inhibitor of growth family, member 4, CTNND1  -  catenin (cadherin-associated protein), delta 1, SETD3  -  set domain containing 3, CHCHD2  -  coiled-coil-helix-coiled-coil-helix domain containing 2, PRDM12  -  pr domain containing 12, NKX2-4  -  nk2 homeobox 4, CTNNB1  -  catenin (cadherin-associated protein), beta 1, 88kda, LPXN  -  leupaxin, PHF11  -  phd finger protein 11, PSRC1  -  proline/serine-rich coiled-coil 1, CUX1  -  cut-like homeobox 1, COMMD2  -  comm domain containing 2, PTF1A  -  pancreas specific transcription factor, 1a, CBX2  -  chromobox homolog 2, CTCFL  -  ccctc-binding factor (zinc finger protein)-like, STK3  -  serine/threonine kinase 3, HAND1  -  heart and neural crest derivatives expressed 1, ZBTB46  -  zinc finger and btb domain containing 46, PHF20L1  -  phd finger protein 20-like 1, CYLD  -  cylindromatosis (turban tumor syndrome), MED10  -  mediator complex subunit 10, BCL6B  -  b-cell cll/lymphoma 6, member b, POU2F3  -  pou class 2 homeobox 3, NFKBID  -  nuclear factor of kappa light polypeptide gene enhancer in b-cells inhibitor, delta, JUN  -  jun proto-oncogene, C1orf170  -  chromosome 1 open reading frame 170, STAT4  -  signal transducer and activator of transcription 4, CRY2  -  cryptochrome 2 (photolyase-like), LHX2  -  lim homeobox 2, ASF1A  -  anti-silencing function 1a histone chaperone, STAT6  -  signal transducer and activator of transcription 6, interleukin-4 induced, VWC2  -  von willebrand factor c domain containing 2, BRMS1  -  breast cancer metastasis suppressor 1, ZNF219  -  zinc finger protein 219, ABHD14B  -  abhydrolase domain containing 14b, ZNF503  -  zinc finger protein 503, SPDEF  -  sam pointed domain containing ets transcription factor, C5orf54  -  chromosome 5 open reading frame 54, MINA  -  myc induced nuclear antigen, ZNF335  -  zinc finger protein 335, KLF4  -  kruppel-like factor 4 (gut), CSNK2A2  -  casein kinase 2, alpha prime polypeptide, ZBED3  -  zinc finger, bed-type containing 3, SRC  -  v-src avian sarcoma (schmidt-ruppin a-2) viral oncogene homolog, DRGX  -  dorsal root ganglia homeobox, PKNOX2  -  pbx/knotted 1 homeobox 2, DNAJB5  -  dnaj (hsp40) homolog, subfamily b, member 5, BRMS1L  -  breast cancer metastasis-suppressor 1-like, LEF1  -  lymphoid enhancer-binding factor 1, VPS25  -  vacuolar protein sorting 25 homolog (s. cerevisiae), ZSCAN10  -  zinc finger and scan domain containing 10, CNOT8  -  ccr4-not transcription complex, subunit 8, TCEAL1  -  transcription elongation factor a (sii)-like 1, PRDX5  -  peroxiredoxin 5, CDK12  -  cyclin-dependent kinase 12, RWDD3  -  rwd domain containing 3, ZNF385A  -  zinc finger protein 385a, SIN3A  -  sin3 transcription regulator family member a, SIX4  -  six homeobox 4, MAP3K9  -  mitogen-activated protein kinase kinase kinase 9, C5orf20  -  chromosome 5 open reading frame 20, ZNF287  -  zinc finger protein 287, MLF1  -  myeloid leukemia factor 1, KDM3B  -  lysine (k)-specific demethylase 3b, CBX8  -  chromobox homolog 8, BCL11A  -  b-cell cll/lymphoma 11a (zinc finger protein), MLLT3  -  myeloid/lymphoid or mixed-lineage leukemia (trithorax homolog, drosophila); translocated to, 3, MED14  -  mediator complex subunit 14, MLLT1  -  myeloid/lymphoid or mixed-lineage leukemia (trithorax homolog, drosophila); translocated to, 1, LHX4  -  lim homeobox 4, DBP  -  d site of albumin promoter (albumin d-box) binding protein, ZBTB22  -  zinc finger and btb domain containing 22, BRIP1  -  brca1 interacting protein c-terminal helicase 1, SCYL1  -  scy1-like 1 (s. cerevisiae), ZNF160  -  zinc finger protein 160, SUFU  -  suppressor of fused homolog (drosophila), NR3C2  -  nuclear receptor subfamily 3, group c, member 2, NLK  -  nemo-like kinase, MN1  -  meningioma (disrupted in balanced translocation) 1, MTA2  -  metastasis associated 1 family, member 2, EIF2A  -  eukaryotic translation initiation factor 2a, 65kda, NOG  -  noggin, MOV10  -  mov10, moloney leukemia virus 10, homolog (mouse), MSC  -  musculin, MNT  -  mnt, max dimerization protein, MDFI  -  myod family inhibitor, MDK  -  midkine (neurite growth-promoting factor 2), SPTY2D1  -  spt2, suppressor of ty, domain containing 1 (s. cerevisiae), MED30  -  mediator complex subunit 30, MEF2D  -  myocyte enhancer factor 2d, MEIS2  -  meis homeobox 2, BRWD1  -  bromodomain and wd repeat domain containing 1, ZNF664  -  zinc finger protein 664, MEIS1  -  meis homeobox 1, CYP1B1  -  cytochrome p450, family 1, subfamily b, polypeptide 1, S100A12  -  s100 calcium binding protein a12, MEOX1  -  mesenchyme homeobox 1, HINFP  -  histone h4 transcription factor, MET  -  met proto-oncogene, KAT8  -  k(lysine) acetyltransferase 8, MAVS  -  mitochondrial antiviral signaling protein, DAP  -  death-associated protein, S100A9  -  s100 calcium binding protein a9, SALL1  -  sal-like 1 (drosophila), PCBD2  -  pterin-4 alpha-carbinolamine dehydra"
					
"ase/dimerization cofactor of hepatocyte nuclear factor 1 alpha (tcf1) 2, RPTOR  -  regulatory associated protein of mtor, complex 1, SAFB  -  scaffold attachment factor b, PTOV1  -  prostate tumor overexpressed 1, ZNF394  -  zinc finger protein 394, SALL2  -  sal-like 2 (drosophila), PDLIM1  -  pdz and lim domain 1, IL23A  -  interleukin 23, alpha subunit p19, NMI  -  n-myc (and stat) interactor, DR1  -  down-regulator of transcription 1, tbp-binding (negative cofactor 2), ZNF319  -  zinc finger protein 319, USP2  -  ubiquitin specific peptidase 2, MC1R  -  melanocortin 1 receptor (alpha melanocyte stimulating hormone receptor), TBX18  -  t-box 18, ZNF687  -  zinc finger protein 687, MAX  -  myc associated factor x, ZMIZ2  -  zinc finger, miz-type containing 2, DVL2  -  dishevelled segment polarity protein 2, FNIP2  -  folliculin interacting protein 2, BCL2L12  -  bcl2-like 12 (proline rich), NELFCD  -  negative elongation factor complex member c/d, TSC22D3  -  tsc22 domain family, member 3, ASH2L  -  ash2 (absent, small, or homeotic)-like (drosophila), SOX7  -  sry (sex determining region y)-box 7, TFAP2D  -  transcription factor ap-2 delta (activating enhancer binding protein 2 delta), TSHZ3  -  teashirt zinc finger homeobox 3, ZNF396  -  zinc finger protein 396, DLG1  -  discs, large homolog 1 (drosophila), DLX1  -  distal-less homeobox 1, DLX2  -  distal-less homeobox 2, ZFAT  -  zinc finger and at hook domain containing, DLX5  -  distal-less homeobox 5, C14orf166  -  chromosome 14 open reading frame 166, SHOX2  -  short stature homeobox 2, DLX6  -  distal-less homeobox 6, AIP  -  aryl hydrocarbon receptor interacting protein, SIAH2  -  siah e3 ubiquitin protein ligase 2, BTAF1  -  btaf1 rna polymerase ii, b-tfiid transcription factor-associated, 170kda, POGK  -  pogo transposable element with krab domain, RASD1  -  ras, dexamethasone-induced 1, SIM1  -  single-minded homolog 1 (drosophila), SIX1  -  six homeobox 1, LTF  -  lactotransferrin, SIM2  -  single-minded homolog 2 (drosophila), CALCOCO1  -  calcium binding and coiled-coil domain 1, SFRP1  -  secreted frizzled-related protein 1, SFRP5  -  secreted frizzled-related protein 5, SMAD1  -  smad family member 1, TRIM33  -  tripartite motif containing 33, SRRT  -  serrate rna effector molecule homolog (arabidopsis), SMAD2  -  smad family member 2, LIMD1  -  lim domains containing 1, EIF2AK4  -  eukaryotic translation initiation factor 2 alpha kinase 4, TRIM15  -  tripartite motif containing 15, TAF1C  -  tata box binding protein (tbp)-associated factor, rna polymerase i, c, 110kda, ZBTB26  -  zinc finger and btb domain containing 26, RPS6KA4  -  ribosomal protein s6 kinase, 90kda, polypeptide 4, SMAD3  -  smad family member 3, SMAD6  -  smad family member 6, USP13  -  ubiquitin specific peptidase 13 (isopeptidase t-3), MAF  -  v-maf avian musculoaponeurotic fibrosarcoma oncogene homolog, EMX1  -  empty spiracles homeobox 1, MAPRE3  -  microtubule-associated protein, rp/eb family, member 3, DHX33  -  deah (asp-glu-ala-his) box polypeptide 33, TICAM1  -  toll-like receptor adaptor molecule 1, ELK3  -  elk3, ets-domain protein (srf accessory protein 2), ELK4  -  elk4, ets-domain protein (srf accessory protein 1), ELL2  -  elongation factor, rna polymerase ii, 2, EPAS1  -  endothelial pas domain protein 1, EP300  -  e1a binding protein p300, DKK1  -  dickkopf wnt signaling pathway inhibitor 1, COMMD9  -  comm domain containing 9, EN2  -  engrailed homeobox 2, HABP4  -  hyaluronan binding protein 4, EN1  -  engrailed homeobox 1, EMX2  -  empty spiracles homeobox 2, ATF6  -  activating transcription factor 6, TBK1  -  tank-binding kinase 1, FHOD1  -  formin homology 2 domain containing 1, ZNF563  -  zinc finger protein 563, SETD8  -  set domain containing (lysine methyltransferase) 8, SORBS3  -  sorbin and sh3 domain containing 3, MYOD1  -  myogenic differentiation 1, TCF24  -  transcription factor 24, EGR3  -  early growth response 3, PPP1R12A  -  protein phosphatase 1, regulatory subunit 12a, TFCP2L1  -  transcription factor cp2-like 1, NAB1  -  ngfi-a binding protein 1 (egr1 binding protein 1), RNF41  -  ring finger protein 41, NAB2  -  ngfi-a binding protein 2 (egr1 binding protein 2), TSHZ1  -  teashirt zinc finger homeobox 1, ELAVL2  -  elav (embryonic lethal, abnormal vision, drosophila)-like 2 (hu antigen b), ZNF326  -  zinc finger protein 326, BARHL1  -  barh-like homeobox 1, TSG101  -  tumor susceptibility gene 101, TRIM8  -  tripartite motif containing 8, LBH  -  limb bud and heart development, TOPORS  -  topoisomerase i binding, arginine/serine-rich, e3 ubiquitin protein ligase, EFNA1  -  ephrin-a1, SPEN  -  spen homolog, transcriptional regulator (drosophila), CTNNBIP1  -  catenin, beta interacting protein 1, MYF5  -  myogenic factor 5, MYF6  -  myogenic factor 6 (herculin), PRDM6  -  pr domain containing 6, BBX  -  bobby sox homolog (drosophila), GLIS1  -  glis family zinc finger 1, EGR1  -  early growth response 1, MYBL2  -  v-myb avian myeloblastosis viral oncogene homolog-like 2, MYBL1  -  v-myb avian myeloblastosis viral oncogene homolog-like 1, CNOT7  -  ccr4-not transcription complex, subunit 7, PRDM10  -  pr domain containing 10, MEGF8  -  multiple egf-like-domains 8, MXI1  -  max interactor 1, dimerization protein, PRDM8  -  pr domain containing 8, UBN1  -  ubinuclein 1, MYCN  -  v-myc avian myelocytomatosis viral oncogene neuroblastoma derived homolog, PSMC3IP  -  psmc3 interacting protein, SERTAD1  -  serta domain containing 1, SERTAD3  -  serta domain containing 3, TRIP6  -  thyroid hormone receptor interactor 6, EBF1  -  early b-cell factor 1, E2F4  -  e2f transcription factor 4, p107/p130-binding, ENY2  -  enhancer of yellow 2 homolog (drosophila), E2F1  -  e2f transcription factor 1, E2F2  -  e2f transcription factor 2, PREB  -  prolactin regulatory element binding, TRIM37  -  tripartite motif containing 37, TRAF6  -  tnf receptor-associated factor 6, e3 ubiquitin protein ligase, TRAF5  -  tnf receptor-associated factor 5, EDNRB  -  endothelin receptor type b, MYCBP2  -  myc binding protein 2, e3 ubiquitin protein ligase, TRAF1  -  tnf receptor-associated factor 1, S1PR1  -  sphingosine-1-phosphate receptor 1, EDN1  -  endothelin 1, MED6  -  mediator complex subunit 6, CAMK1D  -  calcium/calmodulin-dependent protein kinase id, DMTF1  -  cyclin d binding myb-like transcription factor 1, CDKN2AIPNL  -  cdkn2a interacting protein n-terminal like, DDN  -  dendrin, TRNP1  -  tmf1-regulated nuclear protein 1, BPTF  -  bromodomain phd finger transcription factor, MTF1  -  metal-regulatory transcription factor 1, SRA1  -  steroid receptor rna activator 1, ETV3  -  ets variant 3, TCEAL8  -  transcription elongation factor a (sii)-like 8, ETV5  -  ets variant 5, ETV4  -  ets variant 4, MECOM  -  mds1 and evi1 complex locus, EWSR1  -  ews rna-binding protein 1, TBX20  -  t-box 20, VLDLR  -  very low density lipoprotein receptor, CREB3L1  -  camp responsive element binding protein 3-like 1, EYA1  -  eyes absent homolog 1 (drosophila), EYA3  -  eyes absent homolog 3 (drosophila), MSX1  -  msh homeobox 1, EZH1  -  enhancer of zeste homolog 1 (drosophila), MSX2  -  msh homeobox 2, NR1H3  -  nuclear receptor subfamily 1, group h, member 3, CIC  -  capicua transcriptional repressor, OVOL3  -  ovo-like 3 (drosophila), ERCC6  -  excision repair cross-complementing rodent repair deficiency, complementation group 6, KLF15  -  kruppel-like factor 15, EYA4  -  eyes absent homolog 4 (drosophila), ZBTB40  -  zinc finger and btb domain containing 40, ELMSAN1  -  elm2 and myb/sant-like domain containing 1, EREG  -  epiregulin, ZNF674  -  zinc finger protein 674, UBE2D1  -  ubiquitin-conjugating enzyme e2d 1, COMMD5  -  comm domain containing 5, LPIN1  -  lipin 1, UBC  -  ubiquitin c, ZNF248  -  zinc finger protein 248, ERG  -  v-ets avian erythroblastosis virus e26 oncogene homolog, ESRRG  -  estrogen-related receptor gamma, TXK  -  txk tyrosine kinase, ESRRA  -  estrogen-related receptor alpha, ETS2  -  v-ets avian erythroblastosis virus e26 oncogene homolog 2, ETV1  -  ets variant 1, ETS1  -  v-ets avian erythroblastosis virus e26 oncogene homolog 1, ZMIZ1  -  zinc finger, miz-type containing 1, UCN  -  urocortin, UBP1  -  upstream binding protein 1 (lbp-1a), SUMO1  -  small ubiquitin-like modifier 1, PELI1  -  pellino e3 ubiquitin protein ligase 1, USP15  -  ubiquitin specific peptidase 15, CHURC1  -  churchill domain containing 1, RBX1  -  ring-box 1, e3 ubiquitin protein ligase, NR1H4  -  nuclear receptor subfamily 1, group h, member 4, ERBB4  -  v-erb-b2 avian erythroblastic leukemia viral oncogene homolog 4, NR1D2  -  nuclear receptor subfamily 1, group d, member 2, NR1I3  -  nuclear receptor subfamily 1, group i, member 3, ERBB2  -  v-erb-b2 avian erythroblastic leukemia viral oncogene homolog 2, MLX  -  mlx, max dimerization protein, GCFC2  -  gc-rich sequence dna-binding factor 2, TCF15  -  transcription factor 15 (basic helix-loop-helix), ORC2  -  origin recognition complex, subunit 2, ZNF436  -  zinc finger protein 436, CAMTA1  -  calmodulin binding transcription activator 1, FLI1  -  fli-1 proto-oncogene, ets transcription factor, RNF141  -  ring finger protein 141, CDON  -  cell adhesion associated, oncogene regulated, OTX1  -  orthodenticle homeobox 1, PROX2  -  prospero homeobox 2, OTX2  -  orthodenticle homeobox 2, EPM2AIP1  -  epm2a (laforin) interacting protein 1, FOXE1  -  forkhead box e1 (thyroid transcription factor 2), OVOL1  -  ovo-like 1(drosophila), FOXM1  -  forkhead box m1, FOXS1  -  forkhead box s1, RNF38  -  ring finger protein 38, FOXO3  -  forkhead box o3, AKNA  -  at-hook transcription factor, FOXC1  -  forkhead box c1, TRERF1  -  transcriptional regulating factor 1, TSSK4  -  testis-specific serine kinase 4, SATB2  -  satb homeobox 2, FOXJ1  -  forkhead box j1, HR  -  hair growth associated, FOXG1  -  forkhead box g1, MTERFD1  -  mterf domain containing 1, WWC1  -  ww and c2 domain containing 1, OGG1  -  8-oxoguanine dna glycosylase, IL17F  -  interleukin 17f, ASCC1  -  activating signal cointegrator 1 complex subunit 1, FAM208A  -  family with sequence similarity 208, member a, KDM3A  -  lysine (k)-specific demethylase 3a, ZBED4  -  zinc finger, bed-type containing 4, GDF7  -  growth differentiation factor 7, FHL2  -  four and a half lim domains 2, DCAF6  -  ddb1 and cul4 associated factor 6, C1orf85  -  chromosome 1 open reading frame 85, FHIT  -  fragile histidine triad, TAF10  -  taf10 rna polymerase ii, tata box binding protein (tbp)-associated factor, 30kda, SERTAD2  -  serta domain containing 2, FGFR1  -  fibroblast growth factor receptor 1, FGF10  -  fibroblast growth factor 10, BCLAF1  -  bcl2-associated transcription factor 1, NR4A2  -  nuclear receptor subfamily 4, group a, member 2, ZNF593  -  zinc finger protein 593, ZBTB7B  -  zinc finger and btb domain containing 7b, TARBP1  -  tar (hiv-1) rna binding protein 1, TAF13  -  taf13 rna polymerase ii, tata box binding protein (tbp)-associated factor, 18kda, CUX2  -  cut-like homeobox 2, BARX1  -  barx homeobox 1, MAP3K7  -  mitogen-activated protein kinase kinase kinase 7, TAL1  -  t-cell acute lymphocytic leukemia 1, ZNF623  -  zinc finger protein 623, TRIM14  -  tripartite motif containing 14, INO80E  -  ino80 complex subunit e, TBX15  -  t-box 15, TBX6  -  t-box 6, TBX5  -  t-box 5, MED13L  -  mediator complex subunit 13-like, KMT2E  -  lysine (k)-specific methyltransferase 2e, ZEB2  -  zinc finger e-box binding homeobox 2, ZNF395  -  zinc finger protein 395, MYNN  -  myoneurin, RRP8  -  ribosomal rna processing 8, methyltransferase, homolog (yeast), UFL1  -  ufm1-specific ligase 1, TCF7L2  -  transcription factor 7-like 2 (t-cell specific, hmg-box), TBX3  -  t-box 3, GAL  -  galanin/gmap prepropeptide, NKRF  -  nfkb repressing factor, TCEB2  -  transcription elongation factor b (siii), polypeptide 2 (18kda, elongin b), TCEA3  -  transcription elongation factor a (sii), 3, TSC22D2  -  tsc22 domain family, member 2, JHDM1D  -  jumonji c domain containing histone demethylase 1 homolog d (s. cerevisiae), LANCL2  -  lanc lantibiotic synthetase component c-like 2 (bacterial), ZNF827  -  zinc finger protein 827, ZNF646  -  zinc finger protein 646, NRBF2  -  nuclear receptor binding factor 2, HTRA3  -  htra serine peptidase 3, STRN3  -  striatin, calmodulin binding protein 3, PAXBP1  -  pax3 and pax7 binding protein 1, TLE1  -  transducin-like enhancer of split 1 (e(sp1) homolog, drosophila), RHOQ  -  ras homolog family member q, ZKSCAN4  -  zinc finger with krab and scan domains 4, TLE3  -  transducin-like enhancer of split 3 (e(sp1) homolog, drosophila), TLE4  -  transducin-like enhancer of split 4 (e(sp1) homolog, drosophila), TLX3  -  t-cell leukemia homeobox 3, DICER1  -  dicer 1, ribonuclease type iii, CEP290  -  centrosomal protein 290kda, NPAS2  -  neuronal pas domain protein 2, NR2E1  -  nuclear receptor subfamily 2, group e, member 1, LMCD1  -  lim and cysteine-rich domains 1, SIRT1  -  sirtuin 1, NOTCH1  -  notch 1, NFYA  -  nuclear transcription factor y, alpha, ZBTB34  -  zinc finger and btb domain containing 34, HEY1  -  hairy/enhancer-of-split related with yrpw motif 1, NFYC  -  nuclear transcription factor y, gamma, TMPO  -  thymopoietin, NFKB2  -  nuclear factor of kappa light polypeptide gene enhancer in b-cells 2 (p49/p100), RAX  -  retina and anterior neural fold homeobox, ZSCAN12  -  zinc finger and scan domain containing 12, ZNF703  -  zinc finger protein 703, NKX6-1  -  nk6 homeobox 1, TNFAIP3  -  tumor necrosis factor, alpha-induced protein 3, OTP  -  orthopedia homeobox, NKX2-2  -  nk2 homeobox 2, MYOCD  -  myocardin, NHLH2  -  nescient helix loop helix 2, NHLH1  -  nescient helix loop helix 1, SETD1A  -  set domain containing 1a, ZFP2  -  zfp2 zinc finger protein, ZNF516  -  zinc finger protein 516, EGLN2  -  egl-9 family hypoxia-inducible factor 2, NEO1  -  neogenin 1, TEF  -  thyrotrophic embryonic factor, TFAP2B  -  transcription factor ap-2 beta (activating enhancer binding protein 2 beta), ZNF891  -  zinc finger protein 891, PPM1F  -  protein phosphatase, mg2+/mn2+ dependent, 1f, ZNF592  -  zinc finger protein 592, EPC1  -  enhancer of polycomb homolog 1 (drosophila), NR2F2  -  nuclear receptor subfamily 2, group f, member 2, MORF4L2  -  mortality factor 4 like 2, ZKSCAN3  -  zinc finger with krab and scan domains 3, TFDP2  -  transcription factor dp-2 (e2f dimerization partner 2), NFATC3  -  nuclear factor of activated t-cells, cytoplasmic, calcineurin-dependent 3, TFAP2C  -  transcription factor ap-2 gamma (activating enhancer binding protein 2 gamma), NFE2L1  -  nuclear factor (erythroid-derived 2)-like 1, NR2F1  -  nuclear receptor subfamily 2, group f, member 1, TFCP2  -  transcription factor cp2, TGS1  -  trimethylguanosine synthase 1, TFR2  -  transferrin receptor 2, NFIA  -  nuclear factor i/a, NFATC2  -  nuclear factor of activated t-cells, cytoplasmic, calcineurin-dependent 2, YLPM1  -  ylp motif containing 1, CDK5RAP3  -  cdk5 regulatory subunit associated protein 3, MTERFD3  -  mterf domain containing 3, NEUROG3  -  neurogenin 3, TGFB3  -  transforming growth factor, beta 3, TGFB1I1  -  transforming growth factor beta 1 induced transcript 1, TP53INP1  -  tumor protein p53 inducible nuclear protein 1, H2AFV  -  h2a histone family, member v, ZNF425  -  zinc finger protein 425, RNF20  -  ring finger protein 20, e3 ubiquitin protein ligase, PHF14  -  phd finger protein 14, FOS  -  fbj murine osteosarcoma viral oncogene homolog, NEDD4  -  neural precursor cell expressed, developmentally down-regulated 4, e3 ubiquitin protein ligase, ZNF281  -  zinc finger protein 281, KAT6B  -  k(lysine) acetyltransferase 6b, TIAL1  -  tia1 cytotoxic granule-associated rna binding protein-like 1, THRB  -  thyroid hormone receptor, beta, THRA  -  thyroid hormone receptor, alpha]"					
GO:0010556	regulation of macromolecule biosynthetic process	2.47E-07	3.52E-04	1.06	"[EXOSC9  -  exosome component 9, TADA1  -  transcriptional adaptor 1, SKOR2  -  ski family transcriptional corepressor 2, CDKN2AIP  -  cdkn2a interacting protein, DACH2  -  dachshund homolog 2 (drosophila), GDF10  -  growth differentiation factor 10, ZNF442  -  zinc finger protein 442, GDNF  -  glial cell derived neurotrophic factor, ABCA2  -  atp-binding cassette, sub-family a (abc1), member 2, GRHL2  -  grainyhead-like 2 (drosophila), NR6A1  -  nuclear receptor subfamily 6, group a, member 1, GDF2  -  growth differentiation factor 2, MLLT11  -  myeloid/lymphoid or mixed-lineage leukemia (trithorax homolog, drosophila); translocated to, 11, OBFC1  -  oligonucleotide/oligosaccharide-binding fold containing 1, GDF5  -  growth differentiation factor 5, NRIP1  -  nuclear receptor interacting protein 1, ZNF407  -  zinc finger protein 407, BRD8  -  bromodomain containing 8, ACO1  -  aconitase 1, soluble, DPF3  -  d4, zinc and double phd fingers, family 3, TRIM6  -  tripartite motif containing 6, TCERG1  -  transcription elongation regulator 1, TAF15  -  taf15 rna polymerase ii, tata box binding protein (tbp)-associated factor, 68kda, EHMT2  -  euchromatic histone-lysine n-methyltransferase 2, GJA1  -  gap junction protein, alpha 1, 43kda, TASP1  -  taspase, threonine aspartase, 1, SNAI3  -  snail family zinc finger 3, ACTN1  -  actinin, alpha 1, AXIN1  -  axin 1, ZNF671  -  zinc finger protein 671, PICALM  -  phosphatidylinositol binding clathrin assembly protein, ACVRL1  -  activin a receptor type ii-like 1, ACTN2  -  actinin, alpha 2, GLI4  -  gli family zinc finger 4, GLO1  -  glyoxalase i, ACVR1  -  activin a receptor, type i, ARID1A  -  at rich interactive domain 1a (swi-like), ACVR1B  -  activin a receptor, type ib, GFI1B  -  growth factor independent 1b transcription repressor, SETD6  -  set domain containing 6, POU4F3  -  pou class 4 homeobox 3, GLI3  -  gli family zinc finger 3, POU6F1  -  pou class 6 homeobox 1, MALT1  -  mucosa associated lymphoid tissue lymphoma translocation gene 1, GLI2  -  gli family zinc finger 2, ZNF837  -  zinc finger protein 837, POU3F4  -  pou class 3 homeobox 4, FZD7  -  frizzled family receptor 7, POU3F3  -  pou class 3 homeobox 3, GLE1  -  gle1 rna export mediator, POU4F1  -  pou class 4 homeobox 1, ACTR5  -  arp5 actin-related protein 5 homolog (yeast), EOMES  -  eomesodermin, FZD4  -  frizzled family receptor 4, FZD1  -  frizzled family receptor 1, PPARA  -  peroxisome proliferator-activated receptor alpha, AXIN2  -  axin 2, PPARG  -  peroxisome proliferator-activated receptor gamma, POMC  -  proopiomelanocortin, MAML3  -  mastermind-like 3 (drosophila), POLR2I  -  polymerase (rna) ii (dna directed) polypeptide i, 14.5kda, ZBTB42  -  zinc finger and btb domain containing 42, FAM129A  -  family with sequence similarity 129, member a, ADCYAP1  -  adenylate cyclase activating polypeptide 1 (pituitary), POU3F2  -  pou class 3 homeobox 2, POU2F2  -  pou class 2 homeobox 2, SOX6  -  sry (sex determining region y)-box 6, POU2AF1  -  pou class 2 associating factor 1, PARP1  -  poly (adp-ribose) polymerase 1, MED12L  -  mediator complex subunit 12-like, PHF17  -  phd finger protein 17, SRCAP  -  snf2-related crebbp activator protein, POLA1  -  polymerase (dna directed), alpha 1, catalytic subunit, ARID5A  -  at rich interactive domain 5a (mrf1-like), SMPD3  -  sphingomyelin phosphodiesterase 3, neutral membrane (neutral sphingomyelinase ii), POLR2B  -  polymerase (rna) ii (dna directed) polypeptide b, 140kda, BATF3  -  basic leucine zipper transcription factor, atf-like 3, HNRNPUL1  -  heterogeneous nuclear ribonucleoprotein u-like 1, PRKAA1  -  protein kinase, amp-activated, alpha 1 catalytic subunit, AEBP1  -  ae binding protein 1, AES  -  amino-terminal enhancer of split, NUP133  -  nucleoporin 133kda, TFEB  -  transcription factor eb, JAG1  -  jagged 1, NOSTRIN  -  nitric oxide synthase trafficking, AGT  -  angiotensinogen (serpin peptidase inhibitor, clade a, member 8), CITED4  -  cbp/p300-interacting transactivator, with glu/asp-rich carboxy-terminal domain, 4, NR5A2  -  nuclear receptor subfamily 5, group a, member 2, PRDM4  -  pr domain containing 4, MALSU1  -  mitochondrial assembly of ribosomal large subunit 1, ZNF689  -  zinc finger protein 689, LRIF1  -  ligand dependent nuclear receptor interacting factor 1, PPP2R5B  -  protein phosphatase 2, regulatory subunit b', beta, AKT2  -  v-akt murine thymoma viral oncogene homolog 2, AKT1  -  v-akt murine thymoma viral oncogene homolog 1, NR0B1  -  nuclear receptor subfamily 0, group b, member 1, GABPA  -  ga binding protein transcription factor, alpha subunit 60kda, WWP1  -  ww domain containing e3 ubiquitin protein ligase 1, ZNF526  -  zinc finger protein 526, PPP1R8  -  protein phosphatase 1, regulatory subunit 8, FOXP4  -  forkhead box p4, PPP1R3D  -  protein phosphatase 1, regulatory subunit 3d, PPP1CA  -  protein phosphatase 1, catalytic subunit, alpha isozyme, PPP1CB  -  protein phosphatase 1, catalytic subunit, beta isozyme, OSR2  -  odd-skipped related 2 (drosophila), RPAP2  -  rna polymerase ii associated protein 2, BATF2  -  basic leucine zipper transcription factor, atf-like 2, H2AFJ  -  h2a histone family, member j, RBPMS  -  rna binding protein with multiple splicing, RNF165  -  ring finger protein 165, FOSL1  -  fos-like antigen 1, VAX1  -  ventral anterior homeobox 1, IWS1  -  iws1 homolog (s. cerevisiae), PROX1  -  prospero homeobox 1, ALK  -  anaplastic lymphoma receptor tyrosine kinase, VHLL  -  von hippel-lindau tumor suppressor-like, AMELX  -  amelogenin, x-linked, HIF1AN  -  hypoxia inducible factor 1, alpha subunit inhibitor, KMT2D  -  lysine (k)-specific methyltransferase 2d, PRKRIR  -  protein-kinase, interferon-inducible double stranded rna dependent inhibitor, repressor of (p58 repressor), MID2  -  midline 2, MAP2K6  -  mitogen-activated protein kinase kinase 6, ZNF750  -  zinc finger protein 750, ZFP1  -  zfp1 zinc finger protein, EIF2AK2  -  eukaryotic translation initiation factor 2-alpha kinase 2, ZNF668  -  zinc finger protein 668, MAPK13  -  mitogen-activated protein kinase 13, YEATS4  -  yeats domain containing 4, HMGA2  -  high mobility group at-hook 2, RIPK3  -  receptor-interacting serine-threonine kinase 3, ALX1  -  alx homeobox 1, ZNF212  -  zinc finger protein 212, GATA4  -  gata binding protein 4, GCN1L1  -  gcn1 general control of amino-acid synthesis 1-like 1 (yeast), MAPK1  -  mitogen-activated protein kinase 1, GBX1  -  gastrulation brain homeobox 1, ZFHX4  -  zinc finger homeobox 4, ANXA4  -  annexin a4, ZNF497  -  zinc finger protein 497, PKN2  -  protein kinase n2, GAPDH  -  glyceraldehyde-3-phosphate dehydrogenase, CCDC85B  -  coiled-coil domain containing 85b, LHX3  -  lim homeobox 3, NR4A3  -  nuclear receptor subfamily 4, group a, member 3, PRKCD  -  protein kinase c, delta, PRKAR1A  -  protein kinase, camp-dependent, regulatory, type i, alpha, ZNF408  -  zinc finger protein 408, DEDD2  -  death effector domain containing 2, ZKSCAN8  -  zinc finger with krab and scan domains 8, PAX2  -  paired box 2, BIRC5  -  baculoviral iap repeat containing 5, PAX1  -  paired box 1, APOA2  -  apolipoprotein a-ii, PAX6  -  paired box 6, PAX5  -  paired box 5, PAX4  -  paired box 4, NARG2  -  nmda receptor regulated 2, PAX9  -  paired box 9, ZNF783  -  zinc finger family member 783, ZNF180  -  zinc finger protein 180, PAX7  -  paired box 7, ZNF154  -  zinc finger protein 154, PRMT6  -  protein arginine methyltransferase 6, PBX1  -  pre-b-cell leukemia homeobox 1, GTF2E2  -  general transcription factor iie, polypeptide 2, beta 34kda, PCBP1  -  poly(rc) binding protein 1, TRIM26  -  tripartite motif containing 26, GTF2H3  -  general transcription factor iih, polypeptide 3, 34kda, PPP1R3B  -  protein phosphatase 1, regulatory subunit 3b, VEZF1  -  vascular endothelial zinc finger 1, PCBD1  -  pterin-4 alpha-carbinolamine dehydratase/dimerization cofactor of hepatocyte nuclear factor 1 alpha, APBB2  -  amyloid beta (a4) precursor protein-binding, family b, member 2, ZBTB16  -  zinc finger and btb domain containing 16, P2RY1  -  purinergic receptor p2y, g-protein coupled, 1, ZFP41  -  zfp41 zinc finger protein, ZNF133  -  zinc finger protein 133, DNAJC17  -  dnaj (hsp40) homolog, subfamily c, member 17, KRBA2  -  krab-a domain containing 2, GTF3A  -  general transcription factor iiia, ZNF121  -  zinc finger protein 121, PA2G4  -  proliferation-associated 2g4, 38kda, ARF4  -  adp-ribosylation factor 4, YRDC  -  yrdc domain containing (e. coli), APP  -  amyloid beta (a4) precursor protein, CRB2  -  crumbs homolog 2 (drosophila), HSF5  -  heat shock transcription factor family member 5, RCBTB1  -  regulator of chromosome condensation (rcc1) and btb (poz) domain containing protein 1, PAK3  -  p21 protein (cdc42/rac)-activated kinase 3, PAM  -  peptidylglycine alpha-amidating monooxygenase, ARNTL  -  aryl hydrocarbon receptor nuclear translocator-like, RNF31  -  ring finger protein 31, BRPF1  -  bromodomain and phd finger containing, 1, ZNF366  -  zinc finger protein 366, SAP130  -  sin3a-associated protein, 130kda, SUPT16H  -  suppressor of ty 16 homolog (s. cerevisiae), IFT57  -  intraflagellar transport 57 homolog (chlamydomonas), ARRB2  -  arrestin, beta 2, ARRB1  -  arrestin, beta 1, PDGFRA  -  platelet-derived growth factor receptor, alpha polypeptide, HAS2  -  hyaluronan synthase 2, HAS3  -  hyaluronan synthase 3, FEZF1  -  fez family zinc finger 1, FSTL1  -  follistatin-like 1, CSDE1  -  cold shock domain containing e1, rna-binding, PEG3  -  paternally expressed 3, LRP8  -  low density lipoprotein receptor-related protein 8, apolipoprotein e receptor, LZTS1  -  leucine zipper, putative tumor suppressor 1, OLIG3  -  oligodendrocyte transcription factor 3, JDP2  -  jun dimerization protein 2, PCK1  -  phosphoenolpyruvate carboxykinase 1 (soluble), AKIRIN2  -  akirin 2, SLC51B  -  solute carrier family 51, beta subunit, BHLHA15  -  basic helix-loop-helix family, member a15, ERLIN2  -  er lipid raft associated 2, ZNF227  -  zinc finger protein 227, HEXB  -  hexosaminidase b (beta polypeptide), PDE2A  -  phosphodiesterase 2a, cgmp-stimulated, HDGF  -  hepatoma-derived growth factor, ZNF213  -  zinc finger protein 213, ZNF205  -  zinc finger protein 205, PKIG  -  protein kinase (camp-dependent, catalytic) inhibitor gamma, ASCL1  -  achaete-scute complex homolog 1 (drosophila), HCRT  -  hypocretin (orexin) neuropeptide precursor, SBNO2  -  strawberry notch homolog 2 (drosophila), ZBTB1  -  zinc finger and btb domain containing 1, XPO1  -  exportin 1 (crm1 homolog, yeast), GOLGB1  -  golgin b1, BAHD1  -  bromo adjacent homology domain containing 1, WNT10B  -  wingless-type mmtv integration site family, member 10b, FOXJ3  -  forkhead box j3, ATOH1  -  atonal homolog 1 (drosophila), WNT11  -  wingless-type mmtv integration site family, member 11, XBP1  -  x-box binding protein 1, LARP6  -  la ribonucleoprotein domain family, member 6, HMGN5  -  high mobility group nucleosome binding domain 5, WT1  -  wilms tumor 1, ZFHX3  -  zinc finger homeobox 3, FOXN4  -  forkhead box n4, WFS1  -  wolfram syndrome 1 (wolframin), WNT1  -  wingless-type mmtv integration site family, member 1, ASCL4  -  achaete-scute complex homolog 4 (drosophila), WNT2  -  wingless-type mmtv integration site family member 2, WNT5A  -  wingless-type mmtv integration site family, member 5a, WNT6  -  wingless-type mmtv integration site family, member 6, TRPV1  -  transient receptor potential cation channel, subfamily v, member 1, IMPACT  -  impact rwd domain protein, LGR4  -  leucine-rich repeat containing g protein-coupled receptor 4, ZNF641  -  zinc finger protein 641, ATP2B4  -  atpase, ca++ transporting, plasma membrane 4, C8orf44-SGK3  -  c8orf44-sgk3 readthrough, RNF44  -  ring finger protein 44, ZSCAN21  -  zinc finger and scan domain containing 21, PKD2  -  polycystic kidney disease 2 (autosomal dominant), GSX2  -  gs homeobox 2, PITX2  -  paired-like homeodomain 2, NKX3-2  -  nk3 homeobox 2, PITX3  -  paired-like homeodomain 3, FBXL15  -  f-box and leucine-rich repeat protein 15, PITX1  -  paired-like homeodomain 1, ZNF32  -  zinc finger protein 32, SFR1  -  swi5-dependent recombination repair 1, ZBTB25  -  zinc finger and btb domain containing 25, IRX3  -  iroquois homeobox 3, TRIM62  -  tripartite motif containing 62, GPS2  -  g protein pathway suppressor 2, PIK3R1  -  phosphoinositide-3-kinase, regulatory subunit 1 (alpha), ATF5  -  activating transcription factor 5, TEN1  -  ten1 cst complex subunit, IKZF2  -  ikaros family zinc finger 2 (helios), PLAGL2  -  pleiomorphic adenoma gene-like 2, PLAGL1  -  pleiomorphic adenoma gene-like 1, PLAG1  -  pleiomorphic adenoma gene 1, ELP2  -  elongator acetyltransferase complex subunit 2, ASXL1  -  additional sex combs like 1 (drosophila), ZNF384  -  zinc finger protein 384, UQCC  -  ubiquinol-cytochrome c reductase complex chaperone, ZNF24  -  zinc finger protein 24, ZNF23  -  zinc finger protein 23, PKHD1  -  polycystic kidney and hepatic disease 1 (autosomal recessive), OGFOD1  -  2-oxoglutarate and iron-dependent oxygenase domain containing 1, ZIC1  -  zic family member 1, ZBTB14  -  zinc finger and btb domain containing 14, ZNF7  -  zinc finger protein 7, CNBP  -  cchc-type zinc finger, nucleic acid binding protein, CBX3  -  chromobox homolog 3, ZIC2  -  zic family member 2, ZIC3  -  zic family member 3, PHB2  -  prohibitin 2, ZNF3  -  zinc finger protein 3, YES1  -  v-yes-1 yamaguchi sarcoma viral oncogene homolog 1, PARK7  -  parkinson protein 7, GSK3A  -  glycogen synthase kinase 3 alpha, YY1  -  yy1 transcription factor, GALR2  -  galanin receptor 2, ZNF831  -  zinc finger protein 831, CASZ1  -  castor zinc finger 1, RFC3  -  replication factor c (activator 1) 3, 38kda, SEBOX  -  sebox homeobox, RFX4  -  regulatory factor x, 4 (influences hla class ii expression), WHSC1L1  -  wolf-hirschhorn syndrome candidate 1-like 1, APBB3  -  amyloid beta (a4) precursor protein-binding, family b, member 3, ZFP36L2  -  zfp36 ring finger protein-like 2, EVX2  -  even-skipped homeobox 2, ZFP36L1  -  zfp36 ring finger protein-like 1, RET  -  ret proto-oncogene, SAP30  -  sin3a-associated protein, 30kda, DPF2  -  d4, zinc and double phd fingers family 2, KLF5  -  kruppel-like factor 5 (intestinal), KLF9  -  kruppel-like factor 9, ZNF879  -  zinc finger protein 879, TNIP1  -  tnfaip3 interacting protein 1, IKZF1  -  ikaros family zinc finger 1 (ikaros), HDAC3  -  histone deacetylase 3, RING1  -  ring finger protein 1, PRDM1  -  pr domain containing 1, with znf domain, BLM  -  bloom syndrome, recq helicase-like, TET3  -  tet methylcytosine dioxygenase 3, SECISBP2  -  secis binding protein 2, QRICH1  -  glutamine-rich 1, PER2  -  period circadian clock 2, BMP1  -  bone morphogenetic protein 1, PER3  -  period circadian clock 3, HOXD9  -  homeobox d9, BMP3  -  bone morphogenetic protein 3, BMP2  -  bone morphogenetic protein 2, ZNF426  -  zinc finger protein 426, HOXD3  -  homeobox d3, RGS2  -  regulator of g-protein signaling 2, 24kda, HOXD8  -  homeobox d8, HOXD4  -  homeobox d4, HOXC12  -  homeobox c12, HOXC11  -  homeobox c11, HOXC13  -  homeobox c13, BMPR1B  -  bone morphogenetic protein receptor, type ib, NR1I2  -  nuclear receptor subfamily 1, group i, member 2, KAT2B  -  k(lysine) acetyltransferase 2b, HOXC8  -  homeobox c8, TSC22D1  -  tsc22 domain family, member 1, HOXC10  -  homeobox c10, BMP6  -  bone morphogenetic protein 6, ZNF259  -  zinc finger protein 259, TAX1BP1  -  tax1 (human t-cell leukemia virus type i) binding protein 1, OLIG2  -  oligodendrocyte lineage transcription factor 2, MYRF  -  myelin regulatory factor, TRIB1  -  tribbles homolog 1 (drosophila), CDC123  -  cell division cycle 123, ZNF648  -  zinc finger protein 648, CC2D1B  -  coiled-coil and c2 domain containing 1b, AHI1  -  abelson helper integration site 1, CPNE1  -  copine i, EIF2B2  -  eukaryotic translation initiation factor 2b, subunit 2 beta, 39kda, EIF2B4  -  eukaryotic translation initiation factor 2b, subunit 4 delta, 67kda, CA9  -  carbonic anhydrase ix, NANOS3  -  nanos homolog 3 (drosophila), GATAD2A  -  gata zinc finger domain containing 2a, ZNF655  -  zinc finger protein 655, FOXN2  -  forkhead box n2, RORB  -  rar-related orphan receptor b, C1QBP  -  complement component 1, q subcomponent binding protein, ALKBH4  -  alkb, alkylation repair homolog 4 (e. coli), TET2  -  tet methylcytosine dioxygenase 2, BNC2  -  basonuclin 2, NLRC3  -  nlr family, card domain containing 3, MBTD1  -  mbt domain containing 1, BCL10  -  b-cell cll/lymphoma 10, FUBP3  -  far upstream element (fuse) binding protein 3, IRX5  -  iroquois homeobox 5, DMBX1  -  diencephalon/mesencephalon homeobox 1, BARHL2  -  barh-like homeobox 2, PHOX2B  -  paired-like homeobox 2b, BOLL  -  bol, boule-like (drosophila), CAPN3  -  calpain 3, (p94), EIF4EBP3  -  eukaryotic translation initiation factor 4e binding protein 3, MCRS1  -  microspherule protein 1, N4BP2L2  -  nedd4 binding protein 2-like 2, HMGB2  -  high mobility group box 2, HMGB1  -  high mobility group box 1, CAMK2D  -  calcium/calmodulin-dependent protein kinase ii delta, HLX  -  h2.0-like homeobox, GSX1  -  gs homeobox 1, CHRD  -  chordin, CAMK2A  -  calcium/calmodulin-dependent protein kinase ii alpha, EIF3D  -  eukaryotic translation initiation factor 3, subunit d, FST  -  follistatin, ANKRD33  -  ankyrin repeat domain 33, USP47  -  ubiquitin specific peptidase 47, TNKS  -  tankyrase, trf1-interacting ankyrin-related adp-ribose polymerase, EIF4G3  -  eukaryotic translation initiation factor 4 gamma, 3, BANK1  -  b-cell scaffold protein with ankyrin repeats 1, PID1  -  phosphotyrosine interaction domain containing 1, PHIP  -  pleckstrin homology domain interacting protein, RPS5  -  ribosomal protein s5, HIPK1  -  homeodomain interacting protein kinase 1, ZBTB18  -  zinc finger and btb domain containing 18, GPBP1  -  gc-rich promoter binding protein 1, MNX1  -  motor neuron and pancreas homeobox 1, CALR  -  calreticulin, HGF  -  hepatocyte growth factor (hepapoietin a; scatter factor), SEMA4D  -  sema domain, immunoglobulin domain (ig), transmembrane domain (tm) and short cytoplasmic domain, (semaphorin) 4d, NRG1  -  neuregulin 1, ATXN1L  -  ataxin 1-like, TESC  -  tescalcin, CREB3  -  camp responsive element binding protein 3, UPF3B  -  upf3 regulator of nonsense transcripts homolog b (yeast), UPF3A  -  upf3 regulator of nonsense transcripts homolog a (yeast), HIF1A  -  hypoxia inducible factor 1, alpha subunit (basic helix-loop-helix transcription factor), CITED2  -  cbp/p300-interacting transactivator, with glu/asp-rich carboxy-terminal domain, 2, ANKRD2  -  ankyrin repeat domain 2 (stretch responsive muscle), LPIN3  -  lipin 3, HOXA13  -  homeobox a13, HOXA11  -  homeobox a11, RPS27A  -  ribosomal protein s27a, IRF9  -  interferon regulatory factor 9, BCL11B  -  b-cell cll/lymphoma 11b (zinc finger protein), HOXB2  -  homeobox b2, HOXB1  -  homeobox b1, HOXB7  -  homeobox b7, EED  -  embryonic ectoderm development, HOXC5  -  homeobox c5, HOXC4  -  homeobox c4, CCNH  -  cyclin h, NOD1  -  nucleotide-binding oligomerization domain containing 1, RPS14  -  ribosomal protein s14, HOXA1  -  homeobox a1, TIPIN  -  timeless interacting protein, ACER2  -  alkaline ceramidase 2, HOXA4  -  homeobox a4, HOXA5  -  homeobox a5, HOXA2  -  homeobox a2, HOXA3  -  homeobox a3, RPS6KA1  -  ribosomal protein s6 kinase, 90kda, polypeptide 1, HOXA6  -  homeobox a6, RPS6KB2  -  ribosomal protein s6 kinase, 70kda, polypeptide 2, HOXA7  -  homeobox a7, RUNX3  -  runt-related transcription factor 3, RYR2  -  ryanodine receptor 2 (cardiac), ONECUT1  -  one cut homeobox 1, HNF4G  -  hepatocyte nuclear factor 4, gamma, CAT  -  catalase, HNRNPAB  -  heterogeneous nuclear ribonucleoprotein a/b, CAV1  -  caveolin 1, caveolae protein, 22kda, ISL2  -  isl lim homeobox 2, RUNX1T1  -  runt-related transcription factor 1; translocated to, 1 (cyclin d-related), HEYL  -  hairy/enhancer-of-split related with yrpw motif-like, CHCHD3  -  coiled-coil-helix-coiled-coil-helix domain containing 3, HMX3  -  h6 family homeobox 3, ZBTB7C  -  zinc finger and btb domain containing 7c, LHX6  -  lim homeobox 6, HMX2  -  h6 family homeobox 2, RFX7  -  regulatory factor x, 7, FOXA2  -  forkhead box a2, HTATSF1  -  hiv-1 tat specific factor 1, HAT1  -  histone acetyltransferase 1, PAIP1  -  poly(a) binding protein interacting protein 1, CDC5L  -  cell division cycle 5-like, HTRA1  -  htra serine peptidase 1, RBM15  -  rna binding motif protein 15, POLR3F  -  polymerase (rna) iii (dna directed) polypeptide f, 39 kda, PRR13  -  proline rich 13, TOX3  -  tox high mobility group box family member 3, ERLIN1  -  er lipid raft associated 1, RBCK1  -  ranbp-type and c3hc4-type zinc finger containing 1, BHLHE22  -  basic helix-loop-helix family, member e22, ATAD2B  -  atpase family, aaa domain containing 2b, INHA  -  inhibin, alpha, DRAP1  -  dr1-associated protein 1 (negative cofactor 2 alpha), INHBA  -  inhibin, beta a, CREB3L2  -  camp responsive element binding protein 3-like 2, ERN2  -  endoplasmic reticulum to nucleus signaling 2, ERRFI1  -  erbb receptor feedback inhibitor 1, IL5  -  interleukin 5 (colony-stimulating factor, eosinophil), BHLHE40  -  basic helix-loop-helix family, member e40, IL4  -  interleukin 4, DMRT2  -  doublesex and mab-3 related transcription factor 2, LMO4  -  lim domain only 4, ATOH7  -  atonal homolog 7 (drosophila), CAMK1  -  calcium/calmodulin-dependent protein kinase i, GDF6  -  growth differentiation factor 6, PSMC5  -  proteasome (prosome, macropain) 26s subunit, atpase, 5, WNT4  -  wingless-type mmtv integration site family, member 4, NUCKS1  -  nuclear casein kinase and cyclin-dependent kinase substrate 1, CBX4  -  chromobox homolog 4, IL9  -  interleukin 9, PSMC2  -  proteasome (prosome, macropain) 26s subunit, atpase, 2, CSRNP1  -  cysteine-serine-rich nuclear protein 1, GAS7  -  growth arrest-specific 7, PPARGC1B  -  peroxisome proliferator-activated receptor gamma, coactivator 1 beta, EBF2  -  early b-cell factor 2, BATF  -  basic leucine zipper transcription factor, atf-like, IRS1  -  insulin receptor substrate 1, PTEN  -  phosphatase and tensin homolog, ISL1  -  isl lim homeobox 1, ITGA2  -  integrin, alpha 2 (cd49b, alpha 2 subunit of vla-2 receptor), TFAP2E  -  transcription factor ap-2 epsilon (activating enhancer binding protein 2 epsilon), MKNK1  -  map kinase interacting serine/threonine kinase 1, TLR9  -  toll-like receptor 9, CEBPA  -  ccaat/enhancer binding protein (c/ebp), alpha, CEBPB  -  ccaat/enhancer binding protein (c/ebp), beta, ITGB3  -  integrin, beta 3 (platelet glycoprotein iiia, antigen cd61), CEBPD  -  ccaat/enhancer binding protein (c/ebp), delta, EIF6  -  eukaryotic translation initiation factor 6, HELT  -  helt bhlh transcription factor, CDK5  -  cyclin-dependent kinase 5, CDK4  -  cyclin-dependent kinase 4, INSM1  -  insulinoma-associated 1, CDKN1C  -  cyclin-dependent kinase inhibitor 1c (p57, kip2), CDKN1B  -  cyclin-dependent kinase inhibitor 1b (p27, kip1), SORBS1  -  sorbin and sh3 domain containing 1, KLF7  -  kruppel-like factor 7 (ubiquitous), HTATIP2  -  hiv-1 tat interactive protein 2, 30kda, IREB2  -  iron-responsive element binding protein 2, IRF1  -  interferon regulatory factor 1, IRF6  -  interferon regulatory factor 6, IRF4  -  interferon regulatory factor 4, CDH13  -  cadherin 13, h-cadherin (heart), ITGA6  -  integrin, alpha 6, ARFGEF1  -  adp-ribosylation factor guanine nucleotide-exchange factor 1 (brefeldin a-inhibited), PURA  -  purine-rich element binding protein a, ZSCAN31  -  zinc finger and scan domain containing 31, ZNF266  -  zinc finger protein 266, NSD1  -  nuclear receptor binding set domain protein 1, GPR97  -  g protein-coupled receptor 97, ZBTB11  -  zinc finger and btb domain containing 11, PTPRK  -  protein tyrosine phosphatase, receptor type, k, ZBTB6  -  zinc finger and btb domain containing 6, PTPRN  -  protein tyrosine phosphatase, receptor type, n, AFF4  -  af4/fmr2 family, member 4, PEX2  -  peroxisomal biogenesis factor 2, MMS19  -  mms19 nucleotide excision repair homolog (s. cerevisiae), KDM5B  -  lysine (k)-specific demethylase 5b, LHX5  -  lim homeobox 5, VSX2  -  visual system homeobox 2, FOXN3  -  forkhead box n3, NKAPL  -  nfkb activating protein-like, ID3  -  inhibitor of dna binding 3, dominant negative helix-loop-helix protein, CHD4  -  chromodomain helicase dna binding protein 4, ZSCAN25  -  zinc finger and scan domain containing 25, EGLN1  -  egl-9 family hypoxia-inducible factor 1, STK36  -  serine/threonine kinase 36, CHD1  -  chromodomain helicase dna binding protein 1, MTERFD2  -  mterf domain containing 2, SOX14  -  sry (sex determining region y)-box 14, IRF2BPL  -  interferon regulatory factor 2 binding protein-like, JAZF1  -  jazf zinc finger 1, ID4  -  inhibitor of dna binding 4, dominant negative helix-loop-helix protein, HSPH1  -  heat shock 105kda/110kda protein 1, NANOS2  -  nanos homolog 2 (drosophila), ZNF513  -  zinc finger protein 513, HBP1  -  hmg-box transcription factor 1, ZNF282  -  zinc finger protein 282, NR0B2  -  nuclear receptor subfamily 0, group b, member 2, OSR1  -  odd-skipped related 1 (drosophila), CLTC  -  clathrin, heavy chain (hc), NSMAF  -  neutral sphingomyelinase (n-smase) activation associated factor, PABPC1  -  poly(a) binding protein, cytoplasmic 1, RARG  -  retinoic acid receptor, gamma, DLL4  -  delta-like 4 (drosophila), PPP1R3G  -  protein phosphatase 1, regulatory subunit 3g, LEMD2  -  lem domain containing 2, DNAJC2  -  dnaj (hsp40) homolog, subfamily c, member 2, ZBTB9  -  zinc finger and btb domain containing 9, UXT  -  ubiquitously-expressed, prefoldin-like chaperone, USP21  -  ubiquitin specific peptidase 21, NPAS3  -  neuronal pas domain protein 3, KHDRBS1  -  kh domain containing, rna binding, signal transduction associated 1, GNL3L  -  guanine nucleotide binding protein-like 3 (nucleolar)-like, LBX1  -  ladybird homeobox 1, FOXD3  -  forkhead box d3, ING3  -  inhibitor of growth family, member 3, RARA  -  retinoic acid receptor, alpha, FOXB1  -  forkhead box b1, IHH  -  indian hedgehog, RBL1  -  retinoblastoma-like 1 (p107), RBBP7  -  retinoblastoma binding protein 7, DMRTA1  -  dmrt-like family a1, SMARCA5  -  swi/snf related, matrix associated, actin dependent regulator of chromatin, subfamily a, member 5, NEUROD6  -  neuronal differentiation 6, RBM4  -  rna binding motif protein 4, NEUROG2  -  neurogenin 2, OGT  -  o-linked n-acetylglucosamine (glcnac) transferase, PELP1  -  proline, glutamate and leucine rich protein 1, PRDM15  -  pr domain containing 15, PRDM14  -  pr domain containing 14, IGFBP5  -  insulin-like growth factor binding protein 5, RBBP6  -  retinoblastoma binding protein 6, SIX2  -  six homeobox 2, GALR3  -  galanin receptor 3, CKS2  -  cdc28 protein kinase regulatory subunit 2, CUL3  -  cullin 3, FOXP1  -  forkhead box p1, NECAB3  -  n-terminal ef-hand calcium binding protein 3, CHUK  -  conserved helix-loop-helix ubiquitous kinase, DMRTB1  -  dmrt-like family b with proline-rich c-terminal, 1, SUPT3H  -  suppressor of ty 3 homolog (s. cerevisiae), BEND6  -  ben domain containing 6, TBR1  -  t-box, brain, 1, LGALS9  -  lectin, galactoside-binding, soluble, 9, ZMYND8  -  zinc finger, mynd-type containing 8, NPAS4  -  neuronal pas domain protein 4, NFATC2IP  -  nuclear factor of activated t-cells, cytoplasmic, calcineurin-dependent 2 interacting protein, RBM39  -  rna binding motif protein 39, NCOA5  -  nuclear receptor coactivator 5, PATZ1  -  poz (btb) and at hook containing zinc finger 1, CARD11  -  caspase recruitment domain family, member 11, SSBP2  -  single-stranded dna binding protein 2, NUP62  -  nucleoporin 62kda, RNF14  -  ring finger protein 14, DBX2  -  developing brain homeobox 2, SFMBT2  -  scm-like with four mbt domains 2, MAML2  -  mastermind-like 2 (drosophila), LEP  -  leptin, ATOH8  -  atonal homolog 8 (drosophila), SP3  -  sp3 transcription factor, SP4  -  sp4 transcription factor, BMP8A  -  bone morphogenetic protein 8a, SOX15  -  sry (sex determining region y)-box 15, LMX1B  -  lim homeobox transcription factor 1, beta, SOX12  -  sry (sex determining region y)-box 12, ARL2BP  -  adp-ribosylation factor-like 2 binding protein, LMX1A  -  lim homeobox transcription factor 1, alpha, SOX9  -  sry (sex determining region y)-box 9, C12orf52  -  chromosome 12 open reading frame 52, SOX2  -  sry (sex determining region y)-box 2, H2AFY  -  h2a histone family, member y, LOXL2  -  lysyl oxidase-like 2, WBP2  -  ww domain binding protein 2, KIAA1967  -  kiaa1967, LEMD3  -  lem domain containing 3, SOAT1  -  sterol o-acyltransferase 1, CARHSP1  -  calcium regulated heat stable protein 1, 24kda, ZC3H8  -  zinc finger ccch-type containing 8, ELP5  -  elongator acetyltransferase complex subunit 5, LMO1  -  lim domain only 1 (rhombotin 1), NACC2  -  nacc family member 2, ben and btb (poz) domain containing, DDX58  -  dead (asp-glu-ala-asp) box polypeptide 58, CRABP2  -  cellular retinoic acid binding protein 2, KLF3  -  kruppel-like factor 3 (basic), NR1D1  -  nuclear receptor subfamily 1, group d, member 1, DDX41  -  dead (asp-glu-ala-asp) box polypeptide 41, PLK3  -  polo-like kinase 3, SNCA  -  synuclein, alpha (non a4 component of amyloid precursor), RNF222  -  ring finger protein 222, TOX2  -  tox high mobility group box family member 2, PGBD1  -  piggybac transposable element derived 1, YTHDF2  -  yth domain family, member 2, ZBED5  -  zinc finger, bed-type containing 5, ZBTB41  -  zinc finger and btb domain containing 41, LHX8  -  lim homeobox 8, EIF3L  -  eukaryotic translation initiation factor 3, subunit l, SNAI1  -  snail family zinc finger 1, TMEM59  -  transmembrane protein 59, TP53INP2  -  tumor protein p53 inducible nuclear protein 2, ZBTB37  -  zinc finger and btb domain containing 37, SMO  -  smoothened, frizzled family receptor, ACTL6B  -  actin-like 6b, HLTF  -  helicase-like transcription factor, SMARCC2  -  swi/snf related, matrix associated, actin dependent regulator of chromatin, subfamily c, member 2, TNRC18  -  trinucleotide repeat containing 18, SMARCD1  -  swi/snf related, matrix associated, actin dependent regulator of chromatin, subfamily d, member 1, MED20  -  mediator complex subunit 20, AFAP1L2  -  actin filament associated protein 1-like 2, DMRT3  -  doublesex and mab-3 related transcription factor 3, SMARCA1  -  swi/snf related, matrix associated, actin dependent regulator of chromatin, subfamily a, member 1, ONECUT2  -  one cut homeobox 2, SMARCA2  -  swi/snf related, matrix associated, actin dependent regulator of chromatin, subfamily a, member 2, MAPK8IP1  -  mitogen-activated protein kinase 8 interacting protein 1, KLF6  -  kruppel-like factor 6, ZNF462  -  zinc finger protein 462, ZKSCAN5  -  zinc finger with krab and scan domains 5, TBX4  -  t-box 4, TMEFF2  -  transmembrane protein with egf-like and two follistatin-like domains 2, ARHGAP22  -  rho gtpase activating protein 22, IRF2BP2  -  interferon regulatory factor 2 binding protein 2, MED27  -  mediator complex subunit 27, MED26  -  mediator complex subunit 26, CHD6  -  chromodomain helicase dna binding protein 6, PRDM13  -  pr domain containing 13, MED17  -  mediator complex subunit 17, ZNF580  -  zinc finger protein 580, NKX2-5  -  nk2 homeobox 5, INSM2  -  insulinoma-associated 2, ARID5B  -  at rich interactive domain 5b (mrf1-like), KDM2B  -  lysine (k)-specific demethylase 2b, CTGF  -  connective tissue growth factor, SCML4  -  sex comb on midleg-like 4 (drosophila), SUPT6H  -  suppressor of ty 6 homolog (s. cerevisiae), ZNF710  -  zinc finger protein 710, HAND2  -  heart and neural crest derivatives expressed 2, SUPT4H1  -  suppressor of ty 4 homolog 1 (s. cerevisiae), CTBP2  -  c-terminal binding protein 2, ING4  -  inhibitor of growth family, member 4, CTNND1  -  catenin (cadherin-associated protein), delta 1, SETD3  -  set domain containing 3, CHCHD2  -  coiled-coil-helix-coiled-coil-helix domain containing 2, PRDM12  -  pr domain containing 12, NKX2-4  -  nk2 homeobox 4, CTNNB1  -  catenin (cadherin-associated protein), beta 1, 88kda, LPXN  -  leupaxin, PHF11  -  phd finger protein 11, PSRC1  -  proline/serine-rich coiled-coil 1, CUX1  -  cut-like homeobox 1, COMMD2  -  comm domain containing 2, PTF1A  -  pancreas specific transcription factor, 1a, CBX2  -  chromobox homolog 2, CTCFL  -  ccctc-binding factor (zinc finger protein)-like, STK3  -  serine/threonine kinase 3, HAND1  -  heart and neural crest derivatives expressed 1, ZBTB46  -  zinc finger and btb domain containing 46, PHF20L1  -  phd finger protein 20-like 1, CYLD  -  cylindromatosis (turban tumor syndrome), MED10  -  mediator complex subunit 10, BCL6B  -  b-cell cll/lymphoma 6, m"
					
"mber b, POU2F3  -  pou class 2 homeobox 3, NFKBID  -  nuclear factor of kappa light polypeptide gene enhancer in b-cells inhibitor, delta, JUN  -  jun proto-oncogene, C1orf170  -  chromosome 1 open reading frame 170, STAT4  -  signal transducer and activator of transcription 4, CRY2  -  cryptochrome 2 (photolyase-like), LHX2  -  lim homeobox 2, ASF1A  -  anti-silencing function 1a histone chaperone, STAT6  -  signal transducer and activator of transcription 6, interleukin-4 induced, VWC2  -  von willebrand factor c domain containing 2, BRMS1  -  breast cancer metastasis suppressor 1, ZNF219  -  zinc finger protein 219, ABHD14B  -  abhydrolase domain containing 14b, TACO1  -  translational activator of mitochondrially encoded cytochrome c oxidase i, ZNF503  -  zinc finger protein 503, WIBG  -  within bgcn homolog (drosophila), CSF2  -  colony stimulating factor 2 (granulocyte-macrophage), SPDEF  -  sam pointed domain containing ets transcription factor, C5orf54  -  chromosome 5 open reading frame 54, MINA  -  myc induced nuclear antigen, MNF1  -  mitochondrial nucleoid factor 1, ZNF335  -  zinc finger protein 335, KLF4  -  kruppel-like factor 4 (gut), CSNK2A2  -  casein kinase 2, alpha prime polypeptide, ZBED3  -  zinc finger, bed-type containing 3, SRC  -  v-src avian sarcoma (schmidt-ruppin a-2) viral oncogene homolog, PKNOX2  -  pbx/knotted 1 homeobox 2, DRGX  -  dorsal root ganglia homeobox, LEF1  -  lymphoid enhancer-binding factor 1, BRMS1L  -  breast cancer metastasis-suppressor 1-like, DNAJB5  -  dnaj (hsp40) homolog, subfamily b, member 5, VPS25  -  vacuolar protein sorting 25 homolog (s. cerevisiae), CNOT8  -  ccr4-not transcription complex, subunit 8, ZSCAN10  -  zinc finger and scan domain containing 10, TCEAL1  -  transcription elongation factor a (sii)-like 1, PRDX5  -  peroxiredoxin 5, CDK12  -  cyclin-dependent kinase 12, RWDD3  -  rwd domain containing 3, ZNF385A  -  zinc finger protein 385a, SIN3A  -  sin3 transcription regulator family member a, C5orf20  -  chromosome 5 open reading frame 20, MAP3K9  -  mitogen-activated protein kinase kinase kinase 9, SIX4  -  six homeobox 4, ZNF287  -  zinc finger protein 287, KDM3B  -  lysine (k)-specific demethylase 3b, MLF1  -  myeloid leukemia factor 1, SAMD8  -  sterile alpha motif domain containing 8, CBX8  -  chromobox homolog 8, MLLT3  -  myeloid/lymphoid or mixed-lineage leukemia (trithorax homolog, drosophila); translocated to, 3, BCL11A  -  b-cell cll/lymphoma 11a (zinc finger protein), LHX4  -  lim homeobox 4, MLLT1  -  myeloid/lymphoid or mixed-lineage leukemia (trithorax homolog, drosophila); translocated to, 1, MED14  -  mediator complex subunit 14, DBP  -  d site of albumin promoter (albumin d-box) binding protein, ZBTB22  -  zinc finger and btb domain containing 22, BRIP1  -  brca1 interacting protein c-terminal helicase 1, SCYL1  -  scy1-like 1 (s. cerevisiae), ZNF160  -  zinc finger protein 160, SUFU  -  suppressor of fused homolog (drosophila), NR3C2  -  nuclear receptor subfamily 3, group c, member 2, NLK  -  nemo-like kinase, MN1  -  meningioma (disrupted in balanced translocation) 1, MTA2  -  metastasis associated 1 family, member 2, EIF2A  -  eukaryotic translation initiation factor 2a, 65kda, NOG  -  noggin, MOV10  -  mov10, moloney leukemia virus 10, homolog (mouse), MSC  -  musculin, MNT  -  mnt, max dimerization protein, MDFI  -  myod family inhibitor, MDK  -  midkine (neurite growth-promoting factor 2), SPTY2D1  -  spt2, suppressor of ty, domain containing 1 (s. cerevisiae), CCR2  -  chemokine (c-c motif) receptor 2, MED30  -  mediator complex subunit 30, MEF2D  -  myocyte enhancer factor 2d, MEIS2  -  meis homeobox 2, BRWD1  -  bromodomain and wd repeat domain containing 1, ZNF664  -  zinc finger protein 664, MEIS1  -  meis homeobox 1, CYP1B1  -  cytochrome p450, family 1, subfamily b, polypeptide 1, S100A12  -  s100 calcium binding protein a12, MEOX1  -  mesenchyme homeobox 1, HINFP  -  histone h4 transcription factor, MET  -  met proto-oncogene, KAT8  -  k(lysine) acetyltransferase 8, DAPK1  -  death-associated protein kinase 1, MAVS  -  mitochondrial antiviral signaling protein, DAP  -  death-associated protein, S100A9  -  s100 calcium binding protein a9, SALL1  -  sal-like 1 (drosophila), NGDN  -  neuroguidin, eif4e binding protein, PCBD2  -  pterin-4 alpha-carbinolamine dehydratase/dimerization cofactor of hepatocyte nuclear factor 1 alpha (tcf1) 2, RPTOR  -  regulatory associated protein of mtor, complex 1, KITLG  -  kit ligand, SAFB  -  scaffold attachment factor b, PTOV1  -  prostate tumor overexpressed 1, ZNF394  -  zinc finger protein 394, SALL2  -  sal-like 2 (drosophila), MAGOH  -  mago-nashi homolog, proliferation-associated (drosophila), SMC3  -  structural maintenance of chromosomes 3, PDLIM1  -  pdz and lim domain 1, IL23A  -  interleukin 23, alpha subunit p19, NMI  -  n-myc (and stat) interactor, DR1  -  down-regulator of transcription 1, tbp-binding (negative cofactor 2), ZNF319  -  zinc finger protein 319, USP2  -  ubiquitin specific peptidase 2, MC1R  -  melanocortin 1 receptor (alpha melanocyte stimulating hormone receptor), UBE2J1  -  ubiquitin-conjugating enzyme e2, j1, UNK  -  unkempt homolog (drosophila), TBX18  -  t-box 18, ZNF687  -  zinc finger protein 687, MAX  -  myc associated factor x, ZMIZ2  -  zinc finger, miz-type containing 2, DVL2  -  dishevelled segment polarity protein 2, GIGYF2  -  grb10 interacting gyf protein 2, FNIP2  -  folliculin interacting protein 2, BCL2L12  -  bcl2-like 12 (proline rich), NELFCD  -  negative elongation factor complex member c/d, CDAN1  -  codanin 1, TSC22D3  -  tsc22 domain family, member 3, ASH2L  -  ash2 (absent, small, or homeotic)-like (drosophila), DUSP1  -  dual specificity phosphatase 1, SOX7  -  sry (sex determining region y)-box 7, HBEGF  -  heparin-binding egf-like growth factor, TFAP2D  -  transcription factor ap-2 delta (activating enhancer binding protein 2 delta), TSHZ3  -  teashirt zinc finger homeobox 3, ZNF396  -  zinc finger protein 396, DLG1  -  discs, large homolog 1 (drosophila), DLX1  -  distal-less homeobox 1, DLX2  -  distal-less homeobox 2, ZFAT  -  zinc finger and at hook domain containing, DLX5  -  distal-less homeobox 5, C14orf166  -  chromosome 14 open reading frame 166, SHOX2  -  short stature homeobox 2, DLX6  -  distal-less homeobox 6, AIP  -  aryl hydrocarbon receptor interacting protein, SIAH2  -  siah e3 ubiquitin protein ligase 2, ASB1  -  ankyrin repeat and socs box containing 1, BTAF1  -  btaf1 rna polymerase ii, b-tfiid transcription factor-associated, 170kda, POGK  -  pogo transposable element with krab domain, RASD1  -  ras, dexamethasone-induced 1, SIM1  -  single-minded homolog 1 (drosophila), CDK5RAP1  -  cdk5 regulatory subunit associated protein 1, SIX1  -  six homeobox 1, LTF  -  lactotransferrin, SIM2  -  single-minded homolog 2 (drosophila), CALCOCO1  -  calcium binding and coiled-coil domain 1, SFRP1  -  secreted frizzled-related protein 1, SFRP5  -  secreted frizzled-related protein 5, SMAD1  -  smad family member 1, TRIM33  -  tripartite motif containing 33, SMAD2  -  smad family member 2, SRRT  -  serrate rna effector molecule homolog (arabidopsis), LIMD1  -  lim domains containing 1, EIF2AK4  -  eukaryotic translation initiation factor 2 alpha kinase 4, TRIM15  -  tripartite motif containing 15, TAF1C  -  tata box binding protein (tbp)-associated factor, rna polymerase i, c, 110kda, RPS6KA4  -  ribosomal protein s6 kinase, 90kda, polypeptide 4, ZBTB26  -  zinc finger and btb domain containing 26, SMAD3  -  smad family member 3, SMAD6  -  smad family member 6, MAF  -  v-maf avian musculoaponeurotic fibrosarcoma oncogene homolog, USP13  -  ubiquitin specific peptidase 13 (isopeptidase t-3), NCBP1  -  nuclear cap binding protein subunit 1, 80kda, MAPRE3  -  microtubule-associated protein, rp/eb family, member 3, EMX1  -  empty spiracles homeobox 1, DHX33  -  deah (asp-glu-ala-his) box polypeptide 33, DDX25  -  dead (asp-glu-ala-asp) box helicase 25, ELK3  -  elk3, ets-domain protein (srf accessory protein 2), TICAM1  -  toll-like receptor adaptor molecule 1, ACPL2  -  acid phosphatase-like 2, ELK4  -  elk4, ets-domain protein (srf accessory protein 1), ELL2  -  elongation factor, rna polymerase ii, 2, WRNIP1  -  werner helicase interacting protein 1, EPAS1  -  endothelial pas domain protein 1, EP300  -  e1a binding protein p300, DKK1  -  dickkopf wnt signaling pathway inhibitor 1, COMMD9  -  comm domain containing 9, EN2  -  engrailed homeobox 2, EN1  -  engrailed homeobox 1, HABP4  -  hyaluronan binding protein 4, ATF6  -  activating transcription factor 6, EMX2  -  empty spiracles homeobox 2, TBK1  -  tank-binding kinase 1, FHOD1  -  formin homology 2 domain containing 1, ZNF563  -  zinc finger protein 563, SETD8  -  set domain containing (lysine methyltransferase) 8, SORBS3  -  sorbin and sh3 domain containing 3, MYOD1  -  myogenic differentiation 1, CELF4  -  cugbp, elav-like family member 4, TCF24  -  transcription factor 24, PPP1R12A  -  protein phosphatase 1, regulatory subunit 12a, EGR3  -  early growth response 3, TFCP2L1  -  transcription factor cp2-like 1, NAB1  -  ngfi-a binding protein 1 (egr1 binding protein 1), EIF2S1  -  eukaryotic translation initiation factor 2, subunit 1 alpha, 35kda, NAB2  -  ngfi-a binding protein 2 (egr1 binding protein 2), RNF41  -  ring finger protein 41, TSHZ1  -  teashirt zinc finger homeobox 1, ELAVL2  -  elav (embryonic lethal, abnormal vision, drosophila)-like 2 (hu antigen b), ZNF326  -  zinc finger protein 326, BARHL1  -  barh-like homeobox 1, TSG101  -  tumor susceptibility gene 101, EIF4G2  -  eukaryotic translation initiation factor 4 gamma, 2, EIF4G1  -  eukaryotic translation initiation factor 4 gamma, 1, TRIM8  -  tripartite motif containing 8, LBH  -  limb bud and heart development, TOPORS  -  topoisomerase i binding, arginine/serine-rich, e3 ubiquitin protein ligase, EFNA1  -  ephrin-a1, MYF5  -  myogenic factor 5, CTNNBIP1  -  catenin, beta interacting protein 1, SPEN  -  spen homolog, transcriptional regulator (drosophila), MYF6  -  myogenic factor 6 (herculin), PRDM6  -  pr domain containing 6, BBX  -  bobby sox homolog (drosophila), GLIS1  -  glis family zinc finger 1, MYBL2  -  v-myb avian myeloblastosis viral oncogene homolog-like 2, EGR1  -  early growth response 1, CNOT7  -  ccr4-not transcription complex, subunit 7, MYBL1  -  v-myb avian myeloblastosis viral oncogene homolog-like 1, PRDM10  -  pr domain containing 10, MXI1  -  max interactor 1, dimerization protein, MEGF8  -  multiple egf-like-domains 8, PRDM8  -  pr domain containing 8, UBN1  -  ubinuclein 1, MYCN  -  v-myc avian myelocytomatosis viral oncogene neuroblastoma derived homolog, PSMC3IP  -  psmc3 interacting protein, SERTAD1  -  serta domain containing 1, SERTAD3  -  serta domain containing 3, TRIP6  -  thyroid hormone receptor interactor 6, EBF1  -  early b-cell factor 1, E2F4  -  e2f transcription factor 4, p107/p130-binding, ENY2  -  enhancer of yellow 2 homolog (drosophila), E2F1  -  e2f transcription factor 1, TRIM37  -  tripartite motif containing 37, PREB  -  prolactin regulatory element binding, E2F2  -  e2f transcription factor 2, TRAF6  -  tnf receptor-associated factor 6, e3 ubiquitin protein ligase, TRAF5  -  tnf receptor-associated factor 5, EDNRB  -  endothelin receptor type b, MYCBP2  -  myc binding protein 2, e3 ubiquitin protein ligase, TRAF1  -  tnf receptor-associated factor 1, S1PR1  -  sphingosine-1-phosphate receptor 1, EDN1  -  endothelin 1, MED6  -  mediator complex subunit 6, CAMK1D  -  calcium/calmodulin-dependent protein kinase id, DMTF1  -  cyclin d binding myb-like transcription factor 1, MTIF2  -  mitochondrial translational initiation factor 2, CDKN2AIPNL  -  cdkn2a interacting protein n-terminal like, DDN  -  dendrin, BPTF  -  bromodomain phd finger transcription factor, TRNP1  -  tmf1-regulated nuclear protein 1, TNRC6B  -  trinucleotide repeat containing 6b, MTF1  -  metal-regulatory transcription factor 1, SRA1  -  steroid receptor rna activator 1, ETV3  -  ets variant 3, TCEAL8  -  transcription elongation factor a (sii)-like 8, ETV5  -  ets variant 5, COA3  -  cytochrome c oxidase assembly factor 3, ETV4  -  ets variant 4, MECOM  -  mds1 and evi1 complex locus, TBX20  -  t-box 20, EWSR1  -  ews rna-binding protein 1, TRIB2  -  tribbles homolog 2 (drosophila), VLDLR  -  very low density lipoprotein receptor, CREB3L1  -  camp responsive element binding protein 3-like 1, EYA1  -  eyes absent homolog 1 (drosophila), EYA3  -  eyes absent homolog 3 (drosophila), EZH1  -  enhancer of zeste homolog 1 (drosophila), MSX1  -  msh homeobox 1, NR1H3  -  nuclear receptor subfamily 1, group h, member 3, MSX2  -  msh homeobox 2, CIC  -  capicua transcriptional repressor, F2  -  coagulation factor ii (thrombin), OVOL3  -  ovo-like 3 (drosophila), ERCC6  -  excision repair cross-complementing rodent repair deficiency, complementation group 6, KLF15  -  kruppel-like factor 15, ZBTB40  -  zinc finger and btb domain containing 40, EYA4  -  eyes absent homolog 4 (drosophila), EREG  -  epiregulin, ELMSAN1  -  elm2 and myb/sant-like domain containing 1, UBE2D1  -  ubiquitin-conjugating enzyme e2d 1, ZNF674  -  zinc finger protein 674, COMMD5  -  comm domain containing 5, LPIN1  -  lipin 1, UBC  -  ubiquitin c, ZNF248  -  zinc finger protein 248, ERG  -  v-ets avian erythroblastosis virus e26 oncogene homolog, TXK  -  txk tyrosine kinase, ESRRG  -  estrogen-related receptor gamma, ESRRA  -  estrogen-related receptor alpha, ETS2  -  v-ets avian erythroblastosis virus e26 oncogene homolog 2, ETV1  -  ets variant 1, ETS1  -  v-ets avian erythroblastosis virus e26 oncogene homolog 1, ZMIZ1  -  zinc finger, miz-type containing 1, ETF1  -  eukaryotic translation termination factor 1, KIAA0020  -  kiaa0020, UCN  -  urocortin, UBP1  -  upstream binding protein 1 (lbp-1a), SUMO1  -  small ubiquitin-like modifier 1, USP15  -  ubiquitin specific peptidase 15, PELI1  -  pellino e3 ubiquitin protein ligase 1, CHURC1  -  churchill domain containing 1, RBX1  -  ring-box 1, e3 ubiquitin protein ligase, NR1H4  -  nuclear receptor subfamily 1, group h, member 4, ERBB4  -  v-erb-b2 avian erythroblastic leukemia viral oncogene homolog 4, NR1D2  -  nuclear receptor subfamily 1, group d, member 2, ERBB2  -  v-erb-b2 avian erythroblastic leukemia viral oncogene homolog 2, NR1I3  -  nuclear receptor subfamily 1, group i, member 3, MLX  -  mlx, max dimerization protein, GCFC2  -  gc-rich sequence dna-binding factor 2, TCF15  -  transcription factor 15 (basic helix-loop-helix), ORC2  -  origin recognition complex, subunit 2, CAMTA1  -  calmodulin binding transcription activator 1, ZNF436  -  zinc finger protein 436, FLI1  -  fli-1 proto-oncogene, ets transcription factor, RNF141  -  ring finger protein 141, CDON  -  cell adhesion associated, oncogene regulated, OTX1  -  orthodenticle homeobox 1, OTX2  -  orthodenticle homeobox 2, PROX2  -  prospero homeobox 2, FOXE1  -  forkhead box e1 (thyroid transcription factor 2), EPM2AIP1  -  epm2a (laforin) interacting protein 1, FOXM1  -  forkhead box m1, OVOL1  -  ovo-like 1(drosophila), FOXS1  -  forkhead box s1, RNF38  -  ring finger protein 38, FOXO3  -  forkhead box o3, AKNA  -  at-hook transcription factor, TRERF1  -  transcriptional regulating factor 1, FOXC1  -  forkhead box c1, SATB2  -  satb homeobox 2, TSSK4  -  testis-specific serine kinase 4, FOXJ1  -  forkhead box j1, HR  -  hair growth associated, FOXG1  -  forkhead box g1, WWC1  -  ww and c2 domain containing 1, MTERFD1  -  mterf domain containing 1, OGG1  -  8-oxoguanine dna glycosylase, IL17F  -  interleukin 17f, KDM3A  -  lysine (k)-specific demethylase 3a, FAM208A  -  family with sequence similarity 208, member a, ASCC1  -  activating signal cointegrator 1 complex subunit 1, GDF7  -  growth differentiation factor 7, ZBED4  -  zinc finger, bed-type containing 4, DCAF6  -  ddb1 and cul4 associated factor 6, FHL2  -  four and a half lim domains 2, C1orf85  -  chromosome 1 open reading frame 85, FHIT  -  fragile histidine triad, SERTAD2  -  serta domain containing 2, TAF10  -  taf10 rna polymerase ii, tata box binding protein (tbp)-associated factor, 30kda, FGFR4  -  fibroblast growth factor receptor 4, FGFR1  -  fibroblast growth factor receptor 1, FGF10  -  fibroblast growth factor 10, BCLAF1  -  bcl2-associated transcription factor 1, NR4A2  -  nuclear receptor subfamily 4, group a, member 2, ZNF593  -  zinc finger protein 593, ZBTB7B  -  zinc finger and btb domain containing 7b, TARBP1  -  tar (hiv-1) rna binding protein 1, NVL  -  nuclear vcp-like, BARX1  -  barx homeobox 1, CUX2  -  cut-like homeobox 2, TAF13  -  taf13 rna polymerase ii, tata box binding protein (tbp)-associated factor, 18kda, MAP3K7  -  mitogen-activated protein kinase kinase kinase 7, PDGFC  -  platelet derived growth factor c, TAL1  -  t-cell acute lymphocytic leukemia 1, ZNF623  -  zinc finger protein 623, TRIM14  -  tripartite motif containing 14, LARS2  -  leucyl-trna synthetase 2, mitochondrial, TBX15  -  t-box 15, INO80E  -  ino80 complex subunit e, TBX6  -  t-box 6, TBX5  -  t-box 5, KMT2E  -  lysine (k)-specific methyltransferase 2e, MED13L  -  mediator complex subunit 13-like, RPS27L  -  ribosomal protein s27-like, ZEB2  -  zinc finger e-box binding homeobox 2, FKTN  -  fukutin, ZNF395  -  zinc finger protein 395, SMG5  -  smg5 nonsense mediated mrna decay factor, MYNN  -  myoneurin, RRP8  -  ribosomal rna processing 8, methyltransferase, homolog (yeast), TCF7L2  -  transcription factor 7-like 2 (t-cell specific, hmg-box), UFL1  -  ufm1-specific ligase 1, TBX3  -  t-box 3, GAL  -  galanin/gmap prepropeptide, LARP1  -  la ribonucleoprotein domain family, member 1, NKRF  -  nfkb repressing factor, TCEB2  -  transcription elongation factor b (siii), polypeptide 2 (18kda, elongin b), JHDM1D  -  jumonji c domain containing histone demethylase 1 homolog d (s. cerevisiae), TSC22D2  -  tsc22 domain family, member 2, TCEA3  -  transcription elongation factor a (sii), 3, LANCL2  -  lanc lantibiotic synthetase component c-like 2 (bacterial), SEPSECS  -  sep (o-phosphoserine) trna:sec (selenocysteine) trna synthase, ZNF827  -  zinc finger protein 827, ZNF646  -  zinc finger protein 646, NRBF2  -  nuclear receptor binding factor 2, HTRA3  -  htra serine peptidase 3, SECISBP2L  -  secis binding protein 2-like, STRN3  -  striatin, calmodulin binding protein 3, PAXBP1  -  pax3 and pax7 binding protein 1, TLE1  -  transducin-like enhancer of split 1 (e(sp1) homolog, drosophila), RHOQ  -  ras homolog family member q, TLE3  -  transducin-like enhancer of split 3 (e(sp1) homolog, drosophila), ZKSCAN4  -  zinc finger with krab and scan domains 4, TLE4  -  transducin-like enhancer of split 4 (e(sp1) homolog, drosophila), CEP290  -  centrosomal protein 290kda, DICER1  -  dicer 1, ribonuclease type iii, TLX3  -  t-cell leukemia homeobox 3, NPAS2  -  neuronal pas domain protein 2, NR2E1  -  nuclear receptor subfamily 2, group e, member 1, LMCD1  -  lim and cysteine-rich domains 1, NOTCH1  -  notch 1, SIRT1  -  sirtuin 1, NFYA  -  nuclear transcription factor y, alpha, ZBTB34  -  zinc finger and btb domain containing 34, NFYC  -  nuclear transcription factor y, gamma, HEY1  -  hairy/enhancer-of-split related with yrpw motif 1, TMPO  -  thymopoietin, RAX  -  retina and anterior neural fold homeobox, NFKB2  -  nuclear factor of kappa light polypeptide gene enhancer in b-cells 2 (p49/p100), ZSCAN12  -  zinc finger and scan domain containing 12, ZNF703  -  zinc finger protein 703, TNFAIP1  -  tumor necrosis factor, alpha-induced protein 1 (endothelial), NKX6-1  -  nk6 homeobox 1, NKX2-2  -  nk2 homeobox 2, OTP  -  orthopedia homeobox, TNFAIP3  -  tumor necrosis factor, alpha-induced protein 3, STOML2  -  stomatin (epb72)-like 2, NHLH2  -  nescient helix loop helix 2, MYOCD  -  myocardin, NHLH1  -  nescient helix loop helix 1, SETD1A  -  set domain containing 1a, ZFP2  -  zfp2 zinc finger protein, ZNF516  -  zinc finger protein 516, TEF  -  thyrotrophic embryonic factor, NEO1  -  neogenin 1, EGLN2  -  egl-9 family hypoxia-inducible factor 2, TFAP2B  -  transcription factor ap-2 beta (activating enhancer binding protein 2 beta), ZNF891  -  zinc finger protein 891, TERF1  -  telomeric repeat binding factor (nima-interacting) 1, PPM1F  -  protein phosphatase, mg2+/mn2+ dependent, 1f, ESCO2  -  establishment of sister chromatid cohesion n-acetyltransferase 2, ZNF592  -  zinc finger protein 592, CPEB4  -  cytoplasmic polyadenylation element binding protein 4, NR2F2  -  nuclear receptor subfamily 2, group f, member 2, EPC1  -  enhancer of polycomb homolog 1 (drosophila), ZKSCAN3  -  zinc finger with krab and scan domains 3, MORF4L2  -  mortality factor 4 like 2, TFDP2  -  transcription factor dp-2 (e2f dimerization partner 2), TFAP2C  -  transcription factor ap-2 gamma (activating enhancer binding protein 2 gamma), NFATC3  -  nuclear factor of activated t-cells, cytoplasmic, calcineurin-dependent 3, NR2F1  -  nuclear receptor subfamily 2, group f, member 1, NFE2L1  -  nuclear factor (erythroid-derived 2)-like 1, TFCP2  -  transcription factor cp2, TFR2  -  transferrin receptor 2, TGS1  -  trimethylguanosine synthase 1, NFIA  -  nuclear factor i/a, NFATC2  -  nuclear factor of activated t-cells, cytoplasmic, calcineurin-dependent 2, CDK5RAP3  -  cdk5 regulatory subunit associated protein 3, YLPM1  -  ylp motif containing 1, MTERFD3  -  mterf domain containing 3, NEUROG3  -  neurogenin 3, TGFB3  -  transforming growth factor, beta 3, TGFB1I1  -  transforming growth factor beta 1 induced transcript 1, TP53INP1  -  tumor protein p53 inducible nuclear protein 1, ZNF425  -  zinc finger protein 425, H2AFV  -  h2a histone family, member v, RNF20  -  ring finger protein 20, e3 ubiquitin protein ligase, PHF14  -  phd finger protein 14, ZNF281  -  zinc finger protein 281, NEDD4  -  neural precursor cell expressed, developmentally down-regulated 4, e3 ubiquitin protein ligase, FOS  -  fbj murine osteosarcoma viral oncogene homolog, THBS1  -  thrombospondin 1, KAT6B  -  k(lysine) acetyltransferase 6b, TIAL1  -  tia1 cytotoxic granule-associated rna binding protein-like 1, METTL3  -  methyltransferase like 3, THRB  -  thyroid hormone receptor, beta, THRA  -  thyroid hormone receptor, alpha]"
[truncated: 2,359,269 more chars]
