# Supplementary material for: Transposable elements are the primary source of novelty in primate gene regulation
Source: Genome Res. 2017 Oct;27(10):1623–33. doi: 10.1101/gr.218149.116 (PMC5630026; doi:10.1101/gr.218149.116)
Supplement: Supplemental Material [file supp_gr.218149.116_Supplemental_TABLE_S5.txt]

### RESULTS OF TRANSPOSABLE ELEMENT ENRICHMENT ANALYSES


"#Script TE-analysis_Shuffle_bed.pl, v4.1"																		
#Aggregated results + stats																		
#Features in input file (counts):																		
	39850																	
#With 1000 bootstraps for exp (expected); sd = standard deviation; nb = number; len = length; avg = average																		
"#Two tests are made (permutation and binomial) to assess how significant the difference between observed and random, so two pvalues are given"																		
#For the two tailed permutation test:																		
"#if rank is < 500 and pvalue is not ""ns"", there are significantly fewer observed values than expected "																		
"#if rank is > 500 and pvalue is not ""ns"", there are significantly higher observed values than expected "																		
"#The binomial test is done with binom.test from R, two sided"																		
																		
#Level_(tot_means_all)	#	#	#COUNTS	#	#	#	#	#	#	#	#	#	#	#	#	#		
#Rclass	Rfam	Rname	obs_hits	%_obs_(%of_features)	obs_tot_hits	nb_of_trials(nb_of_TE_in_genome)	exp_avg_hits	exp_sd	%_exp_(%of_features)	exp_tot_hits(avg)	obs_rank_in_exp	2-tailed_permutation-test_pvalue(obs.vs.exp)	significance	binomal_test_proba	binomial_test_95%_confidence_interval	binomial_test_pval	FDR	significance
LTR	ERV1	LTR12C	342	0.858218319	1499	2731	109.019	10.27152098	0.2735734	2402.457	1001	0.002	**	0.1252289	0.1130391;0.1382280	2.20E-16	1.76E-15	***
LTR	ERV1	MER52C	59	0.148055207	1499	381	14.489	3.893460933	0.036358846	2402.457	1001	0.002	**	0.1548556	0.1200211;0.1951589	2.20E-16	1.76E-15	***
LTR	ERV1	MER52D	93	0.233375157	1499	657	24.034	5.073123356	0.060311167	2402.457	1001	0.002	**	0.1415525	0.1157953;0.1705783	2.20E-16	1.76E-15	***
LTR	ERV1	MER52A	225	0.564617315	1499	1420	54.294	7.349937795	0.136245922	2402.457	1001	0.002	**	0.1584507	0.1398274;0.1784988	2.20E-16	1.76E-15	***
Retroposon	tot	tot	341	0.855708908	1499	5565	187.204	12.11367513	0.469771644	2402.457	1001	0.002	**	0.06127583	0.05511606;0.06790040	2.20E-16	1.76E-15	***
Retroposon	SVA	tot	341	0.855708908	1499	5565	187.204	12.11367513	0.469771644	2402.457	1001	0.002	**	0.06127583	0.05511606;0.06790040	2.20E-16	1.76E-15	***
LTR	ERV1	tot	1120	2.810539523	1499	134544	883.521	11.88102343	2.217116688	2402.457	1001	0.002	**	0.008324414	0.007845831;0.008824365	1.72E-14	1.20E-13	***
Retroposon	SVA	SVA_D	133	0.333751568	1499	1433	65.096	7.873167772	0.163352572	2402.457	1001	0.002	**	0.09281228	0.07828627;0.10903142	2.75E-14	1.89E-13	***
Retroposon	SVA	SVA_B	74	0.185696361	1499	801	27.613	5.311256013	0.069292346	2402.457	1001	0.002	**	0.09238452	0.0732374;0.1145912	5.22E-14	3.52E-13	***
Retroposon	SVA	SVA_C	54	0.135508156	1499	486	19.607	4.416339554	0.049202008	2402.457	1001	0.002	**	0.1111111	0.08458002;0.14248078	3.50E-11	2.00E-10	***
LTR	ERV1	LTR1A2	60	0.150564617	1499	837	27.39	5.021864108	0.068732748	2402.457	1001	0.002	**	0.07168459	0.05514535;0.09131217	2.90E-08	1.33E-07	***
LTR	ERV1	LTR28C	27	0.067754078	1499	227	7.829	2.869493508	0.019646173	2402.457	1001	0.002	**	0.1189427	0.07986595;0.16832125	2.96E-08	1.35E-07	***
DNA	hAT-Tip100	MER45C	71	0.17816813	1499	1197	35.457	5.60388745	0.088976161	2402.457	1001	0.002	**	0.05931495	0.04661261;0.07423233	7.93E-08	3.54E-07	***
DNA	hAT-Tip100	MamRep4096	76	0.190715182	1499	1259	38.995	5.734968602	0.097854454	2402.457	1001	0.002	**	0.06036537	0.04785241;0.07497674	8.22E-08	3.65E-07	***
LTR	ERV1	LTR2752	26	0.065244668	1499	230	8.415	2.909852615	0.021116688	2402.457	1001	0.002	**	0.1130435	0.07518671;0.16123555	4.47E-07	1.81E-06	***
Retroposon	SVA	SVA_A	63	0.158092848	1499	1186	33.404	5.608050841	0.083824341	2402.457	1001	0.002	**	0.05311973	0.04105672;0.06745473	2.66E-06	9.97E-06	***
LTR	ERV1	LTR27E	22	0.055207026	1499	222	7.240480962	2.678770615	0.018169337	2402.457	999	0.006	**	0.0990991	0.06315279;0.14618925	4.62E-06	1.67E-05	***
DNA	hAT-Tip100	MER91A	123	0.308657465	1499	3627	81.933	6.327602196	0.205603513	2402.457	1001	0.002	**	0.03391232	0.02826211;0.04032888	1.59E-05	5.35E-05	***
LTR	ERV1	LTR12D	34	0.08531995	1499	490	15.677	3.933464522	0.039340025	2402.457	1001	0.002	**	0.06938776	0.04852836;0.09561534	4.65E-05	1.45E-04	***
Unknown	Unknown	UCON88	7	0.017565872	1499	33	1.782204515	0.893446545	0.004472282	2402.457	754	0.496	ns	0.2121212	0.08980424;0.38908092	0.001648	4.06E-03	**
LTR	ERV1	LTR12E	11	0.027603513	1499	112	3.952040816	1.903372073	0.009917292	2402.457	980	0.044	*	0.09821429	0.05005573;0.16893933	0.002096	5.07E-03	**
LTR	ERV1	LTR28	13	0.032622334	1499	139	5.237663646	2.211113649	0.013143447	2402.457	992	0.02	*	0.09352518	0.05074287;0.15462052	0.00241	5.77E-03	**
DNA	hAT-Tip100	MER91B	59	0.148055207	1499	1442	39.26	5.341997467	0.098519448	2402.457	1001	0.002	**	0.0409154	0.03128999;0.05246296	0.002628	6.25E-03	**
DNA	hAT-Tip100	MER115	102	0.255959849	1499	2520	75.513	8.174757345	0.189493099	2402.457	1001	0.002	**	0.04047619	0.03312178;0.04892109	0.002847	6.74E-03	**
DNA	hAT-Tip100	ORSL-2b	38	0.095357591	1499	709	23.937	4.650662282	0.060067754	2402.457	1000	0.004	**	0.05359661	0.03820373;0.07282638	0.006449	1.40E-02	*
DNA	hAT-Tip100	MamTip1	36	0.09033877	1499	756	22.532	4.358666536	0.056542033	2402.457	1001	0.002	**	0.04761905	0.03357135;0.06531817	0.007069	1.53E-02	*
SINE	Alu	AluYe6	14	0.035131744	1499	193	6.523	2.314482194	0.016368883	2402.457	1001	0.002	**	0.07253886	0.04022302;0.11871347	0.007646	1.64E-02	*
DNA	hAT-Charlie	Charlie32a	15	0.037641154	1499	259	7.287287287	2.586102163	0.018286794	2402.457	996	0.012	*	0.05791506	0.03277341;0.09372388	0.007819	1.67E-02	*
LINE	CR1	X7A_LINE	38	0.095357591	1499	920	25.23	4.539791813	0.063312422	2402.457	998	0.008	**	0.04130435	0.02939236;0.05625510	0.01482	3.02E-02	*
LTR	ERV1	LTR28B	17	0.042659975	1499	261	9.042	2.946679304	0.022690088	2402.457	993	0.018	*	0.0651341	0.03839756;0.10223956	0.01569	3.18E-02	*
DNA	hAT-Tip100	EuthAT-N1	7	0.017565872	1499	78	2.719260065	1.400112467	0.006823739	2402.457	920	0.164	ns	0.08974359	0.0368469;0.1762035	0.01916	3.76E-02	*
DNA	hAT-Tip100	MamRep488	23	0.057716437	1499	494	13.952	3.517964194	0.035011292	2402.457	996	0.012	*	0.0465587	0.02973977;0.06904424	0.02005	3.91E-02	*
DNA	hAT-Charlie	MER102a	108	0.271016311	1499	3028	86.29	7.851850199	0.216537014	2402.457	999	0.006	**	0.03566711	0.02934835;0.04290209	0.0216	4.18E-02	*
SINE	MIR	MIR1_Amn	173	0.43412798	1499	11716	145.229	5.009955954	0.364439147	2402.457	1001	0.002	**	0.01476613	0.01266062;0.01711750	0.02402	4.60E-02	*
LINE	L1	X9_LINE	27	0.067754078	1499	653	17.288	3.773233798	0.043382685	2402.457	996	0.012	*	0.04134763	0.02742219;0.05959075	0.0269	5.10E-02	*
DNA	hAT-Tip100	MER45A	91	0.228356336	1499	3468	72.38	5.846861191	0.181631117	2402.457	1001	0.002	**	0.02623991	0.02117813;0.03212009	0.03218	6.00E-02	*
DNA	hAT-Charlie	Charlie19a	63	0.158092848	1499	1605	48.157	6.480767806	0.120845671	2402.457	987	0.03	*	0.03925234	0.03029195;0.04994374	0.03365	6.25E-02	*
DNA	hAT-Tip100	Arthur1C	31	0.077791719	1499	710	21.007	4.278230271	0.052715182	2402.457	990	0.024	*	0.04366197	0.02985587;0.06140473	0.03438	6.34E-02	*
LTR	ERV1	LTR2C	15	0.037641154	1499	291	8.666	2.81075512	0.02174655	2402.457	988	0.028	*	0.05154639	0.02913363;0.08359368	0.03701	6.75E-02	*
DNA	hAT-Charlie	UCON38	12	0.030112923	1499	207	6.296593186	2.467889758	0.015800736	2402.457	988	0.028	*	0.05797101	0.03030991;0.09907354	0.03812	6.92E-02	*
DNA	hAT-Tip100	ORSL	49	0.122961104	1499	1214	36.548	5.419323303	0.091713927	2402.457	995	0.014	*	0.04036244	0.03000687;0.05301257	0.0432	7.69E-02	*
DNA	hAT-Charlie	Charlie15a	96	0.240903388	1499	3213	77.979	6.743146819	0.195681305	2402.457	999	0.006	**	0.02987862	0.02426733;0.03636573	0.04449	7.91E-02	*
DNA	hAT-Charlie	MER102b	108	0.271016311	1499	3128	89.209	7.950253174	0.223861982	2402.457	991	0.022	*	0.03452685	0.02840729;0.04153553	0.04673	8.28E-02	*
age	cat.1	10_Amniota/Theria	75	0.188205772	1499	2529	59.938	6.239317678	0.150409034	2402.457	994	0.016	*	0.02965599	0.02339621;0.03703364	0.05748	9.83E-02	ns
LTR	ERV1	LTR1	13	0.032622334	1499	244	7.795795796	2.773757344	0.01956285	2402.457	975	0.054	ns	0.05327869	0.02867019;0.08938506	0.06651	1.13E-01	ns
DNA	hAT-Ac	UCON37	10	0.025094103	1499	174	5.391391391	2.235612196	0.013529213	2402.457	981	0.042	*	0.05747126	0.0279006;0.1031503	0.07307	1.23E-01	ns
DNA	hAT	MER53	130	0.326223338	1499	5855	111.277	6.386788087	0.279239649	2402.457	999	0.006	**	0.02220325	0.01858327;0.02630947	0.07641	1.28E-01	ns
DNA	hAT?	MER121B	5	0.012547051	1499	68	2.290249433	1.179514967	0.005747175	2402.457	870	0.264	ns	0.07352941	0.02430521;0.16331213	0.0792	1.32E-01	ns
LINE	L1	L1P4d	10	0.025094103	1499	167	5.711557789	2.406441951	0.014332642	2402.457	965	0.074	ns	0.05988024	0.02908534;0.10736323	0.08283	1.37E-01	ns
Unknown	Unknown	UCON47	8	0.020075282	1499	155	4.377530364	2.038678967	0.01098502	2402.457	955	0.094	ns	0.0516129	0.02254320;0.09916334	0.08575	1.41E-01	ns
DNA	hAT-Ac	OldhAT1	93	0.233375157	1499	4209	77.844	5.893080043	0.195342535	2402.457	997	0.01	**	0.02209551	0.01787006;0.02700094	0.0859	1.41E-01	ns
DNA	hAT	tot	173	0.43412798	1499	8917	152.164	7.020426653	0.381841907	2402.457	1000	0.004	**	0.01940114	0.01664008;0.02248216	0.09345	1.52E-01	ns
DNA	hAT-Blackjack	MER81	67	0.168130489	1499	3668	54.617	4.502063924	0.137056462	2402.457	999	0.006	**	0.01826609	0.01418329;0.02313993	0.1011	1.62E-01	ns
DNA	hAT-Tip100	Arthur1A	40	0.100376412	1499	1160	31.019	4.890046171	0.077839398	2402.457	962	0.08	ns	0.03448276	0.02474701;0.04666167	0.1014	1.62E-01	ns
DNA	hAT?	UCON89	4	0.010037641	1499	48	1.789267016	0.965371596	0.004490005	2402.457	751	0.502	ns	0.08333333	0.0231735;0.1998280	0.1033	1.65E-01	ns
DNA	hAT	MamRep38	71	0.17816813	1499	2128	58.567	6.52534222	0.146968632	2402.457	971	0.062	ns	0.03336466	0.02614814;0.04190052	0.1111	1.77E-01	ns
DNA?	DNA?	Eulor6D	5	0.012547051	1499	75	2.555061179	1.346456403	0.006411697	2402.457	871	0.262	ns	0.06666667	0.02199925;0.14876048	0.1128	1.79E-01	ns
DNA	TcMar-Tigger	Tigger19a	103	0.25846926	1499	3579	88.503	7.535301704	0.222090339	2402.457	976	0.052	ns	0.02877899	0.02354972;0.03479549	0.1185	1.85E-01	ns
DNA	DNA	UCON78	9	0.022584693	1499	179	5.473420261	2.254968997	0.013735057	2402.457	954	0.096	ns	0.05027933	0.02324559;0.09329766	0.1257	1.95E-01	ns
LTR	ERV1	LTR27C	7	0.017565872	1499	120	4.051229508	1.966237726	0.010166197	2402.457	924	0.156	ns	0.05833333	0.02377202;0.11649838	0.1287	1.98E-01	ns
Unknown	Unknown	UCON6	6	0.015056462	1499	97	3.016580311	1.555919867	0.007569838	2402.457	944	0.116	ns	0.06185567	0.0230360;0.1297837	0.1291	1.99E-01	ns
DNA	DNA	Eulor9C	6	0.015056462	1499	107	3.211134454	1.656190622	0.008058054	2402.457	917	0.17	ns	0.05607477	0.02085394;0.11806157	0.1419	2.15E-01	ns
Retroposon	SVA	SVA_F	47	0.117942284	1499	973	38.213	6.006472235	0.095892095	2402.457	937	0.13	ns	0.04830421	0.03570477;0.06371944	0.1596	2.40E-01	ns
SINE	Alu	AluYc3	22	0.055207026	1499	557	16.458	3.482867549	0.041299875	2402.457	957	0.09	ns	0.03949731	0.02491541;0.05919078	0.1672	2.49E-01	ns
LTR	ERVK	LTR5	3	0.007528231	1499	27	1.431127013	0.697021814	0.003591285	2402.457	549	0.906	ns	0.1111111	0.02352745;0.29158692	0.1701	2.53E-01	ns
Unknown	Unknown	MamRep564	30	0.075282309	1499	788	23.567	4.428896717	0.059139272	2402.457	930	0.144	ns	0.03807107	0.02583113;0.05390484	0.1736	2.56E-01	ns
DNA	hAT-Charlie	Charlie16a	49	0.122961104	1499	1410	40.409	5.88424535	0.10140276	2402.457	939	0.126	ns	0.03475177	0.02581796;0.04568538	0.1741	2.57E-01	ns
SINE	Alu	AluYe5	41	0.102885822	1499	1297	33.556	4.781184343	0.084205772	2402.457	950	0.104	ns	0.03161141	0.02277842;0.04264180	0.1891	2.72E-01	ns
LINE	CR1	X7C_LINE	22	0.055207026	1499	620	16.778	3.863371797	0.042102886	2402.457	926	0.152	ns	0.03548387	0.02236863;0.05323193	0.2132	3.02E-01	ns
DNA	hAT-Charlie	Charlie4a	94	0.235884567	1499	2852	82.988	7.838577632	0.208250941	2402.457	936	0.132	ns	0.03295933	0.02671490;0.04018431	0.22	3.11E-01	ns
DNA?	DNA?	Eulor10	3	0.007528231	1499	39	1.629148629	0.79348066	0.004088202	2402.457	678	0.648	ns	0.07692308	0.0161533;0.2087019	0.2221	3.14E-01	ns
DNA	hAT-Tip100	ORSL-2a	17	0.042659975	1499	367	12.758	3.339848887	0.032015056	2402.457	915	0.174	ns	0.04632153	0.02721218;0.07313101	0.2509	3.49E-01	ns
LINE	CR1	L3b	181	0.454203262	1499	9560	166.685	8.035816657	0.418281054	2402.457	974	0.056	ns	0.01893305	0.01629610;0.02186857	0.2572	3.56E-01	ns
LTR	ERV1	MER51D	8	0.020075282	1499	151	5.231155779	2.169579828	0.013127116	2402.457	926	0.152	ns	0.05298013	0.02314761;0.10172159	0.2574	3.56E-01	ns
LTR	ERV1	LTR1D	14	0.035131744	1499	296	10.451	3.178002313	0.026225847	2402.457	888	0.228	ns	0.0472973	0.02609578;0.07808421	0.2668	3.65E-01	ns
DNA	hAT-Tip100	MamTip1b	18	0.045169385	1499	440	13.862	3.682460661	0.034785445	2402.457	885	0.234	ns	0.04090909	0.02442254;0.06388505	0.2719	3.70E-01	ns
SINE	Alu	AluYh3a3	8	0.020075282	1499	158	5.720160481	2.380671156	0.01435423	2402.457	869	0.266	ns	0.05063291	0.02211021;0.09732749	0.2874	3.88E-01	ns
DNA	hAT-Charlie	Charlie8	132	0.331242158	1499	4378	120.589	8.790412411	0.302607277	2402.457	912	0.18	ns	0.03015075	0.02528667;0.03565420	0.2881	3.88E-01	ns
DNA	DNA	X23_DNA	4	0.010037641	1499	59	2.374854482	1.202802117	0.005959484	2402.457	816	0.372	ns	0.06779661	0.01877996;0.16458517	0.3019	4.05E-01	ns
LTR	ERV1	MER92C	6	0.015056462	1499	128	4.102459016	1.907005734	0.010294753	2402.457	869	0.266	ns	0.046875	0.01739406;0.09923512	0.3097	4.14E-01	ns
DNA	hAT-Charlie	Charlie4z	112	0.281053952	1499	5940	102.071	5.54912171	0.256138018	2402.457	974	0.056	ns	0.01885522	0.01555002;0.02264411	0.3178	4.24E-01	ns
DNA	MULE-MuDR	Ricksha_b	6	0.015056462	1499	117	4.234756098	2.018422614	0.010626741	2402.457	850	0.304	ns	0.05128205	0.01904955;0.10828012	0.3224	4.30E-01	ns
SINE	Alu	AluSg7	104	0.26097867	1499	5829	94.434	6.735652382	0.236973651	2402.457	935	0.134	ns	0.01784183	0.01460073;0.02157741	0.3239	4.31E-01	ns
DNA	hAT-Tip100	MER96B	68	0.1706399	1499	2150	60.532	6.88522929	0.151899624	2402.457	874	0.256	ns	0.03162791	0.02464224;0.03992531	0.3276	4.36E-01	ns
LTR	ERV1	MER67B	18	0.045169385	1499	482	14.664	3.691711356	0.036797992	2402.457	860	0.284	ns	0.0373444	0.02228013;0.05837957	0.3523	4.63E-01	ns
Unknown	Unknown	UCON31	5	0.012547051	1499	115	3.516460905	1.755596209	0.008824243	2402.457	854	0.296	ns	0.04347826	0.01426583;0.09854972	0.4063	5.18E-01	ns
DNA	DNA	MARE8	8	0.020075282	1499	218	6.179179179	2.362644939	0.015506096	2402.457	838	0.328	ns	0.03669725	0.01597409;0.07102512	0.4116	5.21E-01	ns
DNA	hAT-Tip100	MamTip2	113	0.283563363	1499	5239	104.931	6.90433986	0.263314931	2402.457	887	0.23	ns	0.021569	0.01780814;0.02587510	0.4298	5.35E-01	ns
LTR	Gypsy	LTR81C	24	0.060225847	1499	728	20.788	4.353850251	0.052165621	2402.457	811	0.382	ns	0.03296703	0.02123454;0.04865684	0.4361	5.42E-01	ns
DNA	hAT-Tip100	MamTip2b	135	0.338770389	1499	6730	126.883	7.519032308	0.318401506	2402.457	868	0.268	ns	0.02005944	0.01684470;0.02369888	0.4463	5.53E-01	ns
SINE	Alu	AluYm1	82	0.205771644	1499	4667	75.443	6.439426777	0.18931744	2402.457	858	0.288	ns	0.01757017	0.01399784;0.02176286	0.4501	5.55E-01	ns
SINE	Alu	AluYg6	26	0.065244668	1499	811	22.703	4.131084223	0.056971142	2402.457	823	0.358	ns	0.03205919	0.02104685;0.04662289	0.4556	5.61E-01	ns
DNA	TcMar-Tigger	X11_DNA	10	0.025094103	1499	268	7.933933934	2.6449255	0.019909495	2402.457	842	0.32	ns	0.03731343	0.01803574;0.06754848	0.4665	5.72E-01	ns
DNA?	DNA?	Eulor12	3	0.007528231	1499	60	2.128174123	1.127691047	0.005340462	2402.457	738	0.528	ns	0.05	0.01043233;0.13924325	0.4731	5.79E-01	ns
DNA?	DNA?	Eulor6B	3	0.007528231	1499	64	2.196915777	1.194460681	0.005512963	2402.457	732	0.54	ns	0.046875	0.009773075;0.130935737	0.4843	5.92E-01	ns
SINE	Alu	AluYh7	17	0.042659975	1499	462	14.443	3.56250508	0.036243413	2402.457	813	0.378	ns	0.03679654	0.02157880;0.05826242	0.5016	6.10E-01	ns
SINE	Alu	AluYc	142	0.356336261	1499	6703	134.881	7.431693553	0.338471769	2402.457	846	0.312	ns	0.02118454	0.01787223;0.02492199	0.5142	6.23E-01	ns
DNA	hAT-Tip100?	MamRep1879	44	0.110414053	1499	1484	39.946	5.346744025	0.100240903	2402.457	808	0.388	ns	0.0296496	0.02162433;0.03960036	0.5203	6.29E-01	ns
age	cat.1	15_Euteleostomi	3	0.007528231	1499	73	2.404017857	1.238915337	0.006032667	2402.457	747	0.51	ns	0.04109589	0.00855649;0.11543608	0.5199	6.29E-01	ns
LINE	CR1	X5B_LINE	3	0.007528231	1499	73	2.404017857	1.238915337	0.006032667	2402.457	747	0.51	ns	0.04109589	0.00855649;0.11543608	0.5199	6.29E-01	ns
LTR	ERVL	LTR42	12	0.030112923	1499	309	10.35	3.152052575	0.025972396	2402.457	762	0.48	ns	0.03883495	0.02022486;0.06685374	0.5281	6.36E-01	ns
DNA	DNA	Eulor11	4	0.010037641	1499	101	2.988197425	1.536127824	0.007498613	2402.457	784	0.436	ns	0.03960396	0.01089448;0.09830502	0.5465	6.55E-01	ns
LTR	ERV1	LTR64	14	0.035131744	1499	372	12.033	3.411678553	0.030195734	2402.457	781	0.442	ns	0.03763441	0.02072513;0.06233849	0.5554	6.64E-01	ns
DNA	hAT-Charlie	MER113A	65	0.163111669	1499	2067	60.432	6.736821265	0.151648683	2402.457	785	0.434	ns	0.03144654	0.02435185;0.03990733	0.5563	6.64E-01	ns
DNA	TcMar-Tigger	Tigger19b	86	0.215809285	1499	3538	81.386	7.517014667	0.204230866	2402.457	758	0.488	ns	0.02430752	0.01948777;0.02993351	0.5751	6.86E-01	ns
SINE	Alu	AluYj4	71	0.17816813	1499	2787	66.518	6.416763269	0.166920954	2402.457	779	0.446	ns	0.02547542	0.01994888;0.03202637	0.5761	6.87E-01	ns
LINE	L2	UCON49	4	0.010037641	1499	106	3.4	1.718363196	0.008531995	2402.457	741	0.522	ns	0.03773585	0.01037586;0.09380564	0.5855	6.96E-01	ns
SINE	MIR	MIR3	200	0.501882058	1499	87870	193.38	2.887548777	0.485269762	2402.457	994	0.016	*	0.00227609	0.001971848;0.002613897	0.6143	7.19E-01	ns
SINE	Alu	AluSg	259	0.649937265	1499	42580	251.316	6.689910231	0.630654956	2402.457	893	0.218	ns	0.006082668	0.005366238;0.006867646	0.6127	7.19E-01	ns
SINE	tRNA-Deu	AmnSINE2	20	0.050188206	1499	667	17.954	3.791075871	0.045053952	2402.457	772	0.46	ns	0.02998501	0.01840982;0.04593080	0.6308	7.26E-01	ns
SINE	tRNA-Deu	tot	20	0.050188206	1499	667	17.954	3.791075871	0.045053952	2402.457	772	0.46	ns	0.02998501	0.01840982;0.04593080	0.6308	7.26E-01	ns
DNA	hAT-Tip100	MER91C	42	0.105395232	1499	1637	39.286	4.660678698	0.098584693	2402.457	756	0.492	ns	0.02565669	0.01855223;0.03452342	0.6279	7.26E-01	ns
Unknown	Unknown	UCON4	5	0.012547051	1499	138	4.367781155	2.001392882	0.010960555	2402.457	715	0.574	ns	0.03623188	0.01186724;0.08252633	0.6282	7.26E-01	ns
DNA	DNA	MER125	5	0.012547051	1499	140	4.412601626	1.94755337	0.011073028	2402.457	712	0.58	ns	0.03571429	0.01169624;0.08137570	0.6316	7.26E-01	ns
DNA	TcMar-Tigger	UCON55	12	0.030112923	1499	404	10.589	3.159756804	0.026572146	2402.457	736	0.532	ns	0.02970297	0.01544021;0.05130992	0.6383	7.27E-01	ns
LTR	ERV1	HERV1_LTRa	2	0.005018821	1499	27	1.539534884	0.778437937	0.003863325	2402.457	571	0.862	ns	0.07407407	0.009100073;0.242898347	0.6655	7.48E-01	ns
DNA	hAT-Charlie	UCON81	2	0.005018821	1499	40	1.632102273	0.783647314	0.004095614	2402.457	606	0.792	ns	0.05	0.006113647;0.169196864	0.6785	7.59E-01	ns
DNA	TcMar-Tc1	EutTc1-N2	7	0.017565872	1499	198	6.295591182	2.450267748	0.015798221	2402.457	679	0.646	ns	0.03535354	0.01432999;0.07148242	0.6848	7.65E-01	ns
LTR?	LTR?	UCON51	2	0.005018821	1499	42	1.710102489	0.896883078	0.004291349	2402.457	561	0.882	ns	0.04761905	0.005819825;0.161641960	0.6889	7.69E-01	ns
DNA?	DNA?	Eulor5B	2	0.005018821	1499	43	1.715328467	0.888102856	0.004304463	2402.457	571	0.862	ns	0.04651163	0.005683257;0.158111458	0.6897	7.69E-01	ns
DNA	hAT?	UCON80	2	0.005018821	1499	44	1.723314607	0.911323497	0.004324503	2402.457	582	0.84	ns	0.04545455	0.005552952;0.154731578	0.6908	7.70E-01	ns
SINE	Alu	AluYk2	109	0.273525721	1499	6622	105.225	7.411970879	0.264052698	2402.457	717	0.57	ns	0.01646028	0.01353458;0.01982219	0.6941	7.72E-01	ns
LTR	ERV1	LTR26D	8	0.020075282	1499	196	6.91991992	2.579709945	0.017364918	2402.457	735	0.534	ns	0.04081633	0.01778371;0.07883774	0.6957	7.73E-01	ns
SINE	Alu	AluSq2	289	0.725219573	1499	51711	282.665	6.004567414	0.709322459	2402.457	863	0.278	ns	0.005588753	0.004964429;0.006269516	0.6982	7.75E-01	ns
LINE	CR1	X21_LINE	2	0.005018821	1499	45	1.833783784	0.962458656	0.004601716	2402.457	578	0.848	ns	0.04444444	0.005428489;0.151492900	0.706	7.82E-01	ns
SINE	Alu	AluYf1	48	0.120451694	1499	1999	45.897	4.932821072	0.115174404	2402.457	699	0.606	ns	0.02401201	0.01775639;0.03171149	0.709	7.85E-01	ns
SINE	MIR	MIRb	258	0.647427854	1499	223887	252.615	2.496599289	0.63391468	2402.457	989	0.026	*	0.001152367	0.001016097;0.001301804	0.7291	8.03E-01	ns
SINE	MIR	tot	268	0.672521957	1499	598863	263.368	2.708858415	0.660898369	2402.457	968	0.068	ns	0.000447515	0.0003955452;0.0005044119	0.7579	8.30E-01	ns
LINE	CR1	X1_LINE	3	0.007528231	1499	85	2.796116505	1.437114497	0.007016604	2402.457	668	0.668	ns	0.03529412	0.007338487;0.099696371	0.7594	8.31E-01	ns
DNA	DNA	Eulor9A	4	0.010037641	1499	123	3.670408163	1.799597571	0.00921056	2402.457	699	0.606	ns	0.03252033	0.008930433;0.081172503	0.7879	8.56E-01	ns
DNA	hAT-Charlie	MER5A1	137	0.34378921	1499	15942	134.751	3.854848747	0.338145546	2402.457	757	0.49	ns	0.008593652	0.007219698;0.010151138	0.8287	8.92E-01	ns
SINE	Alu	AluSq	152	0.381430364	1499	12256	149.852	8.003258596	0.376040151	2402.457	635	0.734	ns	0.01240209	0.01051841;0.01452232	0.8372	8.99E-01	ns
DNA	hAT	UCON73	7	0.017565872	1499	248	6.639919759	2.495725501	0.016662283	2402.457	662	0.68	ns	0.02822581	0.01142198;0.05728870	0.8426	9.03E-01	ns
DNA	hAT-Tip100	MARE4	9	0.022584693	1499	308	8.559	2.716965385	0.021478043	2402.457	648	0.708	ns	0.02922078	0.01344687;0.05474357	0.8613	9.19E-01	ns
SINE	Alu	AluSg4	170	0.426599749	1499	11821	168.136	7.434566348	0.421922208	2402.457	633	0.738	ns	0.01438119	0.01231291;0.01669339	0.8765	9.33E-01	ns
LINE	L2	L2-2_Mam	14	0.035131744	1499	520	13.871	3.527435584	0.03480803	2402.457	587	0.83	ns	0.02692308	0.01479556;0.04476008	0.8918	9.47E-01	ns
DNA	hAT-Charlie	Charlie18a	70	0.17565872	1499	2463	68.968	7.000713248	0.173069009	2402.457	584	0.836	ns	0.02842063	0.02222079;0.03577273	0.9027	9.56E-01	ns
DNA	hAT-Charlie	MER117	95	0.238393977	1499	4370	94.072	6.269459476	0.236065245	2402.457	592	0.82	ns	0.02173913	0.01762299;0.02651047	0.9169	9.68E-01	ns
DNA	TcMar-Tigger	X6b_DNA	26	0.065244668	1499	959	25.897	4.566973642	0.064986198	2402.457	549	0.906	ns	0.02711157	0.01778494;0.03947365	0.9207	9.71E-01	ns
DNA	TcMar-Mariner	MADE2	31	0.077791719	1499	2664	30.898	3.213085732	0.077535759	2402.457	589	0.826	ns	0.01163664	0.007919847;0.016476923	0.9279	9.77E-01	ns
DNA	hAT-Tag1	hAT-1_Mam	45	0.112923463	1499	1468	44.505	6.378766626	0.111681305	2402.457	565	0.874	ns	0.03065395	0.02244522;0.04080402	0.9392	9.88E-01	ns
LTR?	LTR?	MER129	4	0.010037641	1499	122	3.985743381	1.919851869	0.010001865	2402.457	637	0.73	ns	0.03278689	0.009004217;0.081820726	1	1.00E+00	ns
LTR	ERV1	PrimLTR79	4	0.010037641	1499	141	4.028368794	1.898330021	0.01010883	2402.457	622	0.76	ns	0.02836879	0.007782519;0.071041134	1	1.00E+00	ns
LTR	ERV1	LTR10B	3	0.007528231	1499	79	3.052016985	1.582466083	0.007658763	2402.457	614	0.776	ns	0.03797468	0.007900819;0.106990920	1	1.00E+00	ns
DNA	hAT-Charlie	MER5B	165	0.414052698	1499	24966	164.66	2.709934269	0.413199498	2402.457	614	0.776	ns	0.006608988	0.005641653;0.007693704	0.9688	1.00E+00	ns
DNA?	DNA?	UCON7	4	0.010037641	1499	127	4.056179775	1.906803585	0.010178619	2402.457	597	0.81	ns	0.03149606	0.008647004;0.078679127	1	1.00E+00	ns
DNA	DNA	MER126	8	0.020075282	1499	267	8.033	2.649326316	0.020158093	2402.457	597	0.81	ns	0.02996255	0.01302267;0.05818228	1	1.00E+00	ns
DNA	TcMar-Tigger	Tigger6b	5	0.012547051	1499	174	5.17806841	2.277231294	0.012993898	2402.457	581	0.842	ns	0.02873563	0.00939487;0.06578243	1	1.00E+00	ns
Unknown	Unknown	UCON66	2	0.005018821	1499	64	2.170138889	1.285442867	0.005445769	2402.457	580	0.844	ns	0.03125	0.003807181;0.108370522	1	1.00E+00	ns
SINE	Alu	AluSx1	318	0.797992472	1499	106483	317.815	3.588823575	0.797528231	2402.457	577	0.85	ns	0.002986392	0.002667557;0.003332755	0.9776	1.00E+00	ns
SINE	Alu	AluYk12	3	0.007528231	1499	100	3.259143156	1.672986361	0.008178527	2402.457	573	0.858	ns	0.03	0.006229972;0.085176053	1	1.00E+00	ns
LINE	CR1	CR1-L3A_Croc	9	0.022584693	1499	323	9.108	2.979129271	0.022855709	2402.457	570	0.864	ns	0.02786378	0.01281859;0.05223341	1	1.00E+00	ns
Unknown	Unknown	UCON80_AMi	6	0.015056462	1499	220	6.230460922	2.406317744	0.015634783	2402.457	569	0.866	ns	0.02727273	0.01007299;0.05841310	1	1.00E+00	ns
Unknown	Unknown	UCON70	2	0.005018821	1499	59	2.229965157	1.23912333	0.005595898	2402.457	564	0.876	ns	0.03389831	0.004131933;0.117148464	1	1.00E+00	ns
DNA	TcMar-Tigger	X6a_DNA	29	0.072772898	1499	979	28.999	5.050000149	0.072770389	2402.457	563	0.878	ns	0.02962206	0.01992621;0.04226664	1	1.00E+00	ns
DNA?	DNA?	Eulor5A	3	0.007528231	1499	126	3.391349125	1.704840692	0.008510286	2402.457	557	0.89	ns	0.02380952	0.00493727;0.06800486	1	1.00E+00	ns
DNA?	DNA?	Eulor2A	2	0.005018821	1499	67	2.299303944	1.264534355	0.005769897	2402.457	553	0.898	ns	0.02985075	0.003635731;0.103707508	1	1.00E+00	ns
DNA	Merlin	tot	2	0.005018821	1499	57	2.102850062	1.154591355	0.005276914	2402.457	551	0.902	ns	0.03508772	0.004277895;0.121070663	1	1.00E+00	ns
DNA	Merlin	Merlin1_HS	2	0.005018821	1499	57	2.102850062	1.154591355	0.005276914	2402.457	551	0.902	ns	0.03508772	0.004277895;0.121070663	1	1.00E+00	ns
LINE	Jockey	tot	6	0.015056462	1499	221	6.413413413	2.402457881	0.016093886	2402.457	547	0.91	ns	0.02714932	0.01002711;0.05815304	1	1.00E+00	ns
LINE	Jockey	X12_LINE	6	0.015056462	1499	221	6.413413413	2.402457881	0.016093886	2402.457	547	0.91	ns	0.02714932	0.01002711;0.05815304	1	1.00E+00	ns
Unknown	Unknown	UCON101	5	0.012547051	1499	210	5.351758794	2.288296798	0.013429759	2402.457	546	0.912	ns	0.02380952	0.007775069;0.054685881	1	1.00E+00	ns
DNA	hAT-Tip100	MER96	35	0.08782936	1499	1274	34.994	4.895500989	0.087814304	2402.457	545	0.914	ns	0.02747253	0.01920859;0.03800194	1	1.00E+00	ns
LTR	ERVL	LTR18C	2	0.005018821	1499	77	2.322072072	1.200285285	0.005827032	2402.457	544	0.916	ns	0.02597403	0.00316120;0.09069716	1	1.00E+00	ns
SINE	Alu	FLAM_C	127	0.318695107	1499	24406	127.063	4.404137535	0.318853199	2402.457	542	0.92	ns	0.005203638	0.004339830;0.006188282	1	1.00E+00	ns
DNA	hAT-Blackjack	MER94B	17	0.042659975	1499	622	17.217	3.713987709	0.043204517	2402.457	541	0.922	ns	0.02733119	0.01600028;0.04340008	1	1.00E+00	ns
SINE	MIR	MIR	257	0.644918444	1499	174396	257.38	2.701647442	0.64587202	2402.457	532	0.94	ns	0.001473658	0.001299090;0.001665119	1	1.00E+00	ns
LTR	ERV1	LTR72	5	0.012547051	1499	153	5.626760563	2.245848395	0.014119851	2402.457	513	0.978	ns	0.03267974	0.01069457;0.07461347	1	1.00E+00	ns
DNA	hAT-Charlie	Charlie10b	7	0.017565872	1499	273	7.517034068	2.565336875	0.018863323	2402.457	508	0.988	ns	0.02564103	0.01036981;0.05211440	1	1.00E+00	ns
LINE	L2	UCON86	2	0.005018821	1499	66	2.463004484	1.276472389	0.006180689	2402.457	507	0.99	ns	0.03030303	0.003691139;0.105216649	1	1.00E+00	ns
DNA	hAT-Ac	tot	108	0.271016311	1499	5533	108.736	7.474099689	0.272863237	2402.457	501	1.002	ns	0.01951925	0.01603881;0.02351852	1	1.00E+00	ns
LTR	ERV1	LTR23	24	0.060225847	1499	856	24.699	4.701968472	0.061979925	2402.457	499	0.998	ns	0.02803738	0.01804490;0.04143146	1	1.00E+00	ns
LTR	LTR	EUTREP8	8	0.020075282	1499	275	8.717	2.768135397	0.021874529	2402.457	498	0.996	ns	0.02909091	0.01264134;0.05651381	1	1.00E+00	ns
SINE	Alu	AluYk4	28	0.070263488	1499	1095	28.781	4.399817882	0.072223338	2402.457	488	0.976	ns	0.02557078	0.01705733;0.03674601	1	1.00E+00	ns
SINE	Alu	AluYh9	4	0.010037641	1499	168	4.725903614	1.946565507	0.011859231	2402.457	487	0.974	ns	0.02380952	0.00652454;0.05983734	1	1.00E+00	ns
LINE	CR1	X6B_LINE	22	0.055207026	1499	875	23.019	4.348280873	0.057764115	2402.457	485	0.97	ns	0.02514286	0.01582245;0.03782020	0.916	9.68E-01	ns
LTR	ERV1	MER51B	20	0.050188206	1499	713	21.096	4.423839323	0.052938519	2402.457	471	0.942	ns	0.02805049	0.01721634;0.04299041	0.912	9.64E-01	ns
SINE	Alu	AluYd8	6	0.015056462	1499	224	6.92	2.435062531	0.017365119	2402.457	470	0.94	ns	0.02678571	0.00989197;0.05738657	1	1.00E+00	ns
LTR	ERV1	LTR1B1	5	0.012547051	1499	168	5.741741742	2.401020443	0.014408386	2402.457	468	0.936	ns	0.0297619	0.009732816;0.068084870	1	1.00E+00	ns
Unknown	Unknown	UCON35	4	0.010037641	1499	170	4.80583501	2.075495102	0.012059812	2402.457	462	0.924	ns	0.02352941	0.006447343;0.059146357	1	1.00E+00	ns
DNA	TcMar-Tigger	MamRep434	54	0.135508156	1499	2112	55.318	6.652753951	0.138815558	2402.457	458	0.916	ns	0.02556818	0.01926463;0.03323048	0.9456	9.94E-01	ns
DNA	hAT-Tip100	Zaphod5a	2	0.005018821	1499	78	2.732608696	1.440220384	0.006857236	2402.457	456	0.912	ns	0.02564103	0.003120472;0.089573327	1	1.00E+00	ns
LTR	ERVK	LTR14A	3	0.007528231	1499	133	3.959266802	1.804505256	0.009935425	2402.457	447	0.894	ns	0.02255639	0.004676047;0.064503537	1	1.00E+00	ns
LTR	ERV1	LTR19C	3	0.007528231	1499	129	3.897959184	1.851977911	0.009781579	2402.457	441	0.882	ns	0.02325581	0.004821827;0.066458823	1	1.00E+00	ns
DNA	DNA	Eutr11	18	0.045169385	1499	597	19.196	4.199430821	0.04817064	2402.457	440	0.88	ns	0.03015075	0.01796511;0.04723370	0.9075	9.60E-01	ns
LTR	ERV1	LTR1D1	9	0.022584693	1499	311	10.191	3.076684089	0.0255734	2402.457	436	0.872	ns	0.02893891	0.01331634;0.05422243	0.8731	9.30E-01	ns
LINE	L1	L1P3b	2	0.005018821	1499	83	2.918542337	1.567442772	0.00732382	2402.457	436	0.872	ns	0.02409639	0.002931623;0.084347365	1	1.00E+00	ns
LTR	ERV1	LTR17	24	0.060225847	1499	843	25.238	4.716736542	0.063332497	2402.457	434	0.868	ns	0.02846975	0.01832445;0.04206589	0.9194	9.70E-01	ns
LTR	ERV1	LTR1A1	10	0.025094103	1499	359	11.229	3.23404051	0.028178168	2402.457	423	0.846	ns	0.02785515	0.01343674;0.05062880	0.879	9.35E-01	ns
age	cat.1	02_Hominidae	365	0.915934755	1499	10036	368.998	18.01895332	0.925967378	2402.457	423	0.846	ns	0.03636907	0.03279174;0.04021857	0.8527	9.10E-01	ns
LTR	ERV1	LTR43	11	0.027603513	1499	424	12.253	3.456723874	0.030747804	2402.457	421	0.842	ns	0.0259434	0.01302043;0.04594503	0.8843	9.40E-01	ns
DNA	hAT-Charlie	MER102c	83	0.208281054	1499	3112	85.015	7.464079815	0.213337516	2402.457	416	0.832	ns	0.02667095	0.02129797;0.03295653	0.869	9.26E-01	ns
Unknown	Unknown	UCON76	3	0.007528231	1499	140	4.12207528	1.948771342	0.010343978	2402.457	408	0.816	ns	0.02142857	0.004441076;0.061345010	0.8022	8.70E-01	ns
Unknown	Unknown	UCON84	2	0.005018821	1499	103	3.051201672	1.599715952	0.007656717	2402.457	406	0.812	ns	0.01941748	0.002360258;0.068385932	0.7727	8.42E-01	ns
LTR	ERV1	LTR26E	3	0.007528231	1499	118	4.209302326	1.980592686	0.010562867	2402.457	403	0.806	ns	0.02542373	0.005273988;0.072502432	0.8023	8.70E-01	ns
LTR	ERVL	LTR16D1	5	0.012547051	1499	207	6.129388164	2.300757019	0.01538115	2402.457	401	0.802	ns	0.02415459	0.007888407;0.055465595	0.8372	8.99E-01	ns
LTR	Gypsy	MamGypLTR1d	20	0.050188206	1499	751	21.923	4.45992847	0.055013802	2402.457	401	0.802	ns	0.02663116	0.01634121;0.04083107	0.8278	8.92E-01	ns
DNA?	DNA?	UCON21	1	0.00250941	1499	28	1.41349481	0.691837456	0.003547038	2402.457	399	0.798	ns	0.03571429	0.0009037988;0.1834775975	1	1.00E+00	ns
LTR	ERV1	LTR46	7	0.017565872	1499	255	8.483	2.843905554	0.021287327	2402.457	397	0.794	ns	0.02745098	0.01110645;0.05573914	0.7282	8.02E-01	ns
DNA	DNA	MER130	4	0.010037641	1499	181	5.290872618	2.269858138	0.01327697	2402.457	396	0.792	ns	0.02209945	0.006053421;0.055614109	0.8235	8.89E-01	ns
DNA	TcMar-Tigger	MER46C	74	0.185696361	1499	2812	76.726	7.721693373	0.192537014	2402.457	394	0.788	ns	0.02631579	0.02071875;0.03292558	0.8168	8.85E-01	ns
DNA?	DNA?	Eulor6E	1	0.00250941	1499	31	1.43220339	0.67301634	0.003593986	2402.457	393	0.786	ns	0.03225806	0.0008163701;0.1670211162	1	1.00E+00	ns
DNA	hAT-Charlie	Charlie9	26	0.065244668	1499	1284	27.945	4.82817629	0.070125471	2402.457	393	0.786	ns	0.02024922	0.01326906;0.02952981	0.8479	9.08E-01	ns
DNA?	DNA?	MER134	2	0.005018821	1499	89	3.006355932	1.564438402	0.007544181	2402.457	392	0.784	ns	0.02247191	0.002733133;0.078828124	0.7721	8.42E-01	ns
DNA	TcMar-Pogo	MER132	1	0.00250941	1499	37	1.552147239	0.77323407	0.003894974	2402.457	392	0.784	ns	0.02702703	0.000684031;0.141603096	1	1.00E+00	ns
DNA	TcMar-Pogo	tot	1	0.00250941	1499	37	1.552147239	0.77323407	0.003894974	2402.457	392	0.784	ns	0.02702703	0.000684031;0.141603096	1	1.00E+00	ns
LTR	ERV1	LTR7Y	6	0.015056462	1499	257	7.441	2.566925809	0.018672522	2402.457	389	0.778	ns	0.0233463	0.008614778;0.050119839	0.851	9.09E-01	ns
LTR	ERV1	LTR1B	9	0.022584693	1499	321	10.571	3.275009112	0.026526976	2402.457	387	0.774	ns	0.02803738	0.01289894;0.05255472	0.7545	8.27E-01	ns
SINE	Alu	AluYh3	18	0.045169385	1499	649	19.941	4.053634289	0.050040151	2402.457	387	0.774	ns	0.02773498	0.01651855;0.04347999	0.8194	8.87E-01	ns
LTR	Gypsy	LTR81AB	6	0.015056462	1499	266	7.431	2.677762015	0.018647428	2402.457	386	0.772	ns	0.02255639	0.008321747;0.048446698	0.851	9.09E-01	ns
LTR	ERV1	HERV1_LTRc	1	0.00250941	1499	34	1.616793893	0.869826573	0.004057199	2402.457	386	0.772	ns	0.02941176	0.0007443642;0.1532676696	1	1.00E+00	ns
DNA	hAT?	UCON69	1	0.00250941	1499	28	1.436521739	0.707640043	0.003604822	2402.457	385	0.77	ns	0.03571429	0.0009037988;0.1834775975	1	1.00E+00	ns
LINE	CR1	X8_LINE	5	0.012547051	1499	223	6.429	2.486592476	0.016132999	2402.457	385	0.77	ns	0.02242152	0.007319365;0.051545859	0.8396	9.01E-01	ns
LTR	ERV1	LTR6B	4	0.010037641	1499	154	5.185035389	2.133959684	0.013011381	2402.457	384	0.768	ns	0.02597403	0.007121414;0.065166433	0.8222	8.89E-01	ns
DNA	hAT-Tip100	MER97b	4	0.010037641	1499	173	5.350151362	2.256639469	0.013425725	2402.457	381	0.762	ns	0.02312139	0.006334914;0.058139285	0.8241	8.89E-01	ns
LTR?	LTR?	Eutr18	17	0.042659975	1499	676	18.968	4.174254472	0.047598494	2402.457	379	0.758	ns	0.02514793	0.01471630;0.03995968	0.7275	8.02E-01	ns
SINE	Alu	AluYa8	10	0.025094103	1499	390	11.699	3.281946095	0.029357591	2402.457	376	0.752	ns	0.02564103	0.01236284;0.04664815	0.7658	8.37E-01	ns
LTR	ERVK	LTR22B2	1	0.00250941	1499	40	1.66374269	0.864681001	0.004175013	2402.457	373	0.746	ns	0.025	0.0006327449;0.1315858585	1	1.00E+00	ns
LTR	ERVL	LTR47B	1	0.00250941	1499	46	1.642965204	0.875369868	0.004122874	2402.457	371	0.742	ns	0.02173913	0.0005502357;0.1152718256	1	1.00E+00	ns
DNA	hAT-Tip100?	UCON23	1	0.00250941	1499	31	1.451890034	0.681893841	0.003643388	2402.457	371	0.742	ns	0.03225806	0.0008163701;0.1670211162	1	1.00E+00	ns
DNA?	DNA?	UCON100	2	0.005018821	1499	19	1.233870968	0.520867061	0.003096289	2402.457	364	0.728	ns	0.1052632	0.01301216;0.33137666	0.3523	4.63E-01	ns
Unknown	Unknown	UCON59	1	0.00250941	1499	43	1.761643836	0.925574769	0.004420687	2402.457	364	0.728	ns	0.02325581	0.0005886129;0.1228904827	1	1.00E+00	ns
LTR	ERV1	LTR61	4	0.010037641	1499	184	5.487951807	2.311182217	0.013771523	2402.457	362	0.724	ns	0.02173913	0.005954205;0.054722803	0.6667	7.49E-01	ns
DNA	PIF-Harbinger	tot	1	0.00250941	1499	30	1.416513761	0.648033473	0.003554614	2402.457	361	0.722	ns	0.03333333	0.0008435709;0.1721694556	1	1.00E+00	ns
Unknown	Unknown	UCON25	1	0.00250941	1499	49	1.84087969	0.989208744	0.004619522	2402.457	357	0.714	ns	0.02040816	0.0005165565;0.1085417640	1	1.00E+00	ns
DNA	hAT-Tip100	hAT-4b_Ther	5	0.012547051	1499	228	6.48997996	2.465285521	0.016286022	2402.457	356	0.712	ns	0.02192982	0.007158005;0.050432085	0.692	7.71E-01	ns
DNA	DNA	UCON97	1	0.00250941	1499	42	1.75315568	0.927540089	0.004399387	2402.457	356	0.712	ns	0.02380952	0.0006026233;0.1256585572	1	1.00E+00	ns
DNA	TcMar-Tigger	X10b_DNA	6	0.015056462	1499	298	7.653	2.64226656	0.019204517	2402.457	354	0.708	ns	0.02013423	0.007423888;0.043306377	0.7132	7.89E-01	ns
Unknown	Unknown	UCON93	1	0.00250941	1499	27	1.399217221	0.672367323	0.00351121	2402.457	350	0.7	ns	0.03703704	0.0009372571;0.1897056174	1	1.00E+00	ns
LINE	Penelope	Penelope1_Vert	25	0.062735257	1499	1097	27.226	4.499018245	0.068321205	2402.457	350	0.7	ns	0.02278943	0.01480113;0.03345882	0.7706	8.41E-01	ns
LINE	Penelope	tot	25	0.062735257	1499	1097	27.226	4.499018245	0.068321205	2402.457	350	0.7	ns	0.02278943	0.01480113;0.03345882	0.7706	8.41E-01	ns
Unknown	Unknown	UCON5	2	0.005018821	1499	118	3.271966527	1.672471508	0.008210706	2402.457	347	0.694	ns	0.01694915	0.002059253;0.059885579	0.7758	8.44E-01	ns
SINE	Alu	AluSp	294	0.737766625	1499	64572	296.367	5.067740423	0.743706399	2402.457	344	0.688	ns	0.004553057	0.004048422;0.005102977	0.9304	9.79E-01	ns
DNA	DNA	UCON99	1	0.00250941	1499	56	1.90391909	1.042573405	0.004777714	2402.457	340	0.68	ns	0.01785714	0.0004520015;0.0955259026	1	1.00E+00	ns
DNA?	DNA?	MER123	1	0.00250941	1499	46	1.845108696	0.971948314	0.004630135	2402.457	338	0.676	ns	0.02173913	0.0005502357;0.1152718256	1	1.00E+00	ns
DNA?	DNA?	MER133B	1	0.00250941	1499	40	1.690332326	0.857041782	0.004241737	2402.457	337	0.674	ns	0.025	0.0006327449;0.1315858585	1	1.00E+00	ns
DNA?	DNA?	MER133A	1	0.00250941	1499	54	1.874064838	0.961350842	0.004702798	2402.457	337	0.674	ns	0.01851852	0.0004687384;0.0989151595	1	1.00E+00	ns
DNA	TcMar-Tigger	Tigger21a	4	0.010037641	1499	169	5.704704705	2.372582176	0.014315445	2402.457	336	0.672	ns	0.02366864	0.006485712;0.059489844	0.6678	7.49E-01	ns
LTR	ERV1	LTR27B	3	0.007528231	1499	150	4.560362173	2.023745809	0.01144382	2402.457	335	0.67	ns	0.02	0.004143625;0.057334222	0.6345	7.26E-01	ns
DNA	hAT-Charlie	hAT-16_Crp	1	0.00250941	1499	20	1.329718004	0.574613033	0.003336808	2402.457	331	0.662	ns	0.05	0.001265089;0.248732763	1	1.00E+00	ns
DNA	DNA	Eutr2B	10	0.025094103	1499	433	12.165	3.31342025	0.030526976	2402.457	330	0.66	ns	0.02309469	0.01112908;0.04206092	0.6617	7.45E-01	ns
LTR	ERV1--int	MER84-int	3	0.007528231	1499	140	4.591691996	2.11160511	0.011522439	2402.457	326	0.652	ns	0.02142857	0.004441076;0.061345010	0.6343	7.26E-01	ns
LTR	ERV1--int	LTR38-int	2	0.005018821	1499	116	3.452479339	1.719110316	0.008663687	2402.457	325	0.65	ns	0.01724138	0.002094874;0.060894840	0.5896	6.98E-01	ns
Unknown	Unknown	UCON12	1	0.00250941	1499	59	2.092215569	1.164986492	0.005250227	2402.457	325	0.65	ns	0.01694915	0.0004290233;0.0908559329	0.7252	8.01E-01	ns
Unknown	Unknown	UCON96	1	0.00250941	1499	17	1.31981982	0.563337334	0.003311969	2402.457	324	0.648	ns	0.05882353	0.001488174;0.286889397	1	1.00E+00	ns
LTR	ERVK	LTR22C0	2	0.005018821	1499	113	3.339876033	1.692852786	0.008381119	2402.457	320	0.64	ns	0.01769912	0.002150678;0.062474152	0.7771	8.45E-01	ns
LINE	RTE-BovB	MamRTE2	1	0.00250941	1499	49	1.957232704	0.992760896	0.0049115	2402.457	320	0.64	ns	0.02040816	0.0005165565;0.1085417640	1	1.00E+00	ns
DNA	hAT-Charlie	Charlie22a	31	0.077791719	1499	1112	34.19	5.369052684	0.085796738	2402.457	319	0.638	ns	0.0278777	0.01901843;0.03933819	0.6637	7.47E-01	ns
DNA	hAT-Tip100	FordPrefect_a	7	0.017565872	1499	281	8.961	2.788773253	0.022486826	2402.457	318	0.636	ns	0.02491103	0.01007289;0.05065045	0.6121	7.19E-01	ns
LINE	L2	X15_LINE	5	0.012547051	1499	244	6.802802803	2.485660711	0.017071023	2402.457	316	0.632	ns	0.0204918	0.006686313;0.047170497	0.6947	7.72E-01	ns
LTR	ERV1	MER4C	17	0.042659975	1499	668	19.732	4.261259712	0.049515684	2402.457	312	0.624	ns	0.0254491	0.01489336;0.04043454	0.6467	7.31E-01	ns
DNA	hAT-Charlie	UCON34	7	0.017565872	1499	339	8.906	2.87566226	0.022348808	2402.457	312	0.624	ns	0.02064897	0.008341298;0.042080189	0.732	8.05E-01	ns
LTR	ERVL	MER68C	3	0.007528231	1499	163	4.584428716	2.067240186	0.011504213	2402.457	311	0.622	ns	0.01840491	0.003811737;0.052842706	0.6351	7.26E-01	ns
LTR	ERVL	LTR41B	23	0.057716437	1499	848	26.064	4.88648972	0.06540527	2402.457	308	0.616	ns	0.02712264	0.01726941;0.04042053	0.6188	7.23E-01	ns
DNA	hAT-Charlie	MER20	173	0.43412798	1499	16757	176.39	5.798234173	0.442634881	2402.457	305	0.61	ns	0.01032404	0.008849207;0.011972348	0.8498	9.09E-01	ns
LTR	ERV1	LTR10D	4	0.010037641	1499	181	5.864	2.399846508	0.014715182	2402.457	303	0.606	ns	0.02209945	0.006053421;0.055614109	0.6709	7.51E-01	ns
Unknown	Unknown	UCON28a	2	0.005018821	1499	129	3.5	1.725006571	0.008782936	2402.457	297	0.594	ns	0.01550388	0.001883137;0.054882570	0.5903	6.98E-01	ns
DNA	DNA	X2a_DNA	9	0.022584693	1499	412	11.275	3.038191173	0.028293601	2402.457	294	0.588	ns	0.02184466	0.01003628;0.04106171	0.6488	7.33E-01	ns
LINE	CR1	X7B_LINE	21	0.052697616	1499	934	23.996	4.572843196	0.060215809	2402.457	294	0.588	ns	0.02248394	0.01397051;0.03416457	0.6054	7.12E-01	ns
DNA	hAT-Charlie	Chap1_Mam	12	0.030112923	1499	484	14.505	3.700766228	0.036398996	2402.457	293	0.586	ns	0.02479339	0.01287525;0.04290827	0.5943	7.01E-01	ns
age	cat.1	13_Amniota/Euteleostemi?	4	0.010037641	1499	191	5.806806807	2.268480929	0.014571661	2402.457	291	0.582	ns	0.02094241	0.005734883;0.052750168	0.67	7.51E-01	ns
LINE	CR1	X2_LINE	4	0.010037641	1499	191	5.806806807	2.268480929	0.014571661	2402.457	291	0.582	ns	0.02094241	0.005734883;0.052750168	0.67	7.51E-01	ns
DNA	DNA	X2b_DNA	3	0.007528231	1499	185	4.800808898	2.016068887	0.012047199	2402.457	288	0.576	ns	0.01621622	0.00335674;0.04665697	0.6392	7.27E-01	ns
LINE	L2	X24_LINE	11	0.027603513	1499	550	13.604	3.455303622	0.034138018	2402.457	284	0.568	ns	0.02	0.01002518;0.03550325	0.5823	6.93E-01	ns
LINE	L1	L1P4c	1	0.00250941	1499	43	2.15470297	1.164138948	0.005407034	2402.457	284	0.568	ns	0.02325581	0.0005886129;0.1228904827	0.7245	8.01E-01	ns
DNA	PIF-Harbinger	Chompy-6_Croc	1	0.00250941	1499	16	1.195266272	0.465779797	0.002999413	2402.457	282	0.564	ns	0.0625	0.001581112;0.302320738	1	1.00E+00	ns
LTR	ERV1	MER34C2	15	0.037641154	1499	590	18.095	4.222298284	0.045407779	2402.457	280	0.56	ns	0.02542373	0.01429772;0.04158629	0.55	6.58E-01	ns
LTR	ERV1	LTR1B0	2	0.005018821	1499	92	3.633196721	1.770610333	0.009117181	2402.457	280	0.56	ns	0.02173913	0.002643638;0.076330672	0.5896	6.98E-01	ns
SINE	Alu	AluYb8	45	0.112923463	1499	2645	49.068	5.606497018	0.123131744	2402.457	280	0.56	ns	0.01701323	0.01243594;0.02269943	0.6139	7.19E-01	ns
DNA	hAT-Charlie	MER112	99	0.248431619	1499	4468	103.954	7.295828473	0.260863237	2402.457	277	0.554	ns	0.02215756	0.01804417;0.02691080	0.6553	7.39E-01	ns
DNA	TcMar-Tigger	MARE10	1	0.00250941	1499	79	2.361268403	1.306600798	0.005925391	2402.457	276	0.552	ns	0.01265823	0.0003204272;0.0685199095	0.734	8.06E-01	ns
DNA	TcMar-Tc1	X33a_DNA	1	0.00250941	1499	67	2.128911139	1.113666613	0.005342312	2402.457	275	0.55	ns	0.01492537	0.0003778063;0.0803764506	0.7263	8.02E-01	ns
SINE	Alu	AluYk3	100	0.250941029	1499	6065	104.978	7.501052045	0.263432873	2402.457	272	0.544	ns	0.01648805	0.01343494;0.02001803	0.6578	7.41E-01	ns
DNA	DNA	UCON8	4	0.010037641	1499	206	6.12	2.387739789	0.015357591	2402.457	268	0.536	ns	0.01941748	0.005315335;0.048967585	0.536	6.44E-01	ns
LTR	ERV1	LTR75_1	3	0.007528231	1499	129	4.884653962	2.106057244	0.012257601	2402.457	267	0.534	ns	0.02325581	0.004821827;0.066458823	0.6396	7.27E-01	ns
DNA	hAT-Tip100	Zaphod2	21	0.052697616	1499	844	24.314	4.480790274	0.061013802	2402.457	266	0.532	ns	0.02488152	0.01546653;0.03778354	0.6059	7.12E-01	ns
LTR	ERVL	LTR18B	9	0.022584693	1499	367	11.784	3.367296049	0.029570891	2402.457	261	0.522	ns	0.02452316	0.01127349;0.04604070	0.5514	6.60E-01	ns
LTR	ERV1	LTR2B	7	0.017565872	1499	326	9.671	3.120014983	0.024268507	2402.457	254	0.508	ns	0.02147239	0.008675572;0.043739020	0.5116	6.21E-01	ns
LTR	ERV1	MER51C	4	0.010037641	1499	180	6.259259259	2.477928997	0.01570705	2402.457	250	0.5	ns	0.02222222	0.006087232;0.055917697	0.5375	6.45E-01	ns
SINE	Alu	AluSz6	273	0.685069009	1499	40962	277.857	5.922974982	0.697257215	2402.457	250	0.5	ns	0.006664714	0.005899694;0.007500867	0.8097	8.78E-01	ns
DNA	hAT-Charlie	Charlie30b	14	0.035131744	1499	614	17.305	3.967078612	0.043425345	2402.457	238	0.476	ns	0.0228013	0.01252044;0.03796102	0.5404	6.48E-01	ns
LTR	ERV1	LTR12B	3	0.007528231	1499	171	5.188318228	2.171522176	0.013019619	2402.457	236	0.472	ns	0.01754386	0.003632682;0.050412333	0.4991	6.08E-01	ns
LINE	CR1	CR1-12_AMi	2	0.005018821	1499	133	3.926754832	1.866394399	0.009853839	2402.457	236	0.472	ns	0.01503759	0.001826339;0.053264399	0.4457	5.53E-01	ns
DNA?	PiggyBac?	EUTREP4	6	0.015056462	1499	294	8.636	2.821252109	0.021671267	2402.457	235	0.47	ns	0.02040816	0.00752538;0.04388847	0.4875	5.95E-01	ns
DNA?	PiggyBac?	tot	6	0.015056462	1499	294	8.636	2.821252109	0.021671267	2402.457	235	0.47	ns	0.02040816	0.00752538;0.04388847	0.4875	5.95E-01	ns
DNA	Kolobok	UCON29	5	0.012547051	1499	232	7.433	2.605436489	0.018652447	2402.457	232	0.464	ns	0.02155172	0.007033951;0.049575128	0.4575	5.62E-01	ns
DNA	Kolobok	tot	5	0.012547051	1499	232	7.433	2.605436489	0.018652447	2402.457	232	0.464	ns	0.02155172	0.007033951;0.049575128	0.4575	5.62E-01	ns
LTR	Gypsy?	LTR88a	22	0.055207026	1499	903	26.214	4.786137389	0.065781681	2402.457	231	0.462	ns	0.02436323	0.01532984;0.03665490	0.4868	5.95E-01	ns
DNA	TcMar-Tc1	X32_DNA	7	0.017565872	1499	328	9.747	2.981254581	0.024459222	2402.457	230	0.46	ns	0.02134146	0.008622412;0.043475355	0.5126	6.22E-01	ns
DNA?	DNA?	MER131	25	0.062735257	1499	1106	28.969	4.723807083	0.072695107	2402.457	228	0.456	ns	0.02260398	0.01468026;0.03318803	0.5102	6.20E-01	ns
LTR	ERV1	MER61C	6	0.015056462	1499	312	8.723	2.97911835	0.021889586	2402.457	226	0.452	ns	0.01923077	0.007089254;0.041385245	0.489	5.96E-01	ns
Unknown	Unknown	UCON68	1	0.00250941	1499	12	1.114624506	0.331398488	0.00279705	2402.457	226	0.452	ns	0.08333333	0.002107593;0.384796165	1	1.00E+00	ns
LTR	ERV1	MER50C	1	0.00250941	1499	85	2.630718954	1.389245861	0.006601553	2402.457	221	0.442	ns	0.01176471	0.0002978122;0.0638128786	0.5261	6.35E-01	ns
DNA	hAT-Tip100	Zaphod5b	1	0.00250941	1499	74	2.701199564	1.472502208	0.006778418	2402.457	220	0.44	ns	0.01351351	0.000342074;0.073007389	0.5276	6.36E-01	ns
LTR	ERV1	LTR38C	2	0.005018821	1499	127	4.170234455	2.022468396	0.010464829	2402.457	219	0.438	ns	0.01574803	0.001912882;0.055729087	0.4491	5.55E-01	ns
Retroposon	SVA	SVA_E	16	0.040150565	1499	686	20.092	4.431836772	0.050419072	2402.457	217	0.434	ns	0.02332362	0.01338886;0.03760032	0.4271	5.32E-01	ns
LTR	ERV1	LTR21A	1	0.00250941	1499	94	2.731229597	1.45019483	0.006853776	2402.457	214	0.428	ns	0.0106383	0.0002693021;0.0578513397	0.5304	6.38E-01	ns
SINE	MIR	MIRc	236	0.592220828	1499	100994	238.583	2.532888968	0.598702635	2402.457	214	0.428	ns	0.002336772	0.002048412;0.002654280	0.8969	9.51E-01	ns
LTR	ERV1--int	HERVH48-int	3	0.007528231	1499	120	5.660660661	2.555587215	0.01420492	2402.457	210	0.42	ns	0.025	0.005185575;0.071323194	0.384	5.01E-01	ns
LTR	ERVK	LTR22B1	2	0.005018821	1499	154	4.136040609	1.953153214	0.010379023	2402.457	209	0.418	ns	0.01298701	0.001576675;0.046124451	0.4494	5.55E-01	ns
LTR	ERV1?	LTR103_Mam	19	0.047678795	1499	748	23.037	4.401704898	0.057809285	2402.457	208	0.416	ns	0.02540107	0.01536082;0.03938363	0.4585	5.63E-01	ns
LTR	ERVL?	LTR87	17	0.042659975	1499	696	20.995	4.504138348	0.052685069	2402.457	207	0.414	ns	0.02442529	0.01429154;0.03881992	0.4378	5.44E-01	ns
DNA	hAT-Tip100	MER45R	15	0.037641154	1499	616	18.871	4.156878473	0.047355082	2402.457	205	0.41	ns	0.02435065	0.01369146;0.03984503	0.4143	5.22E-01	ns
DNA	DNA	X34_DNA	1	0.00250941	1499	99	2.721081081	1.443015316	0.006828309	2402.457	204	0.408	ns	0.01010101	0.0002557027;0.0549968232	0.5303	6.38E-01	ns
LTR	ERVL	MER74A	44	0.110414053	1499	1568	49.881	6.608518103	0.125171895	2402.457	203	0.406	ns	0.02806122	0.02046174;0.03748924	0.4291	5.34E-01	ns
DNA	TcMar-Tigger	UCON33	2	0.005018821	1499	133	4.102851324	1.941187257	0.010295737	2402.457	202	0.404	ns	0.01503759	0.001826339;0.053264399	0.4477	5.54E-01	ns
LTR	Gypsy	MamGypLTR1b	30	0.075282309	1499	1214	35.458	5.602108498	0.08897867	2402.457	200	0.4	ns	0.0247117	0.01673356;0.03509067	0.3941	5.12E-01	ns
LTR	ERV1	MER41G	2	0.005018821	1499	114	4.191206544	1.994681869	0.010517457	2402.457	197	0.394	ns	0.01754386	0.002131749;0.061938693	0.4489	5.55E-01	ns
DNA	hAT-Tip100	hAT-N1a_Mam	10	0.025094103	1499	461	13.54	3.392920853	0.033977415	2402.457	192	0.384	ns	0.02169197	0.01045000;0.03952967	0.4069	5.18E-01	ns
LTR	ERV1	LTR71A	3	0.007528231	1499	166	5.373493976	2.119320134	0.013484301	2402.457	191	0.382	ns	0.01807229	0.00374256;0.05190435	0.3837	5.01E-01	ns
SINE	Alu	tot	348	0.87327478	1499	1196725	351.218	3.067227394	0.881350063	2402.457	189	0.378	ns	0.000290794	0.0002610441;0.0003230038	0.8938	9.48E-01	ns
DNA	hAT-Tag1	tot	59	0.148055207	1499	2372	66.153	7.622971907	0.166005019	2402.457	189	0.378	ns	0.02487352	0.01898755;0.03196892	0.4172	5.22E-01	ns
LTR	ERV1	LTR1F2	2	0.005018821	1499	135	4.384226491	1.993916338	0.011001823	2402.457	183	0.366	ns	0.01481481	0.001799205;0.052490569	0.3334	4.43E-01	ns
DNA	hAT-Charlie	Charlie30a	10	0.025094103	1499	457	13.59	3.40080365	0.034102886	2402.457	182	0.364	ns	0.02188184	0.01054189;0.03987246	0.4072	5.18E-01	ns
DNA	TcMar-Tigger	UCON39	1	0.00250941	1499	107	2.931842386	1.506785616	0.007357195	2402.457	182	0.364	ns	0.009345794	0.000236587;0.050972543	0.3763	4.92E-01	ns
DNA	TcMar-Tc1	tot	15	0.037641154	1499	649	19.523	4.273374865	0.048991217	2402.457	174	0.348	ns	0.02311248	0.01299224;0.03783435	0.3571	4.68E-01	ns
DNA	hAT-Charlie	MER3	148	0.371392723	1499	10909	154.163	5.972612753	0.386858218	2402.457	172	0.344	ns	0.01356678	0.01148069;0.01591809	0.6554	7.39E-01	ns
LTR	ERV1	LTR1C	1	0.00250941	1499	65	3	1.542180578	0.007528231	2402.457	169	0.338	ns	0.01538462	0.0003894289;0.0827630877	0.3728	4.88E-01	ns
SINE	Alu	AluYi6	10	0.025094103	1499	454	13.897	3.503521895	0.034873275	2402.457	165	0.33	ns	0.02202643	0.01061188;0.04013348	0.3406	4.51E-01	ns
DNA	TcMar-Tigger	Tigger12	20	0.050188206	1499	876	25.098	4.648225683	0.062981179	2402.457	164	0.328	ns	0.02283105	0.01400026;0.03504129	0.361	4.73E-01	ns
LTR	ERVK	LTR5B	15	0.037641154	1499	442	19.634	4.395152029	0.049269762	2402.457	163	0.326	ns	0.03393665	0.01911611;0.05535623	0.3542	4.65E-01	ns
SINE	tRNA	LFSINE_Vert	49	0.122961104	1499	2292	55.553	6.042160102	0.13940527	2402.457	161	0.322	ns	0.02137871	0.01585692;0.02816621	0.4148	5.22E-01	ns
SINE	tRNA	tot	49	0.122961104	1499	2292	55.553	6.042160102	0.13940527	2402.457	161	0.322	ns	0.02137871	0.01585692;0.02816621	0.4148	5.22E-01	ns
DNA	hAT-Charlie	Charlie17b	12	0.030112923	1499	527	16.494	4.113256968	0.041390213	2402.457	160	0.32	ns	0.0227704	0.01181986;0.03943724	0.3159	4.22E-01	ns
LTR	ERV1	MER51A	24	0.060225847	1499	941	29.442	4.983921696	0.073882058	2402.457	155	0.31	ns	0.02550478	0.01640821;0.03771252	0.349	4.60E-01	ns
SINE	Alu	AluSc5	71	0.17816813	1499	4143	78.065	6.271212251	0.195897114	2402.457	154	0.308	ns	0.01713734	0.01340804;0.02156788	0.4575	5.62E-01	ns
DNA	TcMar	X4a_DNA	2	0.005018821	1499	179	4.697885196	2.105907005	0.011788921	2402.457	154	0.308	ns	0.01117318	0.00135600;0.03977662	0.3417	4.52E-01	ns
Unknown	Unknown	UCON26	3	0.007528231	1499	206	5.935935936	2.381016249	0.014895699	2402.457	153	0.306	ns	0.01456311	0.003013391;0.041967441	0.2962	3.99E-01	ns
LTR	ERV1	LTR26B	2	0.005018821	1499	138	4.698284561	2.119364085	0.011789924	2402.457	151	0.302	ns	0.01449275	0.001759984;0.051371076	0.3399	4.51E-01	ns
LTR	ERV1	HERV-Fc1_LTR2	1	0.00250941	1499	3	1.039215686	0.194745209	0.002607819	2402.457	148	0.296	ns	0.3333333	0.008403759;0.905700676	1	1.00E+00	ns
DNA	hAT-Charlie	Charlie23a	35	0.08782936	1499	1488	41.502	5.712497582	0.104145546	2402.457	147	0.294	ns	0.02352151	0.016437;0.032562	0.3445	4.55E-01	ns
LTR	Gypsy	MamGypLTR3	16	0.040150565	1499	675	21.2	4.335758157	0.053199498	2402.457	146	0.292	ns	0.0237037	0.01360801;0.03820850	0.3188	4.25E-01	ns
LTR	ERV1	LTR1E	6	0.015056462	1499	296	9.805	3.134134298	0.024604768	2402.457	145	0.29	ns	0.02027027	0.00747429;0.04359548	0.2566	3.56E-01	ns
Unknown	Unknown	EUTREP2	19	0.047678795	1499	819	24.158	4.437423433	0.060622334	2402.457	141	0.282	ns	0.02319902	0.01402377;0.03599187	0.3513	4.62E-01	ns
DNA	hAT-Charlie	Charlie15b	46	0.115432873	1499	1888	53.535	6.56946976	0.13434128	2402.457	139	0.278	ns	0.02436441	0.01789174;0.03236611	0.3314	4.40E-01	ns
DNA	hAT-Tip100?	hAT-N1_Mam	4	0.010037641	1499	239	7.278	2.616402408	0.018263488	2402.457	139	0.278	ns	0.0167364	0.004578456;0.042295053	0.2611	3.60E-01	ns
LTR	ERVK	LTR14	1	0.00250941	1499	97	3.243496358	1.634594067	0.008139263	2402.457	136	0.272	ns	0.01030928	0.0002609743;0.0561041541	0.3856	5.02E-01	ns
DNA	hAT-Charlie	MER5C1	13	0.032622334	1499	617	17.966	4.099957762	0.045084065	2402.457	136	0.272	ns	0.02106969	0.01126527;0.03576033	0.2803	3.79E-01	ns
LTR	ERV1	MER48	3	0.007528231	1499	193	6.137412237	2.388092643	0.015401285	2402.457	134	0.268	ns	0.01554404	0.003217098;0.044751968	0.2992	4.02E-01	ns
DNA	TcMar-Tigger	MER6C	2	0.005018821	1499	160	4.864919355	2.186533224	0.012208079	2402.457	134	0.268	ns	0.0125	0.001517409;0.044423034	0.2489	3.46E-01	ns
LTR	ERVL-MaLR--int	MLT1L-int	1	0.00250941	1499	109	3.218947368	1.626460257	0.00807766	2402.457	132	0.264	ns	0.009174312	0.0002322465;0.0500568231	0.3851	5.02E-01	ns
DNA	hAT-Charlie	MER113	105	0.26348808	1499	3734	114.647	8.157998771	0.287696361	2402.457	130	0.26	ns	0.02811998	0.02305566;0.03393968	0.393	5.11E-01	ns
LTR	ERV1	LTR35	1	0.00250941	1499	105	3.359538784	1.674347596	0.008430461	2402.457	129	0.258	ns	0.00952381	0.0002410929;0.0519223828	0.2681	3.66E-01	ns
LINE	CR1	Plat_L3	73	0.183186951	1499	3315	81.864	7.328656986	0.205430364	2402.457	129	0.258	ns	0.02202112	0.01729980;0.02760952	0.3416	4.52E-01	ns
LTR	ERV1	LTR35A	1	0.00250941	1499	93	3.388481675	1.716510434	0.008503091	2402.457	127	0.254	ns	0.01075269	0.0002721974;0.0584581645	0.2673	3.65E-01	ns
DNA	hAT-Charlie	Charlie17	11	0.027603513	1499	535	15.884	3.92555142	0.039859473	2402.457	127	0.254	ns	0.02056075	0.01030746;0.03649054	0.2512	3.49E-01	ns
DNA	TcMar	DNA1_Mam	2	0.005018821	1499	169	5.06124498	2.157903332	0.01270074	2402.457	120	0.24	ns	0.01183432	0.001436418;0.042093896	0.2525	3.50E-01	ns
LTR	ERV1	MER65B	3	0.007528231	1499	198	6.373747495	2.520048435	0.015994348	2402.457	118	0.236	ns	0.01515152	0.003135573;0.043638361	0.2253	3.18E-01	ns
LTR	ERV1	LTR35B	3	0.007528231	1499	206	6.335671343	2.431519476	0.015898799	2402.457	110	0.22	ns	0.01456311	0.003013391;0.041967441	0.2254	3.18E-01	ns
SINE	Alu	FRAM	135	0.338770389	1499	20221	140.976	4.399861678	0.353766625	2402.457	110	0.22	ns	0.006676228	0.005600468;0.007897274	0.6421	7.27E-01	ns
DNA	hAT-Charlie	MER30B	3	0.007528231	1499	223	6.26	2.336205868	0.015708908	2402.457	110	0.22	ns	0.01345291	0.002782954;0.038809594	0.2258	3.18E-01	ns
LTR	ERVK	LTR22E	1	0.00250941	1499	122	3.578784758	1.802839389	0.008980639	2402.457	108	0.216	ns	0.008196721	0.0002075015;0.0448226574	0.274	3.72E-01	ns
SINE	tot	tot	348	0.87327478	1499	1806997	352.528	3.24341421	0.88463739	2402.457	108	0.216	ns	0.000192585	0.0001728816;0.0002139178	0.8313	8.94E-01	ns
LTR	ERV1	MER84	6	0.015056462	1499	358	10.401	3.255272	0.026100376	2402.457	107	0.214	ns	0.01675978	0.006174747;0.036120303	0.2062	2.94E-01	ns
DNA	hAT-Charlie	Charlie26a	10	0.025094103	1499	513	14.974	3.693096663	0.03757591	2402.457	106	0.212	ns	0.01949318	0.009386346;0.035555764	0.2362	3.30E-01	ns
LTR	ERVL	MLT2E	7	0.017565872	1499	403	11.579	3.296760171	0.029056462	2402.457	104	0.208	ns	0.01736973	0.007011332;0.035459408	0.2297	3.22E-01	ns
LTR	ERVK	LTR14C	1	0.00250941	1499	137	3.580578512	1.690570869	0.008985141	2402.457	104	0.208	ns	0.00729927	0.0001847844;0.0399968207	0.2749	3.73E-01	ns
LTR	ERV1	MER87B	3	0.007528231	1499	202	6.514514515	2.571919337	0.01634759	2402.457	104	0.208	ns	0.01485149	0.003073268;0.042786596	0.2273	3.19E-01	ns
LTR	ERVL-MaLR--int	MLT1C-int	1	0.00250941	1499	117	3.882772681	2.007007839	0.00974347	2402.457	103	0.206	ns	0.008547009	0.0002163681;0.0467008525	0.192	2.75E-01	ns
DNA	TcMar-Tigger	Tigger6	3	0.007528231	1499	230	6.613613614	2.434483163	0.01659627	2402.457	103	0.206	ns	0.01304348	0.002697999;0.037643269	0.2303	3.23E-01	ns
DNA	hAT-Charlie	MER106A	16	0.040150565	1499	742	22.196	4.303266446	0.055698871	2402.457	102	0.204	ns	0.02156334	0.01237434;0.03478182	0.2339	3.27E-01	ns
LTR	ERV1	LTR25	2	0.005018821	1499	284	5.209466264	2.226678195	0.013072688	2402.457	101	0.202	ns	0.007042254	0.0008539903;0.0252061145	0.1866	2.69E-01	ns
LTR	ERV1	LTR76	3	0.007528231	1499	188	6.519	2.427247521	0.016358846	2402.457	99	0.198	ns	0.01595745	0.003302977;0.045923892	0.2268	3.19E-01	ns
LTR	ERV1	LTR10G	1	0.00250941	1499	116	3.782431052	1.815255117	0.009491671	2402.457	96	0.192	ns	0.00862069	0.0002182331;0.0470955362	0.1908	2.74E-01	ns
LINE	RTE-X	L5	17	0.042659975	1499	737	23.212	4.436974503	0.058248432	2402.457	96	0.192	ns	0.02306649	0.01349315;0.03667544	0.2442	3.41E-01	ns
age	cat.1	14_Tetrapoda	125	0.313676286	1499	8931	134.971	7.058468742	0.338697616	2402.457	95	0.19	ns	0.01399619	0.01166338;0.01665343	0.4099	5.19E-01	ns
Unknown	Unknown	UCON1	3	0.007528231	1499	241	6.630260521	2.531757397	0.016638044	2402.457	95	0.19	ns	0.01244813	0.002574498;0.035945708	0.2311	3.24E-01	ns
DNA	TcMar?	Eulor8	1	0.00250941	1499	144	3.805924413	1.806918548	0.009550626	2402.457	94	0.188	ns	0.006944444	0.0001758027;0.0380833328	0.1924	2.75E-01	ns
LINE	Dong-R4	Mam_R4	11	0.027603513	1499	551	16.375	3.830802794	0.041091593	2402.457	94	0.188	ns	0.0199637	0.01000691;0.03543933	0.2087	2.96E-01	ns
LINE	Dong-R4	tot	11	0.027603513	1499	551	16.375	3.830802794	0.041091593	2402.457	94	0.188	ns	0.0199637	0.01000691;0.03543933	0.2087	2.96E-01	ns
LINE	CR1	CR1-16_AMi	5	0.012547051	1499	306	9.154	2.889053587	0.022971142	2402.457	94	0.188	ns	0.01633987	0.005326254;0.037717804	0.2355	3.29E-01	ns
LTR	Gypsy	MamGypLTR2c	22	0.055207026	1499	1037	29.249	5.228607591	0.073397742	2402.457	92	0.184	ns	0.02121504	0.01334196;0.03194446	0.1893	2.72E-01	ns
DNA	hAT-Charlie	MER5C	30	0.075282309	1499	1336	37.639	5.506268973	0.094451694	2402.457	92	0.184	ns	0.02245509	0.01520042;0.03190182	0.246	3.43E-01	ns
LTR	ERV1	MER34C	2	0.005018821	1499	198	5.396188566	2.183018046	0.013541251	2402.457	90	0.18	ns	0.01010101	0.001225629;0.036010065	0.1861	2.69E-01	ns
LTR	ERV1	MER66D	4	0.010037641	1499	246	8.326	2.910015841	0.02089335	2402.457	89	0.178	ns	0.01626016	0.004447664;0.041106854	0.1561	2.35E-01	ns
DNA	TcMar	UCON44	6	0.015056462	1499	364	10.721	3.270451781	0.026903388	2402.457	89	0.178	ns	0.01648352	0.00607257;0.03553071	0.163	2.44E-01	ns
LTR	ERVL	LTR86C	4	0.010037641	1499	285	8.083	2.764372036	0.020283563	2402.457	88	0.176	ns	0.01403509	0.003836979;0.035543533	0.2067	2.94E-01	ns
LTR	ERVL	LTR62	6	0.015056462	1499	313	10.59	3.120839573	0.026574655	2402.457	88	0.176	ns	0.01916933	0.007066502;0.041254523	0.2073	2.94E-01	ns
SINE	5S-Deu-L2	AmnSINE1	52	0.130489335	1499	2614	60.712	6.011754918	0.152351317	2402.457	88	0.176	ns	0.01989288	0.01489176;0.02600586	0.2982	4.01E-01	ns
SINE	5S-Deu-L2	tot	52	0.130489335	1499	2614	60.712	6.011754918	0.152351317	2402.457	88	0.176	ns	0.01989288	0.01489176;0.02600586	0.2982	4.01E-01	ns
LTR	ERV1	LTR30	1	0.00250941	1499	145	3.853932584	1.89664227	0.009671098	2402.457	87	0.174	ns	0.006896552	0.0001745903;0.0378248202	0.193	2.76E-01	ns
LTR	ERV1--int	HERV9NC-int	7	0.017565872	1499	257	12.85	3.881051734	0.032245922	2402.457	86	0.172	ns	0.02723735	0.01101947;0.05531169	0.1131	1.79E-01	ns
LTR	ERV1	LTR19B	4	0.010037641	1499	283	8.414414414	2.858106011	0.021115218	2402.457	85	0.17	ns	0.01413428	0.003864187;0.035791946	0.1579	2.38E-01	ns
SINE	Alu	AluJb	321	0.805520703	1499	117273	325.795	2.969139739	0.817553325	2402.457	83	0.166	ns	0.002737203	0.002446270;0.003053141	0.8243	8.89E-01	ns
DNA	hAT-Charlie	Charlie10a	4	0.010037641	1499	305	8.572	2.924272109	0.021510665	2402.457	79	0.158	ns	0.01311475	0.003584579;0.033236727	0.1608	2.41E-01	ns
DNA	TcMar-Tigger	MER47B	12	0.030112923	1499	618	18.039	4.050664993	0.045267252	2402.457	79	0.158	ns	0.01941748	0.01007255;0.03367258	0.1866	2.69E-01	ns
DNA?	DNA?	UCON58	3	0.007528231	1499	235	6.86986987	2.512709793	0.017239322	2402.457	77	0.154	ns	0.01276596	0.002640424;0.036852193	0.172	2.55E-01	ns
DNA	MULE-MuDR	Ricksha_0	7	0.017565872	1499	384	12.435	3.575830192	0.031204517	2402.457	77	0.154	ns	0.01822917	0.007359701;0.037196871	0.1467	2.22E-01	ns
LTR	ERVK--int	HERVK13-int	1	0.00250941	1499	67	4.062821833	2.041115489	0.010195287	2402.457	76	0.152	ns	0.01492537	0.0003778063;0.0803764506	0.1913	2.75E-01	ns
LTR	ERV1	MER90	14	0.035131744	1499	701	20.395	4.462834513	0.051179423	2402.457	76	0.152	ns	0.01997147	0.01096055;0.03328189	0.1763	2.59E-01	ns
LTR	ERV1	MER51E	4	0.010037641	1499	233	8.15015015	2.710381858	0.020452071	2402.457	76	0.152	ns	0.01716738	0.004696844;0.043369564	0.2067	2.94E-01	ns
DNA?	hAT-Tip100?	tot	11	0.027603513	1499	520	16.907	3.936476451	0.0424266	2402.457	76	0.152	ns	0.02115385	0.01060609;0.03753431	0.1723	2.55E-01	ns
DNA?	hAT-Tip100?	Eutr16	11	0.027603513	1499	520	16.907	3.936476451	0.0424266	2402.457	76	0.152	ns	0.02115385	0.01060609;0.03753431	0.1723	2.55E-01	ns
LTR	ERV1?	EUTREP15	2	0.005018821	1499	196	5.829317269	2.396182881	0.014628149	2402.457	75	0.15	ns	0.01020408	0.001238159;0.036372618	0.1369	2.08E-01	ns
DNA	TcMar-Tigger	Tigger11a	8	0.020075282	1499	421	13.474	3.615300042	0.033811794	2402.457	75	0.15	ns	0.01900238	0.008238699;0.037097656	0.1636	2.44E-01	ns
LTR	LTR	LTR90A	6	0.015056462	1499	406	11.1	3.199411858	0.027854454	2402.457	74	0.148	ns	0.01477833	0.005442189;0.031887223	0.1669	2.49E-01	ns
DNA	TcMar-Tigger	Tigger16b	26	0.065244668	1499	1329	34.316	5.179282669	0.086112923	2402.457	74	0.148	ns	0.01956358	0.01281840;0.02853452	0.166	2.48E-01	ns
LTR	ERV1	LTR1F	1	0.00250941	1499	132	4.144024515	1.997107454	0.010399058	2402.457	73	0.146	ns	0.007575758	0.0001917832;0.0414856898	0.1355	2.07E-01	ns
LTR	ERVL	MER54A	15	0.037641154	1499	682	21.935	4.530043741	0.055043915	2402.457	72	0.144	ns	0.02199413	0.01236097;0.03601684	0.1568	2.36E-01	ns
SINE	Alu	AluSq4	35	0.08782936	1499	1638	42.736	5.095710968	0.107242158	2402.457	72	0.144	ns	0.02136752	0.0149273;0.0295927	0.2769	3.75E-01	ns
LINE	CR1	CR1-3_Croc	29	0.072772898	1499	1338	37.245	5.358141906	0.093462986	2402.457	71	0.142	ns	0.02167414	0.01456241;0.03098025	0.1837	2.67E-01	ns
SINE	Alu	AluSx4	141	0.353826851	1499	11827	153.14	7.88724341	0.384291092	2402.457	70	0.14	ns	0.01192187	0.01004440;0.01404496	0.3494	4.60E-01	ns
LTR	ERV1	LTR10B2	1	0.00250941	1499	101	3.947745902	1.784357973	0.009906514	2402.457	69	0.138	ns	0.00990099	0.00025064;0.05393235	0.1922	2.75E-01	ns
LINE	L2	X13_LINE	1	0.00250941	1499	139	4.050051073	1.959859845	0.01016324	2402.457	69	0.138	ns	0.007194245	0.0001821259;0.0394307689	0.1977	2.82E-01	ns
LTR	Gypsy	LTR81	4	0.010037641	1499	325	8.654	2.977103819	0.021716437	2402.457	68	0.136	ns	0.01230769	0.003363337;0.031211084	0.1205	1.88E-01	ns
LTR	ERV1	PRIMA4_LTR	4	0.010037641	1499	334	9.137	3.00520586	0.022928482	2402.457	67	0.134	ns	0.01197605	0.003272447;0.030377944	0.09206	1.50E-01	ns
Unknown	Unknown	UCON48	2	0.005018821	1499	195	6.138138138	2.45009037	0.015403107	2402.457	67	0.134	ns	0.01025641	0.001244521;0.036556645	0.09926	1.60E-01	ns
SINE	Alu	FLAM_A	96	0.240903388	1499	14934	103.177	4.396020473	0.258913425	2402.457	66	0.132	ns	0.006428284	0.005209943;0.007844449	0.5206	6.29E-01	ns
DNA	hAT-Charlie	Charlie7a	31	0.077791719	1499	1424	39.899	5.698181137	0.100122961	2402.457	66	0.132	ns	0.02176966	0.01483821;0.03075893	0.1716	2.55E-01	ns
LINE	L1	L1P4e	2	0.005018821	1499	194	5.967935872	2.539748988	0.014976	2402.457	66	0.132	ns	0.01030928	0.001250949;0.036742544	0.1392	2.11E-01	ns
LTR	ERV1	MER92A	1	0.00250941	1499	151	4.264646465	1.993077663	0.010701748	2402.457	64	0.128	ns	0.006622517	0.0001676535;0.0363445546	0.1369	2.08E-01	ns
DNA?	DNA?	UCON2	1	0.00250941	1499	135	4.029531568	1.873726162	0.010111748	2402.457	64	0.128	ns	0.007407407	0.0001875217;0.0405793591	0.1968	2.81E-01	ns
LTR	ERV1	LTR45	2	0.005018821	1499	174	5.805611222	2.341524458	0.014568661	2402.457	63	0.126	ns	0.01149425	0.001395051;0.040902466	0.1358	2.07E-01	ns
LTR	ERV1	LTR38B	3	0.007528231	1499	226	7.697697698	2.799710961	0.019316682	2402.457	63	0.126	ns	0.01327434	0.002745898;0.038301007	0.09644	1.56E-01	ns
SINE	Alu	AluYb9	6	0.015056462	1499	378	10.963	2.966552112	0.027510665	2402.457	63	0.126	ns	0.01587302	0.00584682;0.03422710	0.1646	2.46E-01	ns
LTR	ERVL	MER68B	8	0.020075282	1499	450	13.671	3.511850238	0.034306148	2402.457	62	0.124	ns	0.01777778	0.007705645;0.034727660	0.1307	2.01E-01	ns
LTR	ERV1?	LTR103b_Mam	12	0.030112923	1499	600	18.774	4.177843747	0.047111669	2402.457	62	0.124	ns	0.02	0.01037595;0.03467516	0.1264	1.95E-01	ns
DNA	hAT-Tag1	hAT-5_Mam	17	0.042659975	1499	904	24.64	4.737387766	0.06183187	2402.457	62	0.124	ns	0.01880531	0.01099199;0.02993884	0.1255	1.94E-01	ns
LTR	ERV1	MER34D	4	0.010037641	1499	249	8.550550551	2.846647854	0.02145684	2402.457	61	0.122	ns	0.01606426	0.00439387;0.04061782	0.1591	2.39E-01	ns
DNA	hAT-Tip100	MamTip3B	16	0.040150565	1499	824	23.58	4.567325307	0.059171895	2402.457	61	0.122	ns	0.01941748	0.01113849;0.03134165	0.1418	2.15E-01	ns
DNA	TcMar-Tigger	MER127	2	0.005018821	1499	211	5.904904905	2.435946147	0.014817829	2402.457	61	0.122	ns	0.009478673	0.00114998;0.03381892	0.1384	2.10E-01	ns
SINE	Alu	AluSx	317	0.795483061	1499	124945	321.652	2.78651407	0.807156838	2402.457	60	0.12	ns	0.002537116	0.002265779;0.002831936	0.8233	8.89E-01	ns
DNA	hAT-Charlie	Charlie13a	10	0.025094103	1499	548	16.492	4.005993508	0.041385194	2402.457	59	0.118	ns	0.01824818	0.008784528;0.033302363	0.1312	2.01E-01	ns
LTR	ERVL-MaLR--int	MLT1G3-int	3	0.007528231	1499	237	7.717	2.811906438	0.019365119	2402.457	57	0.114	ns	0.01265823	0.002618077;0.036544994	0.09683	1.56E-01	ns
LTR	ERV1	MER61B	6	0.015056462	1499	429	11.409	3.135849574	0.028629862	2402.457	57	0.114	ns	0.01398601	0.005149457;0.030191774	0.1305	2.01E-01	ns
SINE	Alu	AluY	304	0.762860728	1499	98084	310.618	3.825010681	0.779468005	2402.457	56	0.112	ns	0.003099384	0.002761186;0.003467473	0.7331	8.06E-01	ns
DNA	TcMar?	tot	1	0.00250941	1499	168	4.472194135	2.028263187	0.01122257	2402.457	56	0.112	ns	0.005952381	0.0001506899;0.0327168041	0.1417	2.15E-01	ns
DNA	TcMar	X5a_DNA	6	0.015056462	1499	423	11.479	3.134866247	0.028805521	2402.457	55	0.11	ns	0.0141844	0.005222742;0.030616439	0.1312	2.01E-01	ns
LINE	CR1	X17_LINE	18	0.045169385	1499	966	25.777	4.568604069	0.064685069	2402.457	55	0.11	ns	0.01863354	0.01107987;0.02928965	0.1336	2.04E-01	ns
DNA	hAT-Charlie	Charlie13b	7	0.017565872	1499	404	12.94	3.553734519	0.032471769	2402.457	54	0.108	ns	0.01732673	0.006993908;0.035372447	0.1173	1.85E-01	ns
DNA	hAT-Charlie	MER107	5	0.012547051	1499	337	9.55	2.676315128	0.023964868	2402.457	54	0.108	ns	0.0148368	0.004834559;0.034282682	0.185	2.68E-01	ns
DNA	hAT?	UCON105	11	0.027603513	1499	638	17.681	3.970516843	0.044368883	2402.457	53	0.106	ns	0.01724138	0.008637458;0.030639800	0.1164	1.84E-01	ns
SINE	Alu	AluSc8	175	0.439146801	1499	20437	189.768	8.47773838	0.476205772	2402.457	52	0.104	ns	0.008562901	0.007345504;0.009923020	0.307	4.11E-01	ns
LTR	ERVL--int	MER76-int	1	0.00250941	1499	155	4.681407035	2.162885683	0.011747571	2402.457	51	0.102	ns	0.006451613	0.0001633274;0.0354204348	0.09682	1.56E-01	ns
LTR	ERV1	MER61F	1	0.00250941	1499	159	4.566094854	2.000863649	0.011458205	2402.457	51	0.102	ns	0.006289308	0.0001592188;0.0345421401	0.09643	1.56E-01	ns
DNA?	DNA?	MER124	13	0.032622334	1499	747	20.393	4.225921131	0.051174404	2402.457	50	0.1	ns	0.01740295	0.009298048;0.029575715	0.1143	1.81E-01	ns
SINE	Alu	AluSx3	272	0.682559598	1499	38631	281.853	5.44840124	0.707284818	2402.457	50	0.1	ns	0.007040977	0.006231460;0.007925867	0.5904	6.98E-01	ns
LTR	ERVL-MaLR--int	MLT1K-int	2	0.005018821	1499	202	6.331	2.55146016	0.015887077	2402.457	49	0.098	ns	0.00990099	0.001201313;0.035306218	0.1012	1.62E-01	ns
DNA	TcMar	X4b_DNA	12	0.030112923	1499	699	18.976	4.074558384	0.04761857	2402.457	48	0.096	ns	0.01716738	0.008901298;0.029795785	0.1283	1.98E-01	ns
DNA	hAT-Tip100	MamTip3	25	0.062735257	1499	1155	34.471	5.550131797	0.086501882	2402.457	46	0.092	ns	0.02164502	0.01405532;0.03178737	0.1185	1.85E-01	ns
LTR	ERV1	MER57C1	2	0.005018821	1499	187	6.234234234	2.440717803	0.015644252	2402.457	45	0.09	ns	0.01069519	0.001297871;0.038098724	0.09964	1.60E-01	ns
LTR	ERV1	MER83B	1	0.00250941	1499	147	4.808040201	2.124006616	0.012065346	2402.457	45	0.09	ns	0.006802721	0.0001722152;0.0373181816	0.0982	1.58E-01	ns
DNA	hAT-Charlie	MER20B	96	0.240903388	1499	4146	110.92	8.692937775	0.278343789	2402.457	44	0.088	ns	0.02315485	0.01879478;0.02820334	0.1626	2.44E-01	ns
Unknown	Unknown	UCON41	9	0.022584693	1499	579	15.615	3.711677727	0.039184442	2402.457	43	0.086	ns	0.01554404	0.00713172;0.02930164	0.09483	1.54E-01	ns
LINE	CR1	X20_LINE	1	0.00250941	1499	161	4.849798387	2.11730174	0.012170134	2402.457	43	0.086	ns	0.00621118	0.0001572411;0.0341191252	0.09948	1.60E-01	ns
LTR	Gypsy	MamGypLTR2b	17	0.042659975	1499	890	25.512	4.744931019	0.064020075	2402.457	42	0.084	ns	0.01910112	0.01116550;0.03040706	0.1065	1.70E-01	ns
RC	Helitron	Helitron3Na_Mam	24	0.060225847	1499	1111	33.839	5.465615423	0.084915935	2402.457	42	0.084	ns	0.02160216	0.01388877;0.03197264	0.09626	1.56E-01	ns
LTR	ERV1	LTR65	8	0.020075282	1499	462	14.379	3.665077324	0.036082811	2402.457	41	0.082	ns	0.01731602	0.007504723;0.033833262	0.1056	1.68E-01	ns
LTR	ERV1	LTR54	25	0.062735257	1499	1113	34.999	5.50884256	0.087826851	2402.457	41	0.082	ns	0.02246181	0.01458760;0.03298042	0.1016	1.62E-01	ns
DNA	hAT-Charlie	Charlie4	18	0.045169385	1499	917	26.705	4.709581208	0.067013802	2402.457	41	0.082	ns	0.01962923	0.01167399;0.03084577	0.09429	1.54E-01	ns
LINE	L1	L1M3e	15	0.037641154	1499	810	23.422	4.799056881	0.058775408	2402.457	41	0.082	ns	0.01851852	0.01040079;0.03035978	0.09188	1.50E-01	ns
LTR	ERV1	MER39B	25	0.062735257	1499	1186	35.614	5.921830129	0.089370138	2402.457	39	0.078	ns	0.02107926	0.01368671;0.03096071	0.07355	1.24E-01	ns
LINE	L1	L1P4b	1	0.00250941	1499	155	5.136958711	2.321310291	0.012890737	2402.457	37	0.074	ns	0.006451613	0.0001633274;0.0354204348	0.06848	1.16E-01	ns
LTR	ERVL	LTR41C	15	0.037641154	1499	759	24.053	4.896137576	0.060358846	2402.457	36	0.072	ns	0.01976285	0.01110227;0.03238659	0.06159	1.05E-01	ns
SINE	Alu	AluSz	315	0.790464241	1499	118033	321.457	3.243867086	0.806667503	2402.457	36	0.072	ns	0.002668745	0.002382468;0.002979874	0.7586	8.30E-01	ns
DNA	hAT-Tip100?	tot	51	0.127979925	1499	2411	63.148	6.578401886	0.158464241	2402.457	36	0.072	ns	0.02115305	0.01578940;0.02771948	0.1259	1.95E-01	ns
LTR	ERV1--int	HERVE_a-int	2	0.005018821	1499	189	7.236236236	2.907775536	0.018158686	2402.457	35	0.07	ns	0.01058201	0.00128411;0.03770114	0.05384	9.40E-02	ns
LTR	ERV1	LTR1F1	2	0.005018821	1499	221	6.866866867	2.576153417	0.017231786	2402.457	35	0.07	ns	0.009049774	0.001097855;0.032306742	0.07577	1.27E-01	ns
LTR	ERV1	MER57C2	6	0.015056462	1499	454	12.585	3.455823739	0.031580928	2402.457	35	0.07	ns	0.01321586	0.004865015;0.028542205	0.06168	1.05E-01	ns
DNA	hAT-Charlie	MER5A	170	0.426599749	1499	34906	175.612	2.67293857	0.44068256	2402.457	32	0.064	ns	0.004870223	0.004167030;0.005657635	0.7052	7.82E-01	ns
LTR	ERV1--int	HERVE-int	5	0.012547051	1499	268	12.762	3.844494263	0.032025094	2402.457	31	0.062	ns	0.01865672	0.006084854;0.042999098	0.02093	4.06E-02	*
LTR	ERV1	EUTREP7	3	0.007528231	1499	275	8.309	2.800957758	0.02085069	2402.457	31	0.062	ns	0.01090909	0.002255392;0.031548215	0.07417	1.25E-01	ns
LTR	ERV1	LTR24	5	0.012547051	1499	308	10.725	3.058877528	0.026913425	2402.457	31	0.062	ns	0.01623377	0.005291533;0.037475544	0.08506	1.40E-01	ns
LTR	ERVK	MER9a1	4	0.010037641	1499	341	9.413	2.862275952	0.023621079	2402.457	30	0.06	ns	0.01173021	0.003205081;0.029760070	0.0944	1.54E-01	ns
LTR	ERV1	LTR70	2	0.005018821	1499	151	7.07007007	2.615870917	0.017741707	2402.457	29	0.058	ns	0.01324503	0.001608079;0.047024979	0.05131	9.01E-02	ns
LTR	ERV1	LTR44	2	0.005018821	1499	218	7.467	2.670963318	0.018737767	2402.457	29	0.058	ns	0.009174312	0.001112989;0.032746003	0.03824	6.93E-02	*
DNA	TcMar-Tigger	MER47C	10	0.025094103	1499	762	16.544	3.292856952	0.041515684	2402.457	29	0.058	ns	0.01312336	0.006310615;0.024001540	0.1333	2.04E-01	ns
LTR	ERVL-MaLR--int	MLT1F1-int	1	0.00250941	1499	157	5.340382679	2.232673126	0.013401211	2402.457	28	0.056	ns	0.006369427	0.0001612469;0.0349757750	0.07151	1.21E-01	ns
LTR	ERV1	LTR38A1	1	0.00250941	1499	167	5.335005015	2.308120014	0.013387716	2402.457	28	0.056	ns	0.005988024	0.0001515921;0.0329100370	0.07169	1.21E-01	ns
LTR	ERV1	LTR15	3	0.007528231	1499	264	8.424	2.884882415	0.021139272	2402.457	28	0.056	ns	0.01136364	0.002349614;0.032848349	0.05347	9.36E-02	ns
LTR	ERV1--int	HUERS-P2-int	3	0.007528231	1499	257	9.262262262	3.188670966	0.023242816	2402.457	27	0.054	ns	0.01167315	0.002413784;0.033733000	0.02891	5.43E-02	*
LTR	ERVL	LTR75	3	0.007528231	1499	291	8.864	2.898258771	0.022243413	2402.457	27	0.054	ns	0.01030928	0.002131088;0.029830822	0.03977	7.16E-02	*
SINE	Alu	AluSc	242	0.60727729	1499	37679	256.034	6.778849224	0.642494354	2402.457	27	0.054	ns	0.006422676	0.005641037;0.007281780	0.3972	5.14E-01	ns
LTR	ERVK	LTR22A	1	0.00250941	1499	170	5.482	2.258046672	0.013756587	2402.457	26	0.052	ns	0.005882353	0.0001489172;0.0323370661	0.04803	8.48E-02	*
LTR	ERV1	LTR34	4	0.010037641	1499	264	10.091	3.069224518	0.025322459	2402.457	26	0.052	ns	0.01515152	0.004143307;0.038337359	0.052	9.12E-02	ns
LTR	ERV1	MER101	4	0.010037641	1499	364	10.469	3.127430226	0.026271016	2402.457	26	0.052	ns	0.01098901	0.003002027;0.027895788	0.03991	7.17E-02	*
DNA	hAT-Charlie	Charlie17a	23	0.057716437	1499	1214	32.784	4.988008042	0.082268507	2402.457	26	0.052	ns	0.01894563	0.01204687;0.02829280	0.09169	1.50E-01	ns
DNA	TcMar-Tigger	X12_DNA	26	0.065244668	1499	1374	36.982	5.535007887	0.092803011	2402.457	26	0.052	ns	0.01892285	0.01239734;0.02760413	0.06658	1.13E-01	ns
LTR	ERV1	LTR24B	7	0.017565872	1499	454	14.19	3.566597906	0.035608532	2402.457	25	0.05	*	0.0154185	0.006220925;0.031508813	0.05712	9.79E-02	ns
SINE	Alu	Alu	60	0.150564617	1499	7748	66.583	3.011341757	0.167084065	2402.457	25	0.05	*	0.007743934	0.005914489;0.009956881	0.46	5.64E-01	ns
DNA	hAT-Charlie	MER58C	52	0.130489335	1499	2592	64.78	6.296288053	0.162559598	2402.457	25	0.05	*	0.02006173	0.01501845;0.02622589	0.1154	1.83E-01	ns
LTR	ERVL	LTR47B2	1	0.00250941	1499	174	5.55511022	2.289584138	0.013940051	2402.457	24	0.048	*	0.005747126	0.0001454941;0.0316034334	0.04855	8.56E-02	*
LTR	LTR	LTR90B	7	0.017565872	1499	537	14.789	3.782695836	0.037111669	2402.457	24	0.048	*	0.01303538	0.005256529;0.026672550	0.03458	6.35E-02	*
SINE	Alu	AluJr	320	0.803011292	1499	114124	326.974	3.241887388	0.82051192	2402.457	24	0.048	*	0.002803968	0.002505495;0.003128133	0.7396	8.12E-01	ns
LTR	ERVL-MaLR--int	MLT1-int	2	0.005018821	1499	245	7.269	2.648708111	0.018240903	2402.457	23	0.046	*	0.008163265	0.0009901427;0.0291757644	0.05531	9.54E-02	ns
LTR	ERVL	LTR16B	11	0.027603513	1499	694	20.201	4.37627133	0.050692597	2402.457	23	0.046	*	0.01585014	0.007938201;0.028182979	0.04078	7.30E-02	*
LTR	ERV1	MER92D	1	0.00250941	1499	231	5.907907908	2.309587825	0.014825365	2402.457	23	0.046	*	0.004329004	0.0001095949;0.0238823445	0.03452	6.35E-02	*
LTR	ERV1	LTR72B	1	0.00250941	1499	163	5.490981964	2.260697037	0.013779127	2402.457	23	0.046	*	0.006134969	0.0001553119;0.0337063447	0.04792	8.47E-02	*
LTR	ERV1	LTR27	4	0.010037641	1499	315	10.436	3.291008164	0.026188206	2402.457	23	0.046	*	0.01269841	0.003470436;0.032192074	0.03938	7.10E-02	*
LTR	ERVL	LTR84b	24	0.060225847	1499	1278	35.37	5.657305463	0.088757842	2402.457	22	0.044	*	0.01877934	0.01206841;0.02781398	0.04984	8.77E-02	*
DNA	hAT-Charlie	Charlie24	25	0.062735257	1499	1286	35.38	5.211406601	0.088782936	2402.457	22	0.044	*	0.01944012	0.01261915;0.02856442	0.08724	1.43E-01	ns
DNA	hAT?	MER121	17	0.042659975	1499	927	27.486	5.032606793	0.068973651	2402.457	22	0.044	*	0.01833873	0.01071836;0.02920014	0.04143	7.39E-02	*
LTR	ERV1	LTR60B	2	0.005018821	1499	247	7.289289289	2.599020047	0.018291818	2402.457	21	0.042	*	0.008097166	0.000982113;0.028942022	0.03834	6.93E-02	*
LTR	ERV1--int	HERVFH21-int	1	0.00250941	1499	131	5.53560682	2.4060637	0.013891109	2402.457	20	0.04	*	0.007633588	0.000193247;0.041796863	0.04722	8.36E-02	*
DNA	PiggyBac	Looper	9	0.022584693	1499	531	17.477	4.063493938	0.043856964	2402.457	20	0.04	*	0.01694915	0.007778777;0.031930118	0.0377	6.86E-02	*
DNA	TcMar-Tc2	Kanga1b	5	0.012547051	1499	379	12.43	3.443683923	0.03119197	2402.457	20	0.04	*	0.01319261	0.004297109;0.030517094	0.02915	5.47E-02	*
LINE	L1-Tx1	MARE6	1	0.00250941	1499	189	5.754754755	2.352015917	0.014441041	2402.457	20	0.04	*	0.005291005	0.0001339477;0.0291255192	0.03376	6.25E-02	*
LINE	L1-Tx1	tot	1	0.00250941	1499	189	5.754754755	2.352015917	0.014441041	2402.457	20	0.04	*	0.005291005	0.0001339477;0.0291255192	0.03376	6.25E-02	*
LTR	ERV1?	tot	32	0.080301129	1499	1544	45.427	6.152440453	0.113994981	2402.457	19	0.038	*	0.02072539	0.01421829;0.02913298	0.04178	7.45E-02	*
LTR	ERV1	MER90a	25	0.062735257	1499	1252	36.603	5.759388992	0.091851945	2402.457	19	0.038	*	0.01996805	0.01296293;0.02933642	0.05311	9.30E-02	ns
LTR	ERV1	LTR12F	11	0.027603513	1499	637	19.814	4.285763849	0.049721455	2402.457	19	0.038	*	0.01726845	0.008651066;0.030687570	0.03983	7.17E-02	*
LTR	ERV1	MER72B	1	0.00250941	1499	188	5.858717435	2.436573378	0.014701926	2402.457	18	0.036	*	0.005319149	0.0001346601;0.0292785619	0.03383	6.25E-02	*
LTR	ERV1--int	HERVP71A-int	2	0.005018821	1499	250	8.543	2.907680451	0.021437892	2402.457	17	0.034	*	0.008	0.0009703097;0.0285983472	0.01419	2.91E-02	*
LTR	ERV1	LTR10A	4	0.010037641	1499	311	10.905	3.160690584	0.027365119	2402.457	17	0.034	*	0.01286174	0.00351521;0.03260196	0.02948	5.53E-02	*
LTR	ERV1	LTR6A	3	0.007528231	1499	287	8.745	2.887613775	0.021944793	2402.457	17	0.034	*	0.01045296	0.002160861;0.030242400	0.05539	9.54E-02	ns
SINE	Alu	AluSq10	30	0.075282309	1499	1528	41.173	5.347491624	0.10331995	2402.457	17	0.034	*	0.01963351	0.01328488;0.02791019	0.08174	1.35E-01	ns
DNA	TcMar-Tigger	Tigger23a	8	0.020075282	1499	583	16.511	3.852105621	0.041432873	2402.457	17	0.034	*	0.01372213	0.005942359;0.026858275	0.03258	6.06E-02	*
LINE	CR1	X6A_LINE	17	0.042659975	1499	1033	26.736	4.732515262	0.067091593	2402.457	17	0.034	*	0.01645692	0.009615233;0.026218727	0.06158	1.05E-01	ns
LTR	Gypsy	MamGypLTR1c	21	0.052697616	1499	1139	33.303	5.522652505	0.083570891	2402.457	16	0.032	*	0.01843723	0.01144825;0.02804577	0.02762	5.22E-02	*
LTR	ERV1	LTR71B	2	0.005018821	1499	233	7.717	2.671338063	0.019365119	2402.457	16	0.032	*	0.008583691	0.00104122;0.03066154	0.02746	5.20E-02	*
LTR	ERV1	MER31A	27	0.067754078	1499	1349	39.881	6.03284628	0.100077792	2402.457	16	0.032	*	0.02001483	0.01323031;0.02898771	0.03638	6.64E-02	*
DNA	hAT-Charlie	Charlie16	30	0.075282309	1499	1464	44.129	6.040931373	0.110737767	2402.457	16	0.032	*	0.0204918	0.01386740;0.02912492	0.03182	5.94E-02	*
LTR	ERVL-MaLR--int	MLT1G-int	1	0.00250941	1499	180	5.837512538	2.368568661	0.014648714	2402.457	15	0.03	*	0.005555556	0.0001406446;0.0305633410	0.03367	6.25E-02	*
LTR	ERVL	MER76	10	0.025094103	1499	715	19.752	4.468384771	0.049565872	2402.457	15	0.03	*	0.01398601	0.006726669;0.025569967	0.02198	4.24E-02	*
LTR	ERV1	MER41E	5	0.012547051	1499	360	12.156	3.309171288	0.030504391	2402.457	15	0.03	*	0.01388889	0.004524656;0.032112758	0.03894	7.03E-02	*
LTR	ERV1	LTR38	2	0.005018821	1499	237	7.83983984	2.783499616	0.019673375	2402.457	15	0.03	*	0.008438819	0.001023619;0.030149747	0.02763	5.22E-02	*
DNA	TcMar-Tigger	Tigger1a_Art	3	0.007528231	1499	302	8.914	2.747390062	0.022368883	2402.457	15	0.03	*	0.009933775	0.002053287;0.028754658	0.03996	7.17E-02	*
DNA	hAT?	tot	40	0.100376412	1499	2048	56.367	6.758993638	0.14144793	2402.457	15	0.03	*	0.01953125	0.01398916;0.02650185	0.02558	4.87E-02	*
LINE	L1	L1M2b	2	0.005018821	1499	220	7.24248497	2.645811708	0.018174366	2402.457	15	0.03	*	0.009090909	0.001102854;0.032451847	0.05458	9.44E-02	ns
LTR	ERVL-MaLR--int	MST-int	1	0.00250941	1499	227	6.574	2.596780173	0.016496863	2402.457	14	0.028	*	0.004405286	0.000111526;0.024298948	0.01676	3.37E-02	*
LTR	ERVL	MER70B	6	0.015056462	1499	477	13.996	3.668984253	0.035121706	2402.457	14	0.028	*	0.01257862	0.004629741;0.027176177	0.02851	5.37E-02	*
LTR	ERVL	LTR57	2	0.005018821	1499	268	7.698	2.745602727	0.01931744	2402.457	13	0.026	*	0.007462687	0.0009050472;0.0266962925	0.02781	5.24E-02	*
LTR	ERV1	PABL_A	8	0.020075282	1499	524	16.72	3.854926778	0.04195734	2402.457	13	0.026	*	0.01526718	0.006613726;0.029859903	0.02491	4.75E-02	*
DNA	hAT-Blackjack	MER63B	51	0.127979925	1499	2404	66.43	7.230448076	0.166700125	2402.457	13	0.026	*	0.02121464	0.01583549;0.02779992	0.0537	9.38E-02	ns
LTR	ERVL-MaLR--int	MSTB1-int	1	0.00250941	1499	231	6.455455455	2.617148582	0.016199386	2402.457	12	0.024	*	0.004329004	0.0001095949;0.0238823445	0.02488	4.75E-02	*
LTR	ERVL-MaLR--int	THE1-int	1	0.00250941	1499	200	6.253507014	2.480589183	0.015692615	2402.457	12	0.024	*	0.005	0.000126581;0.027541898	0.02377	4.56E-02	*
LTR	ERVK	LTR13A	2	0.005018821	1499	189	8.702	2.942763303	0.021836888	2402.457	11	0.022	*	0.01058201	0.00128411;0.03770114	0.01377	2.84E-02	*
LTR	ERV1	LTR10C	8	0.020075282	1499	519	17.229	4.09405915	0.04323463	2402.457	11	0.022	*	0.01541426	0.006677662;0.030145410	0.01933	3.79E-02	*
LTR	ERV1	MER41D	7	0.017565872	1499	472	15.631	3.735075607	0.039224592	2402.457	11	0.022	*	0.01483051	0.005982879;0.030316695	0.02035	3.96E-02	*
LTR	Gypsy?	LTR88b	31	0.077791719	1499	1636	45.071	6.074772577	0.113101631	2402.457	11	0.022	*	0.01894866	0.01291010;0.02678903	0.03396	6.27E-02	*
RNA	RNA	tot	10	0.025094103	1499	730	20.497	4.139217815	0.051435383	2402.457	11	0.022	*	0.01369863	0.006588048;0.025047590	0.01774	3.52E-02	*
RNA	RNA	7SK	10	0.025094103	1499	730	20.497	4.139217815	0.051435383	2402.457	11	0.022	*	0.01369863	0.006588048;0.025047590	0.01774	3.52E-02	*
RNA	tot	tot	10	0.025094103	1499	730	20.497	4.139217815	0.051435383	2402.457	11	0.022	*	0.01369863	0.006588048;0.025047590	0.01774	3.52E-02	*
DNA	hAT-Blackjack	MER63D	35	0.08782936	1499	1718	48.248	6.121435123	0.121074028	2402.457	11	0.022	*	0.02037253	0.01423023;0.02822023	0.05704	9.79E-02	ns
LTR	ERVL	LTR16B2	29	0.072772898	1499	1617	44.11	6.372794718	0.110690088	2402.457	10	0.02	*	0.01793445	0.01204305;0.02565595	0.01786	3.53E-02	*
LTR	ERV1	MER67A	6	0.015056462	1499	476	14.342	3.596104555	0.035989962	2402.457	10	0.02	*	0.01260504	0.004639496;0.027232845	0.02162	4.18E-02	*
LTR	ERV1	MER83	6	0.015056462	1499	466	14.85	3.829120286	0.037264743	2402.457	10	0.02	*	0.01287554	0.004739357;0.027812800	0.01655	3.34E-02	*
DNA	hAT-Charlie	Charlie21a	13	0.032622334	1499	742	23.524	4.66424476	0.059031368	2402.457	10	0.02	*	0.01752022	0.00936092;0.02977376	0.02692	5.10E-02	*
DNA	TcMar-Tigger	Tigger16a	32	0.080301129	1499	1789	47.935	6.246742895	0.120288582	2402.457	10	0.02	*	0.01788709	0.01226611;0.02515809	0.01879	3.70E-02	*
DNA	TcMar-Tigger	MER6B	9	0.022584693	1499	676	18.233	3.881723687	0.045754078	2402.457	10	0.02	*	0.01331361	0.006105417;0.025122386	0.02365	4.55E-02	*
Unknown	Unknown	EUTREP14	4	0.010037641	1499	382	11.502	3.220305322	0.028863237	2402.457	10	0.02	*	0.0104712	0.002860215;0.026592089	0.02293	4.42E-02	*
LINE	CR1	CR1_Mam	30	0.075282309	1499	1695	45.491	6.247795928	0.114155583	2402.457	10	0.02	*	0.01769912	0.01197257;0.02517082	0.01942	3.80E-02	*
LTR	ERVL	LTR53B	1	0.00250941	1499	187	6.020080321	2.384960919	0.015106851	2402.457	9	0.018	*	0.005347594	0.0001353802;0.0294332214	0.03461	6.35E-02	*
LTR	ERVL	LTR102_Mam	6	0.015056462	1499	518	14.878	3.717652073	0.037335006	2402.457	8	0.016	*	0.01158301	0.004262297;0.025039874	0.01679	3.37E-02	*
LTR	ERVL-MaLR	MLT1M	47	0.117942284	1499	2320	64.049	6.916099438	0.16072522	2402.457	8	0.016	*	0.02025862	0.01492231;0.02684944	0.0309	5.78E-02	*
LTR	ERV1	LTR2	14	0.035131744	1499	854	23.528	4.013891793	0.059041405	2402.457	8	0.016	*	0.01639344	0.00899068;0.02735257	0.04624	8.21E-02	*
LTR	LTR	LTR106_Mam	9	0.022584693	1499	639	18.887	4.34224436	0.047395232	2402.457	8	0.016	*	0.01408451	0.006460022;0.026567806	0.01862	3.67E-02	*
DNA	hAT-Charlie	MER30	66	0.165621079	1499	4132	82.068	6.64978162	0.205942284	2402.457	8	0.016	*	0.01597289	0.01237441;0.02027715	0.07428	1.25E-01	ns
Unknown	Unknown	UCON71_Crp	2	0.005018821	1499	276	7.667667668	2.566874238	0.019241324	2402.457	8	0.016	*	0.007246377	0.0008787777;0.0259298121	0.0403	7.22E-02	*
LINE	L2	L2d	284	0.712672522	1499	27881	303.979	8.273875514	0.76280803	2402.457	8	0.016	*	0.01018615	0.009040853;0.011435169	0.2607	3.60E-01	ns
LINE	L1	L1M6B	11	0.027603513	1499	730	22.801	4.609191214	0.057217064	2402.457	8	0.016	*	0.01506849	0.007545508;0.026801442	0.0101	2.12E-02	*
LTR	ERVL	MER74C	1	0.00250941	1499	234	6.92	2.588880511	0.017365119	2402.457	7	0.014	*	0.004273504	0.0001081899;0.0235791474	0.01778	3.52E-02	*
LTR	ERV1	LTR51	5	0.012547051	1499	414	13.681	3.655489242	0.034331242	2402.457	7	0.014	*	0.01207729	0.003932777;0.027957992	0.01252	2.59E-02	*
LTR	ERV1	LTR10E	2	0.005018821	1499	288	9.74974975	3.074792047	0.024466122	2402.457	7	0.014	*	0.006944444	0.0008421137;0.0248592053	0.005222	1.15E-02	**
LTR	LTR	EUTREP16	4	0.010037641	1499	411	11.726	3.195799921	0.029425345	2402.457	7	0.014	*	0.00973236	0.002657927;0.024730040	0.01675	3.37E-02	*
DNA	hAT-Blackjack	MER63A	58	0.145545797	1499	3511	72.872	5.885257195	0.182865747	2402.457	7	0.014	*	0.01651951	0.01256723;0.02130354	0.08559	1.41E-01	ns
DNA	hAT-Charlie	MER58D	19	0.047678795	1499	1140	31.704	5.025299756	0.079558344	2402.457	7	0.014	*	0.01666667	0.01006348;0.02590515	0.01891	3.72E-02	*
LINE	L2	L2-1_AMi	16	0.040150565	1499	951	28.649	5.028029443	0.071892095	2402.457	7	0.014	*	0.0168244	0.009646389;0.027178297	0.01332	2.75E-02	*
LTR	ERVL-MaLR--int	MLT-int	3	0.007528231	1499	409	10.874	3.308333277	0.027287327	2402.457	6	0.012	*	0.007334963	0.001515208;0.021285207	0.008616	1.83E-02	**
LTR	ERVL	LTR86A2	2	0.005018821	1499	308	9.363	2.979951528	0.023495609	2402.457	6	0.012	*	0.006493506	0.0007873634;0.0232586668	0.007407	1.60E-02	**
LTR	ERV1	MER4E	10	0.025094103	1499	729	20.564	4.440678284	0.051603513	2402.457	6	0.012	*	0.01371742	0.006597112;0.025081750	0.01356	2.80E-02	*
LTR	ERV1	LTR73	1	0.00250941	1499	217	7.293293293	2.663692095	0.018301865	2402.457	6	0.012	*	0.004608295	0.0001166651;0.0254069400	0.01222	2.54E-02	*
DNA?	DNA?	tot	59	0.148055207	1499	3498	79.177	6.993753183	0.198687578	2402.457	6	0.012	*	0.01686678	0.01286393;0.02170359	0.01969	3.85E-02	*
DNA	DNA	Eutr2	1	0.00250941	1499	230	7.208	2.569306781	0.018087829	2402.457	6	0.012	*	0.004347826	0.0001100714;0.0239851503	0.01202	2.50E-02	*
LTR	ERV1--int	HERV3-int	2	0.005018821	1499	303	11.24	3.53792551	0.028205772	2402.457	5	0.01	**	0.00660066	0.0008003725;0.0236391643	0.001939	4.71E-03	**
LTR	ERVL	LTR33A	41	0.102885822	1499	2044	59.209	7.041797065	0.148579674	2402.457	5	0.01	**	0.02005871	0.01443198;0.02711434	0.01451	2.97E-02	*
LTR	ERV1	MER89	24	0.060225847	1499	1388	41.232	5.979124177	0.103468005	2402.457	5	0.01	**	0.01729107	0.01110933;0.02561907	0.004343	9.81E-03	**
LTR	ERV1	MER61E	2	0.005018821	1499	318	8.847847848	2.838130166	0.02220288	2402.457	5	0.01	**	0.006289308	0.000762574;0.022533271	0.0151	3.07E-02	*
SINE	Alu	AluYa5	46	0.115432873	1499	3782	60.776	5.72176219	0.15251192	2402.457	5	0.01	**	0.01216288	0.008918139;0.016190582	0.06027	1.03E-01	ns
DNA	hAT-Charlie	MER33	170	0.426599749	1499	9580	192.86	8.363512919	0.483964868	2402.457	5	0.01	**	0.0177453	0.01519678;0.02059272	0.1015	1.62E-01	ns
DNA	hAT-Charlie	Charlie6	1	0.00250941	1499	260	8.319319319	2.888914813	0.020876585	2402.457	5	0.01	**	0.003846154	9.737144e-05;2.124194e-02	0.004049	9.19E-03	**
DNA	hAT-Tip100	MER97c	1	0.00250941	1499	215	6.738476954	2.549950829	0.016909603	2402.457	5	0.01	**	0.004651163	0.0001177503;0.0256407749	0.01688	3.38E-02	*
DNA	TcMar-Tigger	MERX	4	0.010037641	1499	436	11.964	3.363334063	0.030022585	2402.457	5	0.01	**	0.009174312	0.002505188;0.023322203	0.01744	3.48E-02	*
DNA	TcMar-Tigger	Tigger5	7	0.017565872	1499	537	15.626	3.72101733	0.039212045	2402.457	5	0.01	**	0.01303538	0.005256529;0.026672550	0.02061	4.00E-02	*
DNA	DNA	X30_DNA	10	0.025094103	1499	758	21.237	4.285463358	0.053292346	2402.457	5	0.01	**	0.01319261	0.00634401;0.02412749	0.01078	2.26E-02	*
DNA	TcMar-Tc2	Kanga1c	11	0.027603513	1499	826	23.732	4.501159455	0.059553325	2402.457	5	0.01	**	0.01331719	0.006666135;0.023702958	0.004782	1.07E-02	**
LTR	ERVL-MaLR--int	MLT1D-int	7	0.017565872	1499	587	18.417	4.119961782	0.046215809	2402.457	4	0.008	**	0.01192504	0.00480756;0.02441503	0.00413	9.36E-03	**
LTR	ERVL	LTR16D	18	0.045169385	1499	1115	31.079	5.17837567	0.077989962	2402.457	4	0.008	**	0.0161435	0.009594994;0.025394072	0.01383	2.84E-02	*
LTR	ERVL	LTR66	3	0.007528231	1499	379	11.896	3.392151337	0.029851945	2402.457	4	0.008	**	0.007915567	0.001635364;0.022957224	0.004551	1.02E-02	**
LTR	ERVL	LTR16A2	37	0.092848181	1499	1825	56.293	7.109549683	0.141262233	2402.457	4	0.008	**	0.02027397	0.01431393;0.02783757	0.008086	1.72E-02	**
LTR	Gypsy	LTR104_Mam	38	0.095357591	1499	1971	53.89	6.828508514	0.13523212	2402.457	4	0.008	**	0.01927955	0.01367858;0.02636744	0.02682	5.10E-02	*
LTR	Gypsy	MamGyp-int	8	0.020075282	1499	684	18.491	4.064041761	0.046401506	2402.457	4	0.008	**	0.01169591	0.005062614;0.022914962	0.00913	1.94E-02	**
LTR	ERV1	MER61D	1	0.00250941	1499	267	8.111222445	2.779177178	0.020354385	2402.457	4	0.008	**	0.003745318	9.481876e-05;2.068980e-02	0.006144	1.34E-02	**
LTR	ERV1	MER41C	12	0.030112923	1499	837	24.635	4.695084538	0.061819322	2402.457	4	0.008	**	0.01433692	0.007429455;0.024909673	0.007438	1.60E-02	**
LTR	ERV1	MER4A1_	4	0.010037641	1499	400	12.803	3.587347218	0.03212798	2402.457	4	0.008	**	0.01	0.002731196;0.025404801	0.006699	1.46E-02	**
LTR	LTR	LTR107_Mam	4	0.010037641	1499	426	12.914	3.414712911	0.032406524	2402.457	4	0.008	**	0.009389671	0.002564127;0.023865655	0.006767	1.47E-02	**
SINE	Alu	AluJo	283	0.710163112	1499	45868	298.241	5.070959834	0.748409034	2402.457	4	0.008	**	0.006169879	0.005473760;0.006929565	0.3995	5.15E-01	ns
DNA	hAT-Charlie	Charlie14a	4	0.010037641	1499	523	13.858	3.628360649	0.034775408	2402.457	4	0.008	**	0.007648184	0.00208769;0.01946580	0.003795	8.75E-03	**
DNA	hAT-Tip100	MER97a	2	0.005018821	1499	277	9.213	3.100846053	0.023119197	2402.457	4	0.008	**	0.007220217	0.0008756009;0.0258370855	0.01055	2.21E-02	*
DNA	PiggyBac	MER75	6	0.015056462	1499	475	14.671	3.470562462	0.036815558	2402.457	4	0.008	**	0.01263158	0.004649292;0.027289750	0.01635	3.31E-02	*
DNA	TcMar-Tigger	Tigger22N1	15	0.037641154	1499	1102	30.065	5.313850959	0.07544542	2402.457	4	0.008	**	0.01361162	0.007637793;0.022351051	0.003907	8.96E-03	**
DNA	TcMar-Tigger	MER6A	17	0.042659975	1499	1009	31.241	5.324967068	0.078396487	2402.457	4	0.008	**	0.01684836	0.009844638;0.026839186	0.008043	1.72E-02	**
DNA	TcMar-Tigger	Tigger18a	26	0.065244668	1499	1259	40.53	5.778450527	0.101706399	2402.457	4	0.008	**	0.02065131	0.01353339;0.03011335	0.02013	3.92E-02	*
DNA	TcMar-Tigger	Tigger3d	7	0.017565872	1499	636	16.9	3.728793894	0.042409034	2402.457	4	0.008	**	0.01100629	0.004436232;0.022545014	0.009413	1.99E-02	**
DNA	DNA	X9a_DNA	9	0.022584693	1499	695	19.433	4.070636447	0.04876537	2402.457	4	0.008	**	0.01294964	0.005938036;0.024439598	0.01483	3.02E-02	*
LTR	ERV1--int	HERVIP10FH-int	4	0.010037641	1499	400	15.515	3.879281354	0.038933501	2402.457	3	0.006	**	0.01	0.002731196;0.025404801	0.001027	2.67E-03	**
LTR	ERV1--int	HERVIP10B3-int	1	0.00250941	1499	239	11.014	3.448143514	0.027638645	2402.457	3	0.006	**	0.0041841	0.0001059266;0.0230905715	0.0002913	8.18E-04	***
LTR	ERV1--int	MER110-int	2	0.005018821	1499	393	12.296	3.539620448	0.030855709	2402.457	3	0.006	**	0.005089059	0.0006169039;0.0182616360	0.0006973	1.85E-03	***
LTR	ERVL	LTR53	6	0.015056462	1499	494	15.578	3.689109042	0.039091593	2402.457	3	0.006	**	0.01214575	0.004469963;0.026247669	0.009448	1.99E-02	**
LTR	ERVL	MER54B	5	0.012547051	1499	438	15.322	3.73634531	0.038449184	2402.457	3	0.006	**	0.01141553	0.003716693;0.026437743	0.003862	8.87E-03	**
LTR	ERVL	LTR105_Mam	6	0.015056462	1499	667	18.745	4.248532102	0.047038896	2402.457	3	0.006	**	0.008995502	0.003308141;0.019475962	0.0009587	2.49E-03	***
LTR	ERVL	LTR47A2	1	0.00250941	1499	275	7.837837838	2.729951465	0.019668351	2402.457	3	0.006	**	0.003636364	9.206052e-05;2.009291e-02	0.005807	1.27E-02	**
LTR	ERVL	MER70C	1	0.00250941	1499	275	8.149	2.751430422	0.020449184	2402.457	3	0.006	**	0.003636364	9.206052e-05;2.009291e-02	0.004026	9.17E-03	**
LTR	ERVK	LTR14B	3	0.007528231	1499	363	12.62	3.418960264	0.031668758	2402.457	3	0.006	**	0.008264463	0.001707584;0.023961068	0.002327	5.61E-03	**
LTR	ERVK	LTR13	8	0.020075282	1499	466	20.329	4.400468512	0.051013802	2402.457	3	0.006	**	0.01716738	0.007440057;0.033545279	0.002935	6.93E-03	**
LTR	ERVK	LTR5A	1	0.00250941	1499	267	9.717717718	3.149004423	0.024385741	2402.457	3	0.006	**	0.003745318	9.481876e-05;2.068980e-02	0.0009201	2.40E-03	***
LTR	ERVL--int	LTR53-int	2	0.005018821	1499	325	9.918918919	3.036589235	0.024890637	2402.457	3	0.006	**	0.006153846	0.0007461301;0.0220518409	0.005375	1.18E-02	**
LTR	ERV1	MER61A	8	0.020075282	1499	811	20.131	4.04205111	0.050516939	2402.457	3	0.006	**	0.009864365	0.004268081;0.019343790	0.003182	7.44E-03	**
LTR	ERV1	MER4D0	4	0.010037641	1499	444	13.808	3.806524087	0.034649937	2402.457	3	0.006	**	0.009009009	0.002459952;0.022904942	0.003688	8.52E-03	**
LTR	ERV1	LTR9B	8	0.020075282	1499	685	20.58	4.472091189	0.051643664	2402.457	3	0.006	**	0.01167883	0.005055204;0.022881700	0.002364	5.67E-03	**
LTR	ERV1	MER34	20	0.050188206	1499	1330	38.039	5.862409645	0.095455458	2402.457	3	0.006	**	0.01503759	0.00920891;0.02312920	0.001699	4.18E-03	**
LTR	Gypsy?	LTR88c	15	0.037641154	1499	1040	28.378	4.856820432	0.071212045	2402.457	3	0.006	**	0.01442308	0.00809436;0.02367725	0.007548	1.62E-02	**
DNA	hAT-Charlie	Charlie29a	15	0.037641154	1499	978	30.02	5.201024	0.075332497	2402.457	3	0.006	**	0.01533742	0.008608983;0.025170745	0.003823	8.80E-03	**
DNA	hAT-Tip100	Zaphod3	18	0.045169385	1499	1217	34.088	5.563380915	0.085540778	2402.457	3	0.006	**	0.01479047	0.008788702;0.023274918	0.003071	7.23E-03	**
DNA	hAT-Tip100	MER45B	25	0.062735257	1499	1314	40.539	6.495434525	0.101728984	2402.457	3	0.006	**	0.01902588	0.01234944;0.02795852	0.01052	2.21E-02	*
LTR	ERV1--int	ERV24_Prim-int	3	0.007528231	1499	416	13.228	3.648469176	0.033194479	2402.457	2	0.004	**	0.007211538	0.001489669;0.020929527	0.001772	4.35E-03	**
LTR	ERV1--int	MER61-int	20	0.050188206	1499	1204	38.965	6.247143491	0.097779172	2402.457	2	0.004	**	0.0166113	0.01017537;0.02553869	0.001064	2.71E-03	**
LTR	ERV1--int	Harlequin-int	9	0.022584693	1499	570	24.645	5.360009767	0.061844417	2402.457	2	0.004	**	0.01578947	0.007244714;0.029761003	0.0004173	1.14E-03	***
LTR	ERVL-MaLR--int	MLT1C2-int	3	0.007528231	1499	436	13.508	3.538991447	0.033897114	2402.457	2	0.004	**	0.006880734	0.001421227;0.019975814	0.001253	3.15E-03	**
LTR	ERVL	LTR33C	14	0.035131744	1499	919	28.725	4.952565285	0.072082811	2402.457	2	0.004	**	0.01523395	0.008352911;0.025427998	0.003152	7.40E-03	**
LTR	ERVL	LTR33A_	32	0.080301129	1499	1666	49.854	6.621368931	0.125104141	2402.457	2	0.004	**	0.01920768	0.01317422;0.02700810	0.00939	1.99E-02	**
LTR	ERVL	LTR40c	5	0.012547051	1499	603	17.388	3.987399573	0.043633626	2402.457	2	0.004	**	0.008291874	0.002697673;0.019243668	0.0008885	2.33E-03	***
LTR	ERVL	LTR16D2	1	0.00250941	1499	282	8.634634635	2.814869201	0.021667841	2402.457	2	0.004	**	0.003546099	8.977543e-05;1.959819e-02	0.002815	6.67E-03	**
LTR	ERVL	LTR84a	7	0.017565872	1499	671	19.522	4.175278308	0.048988708	2402.457	2	0.004	**	0.01043219	0.004204281;0.021375569	0.001781	4.36E-03	**
LTR	ERVL	MER73	1	0.00250941	1499	279	8.399399399	2.969389531	0.021077539	2402.457	2	0.004	**	0.003584229	9.074071e-05;1.980720e-02	0.004162	9.42E-03	**
LTR	Gypsy	LTR81A	10	0.025094103	1499	854	24.793	4.632451901	0.062215809	2402.457	2	0.004	**	0.0117096	0.005629098;0.021428650	0.001046	2.69E-03	**
LTR	Gypsy	MamGypLTR4	8	0.020075282	1499	712	21.267	4.584618821	0.053367629	2402.457	2	0.004	**	0.01123596	0.004863024;0.022018742	0.001846	4.51E-03	**
LTR	ERVL--int	MER68-int	1	0.00250941	1499	410	9.384	2.937204653	0.023548306	2402.457	2	0.004	**	0.002439024	6.174884e-05;1.351385e-02	0.001427	3.53E-03	**
LTR	ERVL--int	HERVL18-int	7	0.017565872	1499	504	18.732	4.362247724	0.047006274	2402.457	2	0.004	**	0.01388889	0.005601803;0.028406061	0.003009	7.10E-03	**
LTR	ERV1	LTR68	1	0.00250941	1499	352	9.165	2.900031928	0.022998745	2402.457	2	0.004	**	0.002840909	0.000071923;0.015726126	0.002068	5.01E-03	**
LTR	ERV1	MER34B	8	0.020075282	1499	667	19.594	4.266305822	0.049169385	2402.457	2	0.004	**	0.011994	0.005191992;0.023495591	0.00547	1.20E-02	**
LTR	ERV1	LTR31	2	0.005018821	1499	241	8.958	2.889391733	0.022479297	2402.457	2	0.004	**	0.008298755	0.001006603;0.029654761	0.01007	2.12E-02	*
LTR	ERV1	LTR9D	7	0.017565872	1499	724	24.6	4.876862084	0.061731493	2402.457	2	0.004	**	0.009668508	0.003895828;0.019818829	5.11E-05	1.57E-04	***
LTR	ERV1	MER66A	3	0.007528231	1499	331	11.775	3.251299117	0.029548306	2402.457	2	0.004	**	0.009063444	0.001873014;0.026257351	0.004408	9.94E-03	**
LTR	ERV1	PABL_B	2	0.005018821	1499	377	10.373	3.058304142	0.026030113	2402.457	2	0.004	**	0.00530504	0.0006431119;0.0190312959	0.003936	8.98E-03	**
LTR	ERV1	MER65C	6	0.015056462	1499	680	21.518	4.346327941	0.053997491	2402.457	2	0.004	**	0.008823529	0.003244766;0.019105565	0.0001597	4.69E-04	***
LTR	ERV1	MER57E1	5	0.012547051	1499	501	15.207	3.674731916	0.038160602	2402.457	2	0.004	**	0.00998004	0.003248209;0.023135426	0.003919	8.97E-03	**
LTR	ERV1	LTR27D	1	0.00250941	1499	273	7.946	2.759474352	0.019939774	2402.457	2	0.004	**	0.003663004	9.273492e-05;2.023888e-02	0.005887	1.29E-02	**
LTR	ERV1	MER57D	2	0.005018821	1499	452	13.014	3.555903324	0.032657465	2402.457	2	0.004	**	0.004424779	0.0005363111;0.0158917096	0.0003528	9.72E-04	***
LTR	ERV1	MER57F	3	0.007528231	1499	413	12.488	3.380130365	0.031337516	2402.457	2	0.004	**	0.007263923	0.001500508;0.021080495	0.003466	8.08E-03	**
LTR?	LTR?	MamRep605b	38	0.095357591	1499	2374	62.483	6.790863482	0.156795483	2402.457	2	0.004	**	0.01600674	0.01135157;0.02190487	0.001039	2.68E-03	**
DNA	hAT-Charlie	Chap1a_Mam	23	0.057716437	1499	1415	40.607	5.668922974	0.101899624	2402.457	2	0.004	**	0.01625442	0.01033108;0.02429029	0.003158	7.40E-03	**
DNA	hAT-Charlie	Charlie10	19	0.047678795	1499	1131	34.206	5.535901933	0.085836888	2402.457	2	0.004	**	0.01679929	0.01014379;0.02611032	0.006818	1.48E-02	**
DNA	hAT-Charlie	MER1B	81	0.203262233	1499	5366	112.681	8.128426066	0.282762861	2402.457	2	0.004	**	0.01509504	0.01200524;0.01872728	0.001939	4.71E-03	**
DNA	hAT-Charlie	Charlie29b	22	0.055207026	1499	1420	39.454	5.712662997	0.099006274	2402.457	2	0.004	**	0.01549296	0.009734155;0.023363032	0.003494	8.13E-03	**
DNA	hAT-Charlie	Charlie1b	56	0.140526976	1499	3033	84.122	8.058166668	0.211096612	2402.457	2	0.004	**	0.01846357	0.01397656;0.02391021	0.001306	3.26E-03	**
DNA	hAT-Charlie	MER103C	137	0.34378921	1499	8923	164.431	7.472822899	0.412624843	2402.457	2	0.004	**	0.01535358	0.01290557;0.01812499	0.03032	5.67E-02	*
DNA	TcMar-Tigger	Tigger14a	18	0.045169385	1499	1293	34.905	5.36271701	0.087590966	2402.457	2	0.004	**	0.01392111	0.008270844;0.021912422	0.002519	6.02E-03	**
DNA	TcMar-Tigger	Tigger8	13	0.032622334	1499	938	28.964	5.114377857	0.07268256	2402.457	2	0.004	**	0.01385928	0.007399565;0.023583180	0.001248	3.14E-03	**
DNA	TcMar-Tigger	Tigger15a	89	0.223337516	1499	4828	117.795	8.804003946	0.295595985	2402.457	2	0.004	**	0.01843413	0.01482961;0.02263643	0.005896	1.29E-02	**
DNA	TcMar-Tigger	MER6	10	0.025094103	1499	812	24.887	4.789067359	0.062451694	2402.457	2	0.004	**	0.01231527	0.005921017;0.022531281	0.001039	2.68E-03	**
DNA	TcMar-Tigger	X9b_DNA	6	0.015056462	1499	601	15.986	3.859365064	0.040115433	2402.457	2	0.004	**	0.009983361	0.003672282;0.021602164	0.007285	1.57E-02	**
DNA	hAT?	MER99	2	0.005018821	1499	295	9.863	3.044914203	0.024750314	2402.457	2	0.004	**	0.006779661	0.0008221055;0.0242745501	0.005267	1.16E-02	**
DNA	DNA	tot	100	0.250941029	1499	6503	129.331	7.97226417	0.324544542	2402.457	2	0.004	**	0.01537752	0.01252881;0.01867200	0.008695	1.85E-02	**
DNA	TcMar-Tc2	Kanga2_a	26	0.065244668	1499	1534	47.122	6.783445373	0.118248432	2402.457	2	0.004	**	0.01694915	0.01110086;0.02473639	0.001072	2.73E-03	**
DNA	TcMar-Tc2	Kanga1	11	0.027603513	1499	812	23.797	4.748298362	0.059716437	2402.457	2	0.004	**	0.0135468	0.00678139;0.02410944	0.004774	1.07E-02	**
LINE	L1	L1M	6	0.015056462	1499	748	20.352	4.049011051	0.051071518	2402.457	2	0.004	**	0.00802139	0.002949233;0.017376911	0.0004145	1.14E-03	***
RC?	Helitron?	tot	2	0.005018821	1499	435	12.474	3.403955186	0.031302384	2402.457	2	0.004	**	0.004597701	0.0005572887;0.0165090357	0.0007424	1.96E-03	***
RC?	Helitron?	Helitron2Na_Mam	2	0.005018821	1499	435	12.474	3.403955186	0.031302384	2402.457	2	0.004	**	0.004597701	0.0005572887;0.0165090357	0.0007424	1.96E-03	***
RC?	tot	tot	2	0.005018821	1499	435	12.474	3.403955186	0.031302384	2402.457	2	0.004	**	0.004597701	0.0005572887;0.0165090357	0.0007424	1.96E-03	***
LTR	ERVL?	LTR55	1	0.00250941	1499	406	11.315	3.219960115	0.028393977	2402.457	1	0.002	**	0.002463054	6.235719e-05;1.364624e-02	0.0002283	6.57E-04	***
LTR	ERVL?	LTR89B	6	0.015056462	1499	732	22.157	4.453783469	0.055601004	2402.457	1	0.002	**	0.008196721	0.003013821;0.017754899	8.50E-05	2.55E-04	***
LTR	ERVL?	LTR89	11	0.027603513	1499	1093	34.414	5.499531694	0.086358846	2402.457	1	0.002	**	0.01006404	0.005034338;0.017935858	5.29E-06	1.90E-05	***
LTR	ERVL?	Eutr10	10	0.025094103	1499	999	30.999	5.256294096	0.07778921	2402.457	1	0.002	**	0.01001001	0.004810331;0.018331497	1.55E-05	5.23E-05	***
LTR	ERVL?	tot	44	0.110414053	1499	3926	107.309	8.814148184	0.269282309	2402.457	1	0.002	**	0.01120734	0.00815475;0.01501641	3.73E-12	2.30E-11	***
LTR	ERVK--int	HERVK22-int	2	0.005018821	1499	421	13.892	3.794830265	0.034860728	2402.457	1	0.002	**	0.004750594	0.0005758376;0.0170546235	0.0001736	5.09E-04	***
LTR	ERVK--int	HERVKC4-int	0	0	1499	55	2.502774695	1.395724847	0.006280489	2402.457	1	0.002	**	0	0.00000000;0.06487076	0.1817	2.64E-01	ns
LTR	ERVK--int	HERVK9-int	2	0.005018821	1499	680	27.779	5.675417991	0.069708908	2402.457	1	0.002	**	0.002941176	0.0003563888;0.0105838028	3.83E-10	2.04E-09	***
LTR	ERVK--int	HERVK14-int	2	0.005018821	1499	407	14.039	3.749605118	0.035229611	2402.457	1	0.002	**	0.004914005	0.0005956638;0.0176375040	0.0001786	5.20E-04	***
LTR	ERVK--int	HERVK11D-int	0	0	1499	43	2.454756381	1.413283382	0.006159991	2402.457	1	0.002	**	0	0.00000000;0.08221112	0.1767	2.59E-01	ns
LTR	ERVK--int	HERVK3-int	0	0	1499	336	13.409	3.811331164	0.033648683	2402.457	1	0.002	**	0	0.00000000;0.01091876	2.05E-06	7.77E-06	***
LTR	ERVK--int	HERVK11-int	0	0	1499	286	12.158	3.633763922	0.03050941	2402.457	1	0.002	**	0	0.00000000;0.01281535	6.30E-06	2.25E-05	***
LTR	ERVK--int	tot	8	0.020075282	1499	2628	102.725	10.3517406	0.257779172	2402.457	1	0.002	**	0.00304414	0.001315131;0.005989313	2.20E-16	1.76E-15	***
LTR	ERVK--int	HERVK14C-int	0	0	1499	82	2.923756906	1.682069425	0.007336906	2402.457	1	0.002	**	0	0.00000000;0.04398945	0.1237	1.92E-01	ns
LTR	ERVK--int	HERVK-int	1	0.00250941	1499	251	13.741	4.011983925	0.034481807	2402.457	1	0.002	**	0.003984064	0.0001008627;0.0219966817	2.03E-05	6.71E-05	***
LTR	ERV1--int	MER41-int	1	0.00250941	1499	1715	55.47	7.267318206	0.139196989	2402.457	1	0.002	**	0.00058309	1.476246e-05;3.244445e-03	2.20E-16	1.76E-15	***
LTR	ERV1--int	MER57A-int	6	0.015056462	1499	1903	64.094	7.55739891	0.160838143	2402.457	1	0.002	**	0.003152916	0.001157917;0.006849849	2.20E-16	1.76E-15	***
LTR	ERV1--int	HERV4_I-int	1	0.00250941	1499	348	12.04	3.729384441	0.0302133	2402.457	1	0.002	**	0.002873563	7.274968e-05;1.590570e-02	0.0001048	3.13E-04	***
LTR	ERV1--int	HUERS-P1-int	1	0.00250941	1499	498	18.085	4.325793278	0.045382685	2402.457	1	0.002	**	0.002008032	5.083768e-05;1.113682e-02	4.34E-07	1.77E-06	***
LTR	ERV1--int	HUERS-P3-int	0	0	1499	715	23.115	5.020057368	0.058005019	2402.457	1	0.002	**	0	0.000000000;0.005145986	1.07E-10	5.89E-10	***
LTR	ERV1--int	HUERS-P3b-int	0	0	1499	519	18.381	4.369775044	0.046125471	2402.457	1	0.002	**	0	0.000000000;0.007082468	1.50E-08	7.11E-08	***
LTR	ERV1--int	PRIMA41-int	0	0	1499	460	16.878	4.070833783	0.042353827	2402.457	1	0.002	**	0	0.000000000;0.007987234	6.83E-08	3.06E-07	***
LTR	ERV1--int	HERV15-int	0	0	1499	95	3.251572327	1.715805986	0.008159529	2402.457	1	0.002	**	0	0.00000000;0.03808608	0.08137	1.35E-01	ns
LTR	ERV1--int	LTR19-int	0	0	1499	231	7.258258258	2.691069132	0.018213948	2402.457	1	0.002	**	0	0.00000000;0.01584234	0.001053	2.70E-03	**
LTR	ERV1--int	HERV30-int	0	0	1499	69	2.948663102	1.693145214	0.007399406	2402.457	1	0.002	**	0	0.00000000;0.05205806	0.1236	1.92E-01	ns
LTR	ERV1--int	LTR25-int	2	0.005018821	1499	592	15.844	4.01095397	0.039759097	2402.457	1	0.002	**	0.003378378	0.0004093995;0.0121501303	3.20E-05	1.02E-04	***
LTR	ERV1--int	LTR39-int	0	0	1499	180	5.715863454	2.302410657	0.014343447	2402.457	1	0.002	**	0	0.0000000;0.0202852	0.004973	1.11E-02	**
LTR	ERV1--int	MER34-int	0	0	1499	401	12.982	3.557573939	0.032577164	2402.457	1	0.002	**	0	0.000000000;0.009157017	3.25E-06	1.19E-05	***
LTR	ERV1--int	MER57-int	5	0.012547051	1499	1272	39.85	6.30057118	0.1	2402.457	1	0.002	**	0.003930818	0.001277520;0.009149193	5.18E-12	3.10E-11	***
LTR	ERV1--int	MER101-int	1	0.00250941	1499	1219	38.769	5.98577217	0.097287327	2402.457	1	0.002	**	0.000820345	2.076911e-05;4.562106e-03	5.82E-16	4.57E-15	***
LTR	ERV1--int	MER31-int	3	0.007528231	1499	1145	33.429	5.628555733	0.083887077	2402.457	1	0.002	**	0.002620087	0.0005406513;0.0076377444	2.80E-11	1.61E-10	***
LTR	ERV1--int	MER4-int	8	0.020075282	1499	3018	85.021	8.364120845	0.213352572	2402.457	1	0.002	**	0.002650762	0.001145084;0.005216342	2.20E-16	1.76E-15	***
LTR	ERV1--int	PABL_A-int	0	0	1499	449	15.385	3.813570285	0.038607277	2402.457	1	0.002	**	0	0.00000000;0.00818211	3.30E-07	1.37E-06	***
LTR	ERV1--int	MER50-int	0	0	1499	544	16.452	4.062536178	0.041284818	2402.457	1	0.002	**	0	0.000000000;0.006758089	1.09E-07	4.80E-07	***
LTR	ERV1--int	MER92-int	3	0.007528231	1499	956	26.053	5.075426184	0.065377666	2402.457	1	0.002	**	0.003138075	0.0006476147;0.0091431618	2.38E-08	1.10E-07	***
LTR	ERV1--int	MER83A-int	0	0	1499	102	3.310810811	1.668732958	0.008308183	2402.457	1	0.002	**	0	0.00000000;0.03551933	0.08327	1.37E-01	ns
LTR	ERV1--int	MER52-int	4	0.010037641	1499	489	17.972	4.464655547	0.045099122	2402.457	1	0.002	**	0.008179959	0.002233131;0.020810604	0.000153	4.51E-04	***
LTR	ERV1--int	MER66-int	0	0	1499	776	26.463	5.169270002	0.066406524	2402.457	1	0.002	**	0	0.00000000;0.00474243	3.32E-12	2.05E-11	***
LTR	ERV1--int	HERVH-int	5	0.012547051	1499	5787	184.154	12.84808769	0.462117942	2402.457	1	0.002	**	0.000864006	0.0002805979;0.0020151392	2.20E-16	1.76E-15	***
LTR	ERV1--int	HERVIP10F-int	0	0	1499	302	15.873	4.23636847	0.03983187	2402.457	1	0.002	**	0	0.00000000;0.01214053	1.79E-07	7.72E-07	***
LTR	ERV1--int	HERV-Fc2-int	0	0	1499	3	1.215568862	0.504435274	0.003050361	2402.457	1	0.002	**	0	0.0000000;0.7075982	0.277	3.75E-01	ns
LTR	ERV1--int	HERVFH19-int	0	0	1499	110	3.606153846	1.842561793	0.00904932	2402.457	1	0.002	**	0	0.00000000;0.03297919	0.05423	9.43E-02	ns
LTR	ERV1--int	PRIMA4-int	2	0.005018821	1499	419	13.507	3.582287507	0.033894605	2402.457	1	0.002	**	0.00477327	0.0005785887;0.0171355223	0.0002474	7.06E-04	***
LTR	ERV1--int	HERVI-int	0	0	1499	76	4.05025641	2.149097857	0.010163755	2402.457	1	0.002	**	0	0.00000000;0.04737875	0.03519	6.45E-02	*
LTR	ERV1--int	LOR1-int	3	0.007528231	1499	1390	44.948	6.769573334	0.112792974	2402.457	1	0.002	**	0.002158273	0.0004453092;0.0062943175	5.25E-16	4.17E-15	***
LTR	ERV1--int	HERV17-int	7	0.017565872	1499	899	31.47	5.64260037	0.078971142	2402.457	1	0.002	**	0.007786429	0.003136113;0.015976855	2.46E-07	1.04E-06	***
LTR	ERV1--int	HERVS71-int	0	0	1499	174	8.543543544	3.15527612	0.021439256	2402.457	1	0.002	**	0	0.00000000;0.02097731	0.0002987	8.37E-04	***
LTR	ERV1--int	MER34B-int	0	0	1499	593	18.303	4.290641048	0.045929737	2402.457	1	0.002	**	0	0.000000000;0.006201399	1.59E-08	7.51E-08	***
LTR	ERV1--int	ERV24B_Prim-int	1	0.00250941	1499	376	13.214	3.724523604	0.033159348	2402.457	1	0.002	**	0.002659574	6.733233e-05;1.472843e-02	3.48E-05	1.10E-04	***
LTR	ERV1--int	tot	121	0.303638645	1499	42759	827.627	19.62868198	2.076855709	2402.457	1	0.002	**	0.002829814	0.002348643;0.003380333	2.20E-16	1.76E-15	***
LTR	ERV1--int	PRIMAX-int	0	0	1499	72	2.697237569	1.445561981	0.006768476	2402.457	1	0.002	**	0	0.00000000;0.04994408	0.117	1.85E-01	ns
LTR	ERV1--int	MER4B-int	2	0.005018821	1499	1527	41.283	6.010743718	0.103595985	2402.457	1	0.002	**	0.001309758	0.0001586571;0.0047232079	1.60E-15	1.20E-14	***
LTR	ERV1--int	LTR37-int	5	0.012547051	1499	1383	40.199	5.983075814	0.100875784	2402.457	1	0.002	**	0.003615329	0.001174898;0.008416648	3.85E-12	2.36E-11	***
LTR	ERV1--int	MER65-int	0	0	1499	1038	34.573	5.736512754	0.086757842	2402.457	1	0.002	**	0	0.000000000;0.003547526	1.22E-15	9.20E-15	***
LTR	ERV1--int	PABL_B-int	0	0	1499	246	8.164164164	2.868716812	0.020487238	2402.457	1	0.002	**	0	0.00000000;0.01488357	0.0004925	1.34E-03	***
LTR	ERV1--int	HERV9N-int	2	0.005018821	1499	237	10.788	3.504759527	0.027071518	2402.457	1	0.002	**	0.008438819	0.001023619;0.030149747	0.002574	6.14E-03	**
LTR	ERV1--int	LTR43-int	0	0	1499	147	2.084054388	1.155210056	0.005229748	2402.457	1	0.002	**	0	0.00000000;0.02478217	0.2797	3.78E-01	ns
LTR	ERV1--int	LTR46-int	0	0	1499	80	2.638580931	1.477232836	0.006621282	2402.457	1	0.002	**	0	0.00000000;0.04506404	0.1173	1.85E-01	ns
LTR	ERV1--int	HERV1_I-int	0	0	1499	49	2.186462324	1.298620407	0.005486731	2402.457	1	0.002	**	0	0.00000000;0.07251926	0.1734	2.56E-01	ns
LTR	ERV1--int	HERV9-int	1	0.00250941	1499	355	16.645	4.498133858	0.041769134	2402.457	1	0.002	**	0.002816901	7.131523e-05;1.559408e-02	1.72E-06	6.59E-06	***
LTR	ERV1--int	LTR49-int	1	0.00250941	1499	2182	67.032	7.996431637	0.16821079	2402.457	1	0.002	**	0.000458295	1.160296e-05;2.550784e-03	2.20E-16	1.76E-15	***
LTR	ERV1--int	MER51-int	0	0	1499	608	17.909	4.194318933	0.044941029	2402.457	1	0.002	**	0	0.000000000;0.006048867	2.37E-08	1.10E-07	***
LTR	ERV1--int	MER89-int	1	0.00250941	1499	696	23.212	4.414809911	0.058248432	2402.457	1	0.002	**	0.001436782	0.0000363755;0.0079789932	2.41E-09	1.22E-08	***
LTR	ERV1--int	HERV-Fc1-int	0	0	1499	6	1.369047619	0.627010143	0.003435502	2402.457	1	0.002	**	0	0.0000000;0.4592581	0.3479	4.59E-01	ns
LTR	ERV1--int	MER83B-int	0	0	1499	267	8.229	2.717709503	0.020649937	2402.457	1	0.002	**	0	0.00000000;0.01372102	0.0005115	1.38E-03	***
LTR	ERV1--int	HERV35I-int	0	0	1499	615	18.473	4.228847852	0.046356336	2402.457	1	0.002	**	0	0.000000000;0.005980225	1.72E-08	8.07E-08	***
LTR	ERV1--int	LTR23-int	0	0	1499	173	4.035460993	1.895269778	0.010126627	2402.457	1	0.002	**	0	0.00000000;0.02109727	0.03787	6.89E-02	*
LTR	ERVL-MaLR--int	MLT1I-int	0	0	1499	801	24.858	4.837275601	0.062378921	2402.457	1	0.002	**	0	0.000000000;0.004594754	2.62E-11	1.52E-10	***
LTR	ERVL-MaLR--int	THE1A-int	16	0.040150565	1499	1461	57.491	7.591940237	0.144268507	2402.457	1	0.002	**	0.0109514	0.006272268;0.017723615	9.94E-11	5.51E-10	***
LTR	ERVL-MaLR--int	MSTD-int	10	0.025094103	1499	729	25.152	4.956961516	0.063116688	2402.457	1	0.002	**	0.01371742	0.006597112;0.025081750	0.001046	2.69E-03	**
LTR	ERVL-MaLR--int	MLT1E-int	0	0	1499	13	1.154440154	0.412133764	0.002896964	2402.457	1	0.002	**	0	0.0000000;0.2470526	0.6218	7.25E-01	ns
LTR	ERVL-MaLR--int	MLT1M-int	0	0	1499	1	1	0	0.00250941	2402.457	1	0.002	**	0	0.000;0.975	2.20E-16	1.76E-15	***
LTR	ERVL-MaLR--int	tot	110	0.276035132	1499	27209	645.773	18.23847891	1.62050941	2402.457	1	0.002	**	0.00404278	0.00332381;0.00487062	2.20E-16	1.76E-15	***
LTR	ERVL-MaLR--int	MSTA-int	5	0.012547051	1499	3150	104.458	9.780485361	0.26212798	2402.457	1	0.002	**	0.001587302	0.0005155871;0.0037003130	2.20E-16	1.76E-15	***
LTR	ERVL-MaLR--int	MSTC-int	0	0	1499	204	6.930861723	2.619698058	0.017392376	2402.457	1	0.002	**	0	0.00000000;0.01792023	0.001539	3.80E-03	**
LTR	ERVL-MaLR--int	MSTB-int	3	0.007528231	1499	869	32.753	5.770380255	0.082190715	2402.457	1	0.002	**	0.003452244	0.0007125023;0.0100554918	4.82E-11	2.72E-10	***
LTR	ERVL-MaLR--int	MLT1E1-int	0	0	1499	45	1.824175824	0.996206357	0.004577606	2402.457	1	0.002	**	0	0.0000000;0.0787051	0.2639	3.63E-01	ns
LTR	ERVL-MaLR--int	MLT1F-int	0	0	1499	518	17.419	3.839554815	0.043711418	2402.457	1	0.002	**	0	0.000000000;0.007096092	3.21E-08	1.46E-07	***
LTR	ERVL-MaLR--int	MLT1H1-int	1	0.00250941	1499	425	13.687	3.626041806	0.034346299	2402.457	1	0.002	**	0.002352941	5.956954e-05;1.303946e-02	2.49E-05	8.05E-05	***
LTR	ERVL-MaLR--int	MLT1J1-int	1	0.00250941	1499	477	15.433	3.937132461	0.038727729	2402.457	1	0.002	**	0.002096436	5.307576e-05;1.162477e-02	6.09E-06	2.18E-05	***
LTR	ERVL-MaLR--int	MLT1J2-int	3	0.007528231	1499	582	18.74	4.110145167	0.047026349	2402.457	1	0.002	**	0.005154639	0.001064275;0.014989566	1.63E-05	5.46E-05	***
LTR	ERVL-MaLR--int	MLT1B-int	1	0.00250941	1499	553	16.683	3.972189483	0.041864492	2402.457	1	0.002	**	0.001808318	4.578161e-05;1.003376e-02	1.35E-06	5.31E-06	***
LTR	ERVL-MaLR--int	MSTB2-int	0	0	1499	88	3.139830508	1.573758284	0.007879123	2402.457	1	0.002	**	0	0.00000000;0.04105263	0.07896	1.32E-01	ns
LTR	ERVL-MaLR--int	MSTA1-int	0	0	1499	28	1.527960526	0.720978503	0.00383428	2402.457	1	0.002	**	0	0.0000000;0.1234361	0.4025	5.16E-01	ns
LTR	ERVL-MaLR--int	MLT1A0-int	9	0.022584693	1499	925	29.524	5.402463384	0.074087829	2402.457	1	0.002	**	0.00972973	0.004458431;0.018389395	1.41E-05	4.77E-05	***
LTR	ERVL-MaLR--int	MLT1E3-int	0	0	1499	72	2.418060201	1.290516328	0.006067905	2402.457	1	0.002	**	0	0.00000000;0.04994408	0.1802	2.63E-01	ns
LTR	ERVL-MaLR--int	MLT1O-int	0	0	1499	13	1.187861272	0.446529345	0.002980831	2402.457	1	0.002	**	0	0.0000000;0.2470526	0.6238	7.25E-01	ns
LTR	ERVL-MaLR--int	THE1B-int	4	0.010037641	1499	4215	154.758	12.17882424	0.388351317	2402.457	1	0.002	**	0.000948992	0.0002586269;0.0024279971	2.20E-16	1.76E-15	***
LTR	ERVL-MaLR--int	MLT1A1-int	2	0.005018821	1499	454	15.235	4.005223691	0.038230866	2402.457	1	0.002	**	0.004405286	0.0005339466;0.0158221049	6.37E-05	1.93E-04	***
LTR	ERVL-MaLR--int	MLT1A-int	3	0.007528231	1499	443	14.251	3.676345266	0.035761606	2402.457	1	0.002	**	0.006772009	0.001398734;0.019662225	0.0006403	1.72E-03	***
LTR	ERVL-MaLR--int	THE1C-int	6	0.015056462	1499	1795	62.599	7.97168406	0.157086575	2402.457	1	0.002	**	0.003342618	0.001227639;0.007261174	2.20E-16	1.76E-15	***
LTR	ERVL-MaLR--int	MLT1F2-int	1	0.00250941	1499	305	10.533	3.296935059	0.026431619	2402.457	1	0.002	**	0.003278689	8.300576e-05;1.813136e-02	0.0004506	1.23E-03	***
LTR	ERVL-MaLR--int	MLT1G1-int	0	0	1499	297	10.504	3.179322584	0.026358846	2402.457	1	0.002	**	0	0.00000000;0.01234365	4.88E-05	1.50E-04	***
LTR	ERVL-MaLR--int	MLT1E1A-int	0	0	1499	86	2.647379913	1.465487745	0.006643362	2402.457	1	0.002	**	0	0.00000000;0.04198702	0.1177	1.85E-01	ns
LTR	ERVL-MaLR--int	MLT1N2-int	0	0	1499	73	2.397042093	1.279963121	0.006015162	2402.457	1	0.002	**	0	0.00000000;0.04927706	0.1795	2.62E-01	ns
LTR	ERVL-MaLR--int	THE1D-int	9	0.022584693	1499	2538	80.681	8.827296311	0.202461731	2402.457	1	0.002	**	0.003546099	0.001622745;0.006720882	2.20E-16	1.76E-15	***
LTR	ERVL-MaLR--int	MLT1H-int	6	0.015056462	1499	807	25.265	4.774680363	0.063400251	2402.457	1	0.002	**	0.007434944	0.002733238;0.016112049	6.82E-06	2.42E-05	***
LTR	ERVL-MaLR--int	MLT1E2-int	0	0	1499	128	3.745379877	1.847988326	0.009398695	2402.457	1	0.002	**	0	0.00000000;0.02840805	0.05742	9.83E-02	ns
LTR	ERVL-MaLR--int	MLT1J-int	10	0.025094103	1499	1434	41.955	5.926558791	0.105282309	2402.457	1	0.002	**	0.006973501	0.003348981;0.012787011	4.35E-09	2.15E-08	***
LTR	ERVL-MaLR--int	MLT1H2-int	0	0	1499	343	11.221	3.137515419	0.028158093	2402.457	1	0.002	**	0	0.00000000;0.01069713	2.28E-05	7.46E-05	***
LTR	ERVL	MLT2B3	15	0.037641154	1499	3276	87.896	8.201002405	0.220567127	2402.457	1	0.002	**	0.004578755	0.002564890;0.007540732	2.20E-16	1.76E-15	***
LTR	ERVL	MER77B	11	0.027603513	1499	1256	41.923	6.49332228	0.105202008	2402.457	1	0.002	**	0.008757962	0.004379818;0.015616267	1.70E-08	8.00E-08	***
LTR	ERVL	LTR16	38	0.095357591	1499	3017	84.213	8.107734971	0.211324969	2402.457	1	0.002	**	0.01259529	0.008928178;0.017247401	1.94E-08	9.04E-08	***
LTR	ERVL	LTR32	17	0.042659975	1499	1216	37.388	5.996283133	0.093821832	2402.457	1	0.002	**	0.01398026	0.008164544;0.022289660	0.0002404	6.88E-04	***
LTR	ERVL	LTR41	19	0.047678795	1499	1129	35.429	5.760741718	0.088905897	2402.457	1	0.002	**	0.01682905	0.01016182;0.02615635	0.003531	8.20E-03	**
LTR	ERVL	LTR108b_Mam	0	0	1499	53	1.901808786	1.030289945	0.004772419	2402.457	1	0.002	**	0	0.00000000;0.06723455	0.2663	3.65E-01	ns
LTR	ERVL	LTR40b	9	0.022584693	1499	1140	30.656	5.021441912	0.076928482	2402.457	1	0.002	**	0.007894737	0.003616147;0.014933557	8.57E-06	3.00E-05	***
LTR	ERVL	MER21C	62	0.155583438	1499	5505	169.143	11.86032117	0.424449184	2402.457	1	0.002	**	0.01126249	0.008645485;0.014415040	2.20E-16	1.76E-15	***
LTR	ERVL	MER77	17	0.042659975	1499	1299	42.696	6.09218341	0.107141782	2402.457	1	0.002	**	0.01308699	0.007641635;0.020871086	1.11E-05	3.80E-05	***
LTR	ERVL	MER68	18	0.045169385	1499	1492	48.032	6.644782098	0.120531995	2402.457	1	0.002	**	0.01206434	0.007165337;0.019000072	1.03E-06	4.07E-06	***
LTR	ERVL	LTR108c_Mam	0	0	1499	43	1.666167665	0.845266731	0.004181098	2402.457	1	0.002	**	0	0.00000000;0.08221112	0.4149	5.22E-01	ns
LTR	ERVL	LTR47A	5	0.012547051	1499	679	22.378	4.585645445	0.056155583	2402.457	1	0.002	**	0.00736377	0.002395193;0.017100336	2.04E-05	6.73E-05	***
LTR	ERVL	MLT2B2	17	0.042659975	1499	2172	62.843	6.947850288	0.157698871	2402.457	1	0.002	**	0.007826888	0.004565869;0.012502119	9.86E-12	5.80E-11	***
LTR	ERVL	MLT2C2	8	0.020075282	1499	1336	35.744	5.613017902	0.089696361	2402.457	1	0.002	**	0.005988024	0.002588643;0.011764534	3.69E-08	1.66E-07	***
LTR	ERVL	MLT2A2	10	0.025094103	1499	3866	96.754	8.548014539	0.242795483	2402.457	1	0.002	**	0.002586653	0.001241076;0.004751785	2.20E-16	1.76E-15	***
LTR	ERVL	LTR40A1	2	0.005018821	1499	563	15.258	3.603112324	0.038288582	2402.457	1	0.002	**	0.003552398	0.0004305018;0.0127730771	4.43E-05	1.39E-04	***
LTR	ERVL	LTR80A	0	0	1499	393	11.24	3.274618012	0.028205772	2402.457	1	0.002	**	0	0.000000000;0.009342546	2.39E-05	7.78E-05	***
LTR	ERVL	ERV3-16A3_LTR	15	0.037641154	1499	1093	32.619	5.221791465	0.081854454	2402.457	1	0.002	**	0.0137237	0.007700847;0.022534270	0.0009226	2.40E-03	***
LTR	ERVL	LTR101_Mam	7	0.017565872	1499	1151	36.159	5.614021396	0.090737767	2402.457	1	0.002	**	0.006081668	0.002448538;0.012490187	5.21E-09	2.55E-08	***
LTR	ERVL	MLT2B1	23	0.057716437	1499	4436	112.751	8.850611975	0.282938519	2402.457	1	0.002	**	0.005184851	0.003289505;0.007769725	2.20E-16	1.76E-15	***
LTR	ERVL	MER74B	14	0.035131744	1499	931	30.179	5.405384092	0.075731493	2402.457	1	0.002	**	0.01503759	0.008244936;0.025101927	0.001535	3.79E-03	**
LTR	ERVL	LTR52	8	0.020075282	1499	1073	30.677	5.360354877	0.076981179	2402.457	1	0.002	**	0.007455732	0.003224191;0.014637657	2.17E-06	8.20E-06	***
LTR	ERVL	tot	532	1.335006274	1499	133596	677.076	8.496140795	1.699061481	2402.457	1	0.002	**	0.003982155	0.003651507;0.004334609	7.32E-09	3.53E-08	***
LTR	ERVL	LTR86B1	0	0	1499	295	8.564	2.830532797	0.02149059	2402.457	1	0.002	**	0	0.00000000;0.01242682	0.0003466	9.61E-04	***
LTR	ERVL	MLT2B4	26	0.065244668	1499	4467	115.617	8.881846553	0.290130489	2402.457	1	0.002	**	0.005820461	0.003805537;0.008516772	2.20E-16	1.76E-15	***
LTR	ERVL	LTR82A	8	0.020075282	1499	1041	30.788	5.319713841	0.077259724	2402.457	1	0.002	**	0.007684918	0.003323471;0.015085932	1.52E-06	5.90E-06	***
LTR	ERVL	MLT2D	38	0.095357591	1499	4453	107.312	8.444285758	0.269289837	2402.457	1	0.002	**	0.008533573	0.006045739;0.011694357	1.43E-14	1.00E-13	***
LTR	ERVL	MER88	0	0	1499	112	3.951794872	1.849783371	0.009916675	2402.457	1	0.002	**	0	0.00000000;0.03239993	0.03584	6.55E-02	*
LTR	ERVL	MLT2C1	17	0.042659975	1499	2635	68.73	7.432519246	0.172471769	2402.457	1	0.002	**	0.006451613	0.003762661;0.010309623	1.06E-13	6.97E-13	***
LTR	ERVL	MLT2F	21	0.052697616	1499	1911	54.913	6.885116981	0.137799247	2402.457	1	0.002	**	0.01098901	0.006814882;0.016749050	2.25E-07	9.62E-07	***
LTR	ERVL	LTR47B4	0	0	1499	105	3.633264463	1.800496566	0.009117351	2402.457	1	0.002	**	0	0.00000000;0.03452221	0.05444	9.43E-02	ns
LTR	ERVL	LTR16A1	54	0.135508156	1499	2692	81.923	8.058660746	0.205578419	2402.457	1	0.002	**	0.02005944	0.01510430;0.02609298	0.001113	2.82E-03	**
LTR	ERVL	LTR47B3	0	0	1499	120	3.700610998	1.784512495	0.009286351	2402.457	1	0.002	**	0	0.00000000;0.03027297	0.0562	9.67E-02	ns
LTR	ERVL	LTR16B1	16	0.040150565	1499	1199	35.481	5.757324534	0.089036386	2402.457	1	0.002	**	0.01334445	0.007646226;0.021580310	0.0003223	8.98E-04	***
LTR	ERVL	LTR40a	11	0.027603513	1499	1974	52.39	6.901124946	0.131468005	2402.457	1	0.002	**	0.005572442	0.002784927;0.009948715	5.42E-12	3.23E-11	***
LTR	ERVL	LTR50	35	0.08782936	1499	2565	74.947	8.246344232	0.188072773	2402.457	1	0.002	**	0.01364522	0.00952231;0.01892654	2.92E-07	1.22E-06	***
LTR	ERVL	MER21B	23	0.057716437	1499	2786	90.905	8.979343161	0.228117942	2402.457	1	0.002	**	0.008255564	0.005240309;0.012361793	2.20E-16	1.76E-15	***
LTR	ERVL	LTR33	176	0.441656211	1499	9255	215.943	10.51619424	0.541889586	2402.457	1	0.002	**	0.01901675	0.01633226;0.02200969	0.00526	1.16E-02	**
LTR	ERVL	LTR86B2	0	0	1499	273	7.938877756	2.712072557	0.019921902	2402.457	1	0.002	**	0	0.0000000;0.0134215	0.0007924	2.09E-03	***
LTR	ERVL	LTR33B	17	0.042659975	1499	1608	42.729	6.113176746	0.107224592	2402.457	1	0.002	**	0.01057214	0.006170384;0.016873215	1.20E-05	4.10E-05	***
LTR	ERVL	LTR108e_Mam	0	0	1499	168	4.819374369	2.066732162	0.012093788	2402.457	1	0.002	**	0	0.0000000;0.0217183	0.01713	3.42E-02	*
LTR	ERVL	LTR18A	0	0	1499	198	5.926853707	2.374146169	0.014872908	2402.457	1	0.002	**	0	0.00000000;0.01845823	0.005214	1.15E-02	**
LTR	ERVL	LTR108d_Mam	0	0	1499	66	2.227633069	1.262239737	0.005590045	2402.457	1	0.002	**	0	0.00000000;0.05435885	0.1759	2.59E-01	ns
LTR	ERVL	MLT2B5	1	0.00250941	1499	369	10.33	3.096884029	0.025922208	2402.457	1	0.002	**	0.002710027	6.860959e-05;1.500610e-02	0.0006957	1.85E-03	***
LTR	ERVL	LTR82B	13	0.032622334	1499	1154	31.417	5.358341425	0.078838143	2402.457	1	0.002	**	0.01126516	0.006011482;0.019186737	0.0002742	7.73E-04	***
LTR	ERVL	LTR108a_Mam	0	0	1499	86	2.598918919	1.394251851	0.006521754	2402.457	1	0.002	**	0	0.00000000;0.04198702	0.1177	1.85E-01	ns
LTR	ERVL	MER21A	22	0.055207026	1499	1975	62.509	7.581516893	0.156860728	2402.457	1	0.002	**	0.01113924	0.006993703;0.016816627	3.68E-09	1.82E-08	***
LTR	ERVL	LTR79	38	0.095357591	1499	4053	99.254	8.461742438	0.249069009	2402.457	1	0.002	**	0.009375771	0.006643155;0.012846477	2.25E-12	1.41E-11	***
LTR	ERVL	LTR67B	53	0.132998745	1499	3708	92.762	8.15989828	0.232777917	2402.457	1	0.002	**	0.01429342	0.01072460;0.01865491	9.24E-06	3.20E-05	***
LTR	ERVL	LTR83	6	0.015056462	1499	726	20.87	4.480309495	0.052371393	2402.457	1	0.002	**	0.008264463	0.003038777;0.017900919	0.000214	6.19E-04	***
LTR	ERVL	LTR75B	0	0	1499	205	4.70332997	2.053521	0.011802585	2402.457	1	0.002	**	0	0.0000000;0.0178336	0.01686	3.38E-02	*
LTR	ERVL	LTR80B	1	0.00250941	1499	507	14.213	3.674388675	0.035666248	2402.457	1	0.002	**	0.001972387	4.993526e-05;1.094002e-02	1.86E-05	6.18E-05	***
LTR	ERVL	LTR16E2	24	0.060225847	1499	2318	68.165	7.599310793	0.171053952	2402.457	1	0.002	**	0.01035375	0.006644794;0.015366621	8.12E-10	4.21E-09	***
LTR	ERVL	LTR16C	134	0.336260979	1499	6620	179.089	9.948369165	0.449407779	2402.457	1	0.002	**	0.02024169	0.01698642;0.02392860	0.0004218	1.15E-03	***
LTR	ERVL	MER70A	3	0.007528231	1499	533	16.808	3.928940388	0.042178168	2402.457	1	0.002	**	0.005628518	0.001162243;0.016360135	9.04E-05	2.70E-04	***
LTR	ERVL	LTR16A	63	0.158092848	1499	4245	111.567	8.779669333	0.279967378	2402.457	1	0.002	**	0.01484099	0.01142257;0.01894861	5.58E-07	2.23E-06	***
LTR	ERVL	LTR86A1	3	0.007528231	1499	531	15.991	3.927638648	0.04012798	2402.457	1	0.002	**	0.005649718	0.001166626;0.016421421	0.0001774	5.18E-04	***
LTR	ERVL	LTR69	0	0	1499	141	4.159021407	1.994684943	0.010436691	2402.457	1	0.002	**	0	0.000000;0.025823	0.024	4.60E-02	*
LTR	ERVL	LTR16E1	44	0.110414053	1499	2475	73.91	7.792215257	0.185470514	2402.457	1	0.002	**	0.01777778	0.01294632;0.02379303	0.0001907	5.53E-04	***
LTR	ERVL	MLT2A1	15	0.037641154	1499	3738	85.348	7.649144096	0.214173149	2402.457	1	0.002	**	0.004012841	0.002247643;0.006609947	2.20E-16	1.76E-15	***
LTR	ERVL-MaLR	MLT1G	37	0.092848181	1499	2834	85.946	8.390320702	0.215673777	2402.457	1	0.002	**	0.01305575	0.009208663;0.017951120	2.64E-09	1.33E-08	***
LTR	ERVL-MaLR	MLT1H2	47	0.117942284	1499	4721	121.94	8.774017517	0.305997491	2402.457	1	0.002	**	0.009955518	0.007323853;0.013216967	8.00E-15	5.71E-14	***
LTR	ERVL-MaLR	MSTA	91	0.228356336	1499	19752	268.903	9.188036298	0.674787955	2402.457	1	0.002	**	0.004607128	0.003710946;0.005653562	2.20E-16	1.76E-15	***
LTR	ERVL-MaLR	THE1B	86	0.215809285	1499	22429	223.158	8.980182608	0.559994981	2402.457	1	0.002	**	0.003834322	0.003068072;0.004733221	2.20E-16	1.76E-15	***
LTR	ERVL-MaLR	MLT1G1	49	0.122961104	1499	3600	105.152	9.070566199	0.263869511	2402.457	1	0.002	**	0.01361111	0.01008608;0.01795510	9.30E-10	4.78E-09	***
LTR	ERVL-MaLR	THE1D	52	0.130489335	1499	12601	177.067	8.639395242	0.444333752	2402.457	1	0.002	**	0.004126657	0.003083474;0.005408083	2.20E-16	1.76E-15	***
LTR	ERVL-MaLR	MLT1C	109	0.273525721	1499	6450	161.113	9.755377922	0.40429862	2402.457	1	0.002	**	0.01689922	0.01389603;0.02034985	1.32E-05	4.48E-05	***
LTR	ERVL-MaLR	MLT1E3	23	0.057716437	1499	2044	53.412	6.646234154	0.134032622	2402.457	1	0.002	**	0.01125245	0.007146087;0.016836613	4.04E-06	1.47E-05	***
LTR	ERVL-MaLR	MLT1E	7	0.017565872	1499	918	26.988	5.073617802	0.067723965	2402.457	1	0.002	**	0.007625272	0.003071091;0.015647519	8.42E-06	2.96E-05	***
LTR	ERVL-MaLR	MSTB2	8	0.020075282	1499	1582	43.233	6.054036865	0.108489335	2402.457	1	0.002	**	0.00505689	0.002185658;0.009939653	7.72E-11	4.33E-10	***
LTR	ERVL-MaLR	MLT1E1A	29	0.072772898	1499	3367	93.703	8.713708724	0.235139272	2402.457	1	0.002	**	0.008613009	0.005775638;0.012346464	4.75E-15	3.45E-14	***
LTR	ERVL-MaLR	MLT1F	48	0.120451694	1499	4306	127.137	9.724340276	0.319038896	2402.457	1	0.002	**	0.01114724	0.008230213;0.014752736	6.71E-16	5.24E-15	***
LTR	ERVL-MaLR	MLT1K	231	0.579673777	1499	17616	331.358	10.09295317	0.831513174	2402.457	1	0.002	**	0.01311308	0.01148556;0.01490413	5.44E-09	2.65E-08	***
LTR	ERVL-MaLR	MLT1B	193	0.484316186	1499	17694	280.62	9.084940073	0.704190715	2402.457	1	0.002	**	0.01090765	0.009429746;0.012549431	2.94E-08	1.35E-07	***
LTR	ERVL-MaLR	THE1C	48	0.120451694	1499	9865	143.61	8.779235444	0.360376412	2402.457	1	0.002	**	0.004865687	0.003589688;0.006446077	2.20E-16	1.76E-15	***
LTR	ERVL-MaLR	MLT1A0	154	0.386449184	1499	20690	267.796	8.415652512	0.672010038	2402.457	1	0.002	**	0.007443209	0.006317486;0.008710457	4.07E-14	2.79E-13	***
LTR	ERVL-MaLR	MSTB	67	0.168130489	1499	8566	168.371	9.333084456	0.42251192	2402.457	1	0.002	**	0.00782162	0.006066642;0.009922682	2.20E-16	1.76E-15	***
LTR	ERVL-MaLR	tot	504	1.264742785	1499	323803	585.212	4.498810431	1.468537014	2402.457	1	0.002	**	0.001556502	0.001423654;0.001698394	0.000639	1.72E-03	***
LTR	ERVL-MaLR	MLT1D	212	0.531994981	1499	18645	337.45	10.36527563	0.846800502	2402.457	1	0.002	**	0.01137034	0.009898258;0.012997625	1.95E-13	1.27E-12	***
LTR	ERVL-MaLR	MLT1H1	33	0.08281054	1499	3631	103.834	8.919417021	0.260562108	2402.457	1	0.002	**	0.009088405	0.006264064;0.012740025	5.36E-16	4.23E-15	***
LTR	ERVL-MaLR	MLT1A1	44	0.110414053	1499	6780	150.066	9.394993875	0.376577164	2402.457	1	0.002	**	0.006489676	0.004719252;0.008702398	2.20E-16	1.76E-15	***
LTR	ERVL-MaLR	MLT1E1	8	0.020075282	1499	1045	30.838	5.348117272	0.077385194	2402.457	1	0.002	**	0.007655502	0.003310728;0.015028402	1.52E-06	5.90E-06	***
LTR	ERVL-MaLR	MLT1N2	64	0.160602258	1499	5722	131.133	8.570458784	0.329066499	2402.457	1	0.002	**	0.0111849	0.008624095;0.014260707	8.90E-11	4.96E-10	***
LTR	ERVL-MaLR	MLT1L	115	0.288582183	1499	12035	243.832	10.58772288	0.611874529	2402.457	1	0.002	**	0.009555463	0.007895279;0.011458889	2.20E-16	1.76E-15	***
LTR	ERVL-MaLR	MLT1G3	40	0.100376412	1499	2737	83.218	8.468304918	0.208828105	2402.457	1	0.002	**	0.01461454	0.01046083;0.01984816	1.44E-07	6.29E-07	***
LTR	ERVL-MaLR	MLT1I	80	0.200752823	1499	11068	221.309	9.452453008	0.555355082	2402.457	1	0.002	**	0.007228045	0.005735429;0.008987966	2.20E-16	1.76E-15	***
LTR	ERVL-MaLR	MSTD	44	0.110414053	1499	7647	161.67	9.081606442	0.405696361	2402.457	1	0.002	**	0.00575389	0.004183807;0.007716714	2.20E-16	1.76E-15	***
LTR	ERVL-MaLR	MLT1A	93	0.233375157	1499	9077	186.12	9.743949125	0.467051443	2402.457	1	0.002	**	0.01024568	0.008277323;0.012537148	4.18E-14	2.83E-13	***
LTR	ERVL-MaLR	MLT1J1	37	0.092848181	1499	4928	122.367	9.231225624	0.307069009	2402.457	1	0.002	**	0.007508117	0.005291757;0.010334238	2.20E-16	1.76E-15	***
LTR	ERVL-MaLR	MSTB1	22	0.055207026	1499	4555	108.056	8.025663541	0.271156838	2402.457	1	0.002	**	0.004829857	0.003029247;0.007303382	2.20E-16	1.76E-15	***
LTR	ERVL-MaLR	MLT1H	113	0.283563363	1499	10078	238.863	11.33343186	0.59940527	2402.457	1	0.002	**	0.01121254	0.009249404;0.013465251	2.20E-16	1.76E-15	***
LTR	ERVL-MaLR	MSTA1	5	0.012547051	1499	544	16.821	3.925859316	0.04221079	2402.457	1	0.002	**	0.009191176	0.002990894;0.021317943	0.001177	2.97E-03	**
LTR	ERVL-MaLR	MSTC	21	0.052697616	1499	3205	86.144	7.673731175	0.21617064	2402.457	1	0.002	**	0.006552262	0.004060394;0.009998477	2.20E-16	1.76E-15	***
LTR	ERVL-MaLR	MLT1J	165	0.414052698	1499	15262	295.965	10.31553126	0.742697616	2402.457	1	0.002	**	0.01081116	0.009231513;0.012581199	2.20E-16	1.76E-15	***
LTR	ERVL-MaLR	MLT1E2	54	0.135508156	1499	4004	109.98	9.640775101	0.275984944	2402.457	1	0.002	**	0.01348651	0.01014729;0.01756074	3.09E-09	1.54E-08	***
LTR	ERVL-MaLR	MLT1O	71	0.17816813	1499	5061	128.3	8.779241145	0.32195734	2402.457	1	0.002	**	0.01402885	0.01097247;0.01766297	3.38E-08	1.53E-07	***
LTR	ERVL-MaLR	THE1A	24	0.060225847	1499	4236	70.486	7.140363351	0.176878294	2402.457	1	0.002	**	0.005665722	0.003633408;0.008418489	1.98E-10	1.07E-09	***
LTR	ERVL-MaLR	MLT1J2	76	0.190715182	1499	6900	163.975	10.03798467	0.411480552	2402.457	1	0.002	**	0.01101449	0.00868771;0.01376714	1.28E-14	8.99E-14	***
LTR	ERVL-MaLR	MLT1F1	29	0.072772898	1499	3265	92.635	8.953767081	0.232459222	2402.457	1	0.002	**	0.008882083	0.00595631;0.01273142	1.12E-14	7.91E-14	***
LTR	ERVL-MaLR	MLT1F2	65	0.163111669	1499	6038	162.338	10.23809428	0.407372647	2402.457	1	0.002	**	0.01076515	0.008317871;0.013700761	2.20E-16	1.76E-15	***
LTR	ERVL-MaLR	MLT1C2	248	0.622333752	1499	15985	296.289	10.36131439	0.743510665	2402.457	1	0.002	**	0.01551454	0.01365595;0.01755234	0.004044	9.19E-03	**
LTR	Gypsy	MamGypLTR3a	16	0.040150565	1499	1326	40.009	6.004079277	0.100398996	2402.457	1	0.002	**	0.01206637	0.006912267;0.019521236	2.55E-05	8.17E-05	***
LTR	Gypsy	MamGypsy2-I	19	0.047678795	1499	2287	60.61	7.099880866	0.152095358	2402.457	1	0.002	**	0.008307827	0.005009051;0.012943422	6.15E-10	3.21E-09	***
LTR	Gypsy	MamGypsy2-LTR	7	0.017565872	1499	904	22.619	4.434129058	0.056760351	2402.457	1	0.002	**	0.007743363	0.003118736;0.015888851	0.0002481	7.07E-04	***
LTR	Gypsy	X1_LR	0	0	1499	15	1.186046512	0.432273208	0.002976277	2402.457	1	0.002	**	0	0.0000000;0.2180194	0.6257	7.26E-01	ns
LTR	Gypsy	tot	212	0.531994981	1499	18029	293.477	10.4792789	0.736454203	2402.457	1	0.002	**	0.01175883	0.01023670;0.01344134	5.49E-07	2.20E-06	***
LTR	Gypsy	LTR81B	10	0.025094103	1499	1157	32.416	5.388690192	0.081345044	2402.457	1	0.002	**	0.008643042	0.004152232;0.015837254	6.71E-06	2.39E-05	***
LTR	Gypsy	MamGypLTR1a	12	0.030112923	1499	1094	32.31	5.445691467	0.081079046	2402.457	1	0.002	**	0.01096892	0.005680288;0.019082035	7.27E-05	2.20E-04	***
LTR	tot	tot	1222	3.066499373	1499	741743	1441.278	17.99256648	3.616757842	2402.457	1	0.002	**	0.001647471	0.001556454;0.001742414	3.20E-09	1.59E-08	***
LTR	ERVK	LTR22C2	0	0	1499	70	2.5292172	1.329731232	0.006346844	2402.457	1	0.002	**	0	0.0000000;0.0513338	0.1851	2.68E-01	ns
LTR	ERVK	MER11C	10	0.025094103	1499	869	30.859	5.372521101	0.077437892	2402.457	1	0.002	**	0.01150748	0.005531696;0.021060558	2.02E-05	6.69E-05	***
LTR	ERVK	MER9a3	1	0.00250941	1499	575	15.779	3.827637628	0.039595985	2402.457	1	0.002	**	0.00173913	0.000044030;0.009651382	4.40E-06	1.60E-05	***
LTR	ERVK	MER9B	0	0	1499	39	1.667177914	0.890966447	0.004183633	2402.457	1	0.002	**	0	0.0000000;0.0902511	0.4141	5.22E-01	ns
LTR	ERVK	LTR22B	0	0	1499	142	3.685714286	1.844075072	0.009248969	2402.457	1	0.002	**	0	0.0000000;0.0256435	0.05648	9.71E-02	ns
LTR	ERVK	MER11D	0	0	1499	260	9.034	2.965744365	0.022670013	2402.457	1	0.002	**	0	0.00000000;0.01408782	0.0002342	6.72E-04	***
LTR	ERVK	LTR5_Hs	6	0.015056462	1499	653	24.489	4.682499846	0.061452949	2402.457	1	0.002	**	0.009188361	0.003379219;0.019891255	1.21E-05	4.12E-05	***
LTR	ERVK	LTR3B_	0	0	1499	264	7.896	2.770714865	0.019814304	2402.457	1	0.002	**	0	0.00000000;0.01387586	0.0007719	2.04E-03	***
LTR	ERVK	LTR3B	0	0	1499	90	2.837552743	1.510604235	0.007120584	2402.457	1	0.002	**	0	0.00000000;0.04015892	0.1213	1.89E-01	ns
LTR	ERVK	LTR3	0	0	1499	92	3.666666667	1.735209325	0.009201171	2402.457	1	0.002	**	0	0.00000000;0.03930329	0.0544	9.43E-02	ns
LTR	ERVK	MER9a2	1	0.00250941	1499	310	9.129	2.822467949	0.022908407	2402.457	1	0.002	**	0.003225806	8.166701e-05;1.784108e-02	0.002013	4.89E-03	**
LTR	ERVK	MER11B	4	0.010037641	1499	544	19.961	4.432959523	0.050090339	2402.457	1	0.002	**	0.007352941	0.002006957;0.018718682	2.97E-05	9.49E-05	***
LTR	ERVK	LTR22	0	0	1499	104	2.426801802	1.294007573	0.006089841	2402.457	1	0.002	**	0	0.00000000;0.03484831	0.1827	2.66E-01	ns
LTR	ERVK	LTR22C	0	0	1499	16	1.18	0.418150091	0.002961104	2402.457	1	0.002	**	0	0.0000000;0.2059072	0.6261	7.26E-01	ns
LTR	ERVK	MER11A	0	0	1499	968	33.337	5.632508869	0.083656211	2402.457	1	0.002	**	0	0.000000000;0.003803574	3.51E-15	2.57E-14	***
LTR	ERVK	LTR13_	0	0	1499	44	1.794316644	1.007247537	0.004502677	2402.457	1	0.002	**	0	0.00000000;0.08041994	0.2638	3.63E-01	ns
LTR	ERVK	tot	68	0.1706399	1499	8264	245.521	13.92362835	0.616112923	2402.457	1	0.002	**	0.008228461	0.006395225;0.010420030	2.20E-16	1.76E-15	***
LTR	ERVK	LTR3A	0	0	1499	163	6.437	2.508849403	0.016153074	2402.457	1	0.002	**	0	0.000000;0.022377	0.003565	8.26E-03	**
LTR	ERVL--int	LTR57-int	0	0	1499	366	9.946	3.106885376	0.024958595	2402.457	1	0.002	**	0	0.00000000;0.01002828	7.33E-05	2.21E-04	***
LTR	ERVL--int	MER21-int	3	0.007528231	1499	1093	29.293	5.393351392	0.073508156	2402.457	1	0.002	**	0.002744739	0.0005663893;0.0080001548	1.51E-09	7.71E-09	***
LTR	ERVL--int	HERVL74-int	0	0	1499	371	12.974	3.578005887	0.032557089	2402.457	1	0.002	**	0	0.000000000;0.009893802	3.16E-06	1.17E-05	***
LTR	ERVL--int	ERVL-B4-int	12	0.030112923	1499	3898	119.583	10.77772101	0.300082811	2402.457	1	0.002	**	0.003078502	0.001591687;0.005371342	2.20E-16	1.76E-15	***
LTR	ERVL--int	LTR52-int	0	0	1499	170	5.707121364	2.366194189	0.014321509	2402.457	1	0.002	**	0	0.00000000;0.02146555	0.004933	1.10E-02	**
LTR	ERVL--int	MER70-int	0	0	1499	258	8.992	2.989125436	0.022564617	2402.457	1	0.002	**	0	0.00000000;0.01419625	0.0002298	6.60E-04	***
LTR	ERVL--int	tot	102	0.255959849	1499	29730	612.018	16.29512833	1.535804266	2402.457	1	0.002	**	0.003430878	0.002798311;0.004163322	2.20E-16	1.76E-15	***
LTR	ERVL--int	HERVL32-int	0	0	1499	114	3.916581892	1.850072855	0.009828311	2402.457	1	0.002	**	0	0.00000000;0.03184065	0.03566	6.53E-02	*
LTR	ERVL--int	HERVL-int	3	0.007528231	1499	2324	95.006	10.11584373	0.238409034	2402.457	1	0.002	**	0.001290878	0.0002662892;0.0037678143	2.20E-16	1.76E-15	***
LTR	ERVL--int	ERVL-E-int	31	0.077791719	1499	8861	237.008	12.64000418	0.594750314	2402.457	1	0.002	**	0.003498476	0.002378245;0.004962164	2.20E-16	1.76E-15	***
LTR	ERVL--int	ERVL-int	0	0	1499	820	25.113	5.078978935	0.063018821	2402.457	1	0.002	**	0	0.00000000;0.00448853	1.71E-11	9.93E-11	***
LTR	ERVL--int	HERVL66-int	0	0	1499	107	5.246492986	2.353290602	0.013165603	2402.457	1	0.002	**	0	0.000000;0.033888	0.01093	2.28E-02	*
LTR	ERVL--int	ERVL47-int	0	0	1499	212	6.364364364	2.472569224	0.015970801	2402.457	1	0.002	**	0	0.00000000;0.01724986	0.00361	8.35E-03	**
LTR	ERVL--int	HERV16-int	4	0.010037641	1499	1904	57.171	6.89893864	0.143465496	2402.457	1	0.002	**	0.00210084	0.0005726957;0.0053701746	2.20E-16	1.76E-15	***
LTR	ERVL--int	ERV3-16A3_I-int	41	0.102885822	1499	6505	188.533	12.52204906	0.47310665	2402.457	1	0.002	**	0.006302844	0.004526715;0.008540903	2.20E-16	1.76E-15	***
LTR	ERVL--int	HERVL40-int	3	0.007528231	1499	1333	37.602	5.85216574	0.094358846	2402.457	1	0.002	**	0.002250563	0.0004643608;0.0065628845	5.54E-13	3.56E-12	***
LTR	ERV1	LTR77	0	0	1499	103	3.098635887	1.492533316	0.007775749	2402.457	1	0.002	**	0	0.00000000;0.03518062	0.0793	1.32E-01	ns
LTR	ERV1	MER83C	0	0	1499	151	4.753024194	2.204593619	0.011927288	2402.457	1	0.002	**	0	0.00000000;0.02413368	0.0166	3.34E-02	*
LTR	ERV1	MER41A	33	0.08281054	1499	2558	73.112	7.471095855	0.183468005	2402.457	1	0.002	**	0.0129007	0.00889644;0.01807006	1.53E-07	6.67E-07	***
LTR	ERV1	LTR58	0	0	1499	76	2.664105379	1.381676099	0.006685333	2402.457	1	0.002	**	0	0.00000000;0.04737875	0.1171	1.85E-01	ns
LTR	ERV1	MER67D	7	0.017565872	1499	1042	29.571	5.259526749	0.074205772	2402.457	1	0.002	**	0.00671785	0.002705064;0.013792081	1.36E-06	5.34E-06	***
LTR	ERV1	LTR8	30	0.075282309	1499	3403	101.789	8.759406727	0.255430364	2402.457	1	0.002	**	0.008815751	0.005955629;0.012561294	2.20E-16	1.76E-15	***
LTR	ERV1	LTR21C	0	0	1499	22	1.39626556	0.653335084	0.003503803	2402.457	1	0.002	**	0	0.0000000;0.1543725	0.397	5.14E-01	ns
LTR	ERV1	MER87	0	0	1499	165	5.617943548	2.323529581	0.014097725	2402.457	1	0.002	**	0	0.00000000;0.02210878	0.007783	1.67E-02	**
LTR	ERV1	LTR26C	2	0.005018821	1499	312	10.784	3.148214614	0.027061481	2402.457	1	0.002	**	0.006410256	0.0007772567;0.0229629756	0.002721	6.46E-03	**
LTR	ERV1	LTR7C	1	0.00250941	1499	320	11.325	3.137390352	0.028419072	2402.457	1	0.002	**	0.003125	7.911502e-05;1.728752e-02	0.0002165	6.25E-04	***
LTR	ERV1	MER57B2	9	0.022584693	1499	1104	32.091	5.051557902	0.080529486	2402.457	1	0.002	**	0.008152174	0.003734273;0.015418733	2.43E-06	9.16E-06	***
LTR	ERV1	MER4B	21	0.052697616	1499	1738	50.686	6.855246049	0.12719197	2402.457	1	0.002	**	0.01208285	0.007494609;0.018410899	3.07E-06	1.14E-05	***
LTR	ERV1	LTR06	0	0	1499	98	3.0907173	1.559180434	0.007755878	2402.457	1	0.002	**	0	0.00000000;0.03694199	0.07901	1.32E-01	ns
LTR	ERV1	LTR48	7	0.017565872	1499	975	30.112	5.258432001	0.075563363	2402.457	1	0.002	**	0.007179487	0.002891256;0.014736231	6.65E-07	2.65E-06	***
LTR	ERV1	LTR10F	2	0.005018821	1499	449	12.923	3.565639464	0.032429109	2402.457	1	0.002	**	0.004454343	0.0005398976;0.0159972725	0.000351	9.69E-04	***
LTR	ERV1	MER95	0	0	1499	139	4.251521298	1.91590265	0.010668811	2402.457	1	0.002	**	0	0.00000000;0.02618964	0.02407	4.60E-02	*
LTR	ERV1	HERV1_LTRd	0	0	1499	16	1.249376559	0.502648844	0.003135198	2402.457	1	0.002	**	0	0.0000000;0.2059072	0.631	7.26E-01	ns
LTR	ERV1	LTR8A	16	0.040150565	1499	1442	45.643	6.605996533	0.114537014	2402.457	1	0.002	**	0.0110957	0.006355081;0.017956332	5.47E-07	2.20E-06	***
LTR	ERV1	LTR7B	9	0.022584693	1499	845	25.443	4.691562827	0.063846926	2402.457	1	0.002	**	0.01065089	0.004881507;0.020122050	0.0002599	7.36E-04	***
LTR	ERV1	LTR29	4	0.010037641	1499	708	20.113	4.314492536	0.050471769	2402.457	1	0.002	**	0.005649718	0.001541439;0.014401865	2.23E-05	7.32E-05	***
LTR	ERV1	LTR8B	7	0.017565872	1499	1611	53.535	6.856660177	0.13434128	2402.457	1	0.002	**	0.004345127	0.001748697;0.008932009	1.79E-15	1.33E-14	***
LTR	ERV1	LTR1C1	0	0	1499	70	2.884698276	1.555400071	0.007238892	2402.457	1	0.002	**	0	0.0000000;0.0513338	0.1212	1.89E-01	ns
LTR	ERV1	LTR24C	2	0.005018821	1499	382	13.647	3.557674528	0.034245922	2402.457	1	0.002	**	0.005235602	0.0006346858;0.0187838988	0.0002505	7.11E-04	***
LTR	ERV1	MER72	4	0.010037641	1499	774	25.242	4.947920565	0.063342535	2402.457	1	0.002	**	0.005167959	0.001409836;0.013178756	2.73E-07	1.15E-06	***
LTR	ERV1	LTR54B	6	0.015056462	1499	861	25.402	4.678277705	0.06374404	2402.457	1	0.002	**	0.006968641	0.002561536;0.015105688	7.03E-06	2.49E-05	***
LTR	ERV1	LTR9A1	0	0	1499	479	15.828	3.965367592	0.039718946	2402.457	1	0.002	**	0	0.000000000;0.007671631	2.36E-07	1.00E-06	***
LTR	ERV1	LTR4	0	0	1499	102	2.927813163	1.544621911	0.007347084	2402.457	1	0.002	**	0	0.00000000;0.03551933	0.1252	1.94E-01	ns
LTR	ERV1	MER4D	11	0.027603513	1499	1315	41.855	6.287408568	0.105031368	2402.457	1	0.002	**	0.008365019	0.00418297;0.01491793	2.48E-08	1.14E-07	***
LTR	ERV1	MER66C	5	0.012547051	1499	589	17.872	4.038802784	0.044848181	2402.457	1	0.002	**	0.008488964	0.002761924;0.019698478	0.0006557	1.75E-03	***
LTR	ERV1	MER57B1	6	0.015056462	1499	1010	27	4.806776998	0.067754078	2402.457	1	0.002	**	0.005940594	0.002183121;0.012885028	2.03E-06	7.72E-06	***
LTR	ERV1	HERV-Fc1_LTR1	0	0	1499	17	1.278242678	0.537861524	0.003207635	2402.457	1	0.002	**	0	0.0000000;0.1950643	0.634	7.26E-01	ns
LTR	ERV1	MER34A1	8	0.020075282	1499	775	24.017	4.804559792	0.060268507	2402.457	1	0.002	**	0.01032258	0.004466797;0.020237827	0.0002487	7.07E-04	***
LTR	ERV1	LOR1b	4	0.010037641	1499	1101	31.254	5.375162916	0.078429109	2402.457	1	0.002	**	0.003633061	0.0009907468;0.0092757403	1.72E-09	8.71E-09	***
LTR	ERV1	MER31B	14	0.035131744	1499	1486	42.726	6.102307937	0.107217064	2402.457	1	0.002	**	0.009421265	0.005159993;0.015756806	5.14E-07	2.08E-06	***
LTR	ERV1	MER65D	2	0.005018821	1499	470	13.846	3.618477218	0.034745295	2402.457	1	0.002	**	0.004255319	0.000515755;0.015286474	0.0001769	5.17E-04	***
LTR	ERV1	LTR59	0	0	1499	114	3.578400831	1.728695907	0.008979676	2402.457	1	0.002	**	0	0.00000000;0.03184065	0.054	9.41E-02	ns
LTR	ERV1	LTR48B	9	0.022584693	1499	1013	30.953	5.413695512	0.077673777	2402.457	1	0.002	**	0.008884501	0.004070377;0.016798290	5.96E-06	2.14E-05	***
LTR	ERV1	MER57E2	0	0	1499	76	2.558064516	1.378508155	0.006419233	2402.457	1	0.002	**	0	0.00000000;0.04737875	0.1874	2.70E-01	ns
LTR	ERV1	MER34A	13	0.032622334	1499	1464	42.383	6.12468961	0.106356336	2402.457	1	0.002	**	0.008879781	0.004736338;0.015136829	1.97E-07	8.45E-07	***
LTR	ERV1	LTR78B	46	0.115432873	1499	3270	86.868	7.87328169	0.217987453	2402.457	1	0.002	**	0.01406728	0.01031693;0.01871964	1.56E-06	6.02E-06	***
LTR	ERV1	LTR37B	29	0.072772898	1499	2032	57.41	6.829094855	0.144065245	2402.457	1	0.002	**	0.01427165	0.009578229;0.020432598	4.10E-05	1.29E-04	***
LTR	ERV1	MER67C	10	0.025094103	1499	1648	47.949	6.56928874	0.120323714	2402.457	1	0.002	**	0.006067961	0.002913544;0.011130798	3.67E-11	2.09E-10	***
LTR	ERV1	MER4E1	10	0.025094103	1499	1050	33.374	5.65757299	0.083749059	2402.457	1	0.002	**	0.00952381	0.004576216;0.017444679	3.65E-06	1.33E-05	***
LTR	ERV1	MER50B	1	0.00250941	1499	692	19.43	4.151907795	0.048757842	2402.457	1	0.002	**	0.001445087	3.658576e-05;8.024962e-03	1.06E-07	4.68E-07	***
LTR	ERV1	MER39	38	0.095357591	1499	3348	92.671	8.257781176	0.232549561	2402.457	1	0.002	**	0.01135006	0.008044152;0.015545861	1.35E-10	7.36E-10	***
LTR	ERV1	MER101B	0	0	1499	261	7.293	2.708225523	0.018301129	2402.457	1	0.002	**	0	0.00000000;0.01403423	0.001077	2.74E-03	**
LTR	ERV1	LTR26	7	0.017565872	1499	596	20.073	4.413292212	0.050371393	2402.457	1	0.002	**	0.01174497	0.004734767;0.024048652	0.001322	3.29E-03	**
LTR	ERV1	LTR56	10	0.025094103	1499	976	29.754	5.17921889	0.074664994	2402.457	1	0.002	**	0.0102459	0.004923935;0.018761627	5.15E-05	1.57E-04	***
LTR	ERV1	MER41B	38	0.095357591	1499	2851	86.448	8.334912523	0.216933501	2402.457	1	0.002	**	0.01332866	0.009448951;0.018249128	5.57E-09	2.71E-08	***
LTR	ERV1	LTR1C3	0	0	1499	66	2.353007946	1.218799022	0.005904662	2402.457	1	0.002	**	0	0.00000000;0.05435885	0.1775	2.60E-01	ns
LTR	ERV1	HERV-Fc1_LTR3	0	0	1499	5	1.126168224	0.346636812	0.002826018	2402.457	1	0.002	**	0	0.0000000;0.5218238	0.5942	7.01E-01	ns
LTR	ERV1	LTR37A	23	0.057716437	1499	1963	55.073	6.7411508	0.138200753	2402.457	1	0.002	**	0.01171676	0.007441519;0.017529303	1.43E-06	5.59E-06	***
LTR	ERV1	MER50	22	0.055207026	1499	2531	73.922	8.026477455	0.185500627	2402.457	1	0.002	**	0.008692217	0.005455153;0.013130705	1.28E-12	8.14E-12	***
LTR	ERV1	LTR7	15	0.037641154	1499	2350	56.237	6.556356978	0.141121706	2402.457	1	0.002	**	0.006382979	0.003576775;0.010505933	8.73E-11	4.88E-10	***
LTR	ERV1	MER66B	20	0.050188206	1499	1430	46.049	6.27263461	0.115555834	2402.457	1	0.002	**	0.01398601	0.00856339;0.02151797	2.37E-05	7.74E-05	***
LTR	ERV1	LTR10B1	0	0	1499	171	5.927855711	2.382821674	0.014875422	2402.457	1	0.002	**	0	0.00000000;0.02134137	0.005107	1.13E-02	**
LTR	ERV1	MER110	0	0	1499	784	21.754	4.727349345	0.054589711	2402.457	1	0.002	**	0	0.000000000;0.004694151	5.60E-10	2.95E-09	***
LTR	ERV1	LTR9C	0	0	1499	153	4.957703927	2.155315907	0.012440913	2402.457	1	0.002	**	0	0.00000000;0.02382199	0.01085	2.26E-02	*
LTR	ERV1	LTR9	6	0.015056462	1499	810	24.803	4.820521593	0.062240903	2402.457	1	0.002	**	0.007407407	0.002723098;0.016052635	1.37E-05	4.64E-05	***
LTR	ERV1	LTR43B	0	0	1499	242	7.578	2.700594233	0.019016311	2402.457	1	0.002	**	0	0.00000000;0.01512771	0.001161	2.93E-03	**
LTR	ERV1	MER110A	7	0.017565872	1499	635	19.068	4.20393257	0.047849435	2402.457	1	0.002	**	0.01102362	0.004443236;0.022580310	0.002346	5.64E-03	**
LTR	ERV1	LOR1a	5	0.012547051	1499	808	24.537	4.532457851	0.0615734	2402.457	1	0.002	**	0.006188119	0.002012228;0.014381496	2.88E-06	1.08E-05	***
LTR	ERV1	MER92B	5	0.012547051	1499	804	25.583	4.920093324	0.064198243	2402.457	1	0.002	**	0.006218905	0.002022254;0.014452748	1.54E-06	5.96E-06	***
LTR	ERV1	HERV-Fc2_LTR	0	0	1499	4	1.013513514	0.116247639	0.002543321	2402.457	1	0.002	**	0	0.0000000;0.6023646	0.5782	6.89E-01	ns
LTR	ERV1	MER65A	16	0.040150565	1499	1394	41.333	5.902452876	0.103721455	2402.457	1	0.002	**	0.01147776	0.00657437;0.01857240	8.61E-06	3.01E-05	***
LTR	ERV1	MER34C_	2	0.005018821	1499	651	18.384	4.265763793	0.046132999	2402.457	1	0.002	**	0.003072197	0.000372274;0.011053386	2.63E-06	9.89E-06	***
LTR	ERV1	LTR78	58	0.145545797	1499	4812	127.532	9.574269823	0.320030113	2402.457	1	0.002	**	0.0120532	0.009164873;0.015554020	4.96E-12	3.00E-11	***
LTR	ERV1	MER4D1	25	0.062735257	1499	1536	48.352	6.74771277	0.121335006	2402.457	1	0.002	**	0.01627604	0.01055997;0.02393342	0.0003174	8.87E-04	***
LTR	ERV1	LTR60	0	0	1499	42	1.794078062	0.965366531	0.004502078	2402.457	1	0.002	**	0	0.00000000;0.08408385	0.2633	3.63E-01	ns
LTR	ERV1	LTR49	11	0.027603513	1499	1462	41.152	5.97248412	0.103267252	2402.457	1	0.002	**	0.00752394	0.003761733;0.013422443	3.41E-08	1.54E-07	***
LTR	ERV1	MER57A1	4	0.010037641	1499	1058	28.344	4.784616657	0.071126725	2402.457	1	0.002	**	0.003780718	0.001031050;0.009651619	1.93E-08	9.02E-08	***
LTR	ERV1	LTR109A2	0	0	1499	26	1.461393597	0.689487872	0.003667236	2402.457	1	0.002	**	0	0.0000000;0.1322746	0.3997	5.15E-01	ns
LTR	ERV1	LTR36	5	0.012547051	1499	484	15.332	3.946308319	0.038474279	2402.457	1	0.002	**	0.01033058	0.003362581;0.023942424	0.003927	8.98E-03	**
LTR	ERV1	MER4CL34	8	0.020075282	1499	896	26.636	4.955205148	0.066840652	2402.457	1	0.002	**	0.008928571	0.003862379;0.017516695	4.44E-05	1.39E-04	***
LTR	ERV1	LTR19A	3	0.007528231	1499	447	13.514	3.554495525	0.033912171	2402.457	1	0.002	**	0.006711409	0.001386198;0.019487413	0.00126	3.16E-03	**
LTR	ERV1	MER57E3	0	0	1499	243	10.92	3.232034351	0.02740276	2402.457	1	0.002	**	0	0.00000000;0.01506593	3.07E-05	9.76E-05	***
LTR	ERV1	LTR39	12	0.030112923	1499	1272	39.485	6.01364606	0.099084065	2402.457	1	0.002	**	0.009433962	0.004883897;0.016421193	4.11E-07	1.68E-06	***
LTR	ERV1	HERV1_LTRe	0	0	1499	31	1.553745928	0.801432633	0.003898986	2402.457	1	0.002	**	0	0.0000000;0.1121887	0.4048	5.18E-01	ns
LTR	ERV1	LTR12_	4	0.010037641	1499	545	17.694	4.051021448	0.044401506	2402.457	1	0.002	**	0.00733945	0.002003268;0.018684533	0.0001531	4.51E-04	***
LTR	ERV1	MER4A	8	0.020075282	1499	834	25.322	4.843529269	0.063543287	2402.457	1	0.002	**	0.009592326	0.004150125;0.018812819	0.0001053	3.13E-04	***
LTR	ERV1	LTR45C	3	0.007528231	1499	424	13.652	3.610530699	0.034258469	2402.457	1	0.002	**	0.007075472	0.001461516;0.020537319	0.001285	3.21E-03	**
LTR	ERV1	LTR21B	0	0	1499	36	1.547738693	0.792042478	0.003883911	2402.457	1	0.002	**	0	0.00000000;0.09739376	0.4062	5.18E-01	ns
LTR	ERV1	LTR45B	1	0.00250941	1499	444	14.817	3.766390407	0.037181932	2402.457	1	0.002	**	0.002252252	5.702046e-05;1.248433e-02	8.18E-06	2.88E-05	***
LTR	ERV1	MER4A1	19	0.047678795	1499	2254	57.74	6.684540604	0.14489335	2402.457	1	0.002	**	0.008429459	0.005082494;0.013132472	4.62E-09	2.27E-08	***
LTR	ERV1	MER49	19	0.047678795	1499	1335	42.492	6.293452434	0.106629862	2402.457	1	0.002	**	0.01423221	0.008589889;0.022136472	6.44E-05	1.95E-04	***
LTR	ERV1	LTR12	9	0.022584693	1499	778	25.257	4.969270031	0.063380176	2402.457	1	0.002	**	0.01156812	0.005302951;0.021845892	0.0003472	9.61E-04	***
LTR	ERV1	HERV1_LTRb	0	0	1499	10	1.072463768	0.260198721	0.002691252	2402.457	1	0.002	**	0	0.0000000;0.3084971	0.6137	7.19E-01	ns
LTR	LTR	LTR91A	19	0.047678795	1499	2403	64.062	7.208336571	0.160757842	2402.457	1	0.002	**	0.007906783	0.004766918;0.012319996	4.35E-11	2.46E-10	***
LTR	LTR	tot	63	0.158092848	1499	7931	173.973	9.815529309	0.436569636	2402.457	1	0.002	**	0.007943513	0.006109256;0.010151911	2.20E-16	1.76E-15	***
LTR	LTR	LTR91	9	0.022584693	1499	1566	42.818	6.16026175	0.10744793	2402.457	1	0.002	**	0.005747126	0.002631219;0.010881685	5.28E-10	2.79E-09	***
LTR	LTR	MamRep1527	5	0.012547051	1499	1268	40.124	6.028014678	0.100687578	2402.457	1	0.002	**	0.003943218	0.001281554;0.009177979	5.52E-12	3.28E-11	***
LTR	Gypsy?	LTR85b	12	0.030112923	1499	1177	35.009	5.699421234	0.087851945	2402.457	1	0.002	**	0.01019541	0.005278902;0.017741545	1.01E-05	3.48E-05	***
LTR	Gypsy?	tot	99	0.248431619	1499	7780	166.898	9.377394709	0.418815558	2402.457	1	0.002	**	0.01272494	0.01035390;0.01547067	1.27E-08	6.04E-08	***
LTR	Gypsy?	LTR85c	16	0.040150565	1499	1154	33.239	5.295840342	0.083410289	2402.457	1	0.002	**	0.01386482	0.007945152;0.022418172	0.001423	3.53E-03	**
LTR	Gypsy?	LTR85a	16	0.040150565	1499	1870	54.215	6.51730391	0.136047679	2402.457	1	0.002	**	0.00855615	0.00489826;0.01385755	1.35E-09	6.91E-09	***
DNA?	tot	tot	70	0.17565872	1499	4312	97.115	7.730817586	0.24370138	2402.457	1	0.002	**	0.01623377	0.01267631;0.02046642	0.004682	1.05E-02	**
DNA?	DNA?	Eulor3	0	0	1499	37	1.722379603	0.903567714	0.004322157	2402.457	1	0.002	**	0	0.00000000;0.09489059	0.4183	5.23E-01	ns
DNA?	DNA?	UCON14	0	0	1499	98	3.045793397	1.557371523	0.007643145	2402.457	1	0.002	**	0	0.00000000;0.03694199	0.07875	1.32E-01	ns
DNA?	DNA?	UCON83	0	0	1499	50	1.742818057	0.941908435	0.004373446	2402.457	1	0.002	**	0	0.00000000;0.07112174	0.4225	5.27E-01	ns
DNA?	DNA?	UCON62	0	0	1499	24	1.310756972	0.564275651	0.003289227	2402.457	1	0.002	**	0	0.0000000;0.1424736	0.6398	7.27E-01	ns
DNA?	DNA?	Eulor6A	0	0	1499	30	1.428571429	0.647131209	0.003584872	2402.457	1	0.002	**	0	0.0000000;0.1157033	0.4013	5.15E-01	ns
DNA?	DNA?	Eulor2B	0	0	1499	57	2.055487053	1.079839427	0.00515806	2402.457	1	0.002	**	0	0.00000000;0.06266748	0.273	3.71E-01	ns
DNA?	DNA?	Eulor2C	0	0	1499	38	1.582043344	0.817589293	0.003969996	2402.457	1	0.002	**	0	0.00000000;0.09251276	0.4084	5.19E-01	ns
DNA?	DNA?	Eulor6C	0	0	1499	21	1.31130064	0.555758715	0.003290591	2402.457	1	0.002	**	0	0.0000000;0.1610976	0.6389	7.27E-01	ns
DNA?	DNA?	Eulor7	0	0	1499	12	1.136563877	0.414165756	0.002852105	2402.457	1	0.002	**	0	0.0000000;0.2646485	0.6196	7.24E-01	ns
tot	tot	tot	1499	3.761606023	1499	4670205	2402.457	22.32578311	6.028750314	2402.457	1	0.002	**	0.000320971	0.0003049286;0.0003376380	2.20E-16	1.76E-15	***
SINE	tRNA-RTE	tot	88	0.220828105	1499	5836	113.32	7.087159362	0.284366374	2402.457	1	0.002	**	0.01507882	0.01211075;0.01854495	0.01543	3.13E-02	*
SINE	tRNA-RTE	MamSINE1	88	0.220828105	1499	5836	113.32	7.087159362	0.284366374	2402.457	1	0.002	**	0.01507882	0.01211075;0.01854495	0.01543	3.13E-02	*
SINE	Alu	AluYk11	0	0	1499	171	5.362449799	2.165085123	0.013456587	2402.457	1	0.002	**	0	0.00000000;0.02134137	0.00737	1.59E-02	**
SINE	Alu	AluJr4	146	0.366373902	1499	12307	195.089	7.776088126	0.489558344	2402.457	1	0.002	**	0.01186317	0.01002582;0.01393647	0.0002631	7.43E-04	***
SINE	Alu	AluYi6_4d	0	0	1499	46	1.971428571	1.043347897	0.004947123	2402.457	1	0.002	**	0	0.00000000;0.07706183	0.267	3.65E-01	ns
SINE	Alu	FAM	54	0.135508156	1499	4262	74.834	5.679322028	0.18778921	2402.457	1	0.002	**	0.01267011	0.009532118;0.016499766	0.01412	2.90E-02	*
SINE?	tot	tot	0	0	1499	5	1.035087719	0.184813925	0.00259746	2402.457	1	0.002	**	0	0.0000000;0.5218238	0.5907	6.98E-01	ns
SINE?	tRNA	tot	0	0	1499	5	1.035087719	0.184813925	0.00259746	2402.457	1	0.002	**	0	0.0000000;0.5218238	0.5907	6.98E-01	ns
SINE?	tRNA	CRP1	0	0	1499	5	1.035087719	0.184813925	0.00259746	2402.457	1	0.002	**	0	0.0000000;0.5218238	0.5907	6.98E-01	ns
LTR?	LTR?	MamRep605	28	0.070263488	1499	3549	93.124	8.418996585	0.233686324	2402.457	1	0.002	**	0.007889546	0.005248764;0.011382548	2.54E-15	1.88E-14	***
LTR?	LTR?	Eutr5	3	0.007528231	1499	397	12.556	3.365440564	0.031508156	2402.457	1	0.002	**	0.007556675	0.001561087;0.021923911	0.002355	5.65E-03	**
LTR?	LTR?	tot	90	0.225846926	1499	8420	180.353	9.401211293	0.452579674	2402.457	1	0.002	**	0.01068884	0.008603603;0.013122274	9.21E-14	6.12E-13	***
LTR?	LTR?	MamRep1151	16	0.040150565	1499	1260	37.317	5.662912641	0.093643664	2402.457	1	0.002	**	0.01269841	0.007275185;0.020539708	0.0001187	3.52E-04	***
LTR?	tot	tot	90	0.225846926	1499	8420	180.353	9.401211293	0.452579674	2402.457	1	0.002	**	0.01068884	0.008603603;0.013122274	9.21E-14	6.12E-13	***
DNA	PIF-Harbinger	Chompy-7_Croc	0	0	1499	14	1.182692308	0.434028977	0.00296786	2402.457	1	0.002	**	0	0.0000000;0.2316358	0.6245	7.26E-01	ns
DNA	hAT-Blackjack	MER94	54	0.135508156	1499	4792	69.625	4.622742124	0.174717691	2402.457	1	0.002	**	0.01126878	0.008476479;0.014678026	0.06099	1.04E-01	ns
DNA	hAT-Blackjack	MER63C	8	0.020075282	1499	890	30.453	5.283152724	0.076419072	2402.457	1	0.002	**	0.008988764	0.00388847;0.01763427	1.97E-06	7.51E-06	***
DNA	hAT-Blackjack	tot	180	0.451693852	1499	19734	241.558	9.219307546	0.60616813	2402.457	1	0.002	**	0.009121313	0.007842279;0.010547937	3.85E-05	1.21E-04	***
DNA	hAT-Blackjack	BLACKJACK	9	0.022584693	1499	2129	60.494	7.183980343	0.151804266	2402.457	1	0.002	**	0.004227337	0.001934774;0.008009570	2.20E-16	1.76E-15	***
DNA	TcMar?	X22_DNA	0	0	1499	24	1.406813627	0.683154792	0.003530273	2402.457	1	0.002	**	0	0.0000000;0.1424736	0.3983	5.14E-01	ns
DNA	MULE-MuDR	Ricksha_a	0	0	1499	56	2.033457249	1.086858481	0.005102779	2402.457	1	0.002	**	0	0.0000000;0.0637501	0.2717	3.70E-01	ns
DNA	MULE-MuDR	Ricksha_c	4	0.010037641	1499	982	26.745	4.774177182	0.067114178	2402.457	1	0.002	**	0.00407332	0.001110924;0.010396212	1.14E-07	5.00E-07	***
DNA	MULE-MuDR	Ricksha	0	0	1499	410	14.12	3.774366946	0.035432873	2402.457	1	0.002	**	0	0.000000000;0.008956913	1.01E-06	4.00E-06	***
DNA	MULE-MuDR	tot	17	0.042659975	1499	1949	57.193	7.007057146	0.143520703	2402.457	1	0.002	**	0.008722422	0.005089106;0.013928821	6.40E-10	3.33E-09	***
DNA	TcMar-Mariner	HSMAR2	11	0.027603513	1499	1770	59.213	7.498123289	0.148589711	2402.457	1	0.002	**	0.006214689	0.003106312;0.011092529	1.80E-14	1.25E-13	***
DNA	TcMar-Mariner	MADE1	40	0.100376412	1499	7843	59.367	3.318934517	0.148976161	2402.457	1	0.002	**	0.005100089	0.003646004;0.006938464	0.01084	2.26E-02	*
DNA	TcMar-Mariner	UCON40	0	0	1499	241	7.206206206	2.671665607	0.018083328	2402.457	1	0.002	**	0	0.00000;0.01519	0.001061	2.71E-03	**
DNA	TcMar-Mariner	HSMAR1	3	0.007528231	1499	716	24.625	4.932413578	0.061794228	2402.457	1	0.002	**	0.004189944	0.0008649021;0.0121955664	8.89E-08	3.94E-07	***
DNA	TcMar-Mariner	tot	94	0.235884567	1499	16390	195.456	10.18999018	0.490479297	2402.457	1	0.002	**	0.005735204	0.004637042;0.007013930	7.40E-16	5.67E-15	***
DNA	TcMar-Mariner	MARNA	45	0.112923463	1499	3156	82.26	7.900558133	0.20642409	2402.457	1	0.002	**	0.01425856	0.01041879;0.01903300	9.29E-06	3.21E-05	***
DNA	tot	tot	541	1.357590966	1499	524553	959.25	14.67190392	2.407151819	2402.457	1	0.002	**	0.001031354	0.0009463057;0.0011219889	2.20E-16	1.76E-15	***
DNA	hAT-Charlie	Charlie3	2	0.005018821	1499	337	12.777	3.418619306	0.032062735	2402.457	1	0.002	**	0.005934718	0.0007195317;0.0212727000	0.0004814	1.31E-03	***
DNA	hAT-Charlie	Charlie7	40	0.100376412	1499	3902	103.122	8.836583118	0.258775408	2402.457	1	0.002	**	0.01025115	0.007333391;0.013933249	1.32E-12	8.36E-12	***
DNA	hAT-Charlie	Charlie11	0	0	1499	104	3.61356629	1.845554364	0.00906792	2402.457	1	0.002	**	0	0.00000000;0.03484831	0.05411	9.42E-02	ns
DNA	hAT-Charlie	Charlie1	36	0.09033877	1499	1930	58.149	7.273080276	0.145919699	2402.457	1	0.002	**	0.01865285	0.01309757;0.02573063	0.002133	5.15E-03	**
DNA	hAT-Charlie	tot	427	1.071518193	1499	266107	600.377	11.71315795	1.506592221	2402.457	1	0.002	**	0.001604618	0.001456116;0.001764137	9.63E-14	6.37E-13	***
DNA	hAT-Charlie	Charlie2b	25	0.062735257	1499	3650	95.249	8.459820776	0.239018821	2402.457	1	0.002	**	0.006849315	0.004437277;0.010094442	2.20E-16	1.76E-15	***
DNA	hAT-Charlie	Charlie2a	9	0.022584693	1499	2080	59.257	7.139462369	0.148700125	2402.457	1	0.002	**	0.004326923	0.001980396;0.008197889	7.12E-16	5.49E-15	***
DNA	hAT-Charlie	Cheshire	8	0.020075282	1499	1020	30.884	5.519693018	0.077500627	2402.457	1	0.002	**	0.007843137	0.003392015;0.015395340	1.52E-06	5.90E-06	***
DNA	hAT-Charlie	MER58A	132	0.331242158	1499	13479	157.443	6.212837544	0.395089084	2402.457	1	0.002	**	0.009793011	0.008199999;0.011602674	0.04084	7.30E-02	*
DNA	hAT-Charlie	Charlie7b_Mars	0	0	1499	59	2.403171008	1.298206997	0.006030542	2402.457	1	0.002	**	0	0.0000000;0.0606089	0.1781	2.60E-01	ns
DNA	hAT-Charlie	Charlie1a	72	0.180677541	1499	5747	162.624	10.70828144	0.408090339	2402.457	1	0.002	**	0.01252828	0.009815162;0.015751609	1.17E-15	8.87E-15	***
DNA	hAT-Charlie	MER1A	35	0.08782936	1499	3227	91.382	8.261981381	0.229314931	2402.457	1	0.002	**	0.01084599	0.007565932;0.015052140	1.59E-11	9.28E-11	***
DNA	hAT-Charlie	MER58B	127	0.318695107	1499	7005	157.173	8.831708219	0.394411543	2402.457	1	0.002	**	0.01812991	0.01513592;0.02153391	0.01381	2.84E-02	*
DNA	hAT-Charlie	Charlie12	0	0	1499	21	1.349633252	0.608361761	0.003386784	2402.457	1	0.002	**	0	0.0000000;0.1610976	0.6425	7.27E-01	ns
DNA	hAT-Charlie	MER106B	9	0.022584693	1499	827	24.339	4.492467169	0.061076537	2402.457	1	0.002	**	0.01088271	0.004988006;0.020557866	0.0006113	1.64E-03	***
DNA	hAT-Charlie	Charlie5	47	0.117942284	1499	2568	73.643	7.651411314	0.184800502	2402.457	1	0.002	**	0.01830218	0.01347796;0.02426439	0.001108	2.81E-03	**
DNA	hAT-Charlie	MER105	6	0.015056462	1499	714	20.483	4.220844291	0.051400251	2402.457	1	0.002	**	0.008403361	0.003089949;0.018200284	0.0002902	8.16E-04	***
DNA	hAT-Charlie	Charlie20a	6	0.015056462	1499	869	25.077	4.713521856	0.062928482	2402.457	1	0.002	**	0.006904488	0.002537916;0.014967191	9.84E-06	3.39E-05	***
DNA	hAT-Charlie	Charlie25	2	0.005018821	1499	1076	35.84	5.720412846	0.089937265	2402.457	1	0.002	**	0.001858736	0.0002251809;0.0066981121	2.11E-13	1.37E-12	***
DNA	hAT-Charlie	MER119	12	0.030112923	1499	1203	36.873	5.484975475	0.092529486	2402.457	1	0.002	**	0.009975062	0.005164583;0.017359537	3.29E-06	1.21E-05	***
DNA	hAT-Charlie	Charlie31a	6	0.015056462	1499	803	23.948	4.489036361	0.060095358	2402.457	1	0.002	**	0.00747198	0.002746877;0.016191955	2.54E-05	8.15E-05	***
DNA	hAT-Tip100	MER97d	0	0	1499	137	4.104994903	1.932056514	0.010301116	2402.457	1	0.002	**	0	0.00000000;0.02656685	0.03822	6.93E-02	*
DNA	hAT-Tip100	Arthur1	36	0.09033877	1499	2337	68.64	7.478792171	0.172245922	2402.457	1	0.002	**	0.01540436	0.01081174;0.02126288	1.67E-05	5.57E-05	***
DNA	hAT-Tip100	Zaphod4a	0	0	1499	373	11.343	3.236947455	0.028464241	2402.457	1	0.002	**	0	0.000000000;0.009841014	2.47E-05	8.03E-05	***
DNA	hAT-Tip100	Arthur2	11	0.027603513	1499	989	28.038	5.129216789	0.070358846	2402.457	1	0.002	**	0.01112235	0.005564948;0.019813629	0.000359	9.87E-04	***
DNA	hAT-Tip100	tot	368	0.923462986	1499	53611	418.604	11.01864758	1.050449184	2402.457	1	0.002	**	0.006864263	0.006182829;0.007599877	0.01231	2.55E-02	*
DNA	hAT-Tip100	FordPrefect	6	0.015056462	1499	599	19.648	4.460716758	0.049304893	2402.457	1	0.002	**	0.01001669	0.003684572;0.021673866	0.0005146	1.39E-03	***
DNA	hAT-Tip100	Arthur1B	34	0.08531995	1499	2312	64.494	7.093396949	0.161841907	2402.457	1	0.002	**	0.01470588	0.01020518;0.02048985	3.73E-05	1.18E-04	***
DNA	hAT-Tip100	EuthAT-N1a	0	0	1499	46	1.748529412	0.878476497	0.004387778	2402.457	1	0.002	**	0	0.00000000;0.07706183	0.4225	5.27E-01	ns
DNA	hAT-Tip100	Zaphod	14	0.035131744	1499	2282	67.272	7.514817928	0.168813049	2402.457	1	0.002	**	0.006134969	0.003357983;0.010272033	3.83E-15	2.79E-14	***
DNA	PiggyBac	MER75A	0	0	1499	92	2.803571429	1.362046713	0.007035311	2402.457	1	0.002	**	0	0.00000000;0.03930329	0.1205	1.88E-01	ns
DNA	PiggyBac	MER75B	0	0	1499	114	3.644398767	1.759443063	0.009145292	2402.457	1	0.002	**	0	0.00000000;0.03184065	0.05496	9.49E-02	ns
DNA	PiggyBac	tot	20	0.050188206	1499	2114	51.694	6.050534933	0.129721455	2402.457	1	0.002	**	0.009460738	0.005788169;0.014573695	6.77E-07	2.69E-06	***
DNA	PiggyBac	MER85	5	0.012547051	1499	902	15.622	2.877741718	0.039202008	2402.457	1	0.002	**	0.005543237	0.001802251;0.012888308	0.003103	7.29E-03	**
DNA	hAT-Ac	EuthAT-2	9	0.022584693	1499	1150	34.479	5.766525107	0.086521957	2402.457	1	0.002	**	0.007826087	0.003584649;0.014804157	3.83E-07	1.57E-06	***
DNA	TcMar-Tigger	MER2B	14	0.035131744	1499	1710	43.986	5.601533824	0.110378921	2402.457	1	0.002	**	0.008187135	0.004483002;0.013698503	2.28E-07	9.71E-07	***
DNA	TcMar-Tigger	Tigger1	51	0.127979925	1499	12059	365.824	15.74092757	0.918002509	2402.457	1	0.002	**	0.004229206	0.003150495;0.005556921	2.20E-16	1.76E-15	***
DNA	TcMar-Tigger	Tigger6a	1	0.00250941	1499	674	21.905	4.674165468	0.054968632	2402.457	1	0.002	**	0.00148368	3.756281e-05;8.238552e-03	1.14E-08	5.44E-08	***
DNA	TcMar-Tigger	Tigger7	29	0.072772898	1499	2944	77.575	7.659310677	0.194667503	2402.457	1	0.002	**	0.009850543	0.006606709;0.014116605	3.62E-10	1.94E-09	***
DNA	TcMar-Tigger	Tigger2b_Pri	10	0.025094103	1499	2104	56.146	6.804776924	0.14089335	2402.457	1	0.002	**	0.004752852	0.002281459;0.008723240	6.04E-14	4.05E-13	***
DNA	TcMar-Tigger	MER2	94	0.235884567	1499	9067	178.118	8.816791469	0.446971142	2402.457	1	0.002	**	0.01036727	0.008385704;0.012672168	4.61E-12	2.80E-11	***
DNA	TcMar-Tigger	Tigger17a	38	0.095357591	1499	2389	74.337	8.048615484	0.186542033	2402.457	1	0.002	**	0.01590624	0.01128015;0.02176774	3.87E-06	1.41E-05	***
DNA	TcMar-Tigger	Tigger17c	1	0.00250941	1499	342	11.039	3.245922829	0.02770138	2402.457	1	0.002	**	0.002923977	7.402594e-05;1.618288e-02	0.0003227	8.98E-04	***
DNA	TcMar-Tigger	tot	417	1.04642409	1499	125710	797.457	14.80714025	2.001146801	2402.457	1	0.002	**	0.003317159	0.003006834;0.003650731	2.20E-16	1.76E-15	***
DNA	TcMar-Tigger	Tigger9b	6	0.015056462	1499	754	23.935	4.682809382	0.060062735	2402.457	1	0.002	**	0.00795756	0.002925721;0.017239282	2.49E-05	8.05E-05	***
DNA	TcMar-Tigger	Tigger9a	12	0.030112923	1499	1026	27.479	4.850060008	0.068956085	2402.457	1	0.002	**	0.01169591	0.006057646;0.020341188	0.001324	3.29E-03	**
DNA	TcMar-Tigger	X26_DNA	9	0.022584693	1499	957	27.152	4.756208313	0.068135508	2402.457	1	0.002	**	0.009404389	0.004309047;0.017777099	8.46E-05	2.54E-04	***
DNA	TcMar-Tigger	Tigger5b	20	0.050188206	1499	2766	52.77	5.468180776	0.132421581	2402.457	1	0.002	**	0.007230658	0.004422104;0.011145176	3.25E-07	1.35E-06	***
DNA	TcMar-Tigger	Tigger12c	10	0.025094103	1499	859	25.03	4.651315377	0.06281054	2402.457	1	0.002	**	0.01164144	0.005596251;0.021304531	0.001061	2.71E-03	**
DNA	TcMar-Tigger	MER44C	10	0.025094103	1499	1091	36.189	5.712609991	0.090813049	2402.457	1	0.002	**	0.009165903	0.004403908;0.016791634	4.36E-07	1.77E-06	***
DNA	TcMar-Tigger	Tigger4b	27	0.067754078	1499	2520	67.071	7.087043473	0.168308657	2402.457	1	0.002	**	0.01071429	0.007072324;0.015550695	2.97E-08	1.35E-07	***
DNA	TcMar-Tigger	Tigger1a_Mars	0	0	1499	44	1.520729685	0.765201295	0.003816135	2402.457	1	0.002	**	0	0.00000000;0.08041994	0.4069	5.18E-01	ns
DNA	TcMar-Tigger	MER47A	27	0.067754078	1499	2589	69.295	7.26283166	0.173889586	2402.457	1	0.002	**	0.01042874	0.006883537;0.015137238	8.06E-09	3.86E-08	***
DNA	TcMar-Tigger	MER44B	18	0.045169385	1499	2126	60.947	7.277166217	0.152941029	2402.457	1	0.002	**	0.008466604	0.005025343;0.013347994	1.20E-10	6.57E-10	***
DNA	TcMar-Tigger	MER8	20	0.050188206	1499	1941	49.225	6.048219238	0.123525721	2402.457	1	0.002	**	0.01030397	0.006304971;0.015868981	3.23E-06	1.19E-05	***
DNA	TcMar-Tigger	Tigger3b	47	0.117942284	1499	6279	185.733	12.27951536	0.466080301	2402.457	1	0.002	**	0.007485268	0.005504928;0.009941522	2.20E-16	1.76E-15	***
DNA	TcMar-Tigger	Tigger17b	0	0	1499	90	2.991534392	1.607033097	0.007506987	2402.457	1	0.002	**	0	0.00000000;0.04015892	0.07829	1.31E-01	ns
DNA	TcMar-Tigger	Tigger3a	59	0.148055207	1499	5323	118.405	8.267728245	0.297126725	2402.457	1	0.002	**	0.01108398	0.008448046;0.014274511	1.69E-09	8.59E-09	***
DNA	TcMar-Tigger	Tigger12A	7	0.017565872	1499	744	20.505	4.321649182	0.051455458	2402.457	1	0.002	**	0.009408602	0.003790876;0.019288730	0.001032	2.67E-03	**
DNA	TcMar-Tigger	Tigger4	11	0.027603513	1499	1445	46.381	6.908369168	0.116388959	2402.457	1	0.002	**	0.007612457	0.003806058;0.013579879	5.65E-10	2.96E-09	***
DNA	TcMar-Tigger	Tigger2a	25	0.062735257	1499	3318	89.569	8.166512777	0.22476537	2402.457	1	0.002	**	0.007534659	0.004881797;0.011102678	6.83E-16	5.30E-15	***
DNA	TcMar-Tigger	Tigger20a	11	0.027603513	1499	1356	38.589	5.797386367	0.096835634	2402.457	1	0.002	**	0.008112094	0.004056283;0.014468323	2.93E-07	1.22E-06	***
DNA	TcMar-Tigger	Tigger3c	25	0.062735257	1499	2327	66.547	7.362200282	0.166993726	2402.457	1	0.002	**	0.01074345	0.006964322;0.015818844	7.77E-09	3.74E-08	***
DNA	TcMar-Tigger	Tigger13a	48	0.120451694	1499	3113	88.294	8.63447266	0.221565872	2402.457	1	0.002	**	0.01541921	0.01139022;0.02039217	3.12E-06	1.16E-05	***
DNA	TcMar-Tigger	UCON11	0	0	1499	45	1.801324503	0.953979989	0.004520262	2402.457	1	0.002	**	0	0.0000000;0.0787051	0.264	3.63E-01	ns
DNA	TcMar-Tigger	Tigger2	16	0.040150565	1499	2729	91.409	9.423721427	0.229382685	2402.457	1	0.002	**	0.005862953	0.003354787;0.009503652	2.20E-16	1.76E-15	***
DNA	TcMar-Tigger	MER44D	6	0.015056462	1499	638	20.228	4.406748851	0.050760351	2402.457	1	0.002	**	0.009404389	0.003458843;0.020356324	0.0003912	1.07E-03	***
DNA	TcMar-Tigger	X1_DNA	6	0.015056462	1499	676	21.928	4.310150043	0.055026349	2402.457	1	0.002	**	0.00887574	0.003264006;0.019218024	0.0001169	3.47E-04	***
DNA	TcMar-Tigger	Tigger4a	37	0.092848181	1499	3497	77.705	6.689149402	0.194993726	2402.457	1	0.002	**	0.0105805	0.007460283;0.014554595	3.81E-07	1.57E-06	***
DNA	TcMar-Tigger	MamRep137	39	0.097867001	1499	2459	70.472	7.481656982	0.176843162	2402.457	1	0.002	**	0.01586011	0.01130176;0.02161806	4.84E-05	1.49E-04	***
DNA	TcMar-Tigger	Tigger10	21	0.052697616	1499	1450	40.835	5.895297238	0.102471769	2402.457	1	0.002	**	0.01448276	0.008986815;0.022053619	0.0008129	2.13E-03	***
DNA	TcMar-Tigger	Tigger17d	1	0.00250941	1499	331	10.142	3.117620175	0.025450439	2402.457	1	0.002	**	0.003021148	7.648592e-05;1.671697e-02	0.0006634	1.77E-03	***
DNA	TcMar-Tigger	MER44A	21	0.052697616	1499	2334	64.278	6.711166497	0.161299875	2402.457	1	0.002	**	0.008997429	0.005577931;0.013720802	3.94E-10	2.09E-09	***
DNA	TcMar-Tigger	Tigger3	11	0.027603513	1499	1147	36.132	5.893327355	0.090670013	2402.457	1	0.002	**	0.009590235	0.004796857;0.017094657	1.67E-06	6.42E-06	***
DNA	TcMar-Tigger	Tigger17	0	0	1499	54	2.298863636	1.235794763	0.005768792	2402.457	1	0.002	**	0	0.00000000;0.06603151	0.1747	2.57E-01	ns
DNA	TcMar-Tc1	EutTc1-N1	0	0	1499	56	2.413377193	1.324081107	0.006056154	2402.457	1	0.002	**	0	0.0000000;0.0637501	0.1779	2.60E-01	ns
DNA	hAT	MamRep1894	5	0.012547051	1499	686	17.317	3.558535397	0.043455458	2402.457	1	0.002	**	0.00728863	0.00237071;0.01692669	0.0009017	2.36E-03	***
DNA	DNA	Eulor1	0	0	1499	86	2.701716738	1.413103194	0.006779716	2402.457	1	0.002	**	0	0.00000000;0.04198702	0.1182	1.85E-01	ns
DNA	DNA	Eulor9B	0	0	1499	27	1.396709324	0.644665454	0.003504917	2402.457	1	0.002	**	0	0.0000000;0.1277029	0.4	5.15E-01	ns
DNA	DNA	X24_DNA	3	0.007528231	1499	456	12.256	3.372808895	0.030755332	2402.457	1	0.002	**	0.006578947	0.001358797;0.019105227	0.003355	7.83E-03	**
DNA	DNA	MER136	0	0	1499	28	1.524642289	0.755940428	0.003825953	2402.457	1	0.002	**	0	0.0000000;0.1234361	0.4024	5.16E-01	ns
DNA	DNA	MER135	3	0.007528231	1499	818	19.489	4.030399871	0.048905897	2402.457	1	0.002	**	0.003667482	0.0007569624;0.0106802126	8.95E-06	3.12E-05	***
DNA	TcMar	tot	27	0.067754078	1499	1834	47.07	6.150685403	0.118117942	2402.457	1	0.002	**	0.01472192	0.009723661;0.021347798	0.001864	4.55E-03	**
DNA	TcMar-Tc2	Kanga1a	7	0.017565872	1499	843	26.448	4.65886263	0.066368883	2402.457	1	0.002	**	0.008303677	0.003344839;0.017033506	1.11E-05	3.80E-05	***
DNA	TcMar-Tc2	Kanga1d	6	0.015056462	1499	664	19.944	4.27868802	0.050047679	2402.457	1	0.002	**	0.009036145	0.003323119;0.019563487	0.0005482	1.48E-03	***
DNA	TcMar-Tc2	MER104	36	0.09033877	1499	2206	52.983	5.51281254	0.132956085	2402.457	1	0.002	**	0.01631913	0.01145522;0.02252156	0.01774	3.52E-02	*
DNA	TcMar-Tc2	Kanga11a	8	0.020075282	1499	883	25.821	4.873059173	0.064795483	2402.457	1	0.002	**	0.009060023	0.003919358;0.017773448	8.06E-05	2.43E-04	***
DNA	TcMar-Tc2	tot	91	0.228356336	1499	8147	175.494	9.566058408	0.440386449	2402.457	1	0.002	**	0.01116976	0.009002459;0.013696507	2.29E-12	1.43E-11	***
DNA	hAT-Tip100?	Eutr15	5	0.012547051	1499	657	19.479	4.230301934	0.048880803	2402.457	1	0.002	**	0.00761035	0.002475543;0.017670039	0.0001904	5.53E-04	***
age	cat.2	tot	1499	3.761606023	1499	4669475	2402.457	22.32578311	6.028750314	2402.457	1	0.002	**	0.000321021	0.0003049763;0.0003376908	2.20E-16	1.76E-15	***
age	cat.2	LineageSpe	1428	3.583437892	1499	1964219	2298.677	22.73432472	5.768323714	2402.457	1	0.002	**	0.000727007	0.0006897966;0.0007657009	2.20E-16	1.76E-15	***
age	cat.2	Ancient	841	2.110414053	1499	2705256	1597.336	15.12990476	4.008371393	2402.457	1	0.002	**	0.000310876	0.0002902210;0.0003326133	2.20E-16	1.76E-15	***
age	cat.1	04_Primates/Glires	94	0.235884567	1499	9067	178.118	8.816791469	0.446971142	2402.457	1	0.002	**	0.01036727	0.008385704;0.012672168	4.61E-12	2.80E-11	***
age	cat.1	07_Metatheria	0	0	1499	59	2.403171008	1.298206997	0.006030542	2402.457	1	0.002	**	0	0.0000000;0.0606089	0.1781	2.60E-01	ns
age	cat.1	07_Eutheria/03_Primates	0	0	1499	21	1.349633252	0.608361761	0.003386784	2402.457	1	0.002	**	0	0.0000000;0.1610976	0.6425	7.27E-01	ns
age	cat.1	03_Primates	923	2.316185696	1499	1471488	1808.808	20.51174951	4.539041405	2402.457	1	0.002	**	0.000627256	0.0005874490;0.0006690497	2.20E-16	1.76E-15	***
age	cat.1	09_Theria	125	0.313676286	1499	9723	232.809	11.25803101	0.5842133	2402.457	1	0.002	**	0.01285611	0.01071234;0.01529859	6.64E-15	4.77E-14	***
age	cat.1	05_Boreotheria	460	1.154328733	1499	118653	812.141	14.37866005	2.037994981	2402.457	1	0.002	**	0.003876851	0.003531215;0.004247070	2.20E-16	1.76E-15	***
age	cat.1	07_Eutheria + Transfert Opossum?	8	0.020075282	1499	890	30.453	5.283152724	0.076419072	2402.457	1	0.002	**	0.008988764	0.00388847;0.01763427	1.97E-06	7.51E-06	***
age	cat.1	02_Hominoidea	689	1.728983689	1499	64786	1218.883	22.78192984	3.058677541	2402.457	1	0.002	**	0.01063501	0.009859406;0.011454909	2.20E-16	1.76E-15	***
age	cat.1	tot	1499	3.761606023	1499	4669475	2402.457	22.32578311	6.028750314	2402.457	1	0.002	**	0.000321021	0.0003049763;0.0003376908	2.20E-16	1.76E-15	***
age	cat.1	02_Catarrhini	188	0.471769134	1499	30292	771.203	21.30120965	1.935264743	2402.457	1	0.002	**	0.006206259	0.005352979;0.007156208	2.20E-16	1.76E-15	***
age	cat.1	03_Primates/Indep	161	0.404015056	1499	25104	536.901	16.13547497	1.347304893	2402.457	1	0.002	**	0.006413321	0.005463423;0.007480035	2.20E-16	1.76E-15	***
age	cat.1	06_Boreotheria/Eutheria?	18	0.045169385	1499	2965	82.16	8.159103564	0.206173149	2402.457	1	0.002	**	0.006070826	0.003601807;0.009577615	2.20E-16	1.76E-15	***
age	cat.1	08_Eutheria/Theria	39	0.097867001	1499	2459	70.472	7.481656982	0.176843162	2402.457	1	0.002	**	0.01586011	0.01130176;0.02161806	4.84E-05	1.49E-04	***
age	cat.1	10_Theria/Mammalia	378	0.948557089	1499	104874	489.826	9.988167374	1.229174404	2402.457	1	0.002	**	0.003604325	0.003250649;0.003985874	1.64E-07	7.12E-07	***
age	cat.1	08_Eutheria/Theria?	697	1.749058971	1499	259031	844.09	12.61288964	2.11816813	2402.457	1	0.002	**	0.002690798	0.002494957;0.002897894	1.91E-07	8.22E-07	***
age	cat.1	02_Haplorrhini	33	0.08281054	1499	4342	130.129	9.992106945	0.326547051	2402.457	1	0.002	**	0.007600184	0.005237225;0.010657070	2.20E-16	1.76E-15	***
age	cat.1	12_Amniota	227	0.569636136	1499	36530	272.228	7.89292812	0.683131744	2402.457	1	0.002	**	0.006214071	0.005433984;0.007074146	0.005122	1.14E-02	**
age	cat.1	11_Mammalia	292	0.732747804	1499	619071	327.69	7.006639208	0.822308657	2402.457	1	0.002	**	0.000471675	0.0004191308;0.0005289808	0.04972	8.76E-02	*
age	cat.1	07_Eutheria	718	1.801756587	1499	1467842	1569.932	15.3293955	3.939603513	2402.457	1	0.002	**	0.000489154	0.0004540316;0.0005262699	2.20E-16	1.76E-15	***
age	cat.1	04_Euarchontoglires	257	0.644918444	1499	55401	761.555	16.32358522	1.911053952	2402.457	1	0.002	**	0.004638905	0.004090130;0.005240523	2.20E-16	1.76E-15	***
age	cat.1	01_Human	158	0.396486826	1499	7686	231.67	12.76197351	0.581355082	2402.457	1	0.002	**	0.02055686	0.01750240;0.02398204	2.64E-07	1.11E-06	***
age	cat.1	07_Eutheria+Metatheria	538	1.350062735	1499	189643	710.474	11.5912761	1.782870765	2402.457	1	0.002	**	0.002836909	0.002602522;0.003086692	1.45E-11	8.50E-11	***
age	cat.1	02_Simiiformes	594	1.490589711	1499	154323	875.428	14.25777332	2.19680803	2402.457	1	0.002	**	0.00384907	0.003546243;0.004170764	2.20E-16	1.76E-15	***
age	cat.1	07_Eutheria/Primates?	3	0.007528231	1499	424	13.652	3.610530699	0.034258469	2402.457	1	0.002	**	0.007075472	0.001461516;0.020537319	0.001285	3.21E-03	**
age	cat.1	03_Euarchontoglires/Primates?	73	0.183186951	1499	13041	338.44	15.32949423	0.849284818	2402.457	1	0.002	**	0.00559773	0.004390218;0.007033231	2.20E-16	1.76E-15	***
Unknown	Unknown	UCON16	0	0	1499	37	1.694444444	0.870148242	0.004252056	2402.457	1	0.002	**	0	0.00000000;0.09489059	0.4158	5.22E-01	ns
Unknown	Unknown	UCON9	0	0	1499	49	1.674581006	0.840560398	0.004202211	2402.457	1	0.002	**	0	0.00000000;0.07251926	0.4165	5.22E-01	ns
Unknown	Unknown	UCON28b	0	0	1499	75	2.481981982	1.302894061	0.006228311	2402.457	1	0.002	**	0	0.00000000;0.04799506	0.1832	2.66E-01	ns
Unknown	Unknown	UCON103	0	0	1499	14	1.217630854	0.486863801	0.003055535	2402.457	1	0.002	**	0	0.0000000;0.2316358	0.6269	7.26E-01	ns
Unknown	Unknown	UCON12A	0	0	1499	24	1.406427221	0.668016835	0.003529303	2402.457	1	0.002	**	0	0.0000000;0.1424736	0.3983	5.14E-01	ns
Unknown	Unknown	UCON64	0	0	1499	15	1.236263736	0.497047256	0.003102293	2402.457	1	0.002	**	0	0.0000000;0.2180194	0.6292	7.26E-01	ns
Unknown	Unknown	UCON61	0	0	1499	16	1.219321149	0.48962274	0.003059777	2402.457	1	0.002	**	0	0.0000000;0.2059072	0.6287	7.26E-01	ns
Unknown	Unknown	UCON18	0	0	1499	34	1.666178624	0.868045236	0.004181126	2402.457	1	0.002	**	0	0.0000000;0.1028179	0.4127	5.22E-01	ns
Unknown	Unknown	UCON56	0	0	1499	15	1.225316456	0.516103213	0.003074822	2402.457	1	0.002	**	0	0.0000000;0.2180194	0.6284	7.26E-01	ns
Unknown	Unknown	UCON24	0	0	1499	23	1.470187394	0.727598649	0.003689303	2402.457	1	0.002	**	0	0.0000000;0.1481851	0.398	5.14E-01	ns
Unknown	Unknown	EUTREP6	0	0	1499	14	1.159638554	0.420541862	0.002910009	2402.457	1	0.002	**	0	0.0000000;0.2316358	0.6232	7.25E-01	ns
Unknown	Unknown	UCON63	0	0	1499	14	1.271505376	0.548406063	0.003190729	2402.457	1	0.002	**	0	0.0000000;0.2316358	0.6312	7.26E-01	ns
Unknown	Unknown	UCON85	0	0	1499	28	1.475953566	0.677597533	0.003703773	2402.457	1	0.002	**	0	0.0000000;0.1234361	0.401	5.15E-01	ns
Unknown	Unknown	UCON27	0	0	1499	102	3.028331584	1.508461793	0.007599326	2402.457	1	0.002	**	0	0.00000000;0.03551933	0.07888	1.32E-01	ns
Unknown	Unknown	UCON19	0	0	1499	30	1.632352941	0.828512725	0.004096243	2402.457	1	0.002	**	0	0.0000000;0.1157033	0.4089	5.19E-01	ns
Unknown	Unknown	UCON28c	0	0	1499	65	2.160756501	1.180781566	0.005422225	2402.457	1	0.002	**	0	0.00000000;0.05517163	0.2813	3.80E-01	ns
Unknown	Unknown	UCON60	0	0	1499	38	1.695402299	0.89717806	0.00425446	2402.457	1	0.002	**	0	0.00000000;0.09251276	0.4162	5.22E-01	ns
Unknown	Unknown	UCON17	0	0	1499	33	1.615863142	0.866581169	0.004054864	2402.457	1	0.002	**	0	0.0000000;0.1057628	0.4089	5.19E-01	ns
Unknown	Unknown	MARE9	0	0	1499	23	1.341414141	0.5678659	0.003366158	2402.457	1	0.002	**	0	0.0000000;0.1481851	0.6424	7.27E-01	ns
Unknown	Unknown	UCON20	0	0	1499	46	1.848238482	0.96548489	0.004637989	2402.457	1	0.002	**	0	0.00000000;0.07706183	0.2642	3.63E-01	ns
Unknown	Unknown	UCON65	0	0	1499	33	1.564828614	0.779331856	0.003926797	2402.457	1	0.002	**	0	0.0000000;0.1057628	0.4061	5.18E-01	ns
Unknown	Unknown	UCON94	0	0	1499	29	1.384313725	0.612050741	0.003473811	2402.457	1	0.002	**	0	0.0000000;0.1194449	0.4011	5.15E-01	ns
Unknown	Unknown	UCON71	0	0	1499	17	1.261728395	0.559032027	0.003166194	2402.457	1	0.002	**	0	0.0000000;0.1950643	0.6326	7.26E-01	ns
Unknown	Unknown	UCON67	0	0	1499	20	1.247524752	0.481023322	0.003130551	2402.457	1	0.002	**	0	0.0000000;0.1684335	0.6331	7.26E-01	ns
Unknown	Unknown	MARE11	0	0	1499	13	1.183870968	0.449808859	0.002970818	2402.457	1	0.002	**	0	0.0000000;0.2470526	0.6236	7.25E-01	ns
Unknown	Unknown	tot	101	0.253450439	1499	6436	132.519	7.869025388	0.332544542	2402.457	1	0.002	**	0.01569298	0.01279989;0.01903612	0.004915	1.10E-02	**
Unknown	Unknown	UCON15	0	0	1499	48	1.822368421	0.969236784	0.00457307	2402.457	1	0.002	**	0	0.00000000;0.07397279	0.2646	3.63E-01	ns
Unknown	Unknown	Eulor4	0	0	1499	31	1.541666667	0.775752797	0.003868674	2402.457	1	0.002	**	0	0.0000000;0.1121887	0.4043	5.18E-01	ns
Unknown	Unknown	UCON92	0	0	1499	19	1.29972752	0.54579859	0.00326155	2402.457	1	0.002	**	0	0.0000000;0.1764669	0.637	7.27E-01	ns
Unknown	Unknown	UCON22	0	0	1499	37	1.741573034	0.87828102	0.004370321	2402.457	1	0.002	**	0	0.00000000;0.09489059	0.42	5.25E-01	ns
Unknown	Unknown	UCON57	0	0	1499	22	1.328193833	0.598192862	0.003332983	2402.457	1	0.002	**	0	0.0000000;0.1543725	0.6408	7.27E-01	ns
Unknown	Unknown	UCON75	0	0	1499	22	1.395038168	0.653314976	0.003500723	2402.457	1	0.002	**	0	0.0000000;0.1543725	0.397	5.14E-01	ns
Unknown	Unknown	UCON87	0	0	1499	6	1.140625	0.416939265	0.002862296	2402.457	1	0.002	**	0	0.0000000;0.4592581	0.6025	7.10E-01	ns
Unknown	tot	tot	101	0.253450439	1499	6436	132.519	7.869025388	0.332544542	2402.457	1	0.002	**	0.01569298	0.01279989;0.01903612	0.004915	1.10E-02	**
LINE	RTE-BovB	MamRTE1	125	0.313676286	1499	8819	153.694	8.487779828	0.385681305	2402.457	1	0.002	**	0.01417394	0.01181167;0.01686464	0.01822	3.60E-02	*
LINE	RTE-BovB	tot	125	0.313676286	1499	8868	154.429	8.469397245	0.387525721	2402.457	1	0.002	**	0.01409562	0.01174633;0.01677158	0.01652	3.34E-02	*
LINE	RTE-X	L4_C_Mam	71	0.17816813	1499	5015	123.571	9.24826954	0.310090339	2402.457	1	0.002	**	0.01415753	0.01107326;0.01782468	3.06E-07	1.28E-06	***
LINE	RTE-X	tot	174	0.43663739	1499	15596	285.169	10.52897423	0.715606023	2402.457	1	0.002	**	0.01115671	0.009567882;0.012931583	1.22E-12	7.80E-12	***
LINE	RTE-X	L4_A_Mam	77	0.193224592	1499	6597	161.519	9.937323049	0.40531744	2402.457	1	0.002	**	0.01167197	0.009222013;0.014566654	1.26E-13	8.25E-13	***
LINE	RTE-X	L4_B_Mam	51	0.127979925	1499	3247	86.893	8.209930204	0.218050188	2402.457	1	0.002	**	0.01570681	0.01171652;0.02060038	3.40E-05	1.08E-04	***
LINE	tot	tot	1061	2.662484316	1499	1569213	2291.51	22.27375182	5.75033877	2402.457	1	0.002	**	0.000676135	0.0006360705;0.0007180607	2.20E-16	1.76E-15	***
LINE	CR1	X7D_LINE	0	0	1499	55	1.926958831	1.000653201	0.00483553	2402.457	1	0.002	**	0	0.00000000;0.06487076	0.2672	3.65E-01	ns
LINE	CR1	CR1-1_Amn	0	0	1499	66	2.210280374	1.205324218	0.0055465	2402.457	1	0.002	**	0	0.00000000;0.05435885	0.1759	2.59E-01	ns
LINE	CR1	CR1-8_Crp	0	0	1499	7	1.102941176	0.305005447	0.002767732	2402.457	1	0.002	**	0	0.0000000;0.4096164	0.6057	7.12E-01	ns
LINE	CR1	tot	352	0.883312422	1499	68381	442.676	9.754597694	1.110855709	2402.457	1	0.002	**	0.005147629	0.004625035;0.005712864	9.07E-06	3.15E-05	***
LINE	CR1	CR1-L3B_Croc	0	0	1499	37	1.698813056	0.840875376	0.004263019	2402.457	1	0.002	**	0	0.00000000;0.09489059	0.4162	5.22E-01	ns
LINE	CR1	CR1-13_AMi	0	0	1499	102	3.109589041	1.707702438	0.007803235	2402.457	1	0.002	**	0	0.00000000;0.03551933	0.07936	1.32E-01	ns
LINE	CR1	L3	330	0.828105395	1499	45293	418.389	9.687079979	1.049909661	2402.457	1	0.002	**	0.007285894	0.006523344;0.008112581	7.72E-06	2.73E-05	***
LINE	CR1	CR1-11_Crp	0	0	1499	25	1.289786223	0.561982208	0.003236603	2402.457	1	0.002	**	0	0.0000000;0.1371852	0.6382	7.27E-01	ns
LINE	L2	L2-3_Crp	15	0.037641154	1499	1730	51.599	6.211826284	0.129483061	2402.457	1	0.002	**	0.00867052	0.004860712;0.014260441	2.91E-09	1.46E-08	***
LINE	L2	tot	737	1.849435383	1499	523574	932.228	12.51113682	2.339342535	2402.457	1	0.002	**	0.001407633	0.001307892;0.001512955	3.45E-11	1.98E-10	***
LINE	L2	L2d2	311	0.7804266	1499	52674	342.29	8.610344827	0.858946048	2402.457	1	0.002	**	0.005904241	0.005267843;0.006595974	0.09267	1.51E-01	ns
LINE	L2	L2b	508	1.274780427	1499	91943	541.485	10.59726743	1.35880803	2402.457	1	0.002	**	0.005525162	0.005056243;0.006025678	0.1549	2.34E-01	ns
LINE	L2	L2c	486	1.2195734	1499	126360	584.459	10.30128319	1.466647428	2402.457	1	0.002	**	0.003846154	0.003512339;0.004203045	3.06E-05	9.75E-05	***
LINE	L2	L2-1_Crp	0	0	1499	41	1.645207439	0.830999885	0.0041285	2402.457	1	0.002	**	0	0.00000000;0.08604384	0.413	5.22E-01	ns
LINE	L2	L2-3_AMi	0	0	1499	12	1.180887372	0.411366622	0.002963331	2402.457	1	0.002	**	0	0.0000000;0.2646485	0.6221	7.25E-01	ns
LINE	L2	L2a	659	1.65370138	1499	166340	798.951	12.81455469	2.004895859	2402.457	1	0.002	**	0.003961765	0.003665554;0.004275465	3.55E-07	1.47E-06	***
LINE	L2	L2	396	0.993726474	1499	54017	554.023	11.27455483	1.390271016	2402.457	1	0.002	**	0.007331025	0.006628947;0.008086793	1.47E-12	9.26E-12	***
LINE	L1	L1M3a	0	0	1499	636	23.227	4.805472252	0.058286073	2402.457	1	0.002	**	0	0.000000000;0.005783337	1.00E-10	5.52E-10	***
LINE	L1	L1PA15-16	2	0.005018821	1499	1431	46.763	7.176233645	0.117347553	2402.457	1	0.002	**	0.001397624	0.0001693036;0.0050394904	2.20E-16	1.76E-15	***
LINE	L1	L1MEb	10	0.025094103	1499	1672	53.251	7.005931921	0.133628607	2402.457	1	0.002	**	0.005980861	0.00287167;0.01097143	5.04E-13	3.25E-12	***
LINE	L1	L1MA4A	40	0.100376412	1499	6240	197.371	12.74675797	0.495284818	2402.457	1	0.002	**	0.006410256	0.004583415;0.008718822	2.20E-16	1.76E-15	***
LINE	L1	L1MC1	99	0.248431619	1499	13002	358.776	15.37576789	0.900316186	2402.457	1	0.002	**	0.007614213	0.006192640;0.009262347	2.20E-16	1.76E-15	***
LINE	L1	L1M4	91	0.228356336	1499	20125	417.724	14.13745704	1.048240903	2402.457	1	0.002	**	0.004521739	0.003642138;0.005548833	2.20E-16	1.76E-15	***
LINE	L1	L1M3	29	0.072772898	1499	7225	181.013	11.04032245	0.454235885	2402.457	1	0.002	**	0.004013841	0.002689730;0.005759497	2.20E-16	1.76E-15	***
LINE	L1	L1MEa	0	0	1499	355	10.344	3.248417494	0.02595734	2402.457	1	0.002	**	0	0.00000000;0.01033741	4.93E-05	1.51E-04	***
LINE	L1	L1PB2	21	0.052697616	1499	2887	94.889	9.92739806	0.238115433	2402.457	1	0.002	**	0.007273987	0.004508187;0.011097676	2.20E-16	1.76E-15	***
LINE	L1	L1P4	12	0.030112923	1499	3775	105.157	9.435962505	0.263882058	2402.457	1	0.002	**	0.003178808	0.001643582;0.005546147	2.20E-16	1.76E-15	***
LINE	L1	L1ME3D	31	0.077791719	1499	4186	122.937	9.511019424	0.308499373	2402.457	1	0.002	**	0.007405638	0.005037157;0.010495375	2.20E-16	1.76E-15	***
LINE	L1	L1MB8	168	0.421580928	1499	16563	386.567	15.13540854	0.970055207	2402.457	1	0.002	**	0.01014309	0.008673421;0.011788386	2.20E-16	1.76E-15	***
LINE	L1	L1ME3A	145	0.363864492	1499	15879	364.757	13.07129717	0.915324969	2402.457	1	0.002	**	0.009131557	0.007711031;0.010736001	2.20E-16	1.76E-15	***
LINE	L1	L1PA2	48	0.120451694	1499	4918	218.944	15.26079145	0.549420326	2402.457	1	0.002	**	0.009760065	0.007204823;0.012919826	2.20E-16	1.76E-15	***
LINE	L1	L1PA5	70	0.17565872	1499	11398	409.95	19.07168659	1.028732748	2402.457	1	0.002	**	0.006141428	0.004790582;0.007753042	2.20E-16	1.76E-15	***
LINE	L1	L1M1	18	0.045169385	1499	9983	281.549	14.65477265	0.706521957	2402.457	1	0.002	**	0.001803065	0.001068950;0.002848129	2.20E-16	1.76E-15	***
LINE	L1	L1M7	14	0.035131744	1499	3059	88.369	8.685405879	0.221754078	2402.457	1	0.002	**	0.004576659	0.002504292;0.007666945	2.20E-16	1.76E-15	***
LINE	L1	L1MD3	74	0.185696361	1499	5356	151.423	10.53874452	0.379982434	2402.457	1	0.002	**	0.01381628	0.01086390;0.01731441	2.51E-12	1.56E-11	***
LINE	L1	L1PA3	100	0.250941029	1499	10703	428.184	18.47136528	1.074489335	2402.457	1	0.002	**	0.009343175	0.007608262;0.011352305	2.20E-16	1.76E-15	***
LINE	L1	L1PA17	42	0.105395232	1499	4789	147.467	11.13691797	0.370055207	2402.457	1	0.002	**	0.008770098	0.006327818;0.011836322	2.20E-16	1.76E-15	***
LINE	L1	L1MCb	3	0.007528231	1499	2145	64.983	8.293943604	0.163069009	2402.457	1	0.002	**	0.001398601	0.0002885182;0.0040818152	2.20E-16	1.76E-15	***
LINE	L1	L1PA6	36	0.09033877	1499	6051	260.132	16.89289632	0.652777917	2402.457	1	0.002	**	0.00594943	0.004170284;0.008227094	2.20E-16	1.76E-15	***
LINE	L1	L1M2a1	0	0	1499	120	4.176470588	2.096478584	0.010480478	2402.457	1	0.002	**	0	0.00000000;0.03027297	0.02364	4.55E-02	*
LINE	L1	L1M2c	3	0.007528231	1499	450	16.99	4.080508614	0.042634881	2402.457	1	0.002	**	0.006666667	0.001376943;0.019358330	5.87E-05	1.79E-04	***
LINE	L1	L1M4a1	6	0.015056462	1499	2655	80.161	8.57628309	0.201156838	2402.457	1	0.002	**	0.002259887	0.0008297761;0.0049122856	2.20E-16	1.76E-15	***
LINE	L1	L1MC	48	0.120451694	1499	7862	192.311	10.96158909	0.482587202	2402.457	1	0.002	**	0.006105317	0.004504909;0.008086706	2.20E-16	1.76E-15	***
LINE	L1	L1ME3C	21	0.052697616	1499	3264	95.341	8.824658271	0.239249686	2402.457	1	0.002	**	0.006433824	0.003986919;0.009818052	2.20E-16	1.76E-15	***
LINE	L1	L1M3f	4	0.010037641	1499	671	22.835	4.804878964	0.057302384	2402.457	1	0.002	**	0.005961252	0.001626558;0.015192309	3.05E-06	1.14E-05	***
LINE	L1	L1MA10	29	0.072772898	1499	5109	131.146	9.627843963	0.329099122	2402.457	1	0.002	**	0.005676258	0.003804677;0.008141956	2.20E-16	1.76E-15	***
LINE	L1	L1MB5	137	0.34378921	1499	9769	261.284	12.9589845	0.655668758	2402.457	1	0.002	**	0.01402395	0.01178673;0.01655738	2.20E-16	1.76E-15	***
LINE	L1	L1ME3Cz	121	0.303638645	1499	14145	306.713	12.68943075	0.769668758	2402.457	1	0.002	**	0.008554259	0.007103028;0.010212716	2.20E-16	1.76E-15	***
LINE	L1	L1HS	11	0.027603513	1499	1571	75.663	9.310752984	0.189869511	2402.457	1	0.002	**	0.00700191	0.003500358;0.012493740	2.20E-16	1.76E-15	***
LINE	L1	L1MC4	228	0.572145546	1499	23685	448.505	13.52423306	1.125483061	2402.457	1	0.002	**	0.009626346	0.008422211;0.010952994	2.20E-16	1.76E-15	***
LINE	L1	L1MEi	20	0.050188206	1499	5311	143.601	10.51248359	0.360353827	2402.457	1	0.002	**	0.003765769	0.002301701;0.005809962	2.20E-16	1.76E-15	***
LINE	L1	L1MD2	80	0.200752823	1499	10982	277.852	13.68105505	0.697244668	2402.457	1	0.002	**	0.007284648	0.005780376;0.009058288	2.20E-16	1.76E-15	***
LINE	L1	L1MA4	66	0.165621079	1499	10000	274.387	14.02447564	0.688549561	2402.457	1	0.002	**	0.0066	0.005108009;0.008389267	2.20E-16	1.76E-15	***
LINE	L1	L1MEh	8	0.020075282	1499	3050	85.325	8.490315687	0.214115433	2402.457	1	0.002	**	0.002622951	0.001133063;0.005161683	2.20E-16	1.76E-15	***
LINE	L1	L1M4a2	4	0.010037641	1499	2051	62.013	7.512474178	0.15561606	2402.457	1	0.002	**	0.001950268	0.0005316301;0.0049858674	2.20E-16	1.76E-15	***
LINE	L1	L1ME4a	275	0.690087829	1499	29291	389.779	10.61964858	0.978115433	2402.457	1	0.002	**	0.009388549	0.008315941;0.010560081	8.86E-10	4.57E-09	***
LINE	L1	L1PA8	33	0.08281054	1499	8111	247.922	14.78521283	0.622138018	2402.457	1	0.002	**	0.004068549	0.002802207;0.005709053	2.20E-16	1.76E-15	***
LINE	L1	L1ME3B	75	0.188205772	1499	8120	212.496	11.74273715	0.533239649	2402.457	1	0.002	**	0.009236453	0.00727179;0.01156440	2.20E-16	1.76E-15	***
LINE	L1	L1ME3G	182	0.456712673	1499	18628	343.765	11.2904938	0.862647428	2402.457	1	0.002	**	0.009770238	0.008407843;0.011288758	2.20E-16	1.76E-15	***
LINE	L1	L1PA14	10	0.025094103	1499	3056	101.182	10.33662042	0.253907152	2402.457	1	0.002	**	0.003272251	0.001570253;0.006009527	2.20E-16	1.76E-15	***
LINE	L1	L1M3de	1	0.00250941	1499	499	14.055	3.757671499	0.035269762	2402.457	1	0.002	**	0.002004008	5.07358e-05;1.11146e-02	1.79E-05	5.96E-05	***
LINE	L1	L1MEg	40	0.100376412	1499	13185	322.764	13.3632661	0.809947302	2402.457	1	0.002	**	0.00303375	0.002168213;0.004128840	2.20E-16	1.76E-15	***
LINE	L1	L1MC2	53	0.132998745	1499	6382	188.544	11.98213819	0.473134253	2402.457	1	0.002	**	0.008304607	0.006226731;0.010848721	2.20E-16	1.76E-15	***
LINE	L1	L1MB2	96	0.240903388	1499	8944	239.375	12.61044799	0.600690088	2402.457	1	0.002	**	0.01073345	0.008702539;0.013091796	2.20E-16	1.76E-15	***
LINE	L1	L1PB	8	0.020075282	1499	1846	54.986	7.113396123	0.137982434	2402.457	1	0.002	**	0.004333694	0.001872782;0.008521158	3.11E-15	2.29E-14	***
LINE	L1	L1P	0	0	1499	161	3.51875	1.748427716	0.008829987	2402.457	1	0.002	**	0	0.0000000;0.0226518	0.05447	9.43E-02	ns
LINE	L1	L1MD1	45	0.112923463	1499	6979	211.168	12.90342103	0.529907152	2402.457	1	0.002	**	0.006447915	0.004706928;0.008618406	2.20E-16	1.76E-15	***
LINE	L1	L1M8	10	0.025094103	1499	1662	50.391	6.762976923	0.126451694	2402.457	1	0.002	**	0.006016847	0.002888971;0.011037274	5.13E-12	3.09E-11	***
LINE	L1	L1P2	13	0.032622334	1499	1631	64.387	8.207959649	0.1615734	2402.457	1	0.002	**	0.00797057	0.00425062;0.01359135	5.44E-15	3.92E-14	***
LINE	L1	L1MA8	59	0.148055207	1499	11124	278.449	13.51421596	0.698742785	2402.457	1	0.002	**	0.005303848	0.004039914;0.006836313	2.20E-16	1.76E-15	***
LINE	L1	L1MDb	1	0.00250941	1499	971	25.917	5.115298357	0.065036386	2402.457	1	0.002	**	0.001029866	2.607361e-05;5.724557e-03	2.07E-10	1.11E-09	***
LINE	L1	L1MEg1	1	0.00250941	1499	1013	29.516	4.996269279	0.074067754	2402.457	1	0.002	**	0.000987167	2.499259e-05;5.487747e-03	7.48E-12	4.42E-11	***
LINE	L1	L1PB3	26	0.065244668	1499	3601	115.111	10.39695993	0.288860728	2402.457	1	0.002	**	0.007220217	0.004721749;0.010561511	2.20E-16	1.76E-15	***
LINE	L1	L1PA12	3	0.007528231	1499	1769	58.292	7.628428995	0.146278545	2402.457	1	0.002	**	0.001695873	0.0003498665;0.0049479886	2.20E-16	1.76E-15	***
LINE	L1	L1ME3E	34	0.08531995	1499	4540	126.484	9.818153601	0.317400251	2402.457	1	0.002	**	0.007488987	0.005191755;0.010449523	2.20E-16	1.76E-15	***
LINE	L1	L1PBb	0	0	1499	317	10.308	3.38268807	0.025867001	2402.457	1	0.002	**	0	0.0000000;0.0115694	4.77E-05	1.48E-04	***
LINE	L1	L1ME2z	87	0.218318695	1499	7272	193.279	11.21021087	0.485016311	2402.457	1	0.002	**	0.0119637	0.009593222;0.014736523	2.20E-16	1.76E-15	***
LINE	L1	L1ME1	196	0.491844417	1499	31305	618.168	16.19846185	1.551237139	2402.457	1	0.002	**	0.006260981	0.005417304;0.007198142	2.20E-16	1.76E-15	***
LINE	L1	HAL1M8	10	0.025094103	1499	2197	68.471	7.549712389	0.171821832	2402.457	1	0.002	**	0.004551661	0.002184791;0.008354687	2.20E-16	1.76E-15	***
LINE	L1	L1P5	5	0.012547051	1499	762	19.728	4.224910161	0.049505646	2402.457	1	0.002	**	0.00656168	0.002133891;0.015245866	0.0001407	4.16E-04	***
LINE	L1	L1ME4c	149	0.373902133	1499	9421	207.46	9.990105215	0.520602258	2402.457	1	0.002	**	0.01581573	0.01339391;0.01854322	2.10E-05	6.91E-05	***
LINE	L1	L1M3d	0	0	1499	532	16.218	4.209060726	0.040697616	2402.457	1	0.002	**	0	0.000000000;0.006909999	1.69E-07	7.32E-07	***
LINE	L1	L1PB4	33	0.08281054	1499	7440	203.163	12.58685266	0.509819322	2402.457	1	0.002	**	0.004435484	0.003055091;0.006223480	2.20E-16	1.76E-15	***
LINE	L1	L1MC3	93	0.233375157	1499	13130	350.204	15.11240447	0.878805521	2402.457	1	0.002	**	0.007083016	0.005720604;0.008670249	2.20E-16	1.76E-15	***
LINE	L1	L1MB7	214	0.537013802	1499	23185	498.026	15.16381434	1.249751568	2402.457	1	0.002	**	0.009230106	0.008039439;0.010546115	2.20E-16	1.76E-15	***
LINE	L1	L1P4a	4	0.010037641	1499	601	20.858	4.785680593	0.05234128	2402.457	1	0.002	**	0.006655574	0.00181631;0.01695260	1.61E-05	5.40E-05	***
LINE	L1	L1MA3	33	0.08281054	1499	8888	282.469	15.34570069	0.708830615	2402.457	1	0.002	**	0.003712871	0.002557106;0.005210336	2.20E-16	1.76E-15	***
LINE	L1	L1M4c	4	0.010037641	1499	3615	111.671	9.939091736	0.280228356	2402.457	1	0.002	**	0.001106501	0.0003015639;0.0028306363	2.20E-16	1.76E-15	***
LINE	L1	L1M5	225	0.564617315	1499	44640	526.382	12.0397272	1.320908407	2402.457	1	0.002	**	0.005040323	0.004404555;0.005741709	2.20E-16	1.76E-15	***
LINE	L1	L1MD	40	0.100376412	1499	8496	207.432	11.74756917	0.520531995	2402.457	1	0.002	**	0.004708098	0.003365601;0.006405631	2.20E-16	1.76E-15	***
LINE	L1	L1MEj	15	0.037641154	1499	2345	67.938	7.786320234	0.170484316	2402.457	1	0.002	**	0.006396588	0.003584411;0.010528287	9.42E-15	6.69E-14	***
LINE	L1	L1MA6	15	0.037641154	1499	5458	162.107	12.1131449	0.406792974	2402.457	1	0.002	**	0.002748259	0.001538971;0.004528791	2.20E-16	1.76E-15	***
LINE	L1	L1PA11	13	0.032622334	1499	4144	141.046	11.12374135	0.353942284	2402.457	1	0.002	**	0.003137066	0.001671380;0.005358503	2.20E-16	1.76E-15	***
LINE	L1	L1PREC2	28	0.070263488	1499	7902	242.103	14.12040285	0.607535759	2402.457	1	0.002	**	0.003543407	0.002355820;0.005117168	2.20E-16	1.76E-15	***
LINE	L1	HAL1b	37	0.092848181	1499	4340	118.244	9.3090882	0.29672271	2402.457	1	0.002	**	0.008525346	0.006009531;0.011732095	2.20E-16	1.76E-15	***
LINE	L1	L1PA8A	27	0.067754078	1499	2429	92.354	9.309100029	0.231754078	2402.457	1	0.002	**	0.01111569	0.007337732;0.016131807	8.43E-16	6.43E-15	***
LINE	L1	L1P1	14	0.035131744	1499	3259	106.673	10.14391295	0.267686324	2402.457	1	0.002	**	0.004295796	0.002350481;0.007197122	2.20E-16	1.76E-15	***
LINE	L1	L1MEf	41	0.102885822	1499	11271	300.857	13.48051465	0.754973651	2402.457	1	0.002	**	0.003637654	0.002611670;0.004931686	2.20E-16	1.76E-15	***
LINE	L1	L1P3	18	0.045169385	1499	3552	107.207	10.32330963	0.269026349	2402.457	1	0.002	**	0.005067568	0.003006044;0.007997160	2.20E-16	1.76E-15	***
LINE	L1	L1MB1	14	0.035131744	1499	6197	171.548	11.84736494	0.430484316	2402.457	1	0.002	**	0.002259158	0.001235636;0.003787580	2.20E-16	1.76E-15	***
LINE	L1	L1MA1	20	0.050188206	1499	4314	127.629	11.28089614	0.320273526	2402.457	1	0.002	**	0.004636069	0.002834061;0.007150994	2.20E-16	1.76E-15	***
LINE	L1	L1ME3	128	0.321204517	1499	9162	245.483	12.67092196	0.616017566	2402.457	1	0.002	**	0.01397075	0.01166837;0.01658928	2.20E-16	1.76E-15	***
LINE	L1	L1M3c	0	0	1499	1070	31.112	5.579120234	0.078072773	2402.457	1	0.002	**	0	0.000000000;0.003441615	4.10E-14	2.79E-13	***
LINE	L1	L1MC5	173	0.43412798	1499	14431	306.184	12.24843534	0.76834128	2402.457	1	0.002	**	0.01198808	0.01027671;0.01390019	2.20E-16	1.76E-15	***
LINE	L1	L1MA5A	18	0.045169385	1499	3431	108.269	9.776308875	0.271691343	2402.457	1	0.002	**	0.005246284	0.003112155;0.008278764	2.20E-16	1.76E-15	***
LINE	L1	L1MA5	24	0.060225847	1499	4447	139.123	11.07287133	0.349116688	2402.457	1	0.002	**	0.005396897	0.003460863;0.008019578	2.20E-16	1.76E-15	***
LINE	L1	L1MEd	87	0.218318695	1499	16918	368.334	13.05675775	0.924301129	2402.457	1	0.002	**	0.005142452	0.004120883;0.006339384	2.20E-16	1.76E-15	***
LINE	L1	L1PA16	64	0.160602258	1499	13973	393.604	16.63538157	0.987713927	2402.457	1	0.002	**	0.004580262	0.003529093;0.005845180	2.20E-16	1.76E-15	***
LINE	L1	L1PA13	53	0.132998745	1499	9060	262.091	14.99144631	0.657693852	2402.457	1	0.002	**	0.00584989	0.004384949;0.007644900	2.20E-16	1.76E-15	***
LINE	L1	tot	938	2.353826851	1499	950736	2285.672	22.36113674	5.735688833	2402.457	1	0.002	**	0.000986604	0.0009244965;0.0010517833	2.20E-16	1.76E-15	***
LINE	L1	L1MB4	118	0.296110414	1499	9160	243.175	12.40638115	0.610225847	2402.457	1	0.002	**	0.0128821	0.01067415;0.01540735	2.20E-16	1.76E-15	***
LINE	L1	L1M4b	8	0.020075282	1499	4228	125.822	10.19088662	0.315739021	2402.457	1	0.002	**	0.001892148	0.0008172379;0.0037248628	2.20E-16	1.76E-15	***
LINE	L1	L1MCc	8	0.020075282	1499	3179	92.767	9.024752471	0.232790464	2402.457	1	0.002	**	0.002516515	0.001087059;0.004952484	2.20E-16	1.76E-15	***
LINE	L1	HAL1	152	0.381430364	1499	21238	433.156	14.00077447	1.086966123	2402.457	1	0.002	**	0.007156983	0.006067617;0.008384325	2.20E-16	1.76E-15	***
LINE	L1	L1PB1	59	0.148055207	1499	13093	389.528	17.27702844	0.977485571	2402.457	1	0.002	**	0.004506225	0.003432064;0.005808902	2.20E-16	1.76E-15	***
LINE	L1	L1M3b	4	0.010037641	1499	564	19.151	4.470815047	0.048057716	2402.457	1	0.002	**	0.007092199	0.001935667;0.018058577	5.86E-05	1.79E-04	***
LINE	L1	L1PA7	44	0.110414053	1499	13116	468.161	19.47368233	1.17480803	2402.457	1	0.002	**	0.003354681	0.002438543;0.004500915	2.20E-16	1.76E-15	***
LINE	L1	L1PA15	47	0.117942284	1499	8463	260.66	14.52154521	0.654102886	2402.457	1	0.002	**	0.005553586	0.004083336;0.007378325	2.20E-16	1.76E-15	***
LINE	L1	L1MEg2	3	0.007528231	1499	755	22.663	4.80755068	0.056870765	2402.457	1	0.002	**	0.00397351	0.0008201841;0.0115680043	5.40E-07	2.18E-06	***
LINE	L1	L1MA7	41	0.102885822	1499	8595	221.762	13.01771166	0.556491844	2402.457	1	0.002	**	0.004770215	0.003425299;0.006465828	2.20E-16	1.76E-15	***
LINE	L1	L1ME5	42	0.105395232	1499	3442	98.363	8.774293089	0.246833124	2402.457	1	0.002	**	0.01220221	0.008808044;0.016458395	1.67E-10	9.07E-10	***
LINE	L1	L1MDa	25	0.062735257	1499	6954	196.079	12.47270329	0.49204266	2402.457	1	0.002	**	0.003595053	0.002327839;0.005302464	2.20E-16	1.76E-15	***
LINE	L1	L1MCa	12	0.030112923	1499	7243	210.697	12.89501735	0.52872522	2402.457	1	0.002	**	0.001656772	0.0008563621;0.0028922570	2.20E-16	1.76E-15	***
LINE	L1	HAL1ME	61	0.153074028	1499	7407	175.193	10.18427565	0.439631117	2402.457	1	0.002	**	0.008235453	0.006305157;0.010566374	2.20E-16	1.76E-15	***
LINE	L1	L1MA9	63	0.158092848	1499	16437	375.4	14.57176504	0.942032622	2402.457	1	0.002	**	0.003832816	0.002946460;0.004901209	2.20E-16	1.76E-15	***
LINE	L1	L1M2a	0	0	1499	489	19.086	4.40158812	0.047894605	2402.457	1	0.002	**	0	0.000000000;0.007515338	6.47E-09	3.13E-08	***
LINE	L1	L1MC4a	105	0.26348808	1499	9991	258.89	12.9726709	0.64966123	2402.457	1	0.002	**	0.01050946	0.008603517;0.012708238	2.20E-16	1.76E-15	***
LINE	L1	L1PBa	5	0.012547051	1499	2167	79.798	9.184418847	0.200245922	2402.457	1	0.002	**	0.002307337	0.0007495974;0.0053762751	2.20E-16	1.76E-15	***
LINE	L1	L1PA4	61	0.153074028	1499	11926	437.959	19.28188554	1.099018821	2402.457	1	0.002	**	0.005114875	0.003914666;0.006565486	2.20E-16	1.76E-15	***
LINE	L1	L1ME3F	33	0.08281054	1499	4605	133.86	10.50632109	0.335909661	2402.457	1	0.002	**	0.007166124	0.004937815;0.010049310	2.20E-16	1.76E-15	***
LINE	L1	L1MB3	239	0.599749059	1499	17260	399.433	13.91161544	1.00234128	2402.457	1	0.002	**	0.01384705	0.01215704;0.01570364	2.20E-16	1.76E-15	***
LINE	L1	L1PBa1	2	0.005018821	1499	441	17.758	4.430244131	0.044562108	2402.457	1	0.002	**	0.004535147	0.00054970;0.01628575	4.74E-06	1.71E-05	***
LINE	L1	L1MA2	23	0.057716437	1499	7417	223.523	13.72843549	0.560910916	2402.457	1	0.002	**	0.003100984	0.001966742;0.004649387	2.20E-16	1.76E-15	***
LINE	L1	L1ME4b	275	0.690087829	1499	24590	394.016	11.12886318	0.988747804	2402.457	1	0.002	**	0.01118341	0.009906736;0.012577484	2.05E-10	1.10E-09	***
LINE	L1	L1ME2	93	0.233375157	1499	12799	328.651	13.96345864	0.824720201	2402.457	1	0.002	**	0.007266193	0.005868645;0.008894289	2.20E-16	1.76E-15	***
LINE	L1	L1M2	42	0.105395232	1499	9096	247.408	13.77647732	0.620848181	2402.457	1	0.002	**	0.004617414	0.003329792;0.006236332	2.20E-16	1.76E-15	***
LINE	L1	L1M6	31	0.077791719	1499	5357	144.333	10.16648752	0.362190715	2402.457	1	0.002	**	0.005786821	0.003935151;0.008203957	2.20E-16	1.76E-15	***
LINE	L1	L1MC5a	185	0.464240903	1499	17929	344.901	12.11866581	0.865498118	2402.457	1	0.002	**	0.01031848	0.008891243;0.011907713	2.20E-16	1.76E-15	***
LINE	L1	L1PA10	52	0.130489335	1499	7090	230.183	13.29286317	0.577623588	2402.457	1	0.002	**	0.007334274	0.005482297;0.009606931	2.20E-16	1.76E-15	***
LINE	L1	L1MEc	76	0.190715182	1499	17812	428.447	15.35137961	1.07514931	2402.457	1	0.002	**	0.004266786	0.003363171;0.005337650	2.20E-16	1.76E-15	***
RC	tot	tot	25	0.062735257	1499	1796	52.918	6.885541859	0.132792974	2402.457	1	0.002	**	0.01391982	0.00902789;0.02048023	2.54E-05	8.15E-05	***
RC	Helitron	Helitron1Nb_Mam	1	0.00250941	1499	359	10.976	3.138355186	0.027543287	2402.457	1	0.002	**	0.002785515	7.052066e-05;1.542144e-02	0.0003233	8.98E-04	***
RC	Helitron	Helitron1Na_Mam	0	0	1499	326	10.279	3.326292715	0.025794228	2402.457	1	0.002	**	0	0.0000000;0.0112518	4.80E-05	1.49E-04	***
RC	Helitron	tot	25	0.062735257	1499	1796	52.918	6.885541859	0.132792974	2402.457	1	0.002	**	0.01391982	0.00902789;0.02048023	2.54E-05	8.15E-05	***
