# Supplementary material for: Transposable elements are the primary source of novelty in primate gene regulation
Source: Genome Res. 2017 Oct;27(10):1623–33. doi: 10.1101/gr.218149.116 (PMC5630026; doi:10.1101/gr.218149.116)
Supplement: Supplemental Material [file supp_gr.218149.116_Supplemental_Table_S11.csv]

#Summary statistics of analyses on TE alignability at different MAPQ thresholds
TE	AGE	count_no_MAPQ_filter	count_MAPQ10	count_MAPQ40	DELTA_Q10_Q10	DELTA_Q40_Q10
(AC)n	NA	11	NA	NA	NA	NA
(ACAC)n	NA	2	NA	NA	NA	NA
(ACACAG)n	NA	1	NA	NA	NA	NA
(ACAT)n	NA	1	NA	NA	NA	NA
(ACC)n	NA	1	NA	NA	NA	NA
(ACTCAC)n	NA	3	NA	NA	NA	NA
(AGAGAC)n	NA	1	NA	NA	NA	NA
(AGCAGC)n	NA	1	NA	NA	NA	NA
(AGTGAG)n	NA	1	NA	NA	NA	NA
(AT)n	NA	1	NA	NA	NA	NA
(ATATATA)n	NA	1	NA	NA	NA	NA
(ATCACC)n	NA	1	NA	NA	NA	NA
(ATGG)n	NA	2	NA	NA	NA	NA
(CA)n	16_Vertebrata	25	49	36	1.96	0.734693878
(CACA)n	NA	1	NA	NA	NA	NA
(CACAACA)n	NA	2	NA	NA	NA	NA
(CACACA)n	NA	1	NA	NA	NA	NA
(CACC)n	NA	1	NA	NA	NA	NA
(CACCCT)n	NA	1	NA	NA	NA	NA
(CAT)n	16_Vertebrata	1	NA	NA	NA	NA
(CATACA)n	NA	1	NA	NA	NA	NA
(CATC)n	NA	1	NA	NA	NA	NA
(CATG)n	16_Vertebrata	1	1	1	1	1
(CCCCCT)n	16_Vertebrata	2	1	NA	0.5	NA
(CCCT)n	NA	1	NA	NA	NA	NA
(CCG)n	16_Vertebrata	2	1	1	0.5	1
(CCT)n	NA	2	NA	NA	NA	NA
(CCTG)n	16_Vertebrata	1	NA	NA	NA	NA
(CGGCGG)n	NA	1	NA	NA	NA	NA
(CT)n	NA	1	NA	NA	NA	NA
(CTCT)n	NA	1	NA	NA	NA	NA
(CTTC)n	NA	1	NA	NA	NA	NA
(CTTCT)n	NA	1	NA	NA	NA	NA
(CTTTCT)n	NA	1	NA	NA	NA	NA
(GAGACA)n	NA	2	NA	NA	NA	NA
(GAGGCT)n	NA	1	NA	NA	NA	NA
(GATG)n	NA	1	NA	NA	NA	NA
(GCAGGTC)n	NA	1	NA	NA	NA	NA
(GT)n	NA	13	NA	NA	NA	NA
(GTGTGT)n	NA	1	NA	NA	NA	NA
(TA)n	16_Vertebrata	3	35	21	11.66666667	0.6
(TATATAT)n	NA	1	NA	NA	NA	NA
(TATC)n	NA	1	NA	NA	NA	NA
(TC)n	16_Vertebrata	3	4	4	1.333333333	1
(TCATCA)n	NA	1	NA	NA	NA	NA
(TCCC)n	16_Vertebrata	1	1	1	1	1
(TCTC)n	NA	1	NA	NA	NA	NA
(TG)n	16_Vertebrata	24	46	28	1.916666667	0.608695652
(TGCATG)n	NA	1	NA	NA	NA	NA
(TGCGGC)n	NA	1	NA	NA	NA	NA
(TGTCTC)n	NA	1	NA	NA	NA	NA
(TGTG)n	NA	3	NA	NA	NA	NA
(TTCCC)n	16_Vertebrata	1	NA	NA	NA	NA
7SLRNA	07_Eutheria	6	3	3	0.5	1
A-rich	16_Vertebrata	1	19	13	19	0.684210526
AluJb	03_Primates	456	293	212	0.64254386	0.723549488
AluJo	03_Primates	237	119	82	0.502109705	0.68907563
AluJr	03_Primates	251	190	148	0.756972112	0.778947368
AluJr4	03_Primates	31	26	17	0.838709677	0.653846154
AluSc	03_Primates	178	89	64	0.5	0.719101124
AluSc5	03_Primates	23	14	7	0.608695652	0.5
AluSc8	03_Primates	131	48	35	0.366412214	0.729166667
AluSg	03_Primates	244	108	61	0.442622951	0.564814815
AluSg4	03_Primates	46	16	12	0.347826087	0.75
AluSg7	03_Primates	50	29	20	0.58	0.689655172
AluSp	03_Primates	299	130	97	0.434782609	0.746153846
AluSq	03_Primates	119	60	36	0.504201681	0.6
AluSq10	03_Primates	10	10	5	1	0.5
AluSq2	03_Primates	318	146	96	0.459119497	0.657534247
AluSq4	03_Primates	8	NA	NA	NA	NA
AluSx	03_Primates	642	303	215	0.471962617	0.709570957
AluSx1	03_Primates	738	324	233	0.43902439	0.719135802
AluSx3	03_Primates	156	63	45	0.403846154	0.714285714
AluSx4	03_Primates	63	19	14	0.301587302	0.736842105
AluSz	03_Primates	525	244	184	0.464761905	0.754098361
AluSz6	03_Primates	199	94	65	0.472361809	0.691489362
AluY	03_Primates	1556	718	305	0.461439589	0.424791086
AluYa5	03_Primates	148	16	7	0.108108108	0.4375
AluYb8	03_Primates	78	10	8	0.128205128	0.8
AluYb9	03_Primates	10	1	1	0.1	1
AluYc	03_Primates	49	36	20	0.734693878	0.555555556
AluYc3	03_Primates	11	2	1	0.181818182	0.5
AluYd8	03_Primates	11	3	1	0.272727273	0.333333333
AluYe5	NA	34	NA	NA	NA	NA
AluYe6	NA	6	NA	NA	NA	NA
AluYf1	NA	27	NA	NA	NA	NA
AluYg6	03_Primates	16	2	NA	0.125	NA
AluYh3	NA	15	NA	NA	NA	NA
AluYh3a3	NA	1	NA	NA	NA	NA
AluYh7	NA	1	NA	NA	NA	NA
AluYi6	NA	11	NA	NA	NA	NA
AluYi6_4d	NA	2	NA	NA	NA	NA
AluYj4	NA	32	NA	NA	NA	NA
AluYk12	03_Primates	4	1	NA	0.25	NA
AluYk2	NA	10	NA	NA	NA	NA
AluYk3	NA	25	NA	NA	NA	NA
AluYk4	03_Primates	18	15	4	0.833333333	0.266666667
AluYm1	NA	55	NA	NA	NA	NA
Arthur1	07_Eutheria	5	4	3	0.8	0.75
Arthur1B	07_Eutheria	4	5	2	1.25	0.4
Arthur1C	07_Eutheria	2	2	NA	1	NA
CR1-12_AMi	NA	1	NA	NA	NA	NA
CR1_Mam	11_Mammalia	4	2	1	0.5	0.5
Charlie1	07_Eutheria+Metatheria	2	4	2	2	0.5
Charlie10	07_Eutheria	1	1	1	1	1
Charlie13a	11_Mammalia	2	1	1	0.5	1
Charlie15b	NA	5	NA	NA	NA	NA
Charlie16a	07_Eutheria	1	6	3	6	0.5
Charlie17	NA	1	NA	NA	NA	NA
Charlie17b	NA	1	NA	NA	NA	NA
Charlie18a	07_Eutheria+Metatheria	6	7	4	1.166666667	0.571428571
Charlie19a	07_Eutheria	3	5	4	1.666666667	0.8
Charlie1a	09_Theria	11	13	8	1.181818182	0.615384615
Charlie1b	09_Theria	10	6	4	0.6	0.666666667
Charlie21a	07_Eutheria	3	2	2	0.666666667	1
Charlie22a	07_Eutheria	1	1	1	1	1
Charlie23a	07_Eutheria	2	1	1	0.5	1
Charlie25	07_Eutheria	3	1	NA	0.333333333	NA
Charlie29a	NA	3	NA	NA	NA	NA
Charlie2a	07_Eutheria	1	NA	NA	NA	NA
Charlie2b	07_Eutheria	5	2	1	0.4	0.5
Charlie3	02_Simiiformes	1	NA	NA	NA	NA
Charlie30a	NA	1	NA	NA	NA	NA
Charlie4	07_Eutheria+Metatheria	1	NA	NA	NA	NA
Charlie4a	07_Eutheria	18	15	12	0.833333333	0.8
Charlie5	07_Eutheria	2	4	3	2	0.75
Charlie7	07_Eutheria+Metatheria	4	5	4	1.25	0.8
Charlie8	07_Eutheria	6	4	3	0.666666667	0.75
Charlie9	07_Eutheria	1	1	1	1	1
ERV3-16A3_I-int	07_Eutheria	12	5	4	0.416666667	0.8
ERV3-16A3_LTR	07_Eutheria	3	2	2	0.666666667	1
ERVL-B4-int	07_Eutheria	1	2	2	2	1
ERVL-E-int	07_Eutheria	3	6	4	2	0.666666667
ERVL-int	07_Eutheria	1	1	1	1	1
FLAM_C	03_Primates	2	33	23	16.5	0.696969697
FordPrefect	07_Eutheria	2	2	2	1	1
FordPrefect_a	07_Eutheria	1	NA	NA	NA	NA
G-rich	16_Vertebrata	7	17	14	2.428571429	0.823529412
GA-rich	16_Vertebrata	24	16	9	0.666666667	0.5625
HAL1	07_Eutheria	40	43	29	1.075	0.674418605
HAL1M8	NA	1	NA	NA	NA	NA
HAL1ME	NA	6	NA	NA	NA	NA
HAL1b	07_Eutheria	4	4	1	1	0.25
HERV-Fc1_LTR2	02_Hominidae	1	NA	NA	NA	NA
HERV16-int	07_Eutheria	3	1	1	0.333333333	1
HERV17-int	02_Catarrhini	2	2	2	1	1
HERV1_LTRc	02_Simiiformes	1	1	1	1	1
HERV35I-int	02_Simiiformes	2	NA	NA	NA	NA
HERV9NC-int	NA	1	NA	NA	NA	NA
HERVE-int	02_Hominoidea	2	NA	NA	NA	NA
HERVE_a-int	02_Catarrhini	1	NA	NA	NA	NA
HERVH-int	02_Catarrhini	1	2	1	2	0.5
HERVIP10FH-int	02_Catarrhini	1	NA	NA	NA	NA
HERVK22-int	02_Simiiformes	1	1	1	1	1
HERVL18-int	02_Simiiformes	1	1	1	1	1
HERVL40-int	07_Eutheria	1	NA	NA	NA	NA
HSMAR2	03_Primates	2	3	1	1.5	0.333333333
Harlequin-int	03_Primates	2	2	1	1	0.5
Helitron1Nb_Mam	07_Eutheria	1	1	1	1	1
Helitron2Na_Mam	10_Theria/Mammalia	1	NA	NA	NA	NA
Helitron3Na_Mam	07_Eutheria	3	2	1	0.666666667	0.5
Kanga11a	07_Eutheria	1	1	1	1	1
Kanga1a	07_Eutheria	2	NA	NA	NA	NA
Kanga2_a	07_Eutheria	4	5	5	1.25	1
L1HS	01_Human	53	6	1	0.113207547	0.166666667
L1M1	03_Primates	1	7	7	7	1
L1M2	07_Eutheria	15	18	16	1.2	0.888888889
L1M3b	05_Boreotheria	2	1	NA	0.5	NA
L1M3c	05_Boreotheria	2	NA	NA	NA	NA
L1M3e	05_Boreotheria	5	7	7	1.4	1
L1M4	07_Eutheria	23	16	14	0.695652174	0.875
L1M4a1	NA	2	NA	NA	NA	NA
L1M4b	07_Eutheria	3	5	3	1.666666667	0.6
L1M4c	07_Eutheria	2	1	1	0.5	1
L1M5	07_Eutheria	37	72	50	1.945945946	0.694444444
L1M6B	NA	1	NA	NA	NA	NA
L1M7	07_Eutheria	2	6	2	3	0.333333333
L1MA10	05_Boreotheria	1	4	3	4	0.75
L1MA2	03_Primates	2	6	4	3	0.666666667
L1MA3	03_Primates	4	5	4	1.25	0.8
L1MA4	03_Euarchontoglires/Primates?	3	17	10	5.666666667	0.588235294
L1MA4A	04_Euarchontoglires	7	12	9	1.714285714	0.75
L1MA5	03_Primates	3	2	1	0.666666667	0.5
L1MA5A	04_Euarchontoglires	3	2	2	0.666666667	1
L1MA6	04_Euarchontoglires	6	3	3	0.5	1
L1MA7	04_Euarchontoglires	2	8	7	4	0.875
L1MA8	04_Euarchontoglires	7	15	9	2.142857143	0.6
L1MA9	05_Boreotheria	8	10	6	1.25	0.6
L1MB1	05_Boreotheria	3	3	1	1	0.333333333
L1MB2	05_Boreotheria	23	22	17	0.956521739	0.772727273
L1MB3	07_Eutheria	63	44	36	0.698412698	0.818181818
L1MB4	07_Eutheria	25	18	14	0.72	0.777777778
L1MB5	07_Eutheria	23	22	17	0.956521739	0.772727273
L1MB7	07_Eutheria	54	35	24	0.648148148	0.685714286
L1MB8	07_Eutheria	36	28	20	0.777777778	0.714285714
L1MC	07_Eutheria	4	10	4	2.5	0.4
L1MC1	07_Eutheria	29	16	11	0.551724138	0.6875
L1MC2	07_Eutheria	6	11	7	1.833333333	0.636363636
L1MC3	07_Eutheria	19	15	6	0.789473684	0.4
L1MC4	07_Eutheria	52	39	29	0.75	0.743589744
L1MC4a	07_Eutheria	19	55	39	2.894736842	0.709090909
L1MC5	07_Eutheria	28	32	21	1.142857143	0.65625
L1MC5a	NA	26	NA	NA	NA	NA
L1MCa	07_Eutheria	3	4	2	1.333333333	0.5
L1MCc	07_Eutheria	3	4	2	1.333333333	0.5
L1MD	07_Eutheria	3	11	8	3.666666667	0.727272727
L1MD1	07_Eutheria	10	12	11	1.2	0.916666667
L1MD2	07_Eutheria	12	14	12	1.166666667	0.857142857
L1MD3	07_Eutheria	6	10	5	1.666666667	0.5
L1MDa	07_Eutheria	11	9	6	0.818181818	0.666666667
L1ME1	07_Eutheria	41	40	23	0.975609756	0.575
L1ME2	07_Eutheria	12	15	8	1.25	0.533333333
L1ME2z	07_Eutheria	11	14	9	1.272727273	0.642857143
L1ME3	07_Eutheria	15	14	8	0.933333333	0.571428571
L1ME3A	07_Eutheria	25	16	7	0.64	0.4375
L1ME3B	07_Eutheria	9	10	9	1.111111111	0.9
L1ME3C	07_Eutheria	5	17	11	3.4	0.647058824
L1ME3Cz	NA	17	NA	NA	NA	NA
L1ME3D	07_Eutheria	7	3	2	0.428571429	0.666666667
L1ME3E	07_Eutheria	6	7	4	1.166666667	0.571428571
L1ME3F	07_Eutheria	2	2	1	1	0.5
L1ME3G	NA	22	NA	NA	NA	NA
L1ME4a	07_Eutheria	46	82	55	1.782608696	0.670731707
L1ME4b	NA	49	NA	NA	NA	NA
L1ME4c	NA	19	NA	NA	NA	NA
L1ME5	07_Eutheria	5	6	4	1.2	0.666666667
L1MEa	07_Eutheria	1	NA	NA	NA	NA
L1MEc	07_Eutheria	14	15	6	1.071428571	0.4
L1MEd	07_Eutheria	25	11	5	0.44	0.454545455
L1MEf	07_Eutheria	10	4	2	0.4	0.5
L1MEg	07_Eutheria	7	20	14	2.857142857	0.7
L1MEg1	07_Eutheria	1	NA	NA	NA	NA
L1MEi	NA	2	NA	NA	NA	NA
L1MEj	NA	1	NA	NA	NA	NA
L1P1	02_Hominoidea	10	4	2	0.4	0.5
L1P2	02_Catarrhini	3	3	NA	1	NA
L1P3	03_Primates	1	3	2	3	0.666666667
L1P3b	03_Primates	1	NA	NA	NA	NA
L1P4	03_Primates	1	3	3	3	1
L1P4b	03_Primates	2	NA	NA	NA	NA
L1P4d	03_Primates	1	3	3	3	1
L1PA10	03_Primates	6	16	10	2.666666667	0.625
L1PA11	03_Primates	1	4	2	4	0.5
L1PA13	03_Primates	8	21	16	2.625	0.761904762
L1PA15	03_Primates	6	17	14	2.833333333	0.823529412
L1PA16	03_Primates	8	17	10	2.125	0.588235294
L1PA17	03_Primates	9	5	3	0.555555556	0.6
L1PA2	02_Hominidae	140	28	2	0.2	0.071428571
L1PA3	02_Hominoidea	112	47	2	0.419642857	0.042553191
L1PA4	02_Hominoidea	29	25	7	0.862068966	0.28
L1PA5	02_Hominoidea	20	28	12	1.4	0.428571429
L1PA6	02_Catarrhini	16	19	13	1.1875	0.684210526
L1PA7	03_Primates	14	21	12	1.5	0.571428571
L1PA8	03_Primates	3	7	4	2.333333333	0.571428571
L1PA8A	03_Primates	8	17	13	2.125	0.764705882
L1PB	03_Primates	1	1	1	1	1
L1PB1	03_Primates	13	16	11	1.230769231	0.6875
L1PB2	03_Primates	3	2	2	0.666666667	1
L1PB3	03_Primates	2	2	2	1	1
L1PB4	07_Eutheria	4	9	7	2.25	0.777777778
L1PREC2	02_Simiiformes	4	6	4	1.5	0.666666667
L2	07_Eutheria+Metatheria	134	91	67	0.679104478	0.736263736
L2-3_Crp	NA	2	NA	NA	NA	NA
L2a	08_Eutheria/Theria?	679	447	325	0.65832106	0.727069351
L2b	08_Eutheria/Theria?	396	257	196	0.648989899	0.762645914
L2c	07_Eutheria+Metatheria	306	330	240	1.078431373	0.727272727
L3	10_Theria/Mammalia	63	84	63	1.333333333	0.75
L3b	10_Theria/Mammalia	8	16	12	2	0.75
L4_A_Mam	NA	11	NA	NA	NA	NA
L4_B_Mam	NA	7	NA	NA	NA	NA
L4_C_Mam	NA	9	NA	NA	NA	NA
L5	10_Theria/Mammalia	1	3	1	3	0.333333333
LFSINE_Vert	14_Tetrapoda	1	NA	NA	NA	NA
LSU-rRNA_Hsa	16_Metazoa	4	NA	NA	NA	NA
LTR1	02_Simiiformes	14	30	24	2.142857143	0.8
LTR101_Mam	NA	2	NA	NA	NA	NA
LTR103_Mam	NA	1	NA	NA	NA	NA
LTR103b_Mam	NA	1	NA	NA	NA	NA
LTR104_Mam	NA	5	NA	NA	NA	NA
LTR105_Mam	NA	1	NA	NA	NA	NA
LTR106_Mam	NA	1	NA	NA	NA	NA
LTR107_Mam	NA	1	NA	NA	NA	NA
LTR10A	02_Catarrhini	1	NA	NA	NA	NA
LTR10C	02_Catarrhini	3	2	NA	0.666666667	NA
LTR10F	02_Catarrhini	2	1	1	0.5	1
LTR12	02_Catarrhini	3	2	1	0.666666667	0.5
LTR12C	02_Hominoidea	328	255	219	0.777439024	0.858823529
LTR12D	02_Hominoidea	16	22	20	1.375	0.909090909
LTR12E	02_Hominoidea	20	3	3	0.15	1
LTR12F	02_Catarrhini	2	1	1	0.5	1
LTR13	02_Hominoidea	5	3	3	0.6	1
LTR14	02_Catarrhini	1	NA	NA	NA	NA
LTR14B	02_Catarrhini	1	NA	NA	NA	NA
LTR15	02_Catarrhini	1	NA	NA	NA	NA
LTR16	NA	15	NA	NA	NA	NA
LTR16A	07_Eutheria	20	12	10	0.6	0.833333333
LTR16A1	07_Eutheria	15	6	4	0.4	0.666666667
LTR16A2	07_Eutheria	8	5	2	0.625	0.4
LTR16B	07_Eutheria	4	2	1	0.5	0.5
LTR16B1	07_Eutheria	7	2	1	0.285714286	0.5
LTR16B2	07_Eutheria	10	4	4	0.4	1
LTR16C	07_Eutheria	36	19	17	0.527777778	0.894736842
LTR16D1	07_Eutheria	2	3	2	1.5	0.666666667
LTR16E1	07_Eutheria	5	7	5	1.4	0.714285714
LTR16E2	07_Eutheria	8	6	6	0.75	1
LTR17	02_Catarrhini	7	10	6	1.428571429	0.6
LTR18A	02_Simiiformes	1	NA	NA	NA	NA
LTR18B	02_Simiiformes	5	1	NA	0.2	NA
LTR18C	NA	1	NA	NA	NA	NA
LTR19A	02_Simiiformes	1	1	1	1	1
LTR19B	02_Simiiformes	1	1	1	1	1
LTR19C	02_Simiiformes	2	1	NA	0.5	NA
LTR1A1	NA	7	NA	NA	NA	NA
LTR1A2	NA	38	NA	NA	NA	NA
LTR1B	02_Simiiformes	5	11	8	2.2	0.727272727
LTR1B0	NA	1	NA	NA	NA	NA
LTR1B1	NA	4	NA	NA	NA	NA
LTR1D	02_Simiiformes	10	19	17	1.9	0.894736842
LTR1D1	NA	1	NA	NA	NA	NA
LTR1E	NA	3	NA	NA	NA	NA
LTR1F2	NA	1	NA	NA	NA	NA
LTR2	02_Catarrhini	3	2	2	0.666666667	1
LTR22B	02_Catarrhini	1	NA	NA	NA	NA
LTR22B1	NA	2	NA	NA	NA	NA
LTR22C0	NA	2	NA	NA	NA	NA
LTR24	03_Primates	1	1	NA	1	NA
LTR25	02_Simiiformes	1	1	1	1	1
LTR26	03_Primates	3	NA	NA	NA	NA
LTR26B	03_Primates	1	NA	NA	NA	NA
LTR26D	NA	3	NA	NA	NA	NA
LTR2752	NA	14	NA	NA	NA	NA
LTR27B	02_Simiiformes	3	1	1	0.333333333	1
LTR27C	NA	3	NA	NA	NA	NA
LTR27D	NA	1	NA	NA	NA	NA
LTR27E	NA	7	NA	NA	NA	NA
LTR28	02_Simiiformes	6	16	13	2.666666667	0.8125
LTR28B	NA	11	NA	NA	NA	NA
LTR28C	NA	14	NA	NA	NA	NA
LTR2B	02_Hominoidea	3	1	1	0.333333333	1
LTR30	02_Catarrhini	1	NA	NA	NA	NA
LTR32	02_Simiiformes	1	2	2	2	1
LTR33	07_Eutheria	53	27	18	0.509433962	0.666666667
LTR33A	07_Eutheria	8	7	5	0.875	0.714285714
LTR33A_	07_Eutheria	14	4	3	0.285714286	0.75
LTR33B	07_Eutheria	1	2	1	2	0.5
LTR33C	07_Eutheria	4	2	2	0.5	1
LTR36	03_Primates	2	1	1	0.5	1
LTR37-int	NA	1	NA	NA	NA	NA
LTR37B	07_Eutheria	2	5	5	2.5	1
LTR38	03_Primates	2	1	1	0.5	1
LTR38B	03_Primates	1	NA	NA	NA	NA
LTR39	02_Simiiformes	4	2	1	0.5	0.5
LTR40a	07_Eutheria	4	3	3	0.75	1
LTR41	07_Eutheria	6	8	6	1.333333333	0.75
LTR41B	07_Eutheria	10	4	4	0.4	1
LTR41C	NA	2	NA	NA	NA	NA
LTR42	03_Primates	1	NA	NA	NA	NA
LTR43	03_Primates	1	1	1	1	1
LTR45B	03_Primates	2	NA	NA	NA	NA
LTR46	03_Primates	1	2	2	2	1
LTR47A	03_Primates	1	3	3	3	1
LTR47B2	NA	1	NA	NA	NA	NA
LTR48B	03_Primates	1	1	1	1	1
LTR49	03_Primates	1	2	2	2	1
LTR50	07_Eutheria	7	5	5	0.714285714	1
LTR51	03_Primates	1	NA	NA	NA	NA
LTR52	07_Eutheria	2	NA	NA	NA	NA
LTR53	07_Eutheria	1	1	1	1	1
LTR53B	NA	2	NA	NA	NA	NA
LTR54	03_Primates	2	2	2	1	1
LTR54B	03_Primates	1	1	1	1	1
LTR56	03_Primates	1	1	1	1	1
LTR57	03_Primates	1	1	1	1	1
LTR5B	02_Simiiformes	4	3	2	0.75	0.666666667
LTR5_Hs	01_Human	1	3	3	3	1
LTR60B	NA	1	NA	NA	NA	NA
LTR61	03_Primates	1	NA	NA	NA	NA
LTR64	03_Primates	2	NA	NA	NA	NA
LTR65	07_Eutheria	1	NA	NA	NA	NA
LTR67B	07_Eutheria	4	8	5	2	0.625
LTR6A	02_Catarrhini	3	1	1	0.333333333	1
LTR6B	02_Simiiformes	2	NA	NA	NA	NA
LTR7	02_Hominoidea	1	5	2	5	0.4
LTR71B	02_Simiiformes	2	NA	NA	NA	NA
LTR75	07_Eutheria	1	1	1	1	1
LTR76	03_Primates	1	1	1	1	1
LTR78	07_Eutheria	11	11	7	1	0.636363636
LTR78B	07_Eutheria	7	10	8	1.428571429	0.8
LTR79	07_Eutheria	1	5	4	5	0.8
LTR7B	02_Catarrhini	2	2	NA	1	NA
LTR8	02_Simiiformes	10	5	5	0.5	1
LTR81	07_Eutheria	1	NA	NA	NA	NA
LTR81A	07_Eutheria	1	2	2	2	1
LTR81B	07_Eutheria	1	1	1	1	1
LTR81C	07_Eutheria	4	6	4	1.5	0.666666667
LTR82A	07_Eutheria	5	2	NA	0.4	NA
LTR82B	07_Eutheria	3	1	1	0.333333333	1
LTR84a	07_Eutheria	1	NA	NA	NA	NA
LTR84b	07_Eutheria	3	4	2	1.333333333	0.5
LTR85a	07_Eutheria	1	1	1	1	1
LTR85b	07_Eutheria	2	4	3	2	0.75
LTR85c	07_Eutheria	4	NA	NA	NA	NA
LTR86A1	07_Eutheria	1	NA	NA	NA	NA
LTR86A2	07_Eutheria	1	1	1	1	1
LTR86C	07_Eutheria	1	1	NA	1	NA
LTR87	07_Eutheria	3	2	1	0.666666667	0.5
LTR88a	07_Eutheria	1	NA	NA	NA	NA
LTR88b	07_Eutheria	2	4	4	2	1
LTR8A	02_Simiiformes	3	2	1	0.666666667	0.5
LTR8B	NA	3	NA	NA	NA	NA
LTR9B	02_Simiiformes	1	2	1	2	0.5
LTR9C	NA	1	NA	NA	NA	NA
LTR9D	NA	4	NA	NA	NA	NA
MARNA	07_Eutheria	4	3	2	0.75	0.666666667
MER101	03_Primates	1	1	1	1	1
MER102a	07_Eutheria	5	9	7	1.8	0.777777778
MER102b	07_Eutheria	19	13	11	0.684210526	0.846153846
MER102c	07_Eutheria	5	12	11	2.4	0.916666667
MER110A	07_Eutheria	2	1	1	0.5	1
MER113	07_Eutheria	24	12	10	0.5	0.833333333
MER113A	07_Eutheria	2	1	1	0.5	1
MER113B	07_Eutheria	1	NA	NA	NA	NA
MER115	07_Eutheria	27	12	11	0.444444444	0.916666667
MER119	07_Eutheria	1	3	2	3	0.666666667
MER11B	02_Hominoidea	1	1	NA	1	NA
MER11C	02_Hominoidea	3	4	4	1.333333333	1
MER121	11_Mammalia	1	1	1	1	1
MER121B	NA	1	NA	NA	NA	NA
MER1A	02_Simiiformes	17	6	6	0.352941176	1
MER1B	02_Simiiformes	40	18	12	0.45	0.666666667
MER2	04_Primates/Glires	8	8	4	1	0.5
MER20	07_Eutheria	1	29	22	29	0.75862069
MER20B	07_Eutheria	17	14	9	0.823529412	0.642857143
MER21A	03_Primates	1	2	NA	2	NA
MER21B	07_Eutheria	8	6	6	0.75	1
MER21C	07_Eutheria	17	13	11	0.764705882	0.846153846
MER2B	07_Eutheria	1	2	NA	2	NA
MER31A	05_Boreotheria	2	3	2	1.5	0.666666667
MER31B	05_Boreotheria	2	2	2	1	1
MER33	07_Eutheria	17	18	13	1.058823529	0.722222222
MER34	04_Euarchontoglires	2	5	3	2.5	0.6
MER34A	07_Eutheria	1	4	3	4	0.75
MER34A1	07_Eutheria	1	NA	NA	NA	NA
MER34B	04_Euarchontoglires	2	NA	NA	NA	NA
MER34B-int	05_Boreotheria	1	NA	NA	NA	NA
MER34C2	03_Primates	1	1	1	1	1
MER34D	03_Primates	1	NA	NA	NA	NA
MER39	03_Primates	10	2	2	0.2	1
MER39B	03_Primates	5	1	1	0.2	1
MER41A	03_Primates	8	6	4	0.75	0.666666667
MER41B	03_Primates	11	9	7	0.818181818	0.777777778
MER41C	03_Primates	5	1	1	0.2	1
MER41D	03_Primates	2	1	1	0.5	1
MER41E	03_Primates	1	1	1	1	1
MER41G	03_Primates	1	NA	NA	NA	NA
MER44A	03_Primates	6	1	NA	0.166666667	NA
MER44B	03_Primates	1	3	2	3	0.666666667
MER44C	03_Primates	1	1	NA	1	NA
MER44D	03_Primates	1	2	2	2	1
MER45B	07_Eutheria	11	3	2	0.272727273	0.666666667
MER45C	07_Eutheria	22	12	10	0.545454545	0.833333333
MER45R	07_Eutheria	1	NA	NA	NA	NA
MER46C	07_Eutheria	11	6	5	0.545454545	0.833333333
MER47A	03_Primates	9	3	2	0.333333333	0.666666667
MER47B	03_Primates	4	4	3	1	0.75
MER48	02_Catarrhini	1	1	NA	1	NA
MER49	02_Haplorrhini	2	6	4	3	0.666666667
MER4A	03_Primates	1	3	2	3	0.666666667
MER4A1	03_Primates	8	3	2	0.375	0.666666667
MER4B	03_Primates	6	4	3	0.666666667	0.75
MER4C	03_Primates	3	6	6	2	1
MER4CL34	NA	4	NA	NA	NA	NA
MER4D	03_Primates	2	2	1	1	0.5
MER4D1	03_Primates	3	1	NA	0.333333333	NA
MER4E	03_Primates	2	1	1	0.5	1
MER4E1	03_Primates	1	2	2	2	1
MER50	02_Simiiformes	7	3	2	0.428571429	0.666666667
MER50B	02_Simiiformes	1	NA	NA	NA	NA
MER51-int	02_Simiiformes	1	NA	NA	NA	NA
MER51A	02_Simiiformes	10	7	7	0.7	1
MER51B	02_Simiiformes	1	2	2	2	1
MER51C	02_Simiiformes	1	1	1	1	1
MER52A	03_Primates	205	115	104	0.56097561	0.904347826
MER52C	03_Primates	37	17	17	0.459459459	1
MER52D	03_Primates	60	25	24	0.416666667	0.96
MER54A	04_Euarchontoglires	6	1	1	0.166666667	1
MER54B	04_Euarchontoglires	2	NA	NA	NA	NA
MER57A1	02_Simiiformes	3	1	1	0.333333333	1
MER57B1	02_Simiiformes	2	1	1	0.5	1
MER57B2	02_Haplorrhini	2	2	NA	1	NA
MER57C2	04_Euarchontoglires	4	1	NA	0.25	NA
MER57D	04_Euarchontoglires	1	NA	NA	NA	NA
MER57E1	04_Euarchontoglires	1	NA	NA	NA	NA
MER57F	03_Primates	3	1	1	0.333333333	1
MER58A	07_Eutheria	1	18	11	18	0.611111111
MER58B	07_Eutheria	17	15	11	0.882352941	0.733333333
MER58D	07_Eutheria	2	2	2	1	1
MER5C	07_Eutheria	2	3	3	1.5	1
MER5C1	07_Eutheria	1	1	1	1	1
MER6	03_Primates	2	2	1	1	0.5
MER61-int	02_Simiiformes	3	4	4	1.333333333	1
MER61A	02_Simiiformes	5	2	2	0.4	1
MER61B	02_Simiiformes	4	NA	NA	NA	NA
MER61C	02_Simiiformes	1	3	3	3	1
MER63B	07_Eutheria	5	6	5	1.2	0.833333333
MER63C	07_Eutheria	2	2	2	1	1
MER63D	07_Eutheria	4	4	4	1	1
MER65A	03_Primates	1	2	2	2	1
MER65C	03_Primates	3	NA	NA	NA	NA
MER66A	02_Simiiformes	3	1	1	0.333333333	1
MER66B	02_Simiiformes	7	2	1	0.285714286	0.5
MER66D	02_Simiiformes	2	1	1	0.5	1
MER67B	05_Boreotheria	3	3	2	1	0.666666667
MER67C	06_Boreotheria/Eutheria?	2	1	1	0.5	1
MER68	07_Eutheria	7	4	2	0.571428571	0.5
MER68B	07_Eutheria	2	1	1	0.5	1
MER6A	03_Primates	1	4	2	4	0.5
MER70A	04_Euarchontoglires	2	1	1	0.5	1
MER72	02_Simiiformes	2	1	1	0.5	1
MER72B	02_Simiiformes	1	NA	NA	NA	NA
MER74A	05_Boreotheria	20	12	9	0.6	0.75
MER74B	05_Boreotheria	4	1	1	0.25	1
MER75	02_Simiiformes	1	1	1	1	1
MER76	07_Eutheria	3	2	1	0.666666667	0.5
MER77	07_Eutheria	5	1	1	0.2	1
MER77B	07_Eutheria	4	4	4	1	1
MER83	03_Primates	2	1	1	0.5	1
MER84	03_Primates	1	1	NA	1	NA
MER84-int	03_Primates	1	1	1	1	1
MER87B	03_Primates	2	NA	NA	NA	NA
MER89	07_Eutheria	2	4	4	2	1
MER90	07_Eutheria	4	3	2	0.75	0.666666667
MER90a	07_Eutheria	5	NA	NA	NA	NA
MER92B	07_Eutheria	2	2	2	1	1
MER96B	07_Eutheria	4	3	1	0.75	0.333333333
MER97b	07_Eutheria	1	NA	NA	NA	NA
MER9a1	02_Hominoidea	2	NA	NA	NA	NA
MER9a3	02_Catarrhini	1	NA	NA	NA	NA
MIR	11_Mammalia	25	294	218	11.76	0.741496599
MIR3	11_Mammalia	1	184	124	184	0.673913043
MIRb	11_Mammalia	34	456	314	13.41176471	0.688596491
MIRc	11_Mammalia	10	186	114	18.6	0.612903226
MLT1A	05_Boreotheria	26	16	13	0.615384615	0.8125
MLT1A0	05_Boreotheria	43	40	25	0.930232558	0.625
MLT1A0-int	05_Boreotheria	3	2	2	0.666666667	1
MLT1A1	04_Euarchontoglires	10	8	7	0.8	0.875
MLT1B	07_Eutheria	98	55	41	0.56122449	0.745454545
MLT1C	07_Eutheria	154	53	43	0.344155844	0.811320755
MLT1D	07_Eutheria	89	47	36	0.528089888	0.765957447
MLT1D-int	07_Eutheria	1	1	1	1	1
MLT1E	07_Eutheria	3	1	1	0.333333333	1
MLT1E1	07_Eutheria	1	NA	NA	NA	NA
MLT1E1A	07_Eutheria	6	4	3	0.666666667	0.75
MLT1E2	07_Eutheria	18	12	9	0.666666667	0.75
MLT1E3	07_Eutheria	4	5	NA	1.25	NA
MLT1F	07_Eutheria	10	5	4	0.5	0.8
MLT1F1	07_Eutheria	13	2	2	0.153846154	1
MLT1F1-int	07_Eutheria	2	NA	NA	NA	NA
MLT1F2	07_Eutheria	14	8	5	0.571428571	0.625
MLT1G	07_Eutheria	11	9	6	0.818181818	0.666666667
MLT1G1	07_Eutheria	13	8	5	0.615384615	0.625
MLT1G3	07_Eutheria	13	3	2	0.230769231	0.666666667
MLT1H	07_Eutheria	20	17	13	0.85	0.764705882
MLT1H-int	07_Eutheria	1	1	NA	1	NA
MLT1H1	07_Eutheria	11	4	2	0.363636364	0.5
MLT1H2	07_Eutheria	5	7	5	1.4	0.714285714
MLT1I	07_Eutheria	17	8	5	0.470588235	0.625
MLT1J	07_Eutheria	30	29	17	0.966666667	0.586206897
MLT1J-int	07_Eutheria	1	1	NA	1	NA
MLT1J1	07_Eutheria	4	6	5	1.5	0.833333333
MLT1J2	07_Eutheria	12	11	7	0.916666667	0.636363636
MLT1K	07_Eutheria	41	37	30	0.902439024	0.810810811
MLT1L	07_Eutheria	7	25	14	3.571428571	0.56
MLT1M	07_Eutheria	11	11	8	1	0.727272727
MLT1N2	07_Eutheria	5	11	5	2.2	0.454545455
MLT1O	NA	5	NA	NA	NA	NA
MLT2A1	03_Primates	1	4	2	4	0.5
MLT2B1	05_Boreotheria	3	7	4	2.333333333	0.571428571
MLT2B2	05_Boreotheria	7	1	1	0.142857143	1
MLT2B3	05_Boreotheria	3	1	1	0.333333333	1
MLT2B4	05_Boreotheria	5	5	5	1	1
MLT2C1	07_Eutheria	3	1	1	0.333333333	1
MLT2D	07_Eutheria	9	9	7	1	0.777777778
MLT2F	07_Eutheria	8	5	3	0.625	0.6
MSR1	03_Primates	9	1	1	0.111111111	1
MSTA	02_Simiiformes	17	13	9	0.764705882	0.692307692
MSTA-int	03_Primates	1	2	1	2	0.5
MSTA1	NA	1	NA	NA	NA	NA
MSTB	02_Simiiformes	26	10	8	0.384615385	0.8
MSTB-int	03_Primates	2	NA	NA	NA	NA
MSTB1	03_Primates	6	5	2	0.833333333	0.4
MSTB2	03_Primates	2	3	2	1.5	0.666666667
MSTC	03_Primates	5	2	2	0.4	1
MSTD	03_Primates	13	4	4	0.307692308	1
MamGyp-int	11_Mammalia	5	1	1	0.2	1
MamGypLTR1a	07_Eutheria	2	NA	NA	NA	NA
MamGypLTR1b	07_Eutheria	6	4	3	0.666666667	0.75
MamGypLTR1c	07_Eutheria	2	4	4	2	1
MamGypLTR1d	07_Eutheria	1	5	3	5	0.6
MamGypLTR2b	07_Eutheria	2	5	3	2.5	0.6
MamGypLTR2c	07_Eutheria	4	2	1	0.5	0.5
MamGypLTR3	07_Eutheria	7	3	3	0.428571429	1
MamGypLTR3a	NA	3	NA	NA	NA	NA
MamRTE1	NA	11	NA	NA	NA	NA
MamRep1151	NA	4	NA	NA	NA	NA
MamRep137	08_Eutheria/Theria	3	7	5	2.333333333	0.714285714
MamRep1527	07_Eutheria	1	NA	NA	NA	NA
MamRep38	07_Eutheria	5	6	5	1.2	0.833333333
MamRep4096	07_Eutheria	6	6	4	1	0.666666667
MamRep605	07_Eutheria	3	6	3	2	0.5
MamSINE1	11_Mammalia	1	2	1	2	0.5
MamTip3	NA	2	NA	NA	NA	NA
ORSL-2b	07_Eutheria	4	4	2	1	0.5
PRIMA4-int	03_Primates	1	NA	NA	NA	NA
Plat_L3	11_Mammalia	4	7	6	1.75	0.857142857
SVA_A	02_Hominidae	21	14	13	0.666666667	0.928571429
SVA_B	02_Hominidae	38	37	21	0.973684211	0.567567568
SVA_C	02_Hominidae	30	26	13	0.866666667	0.5
SVA_D	02_Hominidae	150	98	23	0.653333333	0.234693878
SVA_E	01_Human	10	1	NA	0.1	NA
SVA_F	01_Human	45	12	4	0.266666667	0.333333333
TAR1	03_Primates	1	1	NA	1	NA
THE1A	02_Simiiformes	1	9	7	9	0.777777778
THE1A-int	03_Primates	2	6	4	3	0.666666667
THE1B	02_Simiiformes	26	13	11	0.5	0.846153846
THE1C	02_Simiiformes	13	6	6	0.461538462	1
THE1C-int	03_Primates	1	4	4	4	1
THE1D	02_Simiiformes	10	14	8	1.4	0.571428571
Tigger1	03_Primates/Indep	10	14	9	1.4	0.642857143
Tigger13a	07_Eutheria	9	6	5	0.666666667	0.833333333
Tigger15a	10_Theria/Mammalia	7	12	10	1.714285714	0.833333333
Tigger16a	10_Theria/Mammalia	1	2	NA	2	NA
Tigger16b	10_Theria/Mammalia	1	3	3	3	1
Tigger17a	NA	13	NA	NA	NA	NA
Tigger18a	NA	2	NA	NA	NA	NA
Tigger19a	NA	1	NA	NA	NA	NA
Tigger19b	NA	3	NA	NA	NA	NA
Tigger2	03_Primates/Indep	1	2	2	2	1
Tigger20a	NA	3	NA	NA	NA	NA
Tigger2a	03_Primates	2	1	NA	0.5	NA
Tigger2b_Pri	03_Primates	1	1	1	1	1
Tigger3	03_Primates/Indep	3	2	1	0.666666667	0.5
Tigger3a	03_Primates/Indep	13	9	7	0.692307692	0.777777778
Tigger3b	03_Primates	11	11	7	1	0.636363636
Tigger3c	03_Primates/Indep	1	3	3	3	1
Tigger3d	03_Primates/Indep	2	2	2	1	1
Tigger4a	03_Primates	1	3	2	3	0.666666667
Tigger4b	03_Primates	2	4	1	2	0.25
Tigger6a	07_Eutheria	2	1	1	0.5	1
Tigger7	03_Primates	6	2	2	0.333333333	1
Tigger8	07_Eutheria	2	1	1	0.5	1
Tigger9a	07_Eutheria	1	NA	NA	NA	NA
Zaphod	07_Eutheria	1	2	2	2	1
Zaphod3	07_Eutheria	1	1	1	1	1
hAT-16_Crp	NA	1	NA	NA	NA	NA
